# Supplementary material for: Flavivirus integrations in Aedes aegypti are limited and highly conserved across samples from different geographic regions unlike integrations in Aedes albopictus
Source: Parasit Vectors. 2021 Jun 26;14:332. doi: 10.1186/s13071-021-04828-w (PMC8235865; doi:10.1186/s13071-021-04828-w)
Supplement: Supplementary file 3 — Additional file 3. All BLASTN hits from AaegL5 assembly. [file 13071_2021_4828_MOESM3_ESM.xlsx]

## Sheet: AaegL5_retained
Query_ID	Length	N. ident	evalue	Q. Start	Q. End	S. Start	S. End	Chr	Q. sequence	S. Sequence	Virus
KY586717.1	113	79	0.003	9951	10063	91833453	91833341	1	ACATGCTCACTGTCTGGAACAGGGTGTGGATAGAGGACAATCCATGGATGGAAGACAAAACTCCAGTCACAACTTGGGAAGATGTTCCATACCTAGGGAAGAGAGAAGATCAA	ACATGCTCACTGTATGGAATCGCATTTGGATCCAAGACAACCCATGGATGAAACATAAAGAATGGGTCGAAAAGTGGGAGGATCTCCCCTATCTCAACAAGAAACAAGATCAA	Dengue virus
KY586725.1	113	79	0.003	9951	10063	91833453	91833341	1	ACATGCTCACTGTCTGGAACAGGGTGTGGATAGAGGACAATCCATGGATGGAAGACAAAACTCCAGTCACAACTTGGGAAGATGTTCCATACCTAGGGAAGAGAGAAGATCAA	ACATGCTCACTGTATGGAATCGCATTTGGATCCAAGACAACCCATGGATGAAACATAAAGAATGGGTCGAAAAGTGGGAGGATCTCCCCTATCTCAACAAGAAACAAGATCAA	Dengue virus
KY586804.1	113	79	0.003	9951	10063	91833453	91833341	1	ACATGCTTACTGTCTGGAACAGGGTGTGGATAGAGGACAATCCATGGATGGAAGACAAAACTCCAGTCACAACTTGGGAGGATGTTCCATACCTAGGGAAGAGAGAAGATCAA	ACATGCTCACTGTATGGAATCGCATTTGGATCCAAGACAACCCATGGATGAAACATAAAGAATGGGTCGAAAAGTGGGAGGATCTCCCCTATCTCAACAAGAAACAAGATCAA	Dengue virus
KY586805.1	113	79	0.003	9951	10063	91833453	91833341	1	ACATGCTTACTGTCTGGAACAGGGTGTGGATAGAGGACAATCCATGGATGGAAGACAAAACTCCAGTCACAACTTGGGAGGATGTTCCATACCTAGGGAAGAGAGAAGATCAA	ACATGCTCACTGTATGGAATCGCATTTGGATCCAAGACAACCCATGGATGAAACATAAAGAATGGGTCGAAAAGTGGGAGGATCTCCCCTATCTCAACAAGAAACAAGATCAA	Dengue virus
KY586806.1	113	79	0.003	9951	10063	91833453	91833341	1	ACATGCTTACTGTCTGGAACAGGGTGTGGATAGAGGACAATCCATGGATGGAAGACAAAACTCCAGTCACAACTTGGGAGGATGTTCCATACCTAGGGAAGAGAGAAGATCAA	ACATGCTCACTGTATGGAATCGCATTTGGATCCAAGACAACCCATGGATGAAACATAAAGAATGGGTCGAAAAGTGGGAGGATCTCCCCTATCTCAACAAGAAACAAGATCAA	Dengue virus
KY586813.1	113	79	0.003	9951	10063	91833453	91833341	1	ACATGCTTACTGTCTGGAACAGGGTGTGGATAGAGGACAATCCATGGATGGAAGACAAAACTCCAGTCACAACTTGGGAGGATGTTCCATACCTAGGGAAGAGAGAAGATCAA	ACATGCTCACTGTATGGAATCGCATTTGGATCCAAGACAACCCATGGATGAAACATAAAGAATGGGTCGAAAAGTGGGAGGATCTCCCCTATCTCAACAAGAAACAAGATCAA	Dengue virus
KY586814.1	113	79	0.003	9951	10063	91833453	91833341	1	ACATGCTTACTGTCTGGAACAGGGTGTGGATAGAGGACAATCCATGGATGGAAGACAAAACTCCAGTCACAACTTGGGAGGATGTTCCATACCTAGGGAAGAGAGAAGATCAA	ACATGCTCACTGTATGGAATCGCATTTGGATCCAAGACAACCCATGGATGAAACATAAAGAATGGGTCGAAAAGTGGGAGGATCTCCCCTATCTCAACAAGAAACAAGATCAA	Dengue virus
KY586815.1	113	79	0.003	9951	10063	91833453	91833341	1	ACATGCTTACTGTCTGGAACAGGGTGTGGATAGAGGACAATCCATGGATGGAAGACAAAACTCCAGTCACAACTTGGGAGGATGTTCCATACCTAGGGAAGAGAGAAGATCAA	ACATGCTCACTGTATGGAATCGCATTTGGATCCAAGACAACCCATGGATGAAACATAAAGAATGGGTCGAAAAGTGGGAGGATCTCCCCTATCTCAACAAGAAACAAGATCAA	Dengue virus
KY586816.1	113	79	0.003	9951	10063	91833453	91833341	1	ACATGCTTACTGTCTGGAACAGGGTGTGGATAGAGGACAATCCATGGATGGAAGACAAAACTCCAGTCACAACTTGGGAGGATGTTCCATACCTAGGGAAGAGAGAAGATCAA	ACATGCTCACTGTATGGAATCGCATTTGGATCCAAGACAACCCATGGATGAAACATAAAGAATGGGTCGAAAAGTGGGAGGATCTCCCCTATCTCAACAAGAAACAAGATCAA	Dengue virus
KY586675.1	91	66	0.003	9896	9986	91833453	91833363	1	ACATGCTGACAGTCTGGAACAGAGTGTGGATCCAAGAAAATCCATGGATGGAAGACAAAACCCCGGTGGAATCATGGGAGGAAATCCCATA	ACATGCTCACTGTATGGAATCGCATTTGGATCCAAGACAACCCATGGATGAAACATAAAGAATGGGTCGAAAAGTGGGAGGATCTCCCCTA	Dengue virus
KY586689.1	59	47	0.001	9896	9954	91833453	91833395	1	ACATGCTGACAGTCTGGAATAGGGTGTGGATTCAAGAAAACCCATGGATGGAAGACAAA	ACATGCTCACTGTATGGAATCGCATTTGGATCCAAGACAACCCATGGATGAAACATAAA	Dengue virus
KY586691.1	59	47	0.001	9896	9954	91833453	91833395	1	ACATGCTGACAGTCTGGAATAGGGTGTGGATTCAAGAAAACCCATGGATGGAAGACAAA	ACATGCTCACTGTATGGAATCGCATTTGGATCCAAGACAACCCATGGATGAAACATAAA	Dengue virus
KY586692.1	59	47	0.001	9896	9954	91833453	91833395	1	ACATGCTGACAGTCTGGAATAGGGTGTGGATTCAAGAGAACCCATGGATGGAAGACAAA	ACATGCTCACTGTATGGAATCGCATTTGGATCCAAGACAACCCATGGATGAAACATAAA	Dengue virus
KY586693.1	59	47	0.001	9896	9954	91833453	91833395	1	ACATGCTGACAGTCTGGAATAGGGTGTGGATTCAAGAAAACCCATGGATGGAAGACAAA	ACATGCTCACTGTATGGAATCGCATTTGGATCCAAGACAACCCATGGATGAAACATAAA	Dengue virus
KY586694.1	59	47	0.001	9896	9954	91833453	91833395	1	ACATGCTGACAGTCTGGAATAGGGTGTGGATTCAAGAAAACCCATGGATGGAAGACAAA	ACATGCTCACTGTATGGAATCGCATTTGGATCCAAGACAACCCATGGATGAAACATAAA	Dengue virus
KY586696.1	59	47	0.001	9896	9954	91833453	91833395	1	ACATGCTGACAGTCTGGAATAGGGTGTGGATTCAAGAAAACCCATGGATGGAAGACAAA	ACATGCTCACTGTATGGAATCGCATTTGGATCCAAGACAACCCATGGATGAAACATAAA	Dengue virus
KY586697.1	59	47	0.001	9896	9954	91833453	91833395	1	ACATGCTGACAGTCTGGAATAGGGTGTGGATTCAAGAAAACCCATGGATGGAAGACAAA	ACATGCTCACTGTATGGAATCGCATTTGGATCCAAGACAACCCATGGATGAAACATAAA	Dengue virus
KY586698.1	59	47	0.001	9896	9954	91833453	91833395	1	ACATGCTGACAGTCTGGAATAGGGTGTGGATTCAAGAAAACCCATGGATGGAAGACAAA	ACATGCTCACTGTATGGAATCGCATTTGGATCCAAGACAACCCATGGATGAAACATAAA	Dengue virus
MK564476.1	113	79	0.003	9896	10008	91833453	91833341	1	ACATGCTGACAGTTTGGAACAGGGTGTGGATTCAAGAAAACCCATGGATGGAAGACAAAACTCCAGTAGAATCATGGGAGGAAATCCCATATTTGGGGAAGAGAGAAGACCAA	ACATGCTCACTGTATGGAATCGCATTTGGATCCAAGACAACCCATGGATGAAACATAAAGAATGGGTCGAAAAGTGGGAGGATCTCCCCTATCTCAACAAGAAACAAGATCAA	Dengue virus 2
EU359009.1	113	80	0.00029	9992	10104	91833453	91833341	1	ACATGCTGACAGTCTGGAACAGGGTGTGGATCCAAGAAAACCCATGGATGGAAGACAAAACTCCAGTAGAATCATGGGAGGAAATCCCATATTTGGGGAAGAGAGAAGACCAA	ACATGCTCACTGTATGGAATCGCATTTGGATCCAAGACAACCCATGGATGAAACATAAAGAATGGGTCGAAAAGTGGGAGGATCTCCCCTATCTCAACAAGAAACAAGATCAA	Dengue virus 2
KC131142.1	113	80	0.000289	9992	10104	91833453	91833341	1	ACATGCTGACAGTCTGGAACAGAGTGTGGATCCAAGAAAACCCATGGATGGAAGACAAAACTCCAGTAGAATCATGGGAGGAAATCCCATATTTGGGGAAGAGAGAAGACCAA	ACATGCTCACTGTATGGAATCGCATTTGGATCCAAGACAACCCATGGATGAAACATAAAGAATGGGTCGAAAAGTGGGAGGATCTCCCCTATCTCAACAAGAAACAAGATCAA	Dengue virus 2
KX380808.1	113	80	0.00029	9992	10104	91833453	91833341	1	ACATGCTGACAGTCTGGAACAGGGTGTGGATCCAAGAAAACCCATGGATGGAAGACAAAACTCCAGTAGAATCATGGGAGGAAATCCCATATTTGGGGAAGAGAGAAGACCAA	ACATGCTCACTGTATGGAATCGCATTTGGATCCAAGACAACCCATGGATGAAACATAAAGAATGGGTCGAAAAGTGGGAGGATCTCCCCTATCTCAACAAGAAACAAGATCAA	Dengue virus 2
MH823208.1	113	79	0.004	9992	10104	91833453	91833341	1	ACATGCTGACAGTCTGGAACAGGGTGTGGATTCAAGAAAACCCATGGATGGAAGACAAAACTCCAGTAGAATCATGGGAGGAAATCCCATATTTGGGGAAGAGAGAAGACCAA	ACATGCTCACTGTATGGAATCGCATTTGGATCCAAGACAACCCATGGATGAAACATAAAGAATGGGTCGAAAAGTGGGAGGATCTCCCCTATCTCAACAAGAAACAAGATCAA	Dengue virus 2
FJ639697.1	94	69	8.26e-05	9960	10053	91833453	91833360	1	ACATGCTGACAGTCTGGAACAGGGTGTGGATCCAAGAAAACCCATGGATGGAAGACAAAACTCCAGTGGAATCATGGGAGGAAGTCCCATATCT	ACATGCTCACTGTATGGAATCGCATTTGGATCCAAGACAACCCATGGATGAAACATAAAGAATGGGTCGAAAAGTGGGAGGATCTCCCCTATCT	Dengue virus 2
JN851124.1	93	69	0.001	9896	9987	91833453	91833362	1	ACATGCTGACAGTCTGGAACAGGGTGTGGATCCAAGAAAACCCATGGATGGAAGACAAGACTCCAGTAGAATCATGGGAGGAAATCCCGTAT	ACATGCTCACTGTATGGAATCGCATTTGGATCCAAGACAACCCATGGATGAAACATAAAGAATGGGTCGAAAAGTGGGAGGATCTCCCCTAT	Dengue virus 2
JN851125.1	93	69	0.001	9896	9987	91833453	91833362	1	ACATGCTGACAGTCTGGAACAGGGTGTGGATCCAAGAAAACCCATGGATGGAAGACAAGACTCCAGTAGAATCATGGGAGGAAATCCCGTAT	ACATGCTCACTGTATGGAATCGCATTTGGATCCAAGACAACCCATGGATGAAACATAAAGAATGGGTCGAAAAGTGGGAGGATCTCCCCTAT	Dengue virus 2
MH110597.1	92	67	0.001	9896	9987	91833453	91833362	1	ACATGCTGACAGTCTGGAACAGGGTGTGGATTCAAGAAAACCCATGGATGGAAGAAAAAACTCCGGTAGAATCATGGGAGGAAATCCCATAT	ACATGCTCACTGTATGGAATCGCATTTGGATCCAAGACAACCCATGGATGAAACATAAAGAATGGGTCGAAAAGTGGGAGGATCTCCCCTAT	Dengue virus 2
EU081177.1	93	69	0.001	9992	10083	91833453	91833362	1	ACATGCTGACAGTCTGGAACAGGGTGTGGATCCAAGAAAACCCATGGATGGAAGACAAGACTCCAGTAGAATCATGGGAGGAAATCCCGTAT	ACATGCTCACTGTATGGAATCGCATTTGGATCCAAGACAACCCATGGATGAAACATAAAGAATGGGTCGAAAAGTGGGAGGATCTCCCCTAT	Dengue virus 2
EU081178.1	93	69	0.001	9992	10083	91833453	91833362	1	ACATGCTGACAGTCTGGAACAGGTTGTGGATCCAAGAAAACCCATGGATGGAAGACAAGACTCCAGTAGAATCATGGGAGGAAATCCCGTAT	ACATGCTCACTGTATGGAATCGCATTTGGATCCAAGACAACCCATGGATGAAACATAAAGAATGGGTCGAAAAGTGGGAGGATCTCCCCTAT	Dengue virus 2
EU081179.1	93	69	0.001	9992	10083	91833453	91833362	1	ACATGCTGACAGTCTGGAACAGGGTGTGGATCCAAGAAAACCCATGGATGGAAGACAAGACTCCAGTAGAATCATGGGAGGAAATCCCGTAT	ACATGCTCACTGTATGGAATCGCATTTGGATCCAAGACAACCCATGGATGAAACATAAAGAATGGGTCGAAAAGTGGGAGGATCTCCCCTAT	Dengue virus 2
EU081180.1	93	69	0.001	9992	10083	91833453	91833362	1	ACATGCTGACAGTCTGGAACAGGGTGTGGATCCAAGAAAACCCATGGATGGAAGACAAGACTCCAGTAGAATCATGGGAGGAAATCCCGTAT	ACATGCTCACTGTATGGAATCGCATTTGGATCCAAGACAACCCATGGATGAAACATAAAGAATGGGTCGAAAAGTGGGAGGATCTCCCCTAT	Dengue virus 2
AF204177.1	91	66	0.004	9992	10082	91833453	91833363	1	ACATGCTGACAGTCTGGAACAGGGTGTGGATTCAAGAAAACCCATGGATGGAAGACAAAACTTCAGTGGAATCATGGGAGGAAATCCCATA	ACATGCTCACTGTATGGAATCGCATTTGGATCCAAGACAACCCATGGATGAAACATAAAGAATGGGTCGAAAAGTGGGAGGATCTCCCCTA	Dengue virus 2
KF041235.1	91	66	0.004	9992	10082	91833453	91833363	1	ACATGCTGACAGTCTGGAACAGGGTGTGGATTCAAGAAAACCCATGGATGGAAGACAAAACTCCAGTGGAATCGTGGGAGGAAATCCCATA	ACATGCTCACTGTATGGAATCGCATTTGGATCCAAGACAACCCATGGATGAAACATAAAGAATGGGTCGAAAAGTGGGAGGATCTCCCCTA	Dengue virus 2
KU666949.1	59	47	0.001	9854	9912	91833453	91833395	1	ACATGCTGACAGTCTGGAACAGGGTGTGGATCCAAGAAAACCCATGGATGGAAGACAAA	ACATGCTCACTGTATGGAATCGCATTTGGATCCAAGACAACCCATGGATGAAACATAAA	Dengue virus 2
FM210241.2	59	47	0.001	9949	10007	91833453	91833395	1	ACATGCTGACAGTCTGGAACAGGGTGTGGATCCAAGAAAACCCATGGATGGAAGACAAA	ACATGCTCACTGTATGGAATCGCATTTGGATCCAAGACAACCCATGGATGAAACATAAA	Dengue virus 2
KY670633.1	59	47	0.001	9956	10014	91833453	91833395	1	ACATGCTGACAGTCTGGAACAGGGTGTGGATCCAAGAAAACCCATGGATGGAAGACAAA	ACATGCTCACTGTATGGAATCGCATTTGGATCCAAGACAACCCATGGATGAAACATAAA	Dengue virus 2
EU482660.1	59	47	0.001	9958	10016	91833453	91833395	1	ACATGCTGACAGTCTGGAACAGGGTGTGGATCCAAGAAAACCCATGGATGGAAGACAAA	ACATGCTCACTGTATGGAATCGCATTTGGATCCAAGACAACCCATGGATGAAACATAAA	Dengue virus 2
EU482662.1	59	47	0.001	9961	10019	91833453	91833395	1	ACATGCTGACAGTCTGGAACAGGGTGTGGATCCAAGAAAACCCATGGATGGAAGACAAA	ACATGCTCACTGTATGGAATCGCATTTGGATCCAAGACAACCCATGGATGAAACATAAA	Dengue virus 2
EU482449.1	59	47	0.001	9970	10028	91833453	91833395	1	ACATGCTGACAGTCTGGAACAGGGTGTGGATCCAAGAAAACCCATGGATGGAAGACAAA	ACATGCTCACTGTATGGAATCGCATTTGGATCCAAGACAACCCATGGATGAAACATAAA	Dengue virus 2
EU482648.1	59	47	0.001	9970	10028	91833453	91833395	1	ACATGCTGACAGTCTGGAACAGGGTGTGGATCCAAGAAAACCCATGGATGGAAGACAAA	ACATGCTCACTGTATGGAATCGCATTTGGATCCAAGACAACCCATGGATGAAACATAAA	Dengue virus 2
EU482664.1	59	48	8.27e-05	9970	10028	91833453	91833395	1	ACATGCTGACAGTCTGGAACAGGGTGTGGATCCAAGAAAACCCATGGATGGAAGATAAA	ACATGCTCACTGTATGGAATCGCATTTGGATCCAAGACAACCCATGGATGAAACATAAA	Dengue virus 2
EU482666.1	59	47	0.001	9970	10028	91833453	91833395	1	ACATGCTGACAGTCTGGAACAGGGTGTGGATCCAAGAAAACCCATGGATGGAAGACAAA	ACATGCTCACTGTATGGAATCGCATTTGGATCCAAGACAACCCATGGATGAAACATAAA	Dengue virus 2
EU677144.1	59	47	0.001	9970	10028	91833453	91833395	1	ACATGCTGGCAGTCTGGAACAGGGTTTGGATCCAAGAAAACCCATGGATGGAAGACAAA	ACATGCTCACTGTATGGAATCGCATTTGGATCCAAGACAACCCATGGATGAAACATAAA	Dengue virus 2
FJ639698.1	59	47	0.001	9970	10028	91833453	91833395	1	ACATGCTGACAGTCTGGAACAGGGTGTGGATCCAAGAAAACCCATGGATGGAAGACAAA	ACATGCTCACTGTATGGAATCGCATTTGGATCCAAGACAACCCATGGATGAAACATAAA	Dengue virus 2
FJ639699.1	59	47	0.001	9970	10028	91833453	91833395	1	ACATGCTGACAGTCTGGAACAGGGTATGGATCCAAGAAAACCCATGGATGGAAGACAAA	ACATGCTCACTGTATGGAATCGCATTTGGATCCAAGACAACCCATGGATGAAACATAAA	Dengue virus 2
FJ639700.1	59	47	0.001	9970	10028	91833453	91833395	1	ACATGCTGACAGTCTGGAACAGGGTGTGGATCCAAGAAAACCCATGGATGGAAGACAAA	ACATGCTCACTGTATGGAATCGCATTTGGATCCAAGACAACCCATGGATGAAACATAAA	Dengue virus 2
FJ639701.1	59	47	0.001	9970	10028	91833453	91833395	1	ACATGCTGACAGTCTGGAACAGGGTATGGATCCAAGAAAACCCATGGATGGAAGACAAA	ACATGCTCACTGTATGGAATCGCATTTGGATCCAAGACAACCCATGGATGAAACATAAA	Dengue virus 2
FJ639828.1	59	47	0.001	9970	10028	91833453	91833395	1	ACATGCTGACAGTCTGGAATAGGGTGTGGATTCAAGAAAACCCATGGATGGAAGACAAA	ACATGCTCACTGTATGGAATCGCATTTGGATCCAAGACAACCCATGGATGAAACATAAA	Dengue virus 2
FJ639829.1	59	47	0.001	9970	10028	91833453	91833395	1	ACATGCTGACAGTCTGGAATAGGGTGTGGATTCAAGAAAACCCATGGATGGAAGACAAA	ACATGCTCACTGTATGGAATCGCATTTGGATCCAAGACAACCCATGGATGAAACATAAA	Dengue virus 2
FJ639830.1	59	47	0.001	9970	10028	91833453	91833395	1	ACATGCTGACAGTCTGGAATAGGGTGTGGATTCAAGAAAACCCATGGATGGAAGACAAA	ACATGCTCACTGTATGGAATCGCATTTGGATCCAAGACAACCCATGGATGAAACATAAA	Dengue virus 2
FJ687434.1	59	47	0.001	9970	10028	91833453	91833395	1	ACATGCTGACAGTCTGGAATAGGGTGTGGATTCAAGAAAACCCATGGATGGAAGACAAA	ACATGCTCACTGTATGGAATCGCATTTGGATCCAAGACAACCCATGGATGAAACATAAA	Dengue virus 2
FJ687435.1	59	47	0.001	9970	10028	91833453	91833395	1	ACATGCTGACAGTCTGGAATAGGGTGTGGATTCAAGAAAACCCATGGATGGAAGACAAA	ACATGCTCACTGTATGGAATCGCATTTGGATCCAAGACAACCCATGGATGAAACATAAA	Dengue virus 2
FJ687436.1	59	47	0.001	9970	10028	91833453	91833395	1	ACATGCTGACAGTCTGGAATAGGGTGTGGATTCAAGAAAACCCATGGATGGAAGACAAA	ACATGCTCACTGTATGGAATCGCATTTGGATCCAAGACAACCCATGGATGAAACATAAA	Dengue virus 2
FJ687444.1	59	47	0.001	9970	10028	91833453	91833395	1	ACATGCTGACAGTCTGGAATAGGGTGTGGATTCAAGAAAACCCATGGATGGAAGACAAA	ACATGCTCACTGTATGGAATCGCATTTGGATCCAAGACAACCCATGGATGAAACATAAA	Dengue virus 2
FJ687445.1	59	47	0.001	9970	10028	91833453	91833395	1	ACATGCTGACAGTCTGGAATAGGGTGTGGATTCAAGAAAACCCATGGATGGAAGACAAA	ACATGCTCACTGTATGGAATCGCATTTGGATCCAAGACAACCCATGGATGAAACATAAA	Dengue virus 2
FJ687446.1	59	47	0.001	9970	10028	91833453	91833395	1	ACATGCTGACAGTCTGGAATAGGGTGTGGATTCAAGAAAACCCATGGATGGAAGACAAA	ACATGCTCACTGTATGGAATCGCATTTGGATCCAAGACAACCCATGGATGAAACATAAA	Dengue virus 2
FJ744720.1	59	47	0.001	9970	10028	91833453	91833395	1	ACATGCTGACAGTCTGGAATAGGGTGTGGATTCAAGAAAACCCATGGATGGAAGACAAA	ACATGCTCACTGTATGGAATCGCATTTGGATCCAAGACAACCCATGGATGAAACATAAA	Dengue virus 2
FJ744721.1	59	47	0.001	9970	10028	91833453	91833395	1	ACATGCTGACAGTCTGGAATAGGGTGTGGATTCAAGAAAACCCATGGATGGAAGACAAA	ACATGCTCACTGTATGGAATCGCATTTGGATCCAAGACAACCCATGGATGAAACATAAA	Dengue virus 2
FJ744722.1	59	47	0.001	9970	10028	91833453	91833395	1	ACATGCTGACAGTCTGGAATAGGGTGTGGATTCAAGAAAACCCATGGATGGAAGACAAA	ACATGCTCACTGTATGGAATCGCATTTGGATCCAAGACAACCCATGGATGAAACATAAA	Dengue virus 2
FJ744723.1	59	47	0.001	9970	10028	91833453	91833395	1	ACATGCTGACAGTCTGGAATAGGGTGTGGATTCAAGAAAACCCATGGATGGAAGACAAA	ACATGCTCACTGTATGGAATCGCATTTGGATCCAAGACAACCCATGGATGAAACATAAA	Dengue virus 2
FJ810410.1	59	47	0.001	9970	10028	91833453	91833395	1	ACATGCTGACAGTCTGGAATAGGGTGTGGATTCAAGAAAACCCATGGATGGAAGACAAA	ACATGCTCACTGTATGGAATCGCATTTGGATCCAAGACAACCCATGGATGAAACATAAA	Dengue virus 2
FJ906958.1	59	47	0.001	9970	10028	91833453	91833395	1	ACATGCTGACAGTCTGGAATAGGGTGTGGATTCAAGAAAACCCATGGATGGAAGACAAA	ACATGCTCACTGTATGGAATCGCATTTGGATCCAAGACAACCCATGGATGAAACATAAA	Dengue virus 2
GQ868544.1	59	47	0.001	9970	10028	91833453	91833395	1	ACATGCTGACAGTCTGGAATAGGGTGTGGATTCAAGAAAACCCATGGATGGAAGACAAA	ACATGCTCACTGTATGGAATCGCATTTGGATCCAAGACAACCCATGGATGAAACATAAA	Dengue virus 2
JN819418.1	59	47	0.001	9970	10028	91833453	91833395	1	ACATGCTGGCAGTCTGGAATAGGGTGTGGATCCAAGAAAACCCATGGATGGAAGACAAA	ACATGCTCACTGTATGGAATCGCATTTGGATCCAAGACAACCCATGGATGAAACATAAA	Dengue virus 2
FM210218.1	59	47	0.001	9976	10034	91833453	91833395	1	ACATGCTGACAGTCTGGAACAGGGTGTGGATCCAAGAAAACCCATGGATGGAAGACAAA	ACATGCTCACTGTATGGAATCGCATTTGGATCCAAGACAACCCATGGATGAAACATAAA	Dengue virus 2
FM210221.1	59	47	0.001	9976	10034	91833453	91833395	1	ACATGCTGACAGTCTGGAACAGGGTGTGGATCCAAGAAAACCCATGGATGGAAGACAAA	ACATGCTCACTGTATGGAATCGCATTTGGATCCAAGACAACCCATGGATGAAACATAAA	Dengue virus 2
FM210224.1	59	47	0.001	9976	10034	91833453	91833395	1	ACATGCTGACAGTCTGGAACAGGGTGTGGATCCAAGAAAACCCATGGATGGAAGACAAA	ACATGCTCACTGTATGGAATCGCATTTGGATCCAAGACAACCCATGGATGAAACATAAA	Dengue virus 2
FM210225.1	59	47	0.001	9976	10034	91833453	91833395	1	ACATGCTGACAGTCTGGAACAGGGTGTGGATCCAAGAAAACCCATGGATGGAAGACAAA	ACATGCTCACTGTATGGAATCGCATTTGGATCCAAGACAACCCATGGATGAAACATAAA	Dengue virus 2
FM210227.1	59	47	0.001	9976	10034	91833453	91833395	1	ACATGCTGACAGTCTGGAACAGGGTGTGGATCCAAGAAAACCCATGGATGGAAGACAAA	ACATGCTCACTGTATGGAATCGCATTTGGATCCAAGACAACCCATGGATGAAACATAAA	Dengue virus 2
FM210204.1	59	47	0.001	9980	10038	91833453	91833395	1	ACATGCTGACAGTCTGGAACAGGGTGTGGATCCAAGAAAACCCATGGATGGAAGACAAA	ACATGCTCACTGTATGGAATCGCATTTGGATCCAAGACAACCCATGGATGAAACATAAA	Dengue virus 2
AF100459.1	59	47	0.001	9981	10039	91833453	91833395	1	ACATGCTGACAGTCTGGAATAGGGTGTGGATTCAAGAAAACCCATGGATGGAAGACAAA	ACATGCTCACTGTATGGAATCGCATTTGGATCCAAGACAACCCATGGATGAAACATAAA	Dengue virus 2
AF100460.1	59	47	0.001	9981	10039	91833453	91833395	1	ACATGCTGACAGTCTGGAATAGGGTGTGGATTCAAGAAAACCCATGGATGGAAGACAAA	ACATGCTCACTGTATGGAATCGCATTTGGATCCAAGACAACCCATGGATGAAACATAAA	Dengue virus 2
AF100461.1	59	47	0.001	9981	10039	91833453	91833395	1	ACATGCTGACAGTCTGGAATAGGGTGTGGATTCAAGAAAACCCATGGATGGAAGACAAA	ACATGCTCACTGTATGGAATCGCATTTGGATCCAAGACAACCCATGGATGAAACATAAA	Dengue virus 2
AF100463.1	59	47	0.001	9981	10039	91833453	91833395	1	ACATGCTGACAGTCTGGAATAGGGTGTGGATTCAAGAAAACCCATGGATGGAAGACAAA	ACATGCTCACTGTATGGAATCGCATTTGGATCCAAGACAACCCATGGATGAAACATAAA	Dengue virus 2
FM210202.1	59	47	0.001	9981	10039	91833453	91833395	1	ACATGCTGACAGTCTGGAACAGGGTGTGGATCCAAGAAAACCCATGGATGGAAGACAAA	ACATGCTCACTGTATGGAATCGCATTTGGATCCAAGACAACCCATGGATGAAACATAAA	Dengue virus 2
MH985859.1	59	47	0.001	9991	10049	91833453	91833395	1	ACATGCTGACAGTCTGGAACAGGGTGTGGATTCAAGAAAACCCATGGATGGAAGATAAA	ACATGCTCACTGTATGGAATCGCATTTGGATCCAAGACAACCCATGGATGAAACATAAA	Dengue virus 2
AF022434.1	59	48	8.31e-05	9992	10050	91833453	91833395	1	ACATGCTGACAGTCTGGAATAGGGTGTGGATCCAAGAAAACCCATGGATGGAAGACAAA	ACATGCTCACTGTATGGAATCGCATTTGGATCCAAGACAACCCATGGATGAAACATAAA	Dengue virus 2
AF119661.1	59	47	0.001	9992	10050	91833453	91833395	1	ACATGCTGACAGTCTGGAACAGGGTGTGGATCCAAGAAAACCCATGGATGGAAGACAAA	ACATGCTCACTGTATGGAATCGCATTTGGATCCAAGACAACCCATGGATGAAACATAAA	Dengue virus 2
DQ181800.1	59	47	0.001	9992	10050	91833453	91833395	1	ACATGCTGACAGTCTGGAATAGGGTGTGGATTCAAGAAAACCCATGGATGGAAGACAAA	ACATGCTCACTGTATGGAATCGCATTTGGATCCAAGACAACCCATGGATGAAACATAAA	Dengue virus 2
DQ181801.1	59	47	0.001	9992	10050	91833453	91833395	1	ACATGCTGACAGTCTGGAACAGGGTGTGGATCCAAGAAAACCCATGGATGGAAGACAAA	ACATGCTCACTGTATGGAATCGCATTTGGATCCAAGACAACCCATGGATGAAACATAAA	Dengue virus 2
JX470186.1	59	47	0.001	9992	10050	91833453	91833395	1	ACATGCTGACAGTCTGGAACAGGGTGTGGATCCAAGAAAACCCATGGATGGAAGACAAA	ACATGCTCACTGTATGGAATCGCATTTGGATCCAAGACAACCCATGGATGAAACATAAA	Dengue virus 2
JX669476.1	59	47	0.001	9992	10050	91833453	91833395	1	ACATGCTGACAGTCTGGAACAGGGTGTGGATCCAAGAAAACCCATGGATGGAAGACAAA	ACATGCTCACTGTATGGAATCGCATTTGGATCCAAGACAACCCATGGATGAAACATAAA	Dengue virus 2
KP723479.1	59	47	0.001	9992	10050	91833453	91833395	1	ACATGCTGACAGTCTGGAACAGGGTGTGGATCCAAGAAAACCCATGGATGGAAGACAAA	ACATGCTCACTGTATGGAATCGCATTTGGATCCAAGACAACCCATGGATGAAACATAAA	Dengue virus 2
KY882458.1	59	47	0.001	9992	10050	91833453	91833395	1	ACATGCTGACAGTCTGGAACAGGGTGTGGATCCAAGAAAACCCATGGATGGAAGACAAA	ACATGCTCACTGTATGGAATCGCATTTGGATCCAAGACAACCCATGGATGAAACATAAA	Dengue virus 2
MF043956.1	59	47	0.001	9992	10050	91833453	91833395	1	ACATGCTGACAGTCTGGAACAGGGTGTGGATCCAAGAAAACCCATGGATGGAAGACAAA	ACATGCTCACTGTATGGAATCGCATTTGGATCCAAGACAACCCATGGATGAAACATAAA	Dengue virus 2
FJ744719.1	59	47	0.001	10011	10069	91833453	91833395	1	ACATGCTGACAGTCTGGAATAGGGTGTGGATTCAAGAAAACCCATGGATGGAAGACAAA	ACATGCTCACTGTATGGAATCGCATTTGGATCCAAGACAACCCATGGATGAAACATAAA	Dengue virus 2
KX452015.1	59	47	0.001	10081	10139	91833453	91833395	1	ACATGCTGACGGTCTGGAACAGGGTGTGGATTCAAGAAAACCCATGGATGGAAGATAAA	ACATGCTCACTGTATGGAATCGCATTTGGATCCAAGACAACCCATGGATGAAACATAAA	Dengue virus 2
EF105379.1	53	43	0.004	9992	10044	91833453	91833401	1	ACATGTTGGCGGTCTGGAATAGGGTGTGGATCCAAGACAACCCATGGATGGAA	ACATGCTCACTGTATGGAATCGCATTTGGATCCAAGACAACCCATGGATGAAA	Dengue virus 2
FJ467493.1	53	43	0.004	9992	10044	91833453	91833401	1	ACATGTTGGCGGTTTGGAATAGGGTGTGGATCCAAGACAACCCATGGATGGAA	ACATGCTCACTGTATGGAATCGCATTTGGATCCAAGACAACCCATGGATGAAA	Dengue virus 2
FJ850089.1	121	84	0.004	9966	10086	91833453	91833333	1	ACATGCTTACTGTCTGGAACAGGGTGTGGATCGAGGACAATCCATGGATGGAAGACAAAACTCCAGTCACAACCTGGGAAGATGTTCCATATCTAGGGAAGAGAGAAGACCAATGGTGTGG	ACATGCTCACTGTATGGAATCGCATTTGGATCCAAGACAACCCATGGATGAAACATAAAGAATGGGTCGAAAAGTGGGAGGATCTCCCCTATCTCAACAAGAAACAAGATCAAGAATGTGG	Dengue virus 3
HQ235027.1	121	84	0.004	9987	10107	91833453	91833333	1	ACATGCTTACTGTCTGGAACAGGGTGTGGATCGAGGACAATCCATGGATGGAAGACAAAACTCCAGTCACAACCTGGGAAGATGTTCCATATCTAGGGAAGAGAGAAGACCAATGGTGTGG	ACATGCTCACTGTATGGAATCGCATTTGGATCCAAGACAACCCATGGATGAAACATAAAGAATGGGTCGAAAAGTGGGAGGATCTCCCCTATCTCAACAAGAAACAAGATCAAGAATGTGG	Dengue virus 3
EF629373.1	113	79	0.003	9615	9727	91833453	91833341	1	ACATGCTTACTGTCTGGAACAGGGTGTGGATAGAGGACAATCCATGGATGGAAGACAAAACTCCAGTCACAACGTGGGAAGATGTTCCATATCTAGGAAAGAGAGAAGACCAA	ACATGCTCACTGTATGGAATCGCATTTGGATCCAAGACAACCCATGGATGAAACATAAAGAATGGGTCGAAAAGTGGGAGGATCTCCCCTATCTCAACAAGAAACAAGATCAA	Dengue virus 3
FJ639777.1	113	79	0.004	9951	10063	91833453	91833341	1	ACATGCTTACTGTCTGGAACAGGGTGTGGATCGAGGACAATCCATGGATGGAAGACAAAACTCCAGTCACAACCTGGGAAAATGTTCCATATCTAGGGAAGAGAGAAGATCAA	ACATGCTCACTGTATGGAATCGCATTTGGATCCAAGACAACCCATGGATGAAACATAAAGAATGGGTCGAAAAGTGGGAGGATCTCCCCTATCTCAACAAGAAACAAGATCAA	Dengue virus 3
KY849769.1	113	79	0.004	9963	10075	91833453	91833341	1	ACATGCTTACTGTCTGGAACAGGGTGTGGATAGAGGACAATCCATGGATGGAAGACAAAACTCCAGTCACAACTTGGGAGGATGTTCCATACCTAGGGAAGAGAGAAGATCAA	ACATGCTCACTGTATGGAATCGCATTTGGATCCAAGACAACCCATGGATGAAACATAAAGAATGGGTCGAAAAGTGGGAGGATCTCCCCTATCTCAACAAGAAACAAGATCAA	Dengue virus 3
KY849770.1	113	79	0.004	9963	10075	91833453	91833341	1	ACATGCTTACTGTCTGGAACAGGGTGTGGATAGAGGACAATCCATGGATGGAAGACAAAACTCCAGTCACAACTTGGGAGGATGTTCCATACCTAGGGAAGAGAGAAGATCAA	ACATGCTCACTGTATGGAATCGCATTTGGATCCAAGACAACCCATGGATGAAACATAAAGAATGGGTCGAAAAGTGGGAGGATCTCCCCTATCTCAACAAGAAACAAGATCAA	Dengue virus 3
KY849771.1	113	79	0.004	9963	10075	91833453	91833341	1	ACATGCTTACTGTCTGGAACAGGGTGTGGATAGAGGACAATCCATGGATGGAAGACAAAACTCCAGTCACAACTTGGGAGGATGTTCCATACCTAGGGAAGAGAGAAGATCAA	ACATGCTCACTGTATGGAATCGCATTTGGATCCAAGACAACCCATGGATGAAACATAAAGAATGGGTCGAAAAGTGGGAGGATCTCCCCTATCTCAACAAGAAACAAGATCAA	Dengue virus 3
KY849772.1	113	79	0.004	9963	10075	91833453	91833341	1	ACATGCTTACTGTCTGGAACAGGGTGTGGATAGAGGACAATCCATGGATGGAAGACAAAACTCCAGTCACAACTTGGGAGGATGTTCCATACCTAGGGAAGAGAGAAGATCAA	ACATGCTCACTGTATGGAATCGCATTTGGATCCAAGACAACCCATGGATGAAACATAAAGAATGGGTCGAAAAGTGGGAGGATCTCCCCTATCTCAACAAGAAACAAGATCAA	Dengue virus 3
KY849773.1	113	79	0.004	9963	10075	91833453	91833341	1	ACATGCTTACTGTCTGGAACAGGGTGTGGATAGAGGACAATCCATGGATGGAAGACAAAACTCCAGTCACAACTTGGGAGGATGTTCCATACCTAGGGAAGAGAGAAGATCAA	ACATGCTCACTGTATGGAATCGCATTTGGATCCAAGACAACCCATGGATGAAACATAAAGAATGGGTCGAAAAGTGGGAGGATCTCCCCTATCTCAACAAGAAACAAGATCAA	Dengue virus 3
KY849774.1	113	79	0.004	9963	10075	91833453	91833341	1	ACATGCTTACTGTCTGGAACAGGGTGTGGATAGAGGACAATCCATGGATGGAAGACAAAACTCCAGTCACAACTTGGGAGGATGTTCCATACCTAGGGAAGAGAGAAGATCAA	ACATGCTCACTGTATGGAATCGCATTTGGATCCAAGACAACCCATGGATGAAACATAAAGAATGGGTCGAAAAGTGGGAGGATCTCCCCTATCTCAACAAGAAACAAGATCAA	Dengue virus 3
KY849775.1	113	79	0.004	9963	10075	91833453	91833341	1	ACATGCTTACTGTCTGGAACAGGGTGTGGATAGAGGACAATCCATGGATGGAAGACAAAACTCCAGTCACAACTTGGGAGGATGTTCCATACCTAGGGAAGAGAGAAGATCAA	ACATGCTCACTGTATGGAATCGCATTTGGATCCAAGACAACCCATGGATGAAACATAAAGAATGGGTCGAAAAGTGGGAGGATCTCCCCTATCTCAACAAGAAACAAGATCAA	Dengue virus 3
MH888332.1	113	79	0.004	9963	10075	91833453	91833341	1	ACATGCTTACTGTCTGGAACAGGGTGTGGATAGAGGACAATCCATGGATGGAAGACAAAACTCCAGTCACAACTTGGGAGGATGTTCCATACCTAGGGAAGAGAGAAGATCAA	ACATGCTCACTGTATGGAATCGCATTTGGATCCAAGACAACCCATGGATGAAACATAAAGAATGGGTCGAAAAGTGGGAGGATCTCCCCTATCTCAACAAGAAACAAGATCAA	Dengue virus 3
KY849761.1	113	79	0.004	9964	10076	91833453	91833341	1	ACATGCTTACTGTCTGGAACAGGGTGTGGATAGAGGACAATCCATGGATGGAAGACAAAACTCCAGTCACAACTTGGGAGGATGTTCCATACCTAGGGAAGAGAGAAGATCAA	ACATGCTCACTGTATGGAATCGCATTTGGATCCAAGACAACCCATGGATGAAACATAAAGAATGGGTCGAAAAGTGGGAGGATCTCCCCTATCTCAACAAGAAACAAGATCAA	Dengue virus 3
EU482457.1	113	79	0.004	9966	10078	91833453	91833341	1	ACATGCTTACTGTCTGGAACAGGGTGTGGATAGAGGACAATCCATGGATGGAAGACAAAACTCCAGTCACAACTTGGGAAGATGTTCCATATCTAGGAAAGAGAGAAGATCAA	ACATGCTCACTGTATGGAATCGCATTTGGATCCAAGACAACCCATGGATGAAACATAAAGAATGGGTCGAAAAGTGGGAGGATCTCCCCTATCTCAACAAGAAACAAGATCAA	Dengue virus 3
FJ850080.1	113	79	0.004	9966	10078	91833453	91833341	1	ACATGCTTACTGTCTGGAACAGGGTGTGGATCGAGGACAATCCATGGATGGAAGACAAAACTCCAGTCACAACCTGGGAAGATGTTCCATATCTAGGGAAGAGAGAAGACCAA	ACATGCTCACTGTATGGAATCGCATTTGGATCCAAGACAACCCATGGATGAAACATAAAGAATGGGTCGAAAAGTGGGAGGATCTCCCCTATCTCAACAAGAAACAAGATCAA	Dengue virus 3
FJ850083.1	113	79	0.004	9966	10078	91833453	91833341	1	ACATGCTTACTGTCTGGAACAGGGTGTGGATCGAGGACAATCCATGGATGGAAGACAAAACTCCAGTCACAACCTGGGAAGATGTTCCATATCTAGGGAAGAGAGAAGACCAA	ACATGCTCACTGTATGGAATCGCATTTGGATCCAAGACAACCCATGGATGAAACATAAAGAATGGGTCGAAAAGTGGGAGGATCTCCCCTATCTCAACAAGAAACAAGATCAA	Dengue virus 3
FJ850092.1	113	79	0.004	9966	10078	91833453	91833341	1	ACATGCTTACTGTCTGGAACAGGGTGTGGATCGAGGACAATCCATGGATGGAAGACAAAACTCCAGTCACAACCTGGGAAGATGTTCCATATCTAGGGAAGAGAGAAGACCAA	ACATGCTCACTGTATGGAATCGCATTTGGATCCAAGACAACCCATGGATGAAACATAAAGAATGGGTCGAAAAGTGGGAGGATCTCCCCTATCTCAACAAGAAACAAGATCAA	Dengue virus 3
FJ898447.1	113	79	0.004	9966	10078	91833453	91833341	1	ACATGCTTACTGTCTGGAACAGGGTGTGGATCGAGGACAATCCATGGATGGAAGACAAAACTCCAGTCACAACCTGGGAAGATGTTCCATATCTAGGGAAGAGAGAAGACCAA	ACATGCTCACTGTATGGAATCGCATTTGGATCCAAGACAACCCATGGATGAAACATAAAGAATGGGTCGAAAAGTGGGAGGATCTCCCCTATCTCAACAAGAAACAAGATCAA	Dengue virus 3
GU131904.1	113	79	0.004	9966	10078	91833453	91833341	1	ACATGCTCACTGTCTGGAACAGGGTGTGGATAGAGGACAATCCATGGATGGAAGACAAAACTCCAGTCACAACTTGGGAAGATGTTCCATACCTAGGGAAGAGAGAAGATCAA	ACATGCTCACTGTATGGAATCGCATTTGGATCCAAGACAACCCATGGATGAAACATAAAGAATGGGTCGAAAAGTGGGAGGATCTCCCCTATCTCAACAAGAAACAAGATCAA	Dengue virus 3
GU131933.1	113	79	0.003	9966	10078	91833453	91833341	1	ACATGCTCACTGTCTGGAACAGGGTGTGGATAGAGGACAATCCATGGATGGAAGACAAAACTCCAGTCACAACTTGGGAAGATGTTCCATACCTAGGGAAGAGAGAAGATCAA	ACATGCTCACTGTATGGAATCGCATTTGGATCCAAGACAACCCATGGATGAAACATAAAGAATGGGTCGAAAAGTGGGAGGATCTCCCCTATCTCAACAAGAAACAAGATCAA	Dengue virus 3
KJ189268.1	113	79	0.004	9972	10084	91833453	91833341	1	ACATGCTTACTGTCTGGAACAGGGTGTGGATCGAGGACAATCCATGGATGGAAGACAAAACTCCAGTCACAACCTGGGAAGATGTTCCATATCTAGGGAAGAGAGAAGACCAA	ACATGCTCACTGTATGGAATCGCATTTGGATCCAAGACAACCCATGGATGAAACATAAAGAATGGGTCGAAAAGTGGGAGGATCTCCCCTATCTCAACAAGAAACAAGATCAA	Dengue virus 3
KJ189271.1	113	79	0.004	9972	10084	91833453	91833341	1	ACATGCTTACTGTCTGGAACAGGGTGTGGATCGAGGACAATCCATGGATGGAAGACAAAACTCCAGTCACAACCTGGGAAGATGTTCCATATCTAGGGAAGAGAGAAGACCAA	ACATGCTCACTGTATGGAATCGCATTTGGATCCAAGACAACCCATGGATGAAACATAAAGAATGGGTCGAAAAGTGGGAGGATCTCCCCTATCTCAACAAGAAACAAGATCAA	Dengue virus 3
KJ189278.1	113	79	0.004	9972	10084	91833453	91833341	1	ACATGCTTACTGTCTGGAACAGGGTGTGGATCGAGGACAATCCATGGATGGAAGACAAAACTCCAGTCACAACCTGGGAAGATGTTCCATATCTAGGGAAGAGAGAAGACCAA	ACATGCTCACTGTATGGAATCGCATTTGGATCCAAGACAACCCATGGATGAAACATAAAGAATGGGTCGAAAAGTGGGAGGATCTCCCCTATCTCAACAAGAAACAAGATCAA	Dengue virus 3
KJ189279.1	113	79	0.004	9972	10084	91833453	91833341	1	ACATGCTTACTGTCTGGAACAGGGTGTGGATCGAGGACAATCCATGGATGGAAGACAAAACTCCAGTCACAACCTGGGAAGATGTTCCATATCTAGGGAAGAGAGAAGACCAA	ACATGCTCACTGTATGGAATCGCATTTGGATCCAAGACAACCCATGGATGAAACATAAAGAATGGGTCGAAAAGTGGGAGGATCTCCCCTATCTCAACAAGAAACAAGATCAA	Dengue virus 3
KJ189280.1	113	79	0.004	9972	10084	91833453	91833341	1	ACATGCTTACTGTCTGGAACAGGGTGTGGATCGAGGACAATCCATGGATGGAAGACAAAACTCCAGTCACAACCTGGGAAGATGTTCCATATCTAGGGAAGAGAGAAGACCAA	ACATGCTCACTGTATGGAATCGCATTTGGATCCAAGACAACCCATGGATGAAACATAAAGAATGGGTCGAAAAGTGGGAGGATCTCCCCTATCTCAACAAGAAACAAGATCAA	Dengue virus 3
KJ189281.1	113	79	0.004	9972	10084	91833453	91833341	1	ACATGCTTACTGTCTGGAACAGGGTGTGGATCGAGGACAATCCATGGATGGAAGACAAAACTCCAGTCACAACCTGGGAAGATGTTCCATATCTAGGGAAGAGAGAAGACCAA	ACATGCTCACTGTATGGAATCGCATTTGGATCCAAGACAACCCATGGATGAAACATAAAGAATGGGTCGAAAAGTGGGAGGATCTCCCCTATCTCAACAAGAAACAAGATCAA	Dengue virus 3
KJ189285.1	113	79	0.004	9972	10084	91833453	91833341	1	ACATGCTTACTGTCTGGAACAGGGTGTGGATCGAGGACAATCCATGGATGGAAGACAAAACTCCAGTCACAACCTGGGAAGATGTTCCATATCTAGGGAAGAGAGAAGACCAA	ACATGCTCACTGTATGGAATCGCATTTGGATCCAAGACAACCCATGGATGAAACATAAAGAATGGGTCGAAAAGTGGGAGGATCTCCCCTATCTCAACAAGAAACAAGATCAA	Dengue virus 3
KJ189288.1	113	79	0.004	9972	10084	91833453	91833341	1	ACATGCTTACTGTCTGGAACAGGGTGTGGATCGAGGACAATCCATGGATGGAAGACAAAACTCCAGTCACAACCTGGGAAGATGTTCCATATCTAGGGAAGAGAGAAGACCAA	ACATGCTCACTGTATGGAATCGCATTTGGATCCAAGACAACCCATGGATGAAACATAAAGAATGGGTCGAAAAGTGGGAGGATCTCCCCTATCTCAACAAGAAACAAGATCAA	Dengue virus 3
KJ189289.1	113	79	0.004	9972	10084	91833453	91833341	1	ACATGCTTACTGTCTGGAACAGGGTGTGGATCGAGGACAATCCATGGATGGAAGACAAAACTCCAGTCACAACCTGGGAAGATGTTCCATATCTAGGGAAGAGAGAAGACCAA	ACATGCTCACTGTATGGAATCGCATTTGGATCCAAGACAACCCATGGATGAAACATAAAGAATGGGTCGAAAAGTGGGAGGATCTCCCCTATCTCAACAAGAAACAAGATCAA	Dengue virus 3
KJ189290.1	113	79	0.004	9972	10084	91833453	91833341	1	ACATGCTTACTGTCTGGAACAGGGTGTGGATCGAGGACAATCCATGGATGGAAGACAAAACTCCAGTCACAACCTGGGAAGATGTTCCATATCTAGGGAAGAGAGAAGACCAA	ACATGCTCACTGTATGGAATCGCATTTGGATCCAAGACAACCCATGGATGAAACATAAAGAATGGGTCGAAAAGTGGGAGGATCTCCCCTATCTCAACAAGAAACAAGATCAA	Dengue virus 3
KJ189291.1	113	79	0.004	9972	10084	91833453	91833341	1	ACATGCTTACTGTCTGGAACAGGGTGTGGATCGAGGACAATCCATGGATGGAAGACAAAACTCCAGTCACAACCTGGGAAGATGTTCCATATCTAGGGAAGAGAGAAGACCAA	ACATGCTCACTGTATGGAATCGCATTTGGATCCAAGACAACCCATGGATGAAACATAAAGAATGGGTCGAAAAGTGGGAGGATCTCCCCTATCTCAACAAGAAACAAGATCAA	Dengue virus 3
KJ189294.1	113	79	0.004	9972	10084	91833453	91833341	1	ACATGCTTACTGTCTGGAACAGGGTGTGGATCGAGGACAATCCATGGATGGAAGACAAAACTCCAGTCACAACCTGGGAAGATGTTCCATATCTAGGGAAGAGAGAAGACCAA	ACATGCTCACTGTATGGAATCGCATTTGGATCCAAGACAACCCATGGATGAAACATAAAGAATGGGTCGAAAAGTGGGAGGATCTCCCCTATCTCAACAAGAAACAAGATCAA	Dengue virus 3
KJ189297.1	113	79	0.004	9972	10084	91833453	91833341	1	ACATGCTTACTGTCTGGAACAGGGTGTGGATCGAGGACAATCCATGGATGGAAGACAAAACTCCAGTCACAACCTGGGAAGATGTTCCATATCTAGGGAAGAGAGAAGACCAA	ACATGCTCACTGTATGGAATCGCATTTGGATCCAAGACAACCCATGGATGAAACATAAAGAATGGGTCGAAAAGTGGGAGGATCTCCCCTATCTCAACAAGAAACAAGATCAA	Dengue virus 3
KJ189298.1	113	79	0.004	9972	10084	91833453	91833341	1	ACATGCTTACTGTCTGGAACAGGGTGTGGATCGAGGACAATCCATGGATGGAAGACAAAACTCCAGTCACAACCTGGGAAGATGTTCCATATCTAGGGAAGAGAGAAGACCAA	ACATGCTCACTGTATGGAATCGCATTTGGATCCAAGACAACCCATGGATGAAACATAAAGAATGGGTCGAAAAGTGGGAGGATCTCCCCTATCTCAACAAGAAACAAGATCAA	Dengue virus 3
KJ189299.1	113	79	0.004	9972	10084	91833453	91833341	1	ACATGCTTACTGTCTGGAACAGGGTGTGGATCGAGGACAATCCATGGATGGAAGACAAAACTCCAGTCACAACCTGGGAAGATGTTCCATATCTAGGGAAGAGAGAAGACCAA	ACATGCTCACTGTATGGAATCGCATTTGGATCCAAGACAACCCATGGATGAAACATAAAGAATGGGTCGAAAAGTGGGAGGATCTCCCCTATCTCAACAAGAAACAAGATCAA	Dengue virus 3
KJ189300.1	113	79	0.004	9972	10084	91833453	91833341	1	ACATGCTTACTGTCTGGAACAGGGTGTGGATCGAGGACAATCCATGGATGGAAGACAAAACTCCAGTCACAACCTGGGAAGATGTTCCATATCTAGGGAAGAGAGAAGACCAA	ACATGCTCACTGTATGGAATCGCATTTGGATCCAAGACAACCCATGGATGAAACATAAAGAATGGGTCGAAAAGTGGGAGGATCTCCCCTATCTCAACAAGAAACAAGATCAA	Dengue virus 3
KJ189267.1	113	79	0.004	9973	10085	91833453	91833341	1	ACATGCTTACTGTCTGGAACAGGGTGTGGATCGAGGACAATCCATGGATGGAAGACAAAACTCCAGTCACAACCTGGGAAGATGTTCCATATCTAGGGAAGAGAGAAGACCAA	ACATGCTCACTGTATGGAATCGCATTTGGATCCAAGACAACCCATGGATGAAACATAAAGAATGGGTCGAAAAGTGGGAGGATCTCCCCTATCTCAACAAGAAACAAGATCAA	Dengue virus 3
KJ189269.1	113	79	0.004	9973	10085	91833453	91833341	1	ACATGCTTACTGTCTGGAACAGGGTGTGGATCGAGGACAATCCATGGATGGAAGACAAAACTCCAGTCACAACCTGGGAAGATGTTCCATATCTAGGGAAGAGAGAAGACCAA	ACATGCTCACTGTATGGAATCGCATTTGGATCCAAGACAACCCATGGATGAAACATAAAGAATGGGTCGAAAAGTGGGAGGATCTCCCCTATCTCAACAAGAAACAAGATCAA	Dengue virus 3
KJ189270.1	113	79	0.004	9973	10085	91833453	91833341	1	ACATGCTTACTGTCTGGAACAGGGTGTGGATCGAGGACAATCCATGGATGGAAGACAAAACTCCAGTCACAACCTGGGAAGATGTTCCATATCTAGGGAAGAGAGAAGACCAA	ACATGCTCACTGTATGGAATCGCATTTGGATCCAAGACAACCCATGGATGAAACATAAAGAATGGGTCGAAAAGTGGGAGGATCTCCCCTATCTCAACAAGAAACAAGATCAA	Dengue virus 3
KJ189272.1	113	79	0.004	9973	10085	91833453	91833341	1	ACATGCTTACTGTCTGGAACAGGGTGTGGATCGAGGACAATCCATGGATGGAAGACAAAACTCCAGTCACAACCTGGGAAGATGTTCCATATCTAGGGAAGAGAGAAGACCAA	ACATGCTCACTGTATGGAATCGCATTTGGATCCAAGACAACCCATGGATGAAACATAAAGAATGGGTCGAAAAGTGGGAGGATCTCCCCTATCTCAACAAGAAACAAGATCAA	Dengue virus 3
KJ189273.1	113	79	0.004	9973	10085	91833453	91833341	1	ACATGCTTACTGTCTGGAACAGGGTATGGATCGAGGACAATCCATGGATGGAAGACAAAACTCCAGTCACAACCTGGGAAGATGTTCCATATCTAGGGAAGAGAGAAGACCAA	ACATGCTCACTGTATGGAATCGCATTTGGATCCAAGACAACCCATGGATGAAACATAAAGAATGGGTCGAAAAGTGGGAGGATCTCCCCTATCTCAACAAGAAACAAGATCAA	Dengue virus 3
KJ189274.1	113	79	0.004	9973	10085	91833453	91833341	1	ACATGCTTACTGTCTGGAACAGGGTGTGGATCGAGGACAATCCATGGATGGAAGACAAAACTCCAGTCACAACCTGGGAAGATGTTCCATATCTAGGGAAGAGAGAAGACCAA	ACATGCTCACTGTATGGAATCGCATTTGGATCCAAGACAACCCATGGATGAAACATAAAGAATGGGTCGAAAAGTGGGAGGATCTCCCCTATCTCAACAAGAAACAAGATCAA	Dengue virus 3
KJ189275.1	113	79	0.004	9973	10085	91833453	91833341	1	ACATGCTTACTGTCTGGAACAGGGTGTGGATCGAGGACAATCCATGGATGGAAGACAAAACTCCAGTCACAACCTGGGAAGATGTTCCATATCTAGGGAAGAGAGAAGACCAA	ACATGCTCACTGTATGGAATCGCATTTGGATCCAAGACAACCCATGGATGAAACATAAAGAATGGGTCGAAAAGTGGGAGGATCTCCCCTATCTCAACAAGAAACAAGATCAA	Dengue virus 3
KJ189276.1	113	79	0.004	9973	10085	91833453	91833341	1	ACATGCTTACTGTCTGGAACAGGGTGTGGATCGAGGACAATCCATGGATGGAAGACAAAACTCCAGTCACAACCTGGGAAGATGTTCCATATCTAGGGAAGAGAGAAGACCAA	ACATGCTCACTGTATGGAATCGCATTTGGATCCAAGACAACCCATGGATGAAACATAAAGAATGGGTCGAAAAGTGGGAGGATCTCCCCTATCTCAACAAGAAACAAGATCAA	Dengue virus 3
KJ189277.1	113	79	0.004	9973	10085	91833453	91833341	1	ACATGCTTACTGTCTGGAACAGGGTGTGGATCGAGGACAATCCATGGATGGAAGACAAAACTCCAGTCACAACCTGGGAAGATGTTCCATATCTAGGGAAGAGAGAAGACCAA	ACATGCTCACTGTATGGAATCGCATTTGGATCCAAGACAACCCATGGATGAAACATAAAGAATGGGTCGAAAAGTGGGAGGATCTCCCCTATCTCAACAAGAAACAAGATCAA	Dengue virus 3
KJ189283.1	113	79	0.004	9973	10085	91833453	91833341	1	ACATGCTTACTGTCTGGAACAGGGTGTGGATCGAGGACAATCCATGGATGGAAGACAAAACTCCAGTCACAACCTGGGAAGATGTTCCATATCTAGGGAAGAGAGAAGACCAA	ACATGCTCACTGTATGGAATCGCATTTGGATCCAAGACAACCCATGGATGAAACATAAAGAATGGGTCGAAAAGTGGGAGGATCTCCCCTATCTCAACAAGAAACAAGATCAA	Dengue virus 3
KJ189284.1	113	79	0.004	9973	10085	91833453	91833341	1	ACATGCTTACTGTCTGGAACAGGGTGTGGATCGAGGACAATCCATGGATGGAAGACAAAACTCCAGTCACAACCTGGGAAGATGTTCCATATCTAGGGAAGAGAGAAGACCAA	ACATGCTCACTGTATGGAATCGCATTTGGATCCAAGACAACCCATGGATGAAACATAAAGAATGGGTCGAAAAGTGGGAGGATCTCCCCTATCTCAACAAGAAACAAGATCAA	Dengue virus 3
KJ189293.1	113	79	0.004	9973	10085	91833453	91833341	1	ACATGCTTACTGTCTGGAACAGGGTGTGGATCGAGGACAATCCATGGATGGAAGACAAAACTCCAGTCACAACCTGGGAAGATGTTCCATATCTAGGGAAGAGAGAAGACCAA	ACATGCTCACTGTATGGAATCGCATTTGGATCCAAGACAACCCATGGATGAAACATAAAGAATGGGTCGAAAAGTGGGAGGATCTCCCCTATCTCAACAAGAAACAAGATCAA	Dengue virus 3
KJ189301.1	113	79	0.004	9973	10085	91833453	91833341	1	ACATGCTTACTGTCTGGAACAGGGTGTGGATCGAGGACAATCCATGGATGGAAGACAAAACTCCAGTCACAACCTGGGAAGATGTTCCATATCTAGGGAAGAGAGAAGACCAA	ACATGCTCACTGTATGGAATCGCATTTGGATCCAAGACAACCCATGGATGAAACATAAAGAATGGGTCGAAAAGTGGGAGGATCTCCCCTATCTCAACAAGAAACAAGATCAA	Dengue virus 3
KM190937.1	113	79	0.003	9973	10085	91833453	91833341	1	ACATGCTTACTGTCTGGAACAGGGTGTGGATAGAGGACAATCCATGGATGGAAGACAAAACTCCAGTCACAACGTGGGAAGATGTTCCATATCTAGGGAAGAGAGAAGACCAA	ACATGCTCACTGTATGGAATCGCATTTGGATCCAAGACAACCCATGGATGAAACATAAAGAATGGGTCGAAAAGTGGGAGGATCTCCCCTATCTCAACAAGAAACAAGATCAA	Dengue virus 3
KJ189292.1	113	79	0.004	9974	10086	91833453	91833341	1	ACATGCTTACTGTCTGGAACAGGGTGTGGATCGAGGACAATCCATGGATGGAAGACAAAACTCCAGTCACAACCTGGGAAGATGTTCCATATCTAGGGAAGAGAGAAGACCAA	ACATGCTCACTGTATGGAATCGCATTTGGATCCAAGACAACCCATGGATGAAACATAAAGAATGGGTCGAAAAGTGGGAGGATCTCCCCTATCTCAACAAGAAACAAGATCAA	Dengue virus 3
KJ189261.1	113	79	0.004	9976	10088	91833453	91833341	1	ACATGCTTACTGTCTGGAACAGGGTGTGGATCGAGGACAATCCATGGATGGAAGACAAAACTCCAGTCACAACCTGGGAAGATGTTCCATATCTAGGGAAGAGAGAAGACCAA	ACATGCTCACTGTATGGAATCGCATTTGGATCCAAGACAACCCATGGATGAAACATAAAGAATGGGTCGAAAAGTGGGAGGATCTCCCCTATCTCAACAAGAAACAAGATCAA	Dengue virus 3
KJ189296.1	113	79	0.004	9976	10088	91833453	91833341	1	ACATGCTTACTGTCTGGAACAGGGTGTGGATCGAGGACAATCCATGGATGGAAGACAAAACTCCAGTCACAACCTGGGAAGATGTTCCATATCTAGGGAAGAGAGAAGACCAA	ACATGCTCACTGTATGGAATCGCATTTGGATCCAAGACAACCCATGGATGAAACATAAAGAATGGGTCGAAAAGTGGGAGGATCTCCCCTATCTCAACAAGAAACAAGATCAA	Dengue virus 3
MK506265.1	113	79	0.004	9976	10088	91833453	91833341	1	ACATGCTTACTGTCTGGAACAGGGTGTGGATAGAGGACAATCCATGGATGGAAGACAAAACTCCAGTCACAACGTGGGAAGATGTTCCATATCTAGGGAAGAGAGAAGACCAA	ACATGCTCACTGTATGGAATCGCATTTGGATCCAAGACAACCCATGGATGAAACATAAAGAATGGGTCGAAAAGTGGGAGGATCTCCCCTATCTCAACAAGAAACAAGATCAA	Dengue virus 3
KR296744.1	113	79	0.004	9980	10092	91833453	91833341	1	ACATGCTTACTGTCTGGAACAGGGTGTGGATAGAGGACAATCCATGGATGGAAGACAAAACTCCAGTCACAACTTGGGAGGATGTTCCATACCTAGGGAAGAGAGAAGATCAA	ACATGCTCACTGTATGGAATCGCATTTGGATCCAAGACAACCCATGGATGAAACATAAAGAATGGGTCGAAAAGTGGGAGGATCTCCCCTATCTCAACAAGAAACAAGATCAA	Dengue virus 3
KT424097.1	113	79	0.004	9984	10096	91833453	91833341	1	ACATGCTTACTGTCTGGAACAGGGTGTGGATAGAGGACAATCCATGGATGGAAGACAAAACTCCAGTCACAACTTGGGAGGATGTTCCATACCTAGGGAAGAGAGAAGATCAA	ACATGCTCACTGTATGGAATCGCATTTGGATCCAAGACAACCCATGGATGAAACATAAAGAATGGGTCGAAAAGTGGGAGGATCTCCCCTATCTCAACAAGAAACAAGATCAA	Dengue virus 3
JQ922554.1	113	79	0.004	9985	10097	91833453	91833341	1	ACATGCTTACTGTCTGGAACAGGGTGTGGATAGAGGACAATCCATGGATGGAAGACAAAACTCCAGTCACAACGTGGGAAGATGTTCCATATCTAGGGAAGAGAGAAGACCAA	ACATGCTCACTGTATGGAATCGCATTTGGATCCAAGACAACCCATGGATGAAACATAAAGAATGGGTCGAAAAGTGGGAGGATCTCCCCTATCTCAACAAGAAACAAGATCAA	Dengue virus 3
AY676352.1	113	79	0.004	9987	10099	91833453	91833341	1	ACATGCTTACTGTCTGGAACAGGGTGTGGATAGAGGACAATCCATGGATGGAAGACAAAACTCCAGTCGCAACTTGGGAAGATGTTCCATACCTAGGGAAGAGAGAAGATCAA	ACATGCTCACTGTATGGAATCGCATTTGGATCCAAGACAACCCATGGATGAAACATAAAGAATGGGTCGAAAAGTGGGAGGATCTCCCCTATCTCAACAAGAAACAAGATCAA	Dengue virus 3
EF629370.1	113	79	0.004	9987	10099	91833453	91833341	1	ACATGCTTACTGTCTGGAACAGGGTGTGGATAGAGGACAATCCATGGATGGAAGACAAAACTCCAGTCACAACGTGGGAAGATGTTCCATATCTAGGAAAGAGAGAAGACCAA	ACATGCTCACTGTATGGAATCGCATTTGGATCCAAGACAACCCATGGATGAAACATAAAGAATGGGTCGAAAAGTGGGAGGATCTCCCCTATCTCAACAAGAAACAAGATCAA	Dengue virus 3
JF808118.1	113	79	0.004	9987	10099	91833453	91833341	1	ACATGCTTACTGTCTGGAACAGGGTGTGGATCGAGGACAATCCATGGATGGAAGACAAAACTCCAGTCACAACTTGGGAAAATGTCCCATATCTAGGGAAGAGAGAAGACCAA	ACATGCTCACTGTATGGAATCGCATTTGGATCCAAGACAACCCATGGATGAAACATAAAGAATGGGTCGAAAAGTGGGAGGATCTCCCCTATCTCAACAAGAAACAAGATCAA	Dengue virus 3
JN697379.1	113	79	0.004	9987	10099	91833453	91833341	1	ACATGCTTACTGTCTGGAACAGGGTGTGGATAGAGGACAATCCATGGATGGAAGACAAAACTCCAGTCACAACGTGGGAAGATGTTCCATATCTAGGGAAGAGAGAAGACCAA	ACATGCTCACTGTATGGAATCGCATTTGGATCCAAGACAACCCATGGATGAAACATAAAGAATGGGTCGAAAAGTGGGAGGATCTCCCCTATCTCAACAAGAAACAAGATCAA	Dengue virus 3
JX669506.1	113	79	0.004	9987	10099	91833453	91833341	1	ACATGCTTACTGTCTGGAACAGGGTGTGGATCGAGGACAATCCATGGATGGAAGACAAAACTCCAGTCACAACCTGGGAAAATGTTCCATATCTAGGGAAGAGAGAAGATCAA	ACATGCTCACTGTATGGAATCGCATTTGGATCCAAGACAACCCATGGATGAAACATAAAGAATGGGTCGAAAAGTGGGAGGATCTCCCCTATCTCAACAAGAAACAAGATCAA	Dengue virus 3
JX669507.1	113	79	0.004	9987	10099	91833453	91833341	1	ACATGCTTACTGTCTGGAACAGGGTGTGGATCGAGGACAATCCATGGATGGAAGACAAAACTCCAGTCACAACCTGGGAAAATGTTCCATATCTAGGGAAGAGAGAAGATCAA	ACATGCTCACTGTATGGAATCGCATTTGGATCCAAGACAACCCATGGATGAAACATAAAGAATGGGTCGAAAAGTGGGAGGATCTCCCCTATCTCAACAAGAAACAAGATCAA	Dengue virus 3
KC762684.1	113	79	0.004	9987	10099	91833453	91833341	1	ACATGCTTACTGTTTGGAATAGGGTGTGGATAGAGGACAATCCATGGATGGAAGACAAAACTCCAGTCACAACTTGGGAAGATGTTCCATATCTAGGGAAGAGAGAAGACCAA	ACATGCTCACTGTATGGAATCGCATTTGGATCCAAGACAACCCATGGATGAAACATAAAGAATGGGTCGAAAAGTGGGAGGATCTCCCCTATCTCAACAAGAAACAAGATCAA	Dengue virus 3
KC762686.1	113	79	0.004	9987	10099	91833453	91833341	1	ACATGCTTACTGTTTGGAACAGGGTGTGGATAGAGGACAATCCATGGATGGAAGATAAAACTCCAGTCACAACTTGGGAAGATGTTCCATATCTAGGGAAGAGAGAAGACCAA	ACATGCTCACTGTATGGAATCGCATTTGGATCCAAGACAACCCATGGATGAAACATAAAGAATGGGTCGAAAAGTGGGAGGATCTCCCCTATCTCAACAAGAAACAAGATCAA	Dengue virus 3
KC762689.1	113	79	0.004	9987	10099	91833453	91833341	1	ACATGCTTACTGTTTGGAACAGGGTGTGGATAGAGGACAATCCATGGATGGAAGATAAAACTCCAGTCACAACTTGGGAAGATGTTCCATATCTAGGGAAGAGAGAAGACCAA	ACATGCTCACTGTATGGAATCGCATTTGGATCCAAGACAACCCATGGATGAAACATAAAGAATGGGTCGAAAAGTGGGAGGATCTCCCCTATCTCAACAAGAAACAAGATCAA	Dengue virus 3
KF824902.1	113	79	0.004	9987	10099	91833453	91833341	1	ACATGCTTACTGTCTGGAACAGGGTGTGGATAGAGGACAATCCATGGATGGAAGACAAAACTCCAGTCACAACTTGGGAGGATGTTCCATACCTAGGGAAGAGAGAAGATCAA	ACATGCTCACTGTATGGAATCGCATTTGGATCCAAGACAACCCATGGATGAAACATAAAGAATGGGTCGAAAAGTGGGAGGATCTCCCCTATCTCAACAAGAAACAAGATCAA	Dengue virus 3
KF824903.1	113	79	0.004	9987	10099	91833453	91833341	1	ACATGCTTACTGTCTGGAACAGGGTGTGGATAGAGGACAATCCATGGATGGAAGACAAAACTCCAGTCACAACTTGGGAGGATGTTCCATACCTAGGGAAGAGAGAAGATCAA	ACATGCTCACTGTATGGAATCGCATTTGGATCCAAGACAACCCATGGATGAAACATAAAGAATGGGTCGAAAAGTGGGAGGATCTCCCCTATCTCAACAAGAAACAAGATCAA	Dengue virus 3
KJ622191.1	113	79	0.004	9987	10099	91833453	91833341	1	ACATGCTTACTGTCTGGAACAGGGTGTGGATAGAGGACAATCCATGGATGGAAGACAAAACTCCAGTCACAACTTGGGAGGATGTTCCATACCTAGGGAAGAGAGAAGATCAA	ACATGCTCACTGTATGGAATCGCATTTGGATCCAAGACAACCCATGGATGAAACATAAAGAATGGGTCGAAAAGTGGGAGGATCTCCCCTATCTCAACAAGAAACAAGATCAA	Dengue virus 3
KJ622192.1	113	79	0.004	9987	10099	91833453	91833341	1	ACATGCTTACTGTCTGGAACAGGGTGTGGATAGAGGACAATCCATGGATGGAAGACAAAACTCCAGTCACAACTTGGGAGGATGTTCCATACCTAGGGAAGAGAGAAGATCAA	ACATGCTCACTGTATGGAATCGCATTTGGATCCAAGACAACCCATGGATGAAACATAAAGAATGGGTCGAAAAGTGGGAGGATCTCCCCTATCTCAACAAGAAACAAGATCAA	Dengue virus 3
KJ622193.1	113	79	0.004	9987	10099	91833453	91833341	1	ACATGCTTACTGTCTGGAACAGGGTGTGGATAGAGGACAATCCATGGATGGAAGACAAAACTCCAGTCACAACTTGGGAGGATGTTCCATACCTAGGGAAGAGAGAAGATCAA	ACATGCTCACTGTATGGAATCGCATTTGGATCCAAGACAACCCATGGATGAAACATAAAGAATGGGTCGAAAAGTGGGAGGATCTCCCCTATCTCAACAAGAAACAAGATCAA	Dengue virus 3
KJ622194.1	113	79	0.004	9987	10099	91833453	91833341	1	ACATGCTTACTGTCTGGAACAGGGTGTGGATAGAGGACAATCCATGGATGGAAGACAAAACTCCAGTCACAACTTGGGAGGATGTTCCATACCTAGGGAAGAGAGAAGATCAA	ACATGCTCACTGTATGGAATCGCATTTGGATCCAAGACAACCCATGGATGAAACATAAAGAATGGGTCGAAAAGTGGGAGGATCTCCCCTATCTCAACAAGAAACAAGATCAA	Dengue virus 3
KJ622195.1	113	79	0.004	9987	10099	91833453	91833341	1	ACATGCTTACTGTCTGGAACAGGGTGTGGATAGAGGACAATCCATGGATGGAAGACAAAACTCCAGTCACAACTTGGGAGGATGTTCCATACCTAGGGAAGAGAGAAGATCAA	ACATGCTCACTGTATGGAATCGCATTTGGATCCAAGACAACCCATGGATGAAACATAAAGAATGGGTCGAAAAGTGGGAGGATCTCCCCTATCTCAACAAGAAACAAGATCAA	Dengue virus 3
KJ622196.1	113	79	0.004	9987	10099	91833453	91833341	1	ACATGCTTACTGTCTGGAACAGGGTGTGGATAGAGGACAATCCATGGATGGAAGACAAAACTCCAGTCACAACTTGGGAGGATGTTCCATACCTAGGGAAGAGAGAAGATCAA	ACATGCTCACTGTATGGAATCGCATTTGGATCCAAGACAACCCATGGATGAAACATAAAGAATGGGTCGAAAAGTGGGAGGATCTCCCCTATCTCAACAAGAAACAAGATCAA	Dengue virus 3
KJ622197.1	113	79	0.004	9987	10099	91833453	91833341	1	ACATGCTTACTGTCTGGAACAGGGTGTGGATAGAGGACAATCCATGGATGGAAGACAAAACTCCAGTCACAACTTGGGAGGATGTTCCATACCTAGGGAAGAGAGAAGATCAA	ACATGCTCACTGTATGGAATCGCATTTGGATCCAAGACAACCCATGGATGAAACATAAAGAATGGGTCGAAAAGTGGGAGGATCTCCCCTATCTCAACAAGAAACAAGATCAA	Dengue virus 3
KJ622198.1	113	79	0.004	9987	10099	91833453	91833341	1	ACATGCTTACTGTCTGGAACAGGGTGTGGATAGAGGACAATCCATGGATGGAAGACAAAACTCCAGTCACAACTTGGGAGGATGTTCCATACCTAGGGAAGAGAGAAGATCAA	ACATGCTCACTGTATGGAATCGCATTTGGATCCAAGACAACCCATGGATGAAACATAAAGAATGGGTCGAAAAGTGGGAGGATCTCCCCTATCTCAACAAGAAACAAGATCAA	Dengue virus 3
KJ622199.1	113	79	0.004	9987	10099	91833453	91833341	1	ACATGCTTACTGTCTGGAACAGGGTGTGGATAGAGGACAATCCATGGATGGAAGACAAAACTCCAGTCACAACTTGGGAGGATGTTCCATACCTAGGGAAGAGAGAAGATCAA	ACATGCTCACTGTATGGAATCGCATTTGGATCCAAGACAACCCATGGATGAAACATAAAGAATGGGTCGAAAAGTGGGAGGATCTCCCCTATCTCAACAAGAAACAAGATCAA	Dengue virus 3
KP406805.1	113	79	0.004	9987	10099	91833453	91833341	1	ACATGCTTACTGTCTGGAACAGGGTGTGGATAGAGGACAATCCATGGATGGAAGACAAAACTCCAGTCACAACGTGGGAAGATGTTCCATATCTAGGGAAGAGAGAAGACCAA	ACATGCTCACTGTATGGAATCGCATTTGGATCCAAGACAACCCATGGATGAAACATAAAGAATGGGTCGAAAAGTGGGAGGATCTCCCCTATCTCAACAAGAAACAAGATCAA	Dengue virus 3
KU050695.1	113	79	0.004	9987	10099	91833453	91833341	1	ACATGCTTACTGTCTGGAACAGGGTGTGGATAGAGGACAATCCATGGATGGAAGACAAAACTCCAGTCACAACGTGGGAAGATGTTCCATATCTAGGGAAGAGAGAAGACCAA	ACATGCTCACTGTATGGAATCGCATTTGGATCCAAGACAACCCATGGATGAAACATAAAGAATGGGTCGAAAAGTGGGAGGATCTCCCCTATCTCAACAAGAAACAAGATCAA	Dengue virus 3
KU725665.1	113	79	0.004	9987	10099	91833453	91833341	1	ACATGCTTACTGTCTGGAACAGGGTGTGGATAGAGGACAATCCATGGATGGAAGACAAAACTCCAGTCACAACGTGGGAAGATGTTCCATATCTAGGGAAGAGAGAAGACCAA	ACATGCTCACTGTATGGAATCGCATTTGGATCCAAGACAACCCATGGATGAAACATAAAGAATGGGTCGAAAAGTGGGAGGATCTCCCCTATCTCAACAAGAAACAAGATCAA	Dengue virus 3
KU725666.1	113	79	0.004	9987	10099	91833453	91833341	1	ACATGCTTACTGTCTGGAACAGGGTGTGGATAGAGGACAATCCATGGATGGAAGACAAAACTCCAGTCACAACGTGGGAAGATGTTCCATATCTAGGGAAGAGAGAAGACCAA	ACATGCTCACTGTATGGAATCGCATTTGGATCCAAGACAACCCATGGATGAAACATAAAGAATGGGTCGAAAAGTGGGAGGATCTCCCCTATCTCAACAAGAAACAAGATCAA	Dengue virus 3
M93130.1	113	79	0.004	9987	10099	91833453	91833341	1	ACATGCTTACTGTCTGGAACAGGGTGTGGATAGAGGACAATCCATGGATGGAAGACAAAACTCCAGTCACAACGTGGGAAGATGTTCCATATCTAGGAAAGAGAGAAGACCAA	ACATGCTCACTGTATGGAATCGCATTTGGATCCAAGACAACCCATGGATGAAACATAAAGAATGGGTCGAAAAGTGGGAGGATCTCCCCTATCTCAACAAGAAACAAGATCAA	Dengue virus 3
MF682971.1	113	79	0.004	9987	10099	91833453	91833341	1	ACATGCTTACTGTCTGGAACAGGGTGTGGATAGAGGACAATCCATGGATGGAAGACAAAACTCCAGTCACAACTTGGGAGGATGTTCCATACCTAGGGAAGAGAGAAGATCAA	ACATGCTCACTGTATGGAATCGCATTTGGATCCAAGACAACCCATGGATGAAACATAAAGAATGGGTCGAAAAGTGGGAGGATCTCCCCTATCTCAACAAGAAACAAGATCAA	Dengue virus 3
MF682972.1	113	79	0.004	9987	10099	91833453	91833341	1	ACATGCTTACTGTCTGGAACAGGGTGTGGATAGAGGACAATCCATGGATGGAAGACAAAACTCCAGTCACAACTTGGGAGGATGTTCCATACCTAGGGAAGAGAGAAGATCAA	ACATGCTCACTGTATGGAATCGCATTTGGATCCAAGACAACCCATGGATGAAACATAAAGAATGGGTCGAAAAGTGGGAGGATCTCCCCTATCTCAACAAGAAACAAGATCAA	Dengue virus 3
MF682973.1	113	79	0.004	9987	10099	91833453	91833341	1	ACATGCTTACTGTCTGGAACAGGGTGTGGATAGAGGACAATCCATGGATGGAAGACAAAACTCCAGTCACAACTTGGGAGGATGTTCCATACCTAGGGAAGAGAGAAGATCAA	ACATGCTCACTGTATGGAATCGCATTTGGATCCAAGACAACCCATGGATGAAACATAAAGAATGGGTCGAAAAGTGGGAGGATCTCCCCTATCTCAACAAGAAACAAGATCAA	Dengue virus 3
MF682974.1	113	79	0.004	9987	10099	91833453	91833341	1	ACATGCTTACTGTCTGGAACAGGGTGTGGATAGAGGACAATCCATGGATGGAAGACAAAACTCCAGTCACAACTTGGGAGGATGTTCCATACCTAGGGAAGAGAGAAGATCAA	ACATGCTCACTGTATGGAATCGCATTTGGATCCAAGACAACCCATGGATGAAACATAAAGAATGGGTCGAAAAGTGGGAGGATCTCCCCTATCTCAACAAGAAACAAGATCAA	Dengue virus 3
MF682975.1	113	79	0.004	9987	10099	91833453	91833341	1	ACATGCTTACTGTCTGGAACAGGGTGTGGATAGAGGACAATCCATGGATGGAAGACAAAACTCCAGTCACAACTTGGGAGGATGTTCCATACCTAGGGAAGAGAGAAGATCAA	ACATGCTCACTGTATGGAATCGCATTTGGATCCAAGACAACCCATGGATGAAACATAAAGAATGGGTCGAAAAGTGGGAGGATCTCCCCTATCTCAACAAGAAACAAGATCAA	Dengue virus 3
KR296743.1	113	79	0.004	9988	10100	91833453	91833341	1	ACATGCTTACTGTCTGGAACAGGGTGTGGATAGAGGACAATCCATGGATGGAAGACAAAACTCTAGTCACAACTTGGGAGGATGTTCCATACCTAGGGAAGAGAGAAGATCAA	ACATGCTCACTGTATGGAATCGCATTTGGATCCAAGACAACCCATGGATGAAACATAAAGAATGGGTCGAAAAGTGGGAGGATCTCCCCTATCTCAACAAGAAACAAGATCAA	Dengue virus 3
FJ547085.1	59	47	0.001	9951	10009	91833453	91833395	1	ACATGCTTACTGTCTGGAACAGGGTGTGGATCGAGGACAACCCATGGATGGAAGACAAA	ACATGCTCACTGTATGGAATCGCATTTGGATCCAAGACAACCCATGGATGAAACATAAA	Dengue virus 3
EU482612.1	59	47	0.001	9952	10010	91833453	91833395	1	ACATGCTTACTGTCTGGAACAGGGTGTGGATCGAGGACAATCCATGGATGGAAGATAAA	ACATGCTCACTGTATGGAATCGCATTTGGATCCAAGACAACCCATGGATGAAACATAAA	Dengue virus 3
FJ547083.1	59	47	0.001	9952	10010	91833453	91833395	1	ACATGCTCACTGTCTGGAACAGGGTGTGGATCGAGGACAATCCATGGATGGAAGACAAA	ACATGCTCACTGTATGGAATCGCATTTGGATCCAAGACAACCCATGGATGAAACATAAA	Dengue virus 3
EU482595.1	59	47	0.001	9966	10024	91833453	91833395	1	ACATGCTTACTGTCTGGAACAGGGTGTGGATCGAGGACAATCCATGGATGGAAGATAAA	ACATGCTCACTGTATGGAATCGCATTTGGATCCAAGACAACCCATGGATGAAACATAAA	Dengue virus 3
FJ898444.1	59	47	0.001	9966	10024	91833453	91833395	1	ACATGCTTACTGTCTGGAACAGGGTGTGGATCGAGGACAACCCATGGATGGAAGACAAA	ACATGCTCACTGTATGGAATCGCATTTGGATCCAAGACAACCCATGGATGAAACATAAA	Dengue virus 3
GQ868576.1	59	47	0.001	9966	10024	91833453	91833395	1	ACATGCTTACTGTCTGGAACAGGGTGTGGATCGAGGACAACCCATGGATGGAAGACAAA	ACATGCTCACTGTATGGAATCGCATTTGGATCCAAGACAACCCATGGATGAAACATAAA	Dengue virus 3
GQ868577.1	59	47	0.001	9966	10024	91833453	91833395	1	ACATGCTTACTGTCTGGAACAGGGTGTGGATCGAGGACAATCCATGGATGGAAAATAAA	ACATGCTCACTGTATGGAATCGCATTTGGATCCAAGACAACCCATGGATGAAACATAAA	Dengue virus 3
GQ868578.1	59	47	0.001	9966	10024	91833453	91833395	1	ACATGCTTACTGTCTGGAACAGGGTGTGGATCGAGGACAATCCATGGATGGAAGATAAA	ACATGCTCACTGTATGGAATCGCATTTGGATCCAAGACAACCCATGGATGAAACATAAA	Dengue virus 3
GU131878.1	59	47	0.001	9966	10024	91833453	91833395	1	ACATGCTTACTGTCTGGAATAGGGTGTGGATCGAGGACAATCCATGGATGGAAGACAAA	ACATGCTCACTGTATGGAATCGCATTTGGATCCAAGACAACCCATGGATGAAACATAAA	Dengue virus 3
KT726353.1	59	47	0.001	9966	10024	91833453	91833395	1	ACATGCTTACTGTCTGGAACAGGGTGTGGATCGAAGACAATCCATGGATGGAAGACAAA	ACATGCTCACTGTATGGAATCGCATTTGGATCCAAGACAACCCATGGATGAAACATAAA	Dengue virus 3
JF808120.1	59	48	8.3e-05	9987	10045	91833453	91833395	1	ACATGCTCACTGTCTGGAATAGGGTGTGGATCGAGGACAATCCATGGATGGAAGACAAA	ACATGCTCACTGTATGGAATCGCATTTGGATCCAAGACAACCCATGGATGAAACATAAA	Dengue virus 3
JF808121.1	59	47	0.001	9987	10045	91833453	91833395	1	ACATGCTTACTGTCTGGAATAGGGTGTGGATCGAGGACAATCCATGGATGGAAGACAAA	ACATGCTCACTGTATGGAATCGCATTTGGATCCAAGACAACCCATGGATGAAACATAAA	Dengue virus 3
AY149904.1	128	94	4.88e-08	9887	10010	91833453	91833330	1	ACATGCTACGTGTGTGGAATGACGTGTGGATCCACGACAACCCATGGATGACCATGAAGGAGCCCATCAATGCCTGGGAAGATATCCCCTATCTTCATAAAAAACAAGACATTGAATGTGGCAG	ACATGCTCACTGTATGGAATCGCATTTGGATCCAAGACAACCCATGGATGAAACATAAAGAATGGGTCGAAAAGTGGGAGGATCTCCCCTATCTCAACAAGAAACAAGATCAAGAATGTGGTAG	Kamiti River virus
AY149905.1	128	94	4.88e-08	9887	10010	91833453	91833330	1	ACATGCTACGTGTGTGGAATGACGTGTGGATCCACGACAACCCATGGATGACCATGAAGGAGCCCATCAATGCCTGGGAAGATATCCCCTATCTTCATAAAAAACAAGACATTGAATGTGGCAG	ACATGCTCACTGTATGGAATCGCATTTGGATCCAAGACAACCCATGGATGAAACATAAAGAATGGGTCGAAAAGTGGGAGGATCTCCCCTATCTCAACAAGAAACAAGATCAAGAATGTGGTAG	Kamiti River virus
NC_005064.1	128	94	4.88e-08	9887	10010	91833453	91833330	1	ACATGCTACGTGTGTGGAATGACGTGTGGATCCACGACAACCCATGGATGACCATGAAGGAGCCCATCAATGCCTGGGAAGATATCCCCTATCTTCATAAAAAACAAGACATTGAATGTGGCAG	ACATGCTCACTGTATGGAATCGCATTTGGATCCAAGACAACCCATGGATGAAACATAAAGAATGGGTCGAAAAGTGGGAGGATCTCCCCTATCTCAACAAGAAACAAGATCAAGAATGTGGTAG	Kamiti River virus
AJ242984.1	137	97	6.74e-06	9954	10089	91833453	91833318	1	ACATGTTGGCTGTGTGGAATAGGGTTTGGATTGAAGACAACCCTTTCATGGAAGACAAGAGAGAGGTGGAAAGGTGGAGTGAAGTCCCTTACCTTCCAAGAAACCAGGACAAGTCATGTGGTAGCCTAATTGGGAC	ACATGCTCACTGTATGGAATCGCATTTGGATCCAAGACAACCCATGGATGAAACATAAAGAATGGGTCGAAAAGTGGGAGGATCTCCCCTATCTCAACAAGAAACAAGATCAAGAATGTGGTAGCATAATCGGAAC	Modoc virus
NC_003635.1	137	97	6.74e-06	9954	10089	91833453	91833318	1	ACATGTTGGCTGTGTGGAATAGGGTTTGGATTGAAGACAACCCTTTCATGGAAGACAAGAGAGAGGTGGAAAGGTGGAGTGAAGTCCCTTACCTTCCAAGAAACCAGGACAAGTCATGTGGTAGCCTAATTGGGAC	ACATGCTCACTGTATGGAATCGCATTTGGATCCAAGACAACCCATGGATGAAACATAAAGAATGGGTCGAAAAGTGGGAGGATCTCCCCTATCTCAACAAGAAACAAGATCAAGAATGTGGTAGCATAATCGGAAC	Modoc virus
NC_034204.1	293	209	1.98e+25	2760	3048	461307129	461307417	2	GGGTTTTGACGGCTTCAGAAAAAGTTCAGAAGGTCTGTGGAAAGGCTATTGCTTTCCAATATGACTTTCTCGGCTACCGCAGGACCTTGTACGGGTCAAATGTCCAGCTGAAGATCTCAAAGAAGACGAGCAAGGAATGTCCAACTTACCTCGCTGGTTTAGCCGTTAAAAATGACAGGACAATCTTCACTGACGGAATGTTTTGGATGTCGAGCAAAAGGAACGACAACAACTCGGAGTACAAGATTGACGAGTTTGAGACATCCCAGTCCCGGAAATGTATCTGGCC	GGGTCATGACGGCCTCAGACTATGCGACGAGTGTGTGTGGAAAAGCGATTGCATTCCAATACGACTTTGTCGGGGTTCGACGGACTTTGTATGGATCGAACGTGCAGCTTAAGGTATCACAGACTGTCTCAAGTAATTGCCCAACGTACCTAGCAGGGTTAGCCGTGAAGAACGACCGAACGATTTTTACGGACGGCATGTTTTGGATGTCTAGTCGTAAACAAGGCAATGAGACTGAGTACACGATTGAGGATTTGGAAACCATGCAAGCCAGAAAGTGCATTTGGCC	Menghai flavivirus
NC_034017.1	309	212	3.58e+22	2744	3050	461307129	461307435	2	GGGTGTTGACGGCGTCCGAGAAAGTGGCTAAGGTGTGCGGGAAAGCCATAGCGTTCCAGTATGAGTTCGTTGGGTTCCGCCGCACATTGTATGGGTCAAATGTCCAATTGAAAATCGCACAGAAGACATCTAAAGAGTGTCCAACGTACCTGGCAGGGCTGGCAGTCAAGAATGATCGTACCATATTCACTGACGGATTGTTTTGGATGTCTAGTAGGGCGAGTGACAACGGCACAGACTACAGCATTGGCGAGCTGGAAACTTCTCAATCGCGGAAATGCATTTGGCCACGGCAATACACACCTGA	GGGTCATGACGGCCTCAGACTATGCGACGAGTGTGTGTGGAAAAGCGATTGCATTCCAATACGACTTTGTCGGGGTTCGACGGACTTTGTATGGATCGAACGTGCAGCTTAAGGTATCACAGACTGTCTCAAGTAATTGCCCAACGTACCTAGCAGGGTTAGCCGTGAAGAACGACCGAACGATTTTTACGGACGGCATGTTTTGGATGTCTAGTCGTAAACAAGGCAATGAGACTGAGTACACGATTGAGGATTTGGAAACCATGCAAGCCAGAAAGTGCATTTGGCCTAAACAATACACGGCTGA	Xishuangbanna aedes flavivirus
JQ268258.1	179	128	1.09e-15	2635	2813	461307161	461307339	2	GTTTGTGGGAAGGCAATCGGATTCCAGTATGACTTCGTCGGATTTAGAAGAGCCGTGTATGGGTCAAATGTGCAATTAAAGATCTCGAAAAAGGTCTCAATAGAATGCCCCACGTATTTAGCTGGAATGGCTGTCAAGAACGATCGGACTGTGTTTACTGATGGAATGTTTTGGATGTC	GTGTGTGGAAAAGCGATTGCATTCCAATACGACTTTGTCGGGGTTCGACGGACTTTGTATGGATCGAACGTGCAGCTTAAGGTATCACAGACTGTCTCAAGTAATTGCCCAACGTACCTAGCAGGGTTAGCCGTGAAGAACGACCGAACGATTTTTACGGACGGCATGTTTTGGATGTC	Hanko virus
NC_030401.1	179	128	1.09e-15	2635	2813	461307161	461307339	2	GTTTGTGGGAAGGCAATCGGATTCCAGTATGACTTCGTCGGATTTAGAAGAGCCGTGTATGGGTCAAATGTGCAATTAAAGATCTCGAAAAAGGTCTCAATAGAATGCCCCACGTATTTAGCTGGAATGGCTGTCAAGAACGATCGGACTGTGTTTACTGATGGAATGTTTTGGATGTC	GTGTGTGGAAAAGCGATTGCATTCCAATACGACTTTGTCGGGGTTCGACGGACTTTGTATGGATCGAACGTGCAGCTTAAGGTATCACAGACTGTCTCAAGTAATTGCCCAACGTACCTAGCAGGGTTAGCCGTGAAGAACGACCGAACGATTTTTACGGACGGCATGTTTTGGATGTC	Hanko virus
KY345399.1	179	135	1.89e+25	2699	2877	461307161	461307339	2	GTCTGTGGTAAAGCAATTGGATTCCAGTATGATTTCGTCGGGTTCAGAAGAGCTGTGTATGGATCAAACGTGCAGTTAAAGATCTCGAAGAAGGTGTCGATAGAATGCCCCACGTATTTAGCTGGAATTGCAGTAAAGAACGACCGAACTGTTTTCACTGACGGAATGTTTTGGATGTC	GTGTGTGGAAAAGCGATTGCATTCCAATACGACTTTGTCGGGGTTCGACGGACTTTGTATGGATCGAACGTGCAGCTTAAGGTATCACAGACTGTCTCAAGTAATTGCCCAACGTACCTAGCAGGGTTAGCCGTGAAGAACGACCGAACGATTTTTACGGACGGCATGTTTTGGATGTC	Ochlerotatus caspius flavivirus
NC_034242.1	179	135	1.89e+25	2699	2877	461307161	461307339	2	GTCTGTGGTAAAGCAATTGGATTCCAGTATGATTTCGTCGGGTTCAGAAGAGCTGTGTATGGATCAAACGTGCAGTTAAAGATCTCGAAGAAGGTGTCGATAGAATGCCCCACGTATTTAGCTGGAATTGCAGTAAAGAACGACCGAACTGTTTTCACTGACGGAATGTTTTGGATGTC	GTGTGTGGAAAAGCGATTGCATTCCAATACGACTTTGTCGGGGTTCGACGGACTTTGTATGGATCGAACGTGCAGCTTAAGGTATCACAGACTGTCTCAAGTAATTGCCCAACGTACCTAGCAGGGTTAGCCGTGAAGAACGACCGAACGATTTTTACGGACGGCATGTTTTGGATGTC	Ochlerotatus caspius flavivirus
KT192549.1	179	133	1.03e+22	2753	2931	461307161	461307339	2	GTATGTGGAAAAGCGATTGGATTCCAGTATGATTTTGTTGGATACCGTCGGACCATGTATGGATCTAATGTCCAGTTAAAAATATCAAAGAAGGTTTCGATTGAATGTCCCACATACTTGGCAGGAGTCGCCGTGAAAAATGATAGAACGGTTTTCACTGATGGAATGTTCTGGATGTC	GTGTGTGGAAAAGCGATTGCATTCCAATACGACTTTGTCGGGGTTCGACGGACTTTGTATGGATCGAACGTGCAGCTTAAGGTATCACAGACTGTCTCAAGTAATTGCCCAACGTACCTAGCAGGGTTAGCCGTGAAGAACGACCGAACGATTTTTACGGACGGCATGTTTTGGATGTC	Parramatta River virus
NC_027817.1	179	133	1.03e+22	2753	2931	461307161	461307339	2	GTATGTGGAAAAGCGATTGGATTCCAGTATGATTTTGTTGGATACCGTCGGACCATGTATGGATCTAATGTCCAGTTAAAAATATCAAAGAAGGTTTCGATTGAATGTCCCACATACTTGGCAGGAGTCGCCGTGAAAAATGATAGAACGGTTTTCACTGATGGAATGTTCTGGATGTC	GTGTGTGGAAAAGCGATTGCATTCCAATACGACTTTGTCGGGGTTCGACGGACTTTGTATGGATCGAACGTGCAGCTTAAGGTATCACAGACTGTCTCAAGTAATTGCCCAACGTACCTAGCAGGGTTAGCCGTGAAGAACGACCGAACGATTTTTACGGACGGCATGTTTTGGATGTC	Parramatta River virus
KC181923.1	177	125	2.63e-11	2691	2866	461307162	461307337	2	TGTGCGGCAAGGCTATTGCATTCCAGTTTACGTTCACGGGATTTCGAAGGAGTTTGTACGGGTCGAATGTACAAGTTGCCGTGTCAAAGCATGTGACTCGCCACTGTCCAACATACTTGGCCGGGGTAGCCGTTAAAAATGACAGGACCATAATCACCGACGGGATGTTTTGGATG	TGTGTGGAAAAGCGATTGCATTCCAATACGACTTTGTCGGGGTTCGACGGACTTTGTATGGATCGAACGTGCAGCTTAAGGTATCACAGACTGTCTCAAGTAATTGCCCAACGTACCTAGCAGGGTTAGCCGTGAAGAACGACCGAACGATTTTTACGGACGGCATGTTTTGGATG	Aedes flavivirus
KJ741266.1	178	130	3.41e-16	2692	2867	461307162	461307337	2	TGTGCGGCAAAGCCATTGCATTTCAGTTCACGTTCACCGGGTTTCGGAGGAGTTTGTATGGGTCGAACGTACAAGTTGCTGTGTCAAAGCACGTGACTCGCCATTGCCCAACATATTTAGCTGGGGTAGCCGTGAAAAATGATAGGACCATAATCACTGACGGGATGTTTTGGATG	TGTGTGGAAAAGCGATTGCATTCCAATACGACTTTGTCGGGGTTCGACGGACTTTGTATGGATCGAACGTGCAGCTTAAGGTATCACAGACTGTCTCAAGTAATTGCCCAACGTACCTAGCAGGGTTAGCCGTGAAGAACGACCGAACGATTTTTACGGACGGCATGTTTTGGATG	Aedes flavivirus
AB488408.1	177	125	2.62e-11	2693	2868	461307162	461307337	2	TGTGCGGCAAGGCTATTGCATTCCAGTTTACGTTCACGGGATTTCGAAGGAGTTTGTACGGGTCGAATGTACAAGTTGCCGTGTCAAAGCATGTGACTCGCCACTGTCCAACATACTTGGCCGGGGTAGCCGTAAAAAATGACAGGACCATAATCACCGACGGGATGTTTTGGATG	TGTGTGGAAAAGCGATTGCATTCCAATACGACTTTGTCGGGGTTCGACGGACTTTGTATGGATCGAACGTGCAGCTTAAGGTATCACAGACTGTCTCAAGTAATTGCCCAACGTACCTAGCAGGGTTAGCCGTGAAGAACGACCGAACGATTTTTACGGACGGCATGTTTTGGATG	Aedes flavivirus
NC_012932.1	177	125	2.62e-11	2693	2868	461307162	461307337	2	TGTGCGGCAAGGCTATTGCATTCCAGTTTACGTTCACGGGATTTCGAAGGAGTTTGTACGGGTCGAATGTACAAGTTGCCGTGTCAAAGCATGTGACTCGCCACTGTCCAACATACTTGGCCGGGGTAGCCGTAAAAAATGACAGGACCATAATCACCGACGGGATGTTTTGGATG	TGTGTGGAAAAGCGATTGCATTCCAATACGACTTTGTCGGGGTTCGACGGACTTTGTATGGATCGAACGTGCAGCTTAAGGTATCACAGACTGTCTCAAGTAATTGCCCAACGTACCTAGCAGGGTTAGCCGTGAAGAACGACCGAACGATTTTTACGGACGGCATGTTTTGGATG	Aedes flavivirus
KY320649.1	178	130	3.1e-16	2621	2796	461307162	461307337	2	TGTGCGGCAAAGCCATTGCATTTCAGTTCACGTTCACCGGGTTTCGGAGGAGTTTGTATGGGTCGAACGTACAAGTTGCTGTGTCAAAGCACGTGACTCGCCATTGCCCAACATATTTAGCTGGGGTAGCCGTGAAAAATGATAGGACCATAATCACTGACGGGATGTTTTGGATG	TGTGTGGAAAAGCGATTGCATTCCAATACGACTTTGTCGGGGTTCGACGGACTTTGTATGGATCGAACGTGCAGCTTAAGGTATCACAGACTGTCTCAAGTAATTGCCCAACGTACCTAGCAGGGTTAGCCGTGAAGAACGACCGAACGATTTTTACGGACGGCATGTTTTGGATG	La Tina virus
KU936054.1	175	124	2.53e-11	2693	2866	461307164	461307337	2	TGCGGAAAAGCTGTCTCTTTCCAATTCAAGTTTACGGGATTCCGGCGAGGCCTGTATGGTTCAAACGTCCAGGTTGAGGTCTCAAAGAACTCATCGACTGAGTGTCCCACGTACCTGGCGGGCGTTGCCGTAAAGAATGGCCGAACTGTCATCACTGACGGCATGTTTTGGATG	TGTGGAAAAGCGATTGCATTCCAATACGACTTTGTCGGGGTTCGACGGACTTTGTATGGATCGAACGTGCAGCTTAAGGTATCACAGACTGTCTCAAGTAATTGCCCAACGTACCTAGCAGGGTTAGCCGTGAAGAACGACCGAACGATTTTTACGGACGGCATGTTTTGGATG	Cell fusing agent virus
MH310082.1	175	124	2.39e-11	2693	2866	461307164	461307337	2	TGCGGAAAAGCTGTCTCTTTCCAATTCAAGTTTACGGGATTCCGGCGAGGCCTGTATGGTTCAAACGTCCAGGTTGAGGTCTCAAAGAACTCATCGACTGAGTGTCCCACGTACCTGGCGGGCGTTGCCGTAAAGAATGGCCGAACTGTCATCACTGACGGCATGTTTTGGATG	TGTGGAAAAGCGATTGCATTCCAATACGACTTTGTCGGGGTTCGACGGACTTTGTATGGATCGAACGTGCAGCTTAAGGTATCACAGACTGTCTCAAGTAATTGCCCAACGTACCTAGCAGGGTTAGCCGTGAAGAACGACCGAACGATTTTTACGGACGGCATGTTTTGGATG	Cell fusing agent virus
MH237596.1	175	123	3.08e-10	2701	2874	461307164	461307337	2	TGCGGAAAAGCTGTCTCTTTCCAATTCAAGTTTACGGGATTCCGGCGAGGCCTGTATGGTTCAAACGTCCAGGTTGAGGTCTCAAAGAACTCATCGACAGAGTGTCCCACGTACCTGGCGGGCGTTGCCGTAAAGAATGGCCGAACTGTCATCACTGACGGCATGTTTTGGATG	TGTGGAAAAGCGATTGCATTCCAATACGACTTTGTCGGGGTTCGACGGACTTTGTATGGATCGAACGTGCAGCTTAAGGTATCACAGACTGTCTCAAGTAATTGCCCAACGTACCTAGCAGGGTTAGCCGTGAAGAACGACCGAACGATTTTTACGGACGGCATGTTTTGGATG	Cell fusing agent virus
KJ741267.1	175	123	3.08e-10	2702	2875	461307164	461307337	2	TGCGGAAAAGCTGTCTCTTTCCAATTCAAGTTTACGGGCTTCCGGCGAGGCTTGTATGGTTCAAACGTTCAGGTTGAGGTCTCAAAGAACTCATCGACCGAGTGTCCCACGTACCTGGCGGGCGTTGTCGTGAAGAATGGCCGAACTGTCATCACTGACGGCATGTTTTGGTTG	TGTGGAAAAGCGATTGCATTCCAATACGACTTTGTCGGGGTTCGACGGACTTTGTATGGATCGAACGTGCAGCTTAAGGTATCACAGACTGTCTCAAGTAATTGCCCAACGTACCTAGCAGGGTTAGCCGTGAAGAACGACCGAACGATTTTTACGGACGGCATGTTTTGGATG	Cell fusing agent virus
NC_001564.2	175	123	3.08e-10	2702	2875	461307164	461307337	2	TGCGGAAAAGCTGTCTCTTTCCAATTCAAGTTTACGGGCTTCCGGCGAGGCTTGTATGGTTCAAACGTTCAGGTTGAGGTCTCAAAGAACTCATCGACCGAGTGTCCCACGTACCTGGCGGGCGTTGTCGTGAAGAATGGCCGAACTGTCATCACTGACGGCATGTTTTGGTTG	TGTGGAAAAGCGATTGCATTCCAATACGACTTTGTCGGGGTTCGACGGACTTTGTATGGATCGAACGTGCAGCTTAAGGTATCACAGACTGTCTCAAGTAATTGCCCAACGTACCTAGCAGGGTTAGCCGTGAAGAACGACCGAACGATTTTTACGGACGGCATGTTTTGGATG	Cell fusing agent virus
M91671.1	175	124	2.53e-11	2712	2885	461307164	461307337	2	TGCGGAAAAGCTGTCTCTTTCCAATTCAAGTTTACGGGATTCCGGCGAGGCCTGTATGGTTCAAACGTTCAGGTTGAGGTCTCAAAGAACTCATCGACTGAGTGTCCCACGTACCTGGCGGGCGTTGCCGTAAAGAATGGCCGAACTGTCATCACTGACGGCATGTTTTGGATG	TGTGGAAAAGCGATTGCATTCCAATACGACTTTGTCGGGGTTCGACGGACTTTGTATGGATCGAACGTGCAGCTTAAGGTATCACAGACTGTCTCAAGTAATTGCCCAACGTACCTAGCAGGGTTAGCCGTGAAGAACGACCGAACGATTTTTACGGACGGCATGTTTTGGATG	Flavivirus sp.
AY149904.1	174	123	6.34e-13	2734	2907	461307164	461307337	2	TGTGGAAAAGCGGTTTCTTTCCAGTTTCAGTACACAGGGTTTCGACGGGCTTTGTATGGATCCAATGTCCAGGTGAAAGTGTCAAAGAACATAACCAATCATTGCCCCACATATCTTGCTGGTGTTGTCGTAAAAAATGGGCGGACCATTATCACTGATGGCATGTTTTGGATG	TGTGGAAAAGCGATTGCATTCCAATACGACTTTGTCGGGGTTCGACGGACTTTGTATGGATCGAACGTGCAGCTTAAGGTATCACAGACTGTCTCAAGTAATTGCCCAACGTACCTAGCAGGGTTAGCCGTGAAGAACGACCGAACGATTTTTACGGACGGCATGTTTTGGATG	Kamiti River virus
AY149905.1	174	123	6.34e-13	2734	2907	461307164	461307337	2	TGTGGAAAAGCGGTTTCTTTCCAGTTTCAGTACACAGGGTTTCGACGGGCTTTGTATGGATCCAATGTCCAGGTGAAAGTGTCAAAGAACATAACCAATCATTGCCCCACATATCTTGCTGGTGTTGTCGTAAAAAATGGGCGGACCATTATCACTGATGGCATGTTTTGGATG	TGTGGAAAAGCGATTGCATTCCAATACGACTTTGTCGGGGTTCGACGGACTTTGTATGGATCGAACGTGCAGCTTAAGGTATCACAGACTGTCTCAAGTAATTGCCCAACGTACCTAGCAGGGTTAGCCGTGAAGAACGACCGAACGATTTTTACGGACGGCATGTTTTGGATG	Kamiti River virus
NC_005064.1	174	123	6.34e-13	2734	2907	461307164	461307337	2	TGTGGAAAAGCGGTTTCTTTCCAGTTTCAGTACACAGGGTTTCGACGGGCTTTGTATGGATCCAATGTCCAGGTGAAAGTGTCAAAGAACATAACCAATCATTGCCCCACATATCTTGCTGGTGTTGTCGTAAAAAATGGGCGGACCATTATCACTGATGGCATGTTTTGGATG	TGTGGAAAAGCGATTGCATTCCAATACGACTTTGTCGGGGTTCGACGGACTTTGTATGGATCGAACGTGCAGCTTAAGGTATCACAGACTGTCTCAAGTAATTGCCCAACGTACCTAGCAGGGTTAGCCGTGAAGAACGACCGAACGATTTTTACGGACGGCATGTTTTGGATG	Kamiti River virus
KC505248.1	155	109	0.000273	2718	2864	461307265	461307417	2	TTGCCCAACATATTTAGCTGGGGCTGTGGTCAAAAACGACATAGCAACGTTTACGGACGGAATGATGTGGATGCGGAGCCGGAAAGTCAATGAAACGTGGGAACTGTTTGAGTTGGAAACAACCCAAAGCCACCAATGCATTTGGCC	TTGCCCAACGTACCTAGCAGGGTTAGCCGTGAAGAACGACCGAACGATTTTTACGGACGGCATGTTTTGGATGTCTAGTCGTAAACAAGGCAATGAGACTGAGTACACGATTGAGGATTTGGAAACCATGCAAGCCAGAAAGTGCATTTGGCC	Palm Creek virus
NC_033694.1	155	109	0.000273	2718	2864	461307265	461307417	2	TTGCCCAACATATTTAGCTGGGGCTGTGGTCAAAAACGACATAGCAACGTTTACGGACGGAATGATGTGGATGCGGAGCCGGAAAGTCAATGAAACGTGGGAACTGTTTGAGTTGGAAACAACCCAAAGCCACCAATGCATTTGGCC	TTGCCCAACGTACCTAGCAGGGTTAGCCGTGAAGAACGACCGAACGATTTTTACGGACGGCATGTTTTGGATGTCTAGTCGTAAACAAGGCAATGAGACTGAGTACACGATTGAGGATTTGGAAACCATGCAAGCCAGAAAGTGCATTTGGCC	Palm Creek virus
NC_034204.1	322	209	8.44e-05	3161	3481	461307442	461307751	2	CAAACGGACTTCCCTTGGCACATGGCTCCGATTAGGATGGTCACTGGACCAGTCGCTGGAACCCACGTAAAAGTTGATCCAAAATGCACTGGACGCTCCAGCTCTCAGGTTGTGAATCCTGCTGAAGATGCCGAATGGTGTTGTAGGAGTTGCACTGAGCCAATCCACTTTGTGGTGGGGCCAAGTGCCACTCTGTACTATCCGATGGAGATCCAGAGAGTCAATCGCATAACCCCAGCTGAACGAGAACCCATGAAGGTGGTGGAAACACCGCTATCAGATGATCCCGAGCCAACTGTTGAAGAGACACTGAGAATGTGG	CAAACTGATTTCCCTTGGCATGTCACCCCAATTCGGCTAATTTCGGGGCCTGTCCCGGGAACACACGTGAAAGTGGATCCGAAATGTGAGGGACGATCATCGGCGAATGTGGTTAGACCAGGCGAGCAAGCAAATTGGTGCTGTAAGAACTGCTCACACCCCATTCATTTCCAGGTTGGACCGGCCCTATACTATCCAATGGAGATTCAGAAAGCTGGATAGCAACCCAAAGGTGTCTAAAATGAAGTTGACCGAGACTCCCCTCACGGATGACCCTGAACCAAGCGTCGAAGAGAGGTTGAGGATGTGG	Menghai flavivirus
NC_034017.1	58	48	6.92e-06	3409	3466	461307695	461307752	2	GAGACACCTCTCTCGGATGACCCAGAACCGACAGTTGAAGAGACGTTGAAGATGTGGA	GAGACTCCCCTCACGGATGACCCTGAACCAAGCGTCGAAGAGAGGTTGAGGATGTGGA	Xishuangbanna aedes flavivirus
NC_034204.1	51	42	0.004	3553	3603	461307802	461307852	2	CGGGGTGGAGTTCAGGAAGGGCCACCTCGACGACAATATCGTGAGCTTCCT	CGCGGTGGAGGTGAGGAAGGGCTACCTCGAGGATCACATCGTGAACTTCCT	Menghai flavivirus
NC_034017.1	143	102	1.1e-09	3659	3801	461307924	461308066	2	TATCTTGGCTAGCTTTCTTTCTATGGGGATTGCCGTCTATTTTCTCTGTCGCAGGCTTCGGAATGTGGATGGTATTGTTACAGGCATCAACCCAGTCCCTCAGCCTGTCCAAGTTGATAATCCCTCTGTGGGTGCTACTGCAC	TATCCTGGTTGGCTTTTGCTGTTTTTGGATTGCCGTCGGTCTTCTCATGCGTTGGCTTTGGTTCGTGGTTGGTTCTGTTGCACGCTTCAACGTCGTCGATCCGCTTGTCCCAGATGATGATTCCTCTGTGGATGCTACTTCAC	Xishuangbanna aedes flavivirus
NC_034204.1	1717	1088	2.41e+43	4700	6390	461308909	461310590	2	GACGGGGTATACCGTGTGAAGGCTAAAGGAGTGGCCATAGATAGGCAGCGAGGGGCTGGAGTCGTCCGAAATGGGACGTTCCACACCTTATGGCATGTAACAAAAGGGGACGTTGTTCACTGGCGAGGAAAAGCCGTGAGCGCCCATTCGGGTAACGTGACCAAGGATGTTTTGGCTTATGGCGGAACATGGAACCTGCCAGAACCCGATGTCTCACAGGAAGTTGACATAATGGCGTGCTGTCCAGATGGCACAGTTGAATACCACAAGTACAAACCTGGTATCCTCATGCTGGATGGTTTGAAGACACCTTACATATCAAAAGACTTCGGACACGGTTCCTCTGGGTCGCCCTTCTTTCAAGATGGAGTCCCAGTGGGGCTCTACGGCTATGGCTTT…	GACGGAGTCTACCGAATCAAGTCCAAAGGAGTTGCCATTGATCGTCAACGGGGTGTTTGAGTTGTAAGACGAGGAGTTTTTCACACCCTCTACCATGTAACGCGTGGTGGTCTGGTGTACTGGCGAGGGCAGGCAGTTCAACCACACTCTGGTAGTGTGACTGAAGATGTTATCTCTTATGGTGGACCGTGGAATCTGCCAAAGCCTGAACTTGTCAACGAAATTGACGTCCTGGCTTGTCTACCGGACGGCACTGTGGAATATCATAAATATGAGCCCAGCACCATCACCATAGATGGCACTCCCACAATGTTCGTGACAAAAGATTTTGGCTTCGGATCTTCAGGATCCCCCTTCTATTTGGAGGGCGAGCCGGTCGGACTTTATGGGTATGGCTTT…	Menghai flavivirus
KX669689.1	91	67	0.00029	4912	5002	461309228	461309315	2	CAAAGGATTTTGGATTCGGATCTTCAGGATCACCGATTTTTTCGGAGTCGGGGTCTGTTGTTGGATTGTATGGGTATGGGTTTTATTACAA	CAAAAGATTTTGGCTTCGGATCTTCAGGATCCCCCTTCTATTTGGAGGGCGAGCCGGTCGGACTTTATGGGTATGGCTTTCAATATAA	Calbertado virus
KX669688.1	91	67	0.00029	4927	5017	461309228	461309315	2	CAAAGGATTTTGGATTCGGATCTTCAGGATCACCGATTTTTTCGGAGTCGGGGTCTGTTGTTGGATTGTATGGGTATGGGTTTTATTACAA	CAAAAGATTTTGGCTTCGGATCTTCAGGATCCCCCTTCTATTTGGAGGGCGAGCCGGTCGGACTTTATGGGTATGGCTTTCAATATAA	Calbertado virus
KX669687.1	91	67	0.00029	4928	5018	461309228	461309315	2	CAAAGGATTTTGGATTCGGATCTTCAGGATCACCGATTTTTTCGGAGTCGGGGTCTGTTGTTGGATTGTATGGGTATGGGTTTTATTACAA	CAAAAGATTTTGGCTTCGGATCTTCAGGATCCCCCTTCTATTTGGAGGGCGAGCCGGTCGGACTTTATGGGTATGGCTTTCAATATAA	Calbertado virus
KX669686.1	91	67	0.00029	4940	5030	461309228	461309315	2	CAAAGGATTTTGGATTCGGATCTTCAGGATCACCGATTTTTTCGGAGTCGGGGTCTGTTGTTGGATTGTATGGGTATGGGTTTTATTACAA	CAAAAGATTTTGGCTTCGGATCTTCAGGATCCCCCTTCTATTTGGAGGGCGAGCCGGTCGGACTTTATGGGTATGGCTTTCAATATAA	Calbertado virus
NC_034017.1	1252	799	1.25e+40	5188	6416	461309404	461310638	2	AGAAGGTTTATTGATTGGCATCCAGGAAAGGGAAAAACGAGAACTTTTATTGTCAAGGAGACGGTCGACAATGTGGCTCAAGGGAAACGCACATTGATCCTAACTCCCACCCGAGTTGTTCTGGAGGAGGTGAGGAAGGCTTTTGGAGAGCAGGACTTCAACATTGGCACGAACGTGGCATTTTGCTCGAAGCAACCGGTGACGTTGGCGTGCCACGCCACGTTCACGAGTTACGTCAAGGCGAGAGGCTGGAAAGGCATCAGAGTGAACACAATCATGATGGATGAGTGCCATTTCTTGGACCCCATGTCAATTGCGGCCCGTGGAATAATGGACTATCTAAATGAGAATGCCGGAGTCAACGTCGTGTATTTGTCGGCCACACCTCCAGGTCATCCC…	AGAACATTCATCGATTGGCACCCTGGCAAGGGAAAGACACGGAAATACATTGTTGAAGAGACACTGAAAAACGTGGAGCTCAAGCGGCACACCCTCATTTTGACCCCCACCCGAGTTGTTATGGAGGAAGTAAGAAAGGCCTTCGGTGAAACGGAATTCAAGATAGGAACAAATGTTGCCTACTGCAAGAACAATGCTGTGACGATCGCCTGCCATGCAACGTTTATGGATTTTGTTAAGAGTAGAGGTGTTGGCCAAATTAAGGTCCACACCATCATGATGGACGAATGCCACTTTTTGGACCCGATGTCAATAGCGGCCCGGGGAGTGATGGATTACTTAAATATACCATCCAATGCTGGGATAAATGTTGTCTATCTCTCCGCGACGCCACCCGGA…	Xishuangbanna aedes flavivirus
KX669685.1	53	43	0.004	5100	5152	461309410	461309462	2	TTCATTGATTGGCACCCTGGCAAGGGAAAAACCCGTCGAGTCATTGTGCAAGA	TTCATCGATTGGCACCCTGGCAAGGGAAAGACACGGAAATACATTGTTGAAGA	Calbertado virus
HE574574.1	179	121	8.16e-05	5115	5291	461309566	461309742	2	ATAGGATCAAATTTGGCAATGCACCGAAAAAACGCTGTGACCGTTGCCTGCCATGCGACGTTGACCCAGTATGTCATGGAAAAAGGGGTGGACAGCATCAAATTTTCAACCATCATCATGGACGAGTGTCACTTTCTCGACCCGCTCTCCATCGCATGCCGCGGGATCATGGATCAC	ATAGGAACAAATGTTGCCTACTGCAAGAACAATGCTGTGACGATCGCCTGCCATGCAACGTTTATGGATTTTGTTAAGAGTAGAGGTGTTGGCCAAATTAAGGTCCACACCATCATGATGGACGAATGCCACTTTTTGGACCCGATGTCAATAGCGGCCCGGGGAGTGATGGATTAC	Culex theileri flavivirus RP2011
MF582365.1	148	104	1.91e-06	5142	5288	461309592	461309738	2	GAAGAACGCTGTGACTGTGGTCTGCCATGCGACGTTGACCCAATATGTGATGGAAAAAGGGTTAGACAGCATCAAATTCTCAACCATCATCATGGACGAATGCCATTTTCTCGACCCACTCTCCATCGCGTGCCGCGGAATCATGGA	GAACAATGCTGTGACGATCGCCTGCCATGCAACGTTTATGGATTTTGTTAAGAGTAGAGGTGTTGGCCAAATTAAGGTCCACACCATCATGATGGACGAATGCCACTTTTTGGACCCGATGTCAATAGCGGCCCGGGGAGTGATGGA	Culex flavivirus
MF582366.1	148	104	1.91e-06	5142	5288	461309592	461309738	2	GAAGAACGCTGTGACTGTGGTCTGCCATGCGACGTTGACCCAATATGTGATGGAAAAAGGGTTAGACAGCATCAAATTCTCAACCATCATCATGGACGAATGCCATTTTCTCGACCCACTCTCCATCGCGTGCCGCGGAATCATGGA	GAACAATGCTGTGACGATCGCCTGCCATGCAACGTTTATGGATTTTGTTAAGAGTAGAGGTGTTGGCCAAATTAAGGTCCACACCATCATGATGGACGAATGCCACTTTTTGGACCCGATGTCAATAGCGGCCCGGGGAGTGATGGA	Culex flavivirus
GQ165808.1	71	56	6.42e-06	5190	5260	461309673	461309743	2	CACCATCATAATGGATGAATGCCATTTCCTGGACCCCCTGTCCATCGCTTGCCGTGGGGTCATGGATTACT	CACCATCATGATGGACGAATGCCACTTTTTGGACCCGATGTCAATAGCGGCCCGGGGAGTGATGGATTACT	Culex flavivirus
JQ518484.1	71	57	1.51e-07	5190	5260	461309673	461309743	2	CACCATCATAATGGACGAATGCCACTTCTTGGACCCCCTGTCCATCGCCTGTCGTGGGGTCATGGACTACT	CACCATCATGATGGACGAATGCCACTTTTTGGACCCGATGTCAATAGCGGCCCGGGGAGTGATGGATTACT	Culex flavivirus
JX897904.1	71	56	6.42e-06	5190	5260	461309673	461309743	2	CACCATCATAATGGATGAATGCCACTTCCTGGACCCCCTGTCTATCGCTTGTCGTGGGGTCATGGATTACT	CACCATCATGATGGACGAATGCCACTTTTTGGACCCGATGTCAATAGCGGCCCGGGGAGTGATGGATTACT	Culex flavivirus
KU726615.1	71	56	6.42e-06	5190	5260	461309673	461309743	2	CACCATCATAATGGATGAATGCCATTTCCTGGACCCCCTGTCTATTGCTTGCCGTGGGGTCATGGATTACT	CACCATCATGATGGACGAATGCCACTTTTTGGACCCGATGTCAATAGCGGCCCGGGGAGTGATGGATTACT	Culex flavivirus
KT726939.1	71	55	8.3e-05	5222	5292	461309673	461309743	2	CACCATCATAATGGATGAATGCCATTTCCTGGACCCCCTGTCTATTGCTTGCCGTGGGGCCATGGATTACT	CACCATCATGATGGACGAATGCCACTTTTTGGACCCGATGTCAATAGCGGCCCGGGGAGTGATGGATTACT	Culex flavivirus
KY349933.1	71	56	6.77e-06	5279	5349	461309673	461309743	2	CACCATCATAATGGATGAATGCCATTTCCTGGACCCCCTGTCTATTGCTTGCCGTGGGGTCATGGATTACT	CACCATCATGATGGACGAATGCCACTTTTTGGACCCGATGTCAATAGCGGCCCGGGGAGTGATGGATTACT	Culex flavivirus
AB701775.1	71	56	6.89e-06	5280	5350	461309673	461309743	2	CACCATCATAATGGACGAATGTCACTTCCTGGACCCCCTGTCCATCGCCTGTCGTGGGGTCATGGATTACT	CACCATCATGATGGACGAATGCCACTTTTTGGACCCGATGTCAATAGCGGCCCGGGGAGTGATGGATTACT	Culex flavivirus
AB262759.2	71	56	6.89e-06	5281	5351	461309673	461309743	2	CACCATCATAATGGACGAATGTCACTTCCTGGACCCCCTGTCCATCGCCTGTCGTGGGGTCATGGATTACT	CACCATCATGATGGACGAATGCCACTTTTTGGACCCGATGTCAATAGCGGCCCGGGGAGTGATGGATTACT	Culex flavivirus
AB377213.1	71	56	6.89e-06	5281	5351	461309673	461309743	2	CACCATCATAATGGACGAATGTCACTTCCTGGACCCCCTGTCCATCGCCTGTCGTGGGGTCATGGATTACT	CACCATCATGATGGACGAATGCCACTTTTTGGACCCGATGTCAATAGCGGCCCGGGGAGTGATGGATTACT	Culex flavivirus
AB701769.1	71	56	6.89e-06	5281	5351	461309673	461309743	2	CACCATCATAATGGACGAATGTCACTTCCTGGACCCCCTGTCCATCGCCTGTCGTGGGGTCATGGATTACT	CACCATCATGATGGACGAATGCCACTTTTTGGACCCGATGTCAATAGCGGCCCGGGGAGTGATGGATTACT	Culex flavivirus
AB701770.1	71	56	6.89e-06	5281	5351	461309673	461309743	2	CACCATCATAATGGACGAATGTCACTTCCTGGACCCCCTGTCCATCGCCTGTCGTGGGGTCATGGATTACT	CACCATCATGATGGACGAATGCCACTTTTTGGACCCGATGTCAATAGCGGCCCGGGGAGTGATGGATTACT	Culex flavivirus
AB701772.1	71	56	6.89e-06	5281	5351	461309673	461309743	2	CACCATCATAATGGACGAATGTCACTTCCTGGACCCCCTGTCCATCGCCTGTCGTGGGGTAATGGATTACT	CACCATCATGATGGACGAATGCCACTTTTTGGACCCGATGTCAATAGCGGCCCGGGGAGTGATGGATTACT	Culex flavivirus
AB701774.1	71	56	6.89e-06	5281	5351	461309673	461309743	2	CACCATCATAATGGACGAATGTCACTTCCTGGACCCCCTGTCCATCGCCTGTCGTGGGGTCATGGATTACT	CACCATCATGATGGACGAATGCCACTTTTTGGACCCGATGTCAATAGCGGCCCGGGGAGTGATGGATTACT	Culex flavivirus
AB701776.1	71	56	6.89e-06	5281	5351	461309673	461309743	2	CACCATCATAATGGACGAATGTCACTTCCTGGACCCCCTGTCCATCGCCTGTCGTGGGGTCATGGATTACT	CACCATCATGATGGACGAATGCCACTTTTTGGACCCGATGTCAATAGCGGCCCGGGGAGTGATGGATTACT	Culex flavivirus
EU879060.1	71	56	6.89e-06	5281	5351	461309673	461309743	2	CACCATCATAATGGATGAATGCCATTTCCTGGACCCCCTGTCTATTGCTTGCCGTGGGGTCATGGATTACT	CACCATCATGATGGACGAATGCCACTTTTTGGACCCGATGTCAATAGCGGCCCGGGGAGTGATGGATTACT	Culex flavivirus
FJ502995.1	71	56	6.89e-06	5281	5351	461309673	461309743	2	CACCATCATAATGGACGAATGTCACTTCCTGGACCCCTTGTCCATCTCCTGCCGTGGGGTCATGGATTACT	CACCATCATGATGGACGAATGCCACTTTTTGGACCCGATGTCAATAGCGGCCCGGGGAGTGATGGATTACT	Culex flavivirus
FJ663034.1	71	56	6.89e-06	5281	5351	461309673	461309743	2	CACCATCATAATGGACGAATGTCACTTCCTGGACCCCCTGTCCATCGCCTGTCGTGGGGTCATGGATTACT	CACCATCATGATGGACGAATGCCACTTTTTGGACCCGATGTCAATAGCGGCCCGGGGAGTGATGGATTACT	Culex flavivirus
MH719098.1	71	56	6.89e-06	5281	5351	461309673	461309743	2	CACCATCATAATGGATGAATGCCATTTCCTGGACCCCCTGTCTATTGCTTGCCGTGGGGTCATGGATTACT	CACCATCATGATGGACGAATGCCACTTTTTGGACCCGATGTCAATAGCGGCCCGGGGAGTGATGGATTACT	Culex flavivirus
NC_008604.2	71	56	6.89e-06	5281	5351	461309673	461309743	2	CACCATCATAATGGACGAATGTCACTTCCTGGACCCCCTGTCCATCGCCTGTCGTGGGGTCATGGATTACT	CACCATCATGATGGACGAATGCCACTTTTTGGACCCGATGTCAATAGCGGCCCGGGGAGTGATGGATTACT	Culex flavivirus
HQ678513.1	71	57	1.62e-07	5285	5355	461309673	461309743	2	CACCATCATAATGGACGAGTGCCACTTCTTGGACCCCCTGTCCATCGCCTGTCGTGGGGTCATGGATTACT	CACCATCATGATGGACGAATGCCACTTTTTGGACCCGATGTCAATAGCGGCCCGGGGAGTGATGGATTACT	Culex flavivirus
JQ308186.1	71	57	1.62e-07	5285	5355	461309673	461309743	2	CACCATCATAATGGACGAGTGCCACTTCTTGGACCCCCTGTCCATCGCCTGTCGTGGGGTCATGGATTACT	CACCATCATGATGGACGAATGCCACTTTTTGGACCCGATGTCAATAGCGGCCCGGGGAGTGATGGATTACT	Culex flavivirus
JQ308187.1	71	57	1.62e-07	5285	5355	461309673	461309743	2	CACCATCATAATGGACGAGTGCCACTTCTTGGACCCCCTGTCCATCGCCTGTCGTGGGGTCATGGATTACT	CACCATCATGATGGACGAATGCCACTTTTTGGACCCGATGTCAATAGCGGCCCGGGGAGTGATGGATTACT	Culex flavivirus
JQ308188.1	71	56	6.9e-06	5285	5355	461309673	461309743	2	CACCATCATAATGGACGAATGTCACTTCCTGGATCCCCTGTCCATCGCCTGTCGTGGAGTCATGGATTACT	CACCATCATGATGGACGAATGCCACTTTTTGGACCCGATGTCAATAGCGGCCCGGGGAGTGATGGATTACT	Culex flavivirus
JQ308189.1	71	56	6.9e-06	5285	5355	461309673	461309743	2	CACCATCATCATGGACGAATGTCACTTCCTGGACCCCCTGTCCATCGCCTGTCGTGGGGTCATGGATTACT	CACCATCATGATGGACGAATGCCACTTTTTGGACCCGATGTCAATAGCGGCCCGGGGAGTGATGGATTACT	Culex flavivirus
JQ308190.1	71	56	6.9e-06	5285	5355	461309673	461309743	2	CACCATCATAATGGACGAATGTCACTTCCTGGACCCCCTGTCCATCGCCTGTCGTGGGGTCATGGATTACT	CACCATCATGATGGACGAATGCCACTTTTTGGACCCGATGTCAATAGCGGCCCGGGGAGTGATGGATTACT	Culex flavivirus
MH188006.1	71	57	1.61e-07	5288	5358	461309673	461309743	2	CACCATCATAATGGACGAATGTCACTTCCTGGACCCCCTGTCCATCGCCTGCCGTGGGGTCATGGATTACT	CACCATCATGATGGACGAATGCCACTTTTTGGACCCGATGTCAATAGCGGCCCGGGGAGTGATGGATTACT	Culex flavivirus
KX924633.1	70	55	2.32e-05	4982	5051	461309674	461309743	2	ACCATCATAATGGACGAATGTCACTTCCTGGACCCCCTGTCCATCGCCTGTCGTGGGGTCATGGATTACT	ACCATCATGATGGACGAATGCCACTTTTTGGACCCGATGTCAATAGCGGCCCGGGGAGTGATGGATTACT	Culex flavivirus
KX657782.1	70	55	2.38e-05	5220	5289	461309674	461309743	2	ACCATCATAATGGACGAATGTCACTTCCTGGACCCCCTGTCCATCGCCTGTCGTGGGGTCATGGATTACT	ACCATCATGATGGACGAATGCCACTTTTTGGACCCGATGTCAATAGCGGCCCGGGGAGTGATGGATTACT	Culex flavivirus
AB701766.1	70	55	2.41e-05	5282	5351	461309674	461309743	2	ACCATCATAATGGACGAATGTCACTTCCTGGACCCCCTGTCCATCGCCTGTCGTGGGGTCATGGATTACT	ACCATCATGATGGACGAATGCCACTTTTTGGACCCGATGTCAATAGCGGCCCGGGGAGTGATGGATTACT	Culex flavivirus
AB701767.1	70	55	2.41e-05	5282	5351	461309674	461309743	2	ACCATCATAATGGACGAATGTCACTTCCTGGACCCCCTGTCCATCGCCTGTCGTGGGGTCATGGATTACT	ACCATCATGATGGACGAATGCCACTTTTTGGACCCGATGTCAATAGCGGCCCGGGGAGTGATGGATTACT	Culex flavivirus
AB701768.1	70	55	2.41e-05	5282	5351	461309674	461309743	2	ACCATCATAATGGACGAATGTCACTTCCTGGACCCCCTGTCCATCGCCTGTCGTGGGGTCATGGATTACT	ACCATCATGATGGACGAATGCCACTTTTTGGACCCGATGTCAATAGCGGCCCGGGGAGTGATGGATTACT	Culex flavivirus
AB701771.1	70	55	2.41e-05	5282	5351	461309674	461309743	2	ACCATCATAATGGACGAATGTCACTTCCTGGACCCCCTGTCCATCGCCTGTCGTGGGGTCATGGATTACT	ACCATCATGATGGACGAATGCCACTTTTTGGACCCGATGTCAATAGCGGCCCGGGGAGTGATGGATTACT	Culex flavivirus
AB701773.1	70	55	2.41e-05	5282	5351	461309674	461309743	2	ACCATCATAATGGACGAATGTCACTTCCTGGACCCCCTGTCCATCGCCTGTCGTGGGGTCATGGATTACT	ACCATCATGATGGACGAATGCCACTTTTTGGACCCGATGTCAATAGCGGCCCGGGGAGTGATGGATTACT	Culex flavivirus
KP688057.1	65	54	4.69e-08	5453	5517	461309674	461309738	2	ACCATAATCATGGACGAATGTCACTTCTTGGACCCCATGTCGATAGCTGCCAGAGGAATCATGGA	ACCATCATGATGGACGAATGCCACTTTTTGGACCCGATGTCAATAGCGGCCCGGGGAGTGATGGA	Mercadeo virus
KP688058.1	65	53	5.71e-07	5453	5517	461309674	461309738	2	ACCATAATCATGGACGAATGTCACTTCCTGGACCCCATGTCAATAGCTGCAAGAGGAATCATGGA	ACCATCATGATGGACGAATGCCACTTTTTGGACCCGATGTCAATAGCGGCCCGGGGAGTGATGGA	Mercadeo virus
NC_027819.1	65	53	5.71e-07	5453	5517	461309674	461309738	2	ACCATAATCATGGACGAATGTCACTTCCTGGACCCCATGTCAATAGCTGCAAGAGGAATCATGGA	ACCATCATGATGGACGAATGCCACTTTTTGGACCCGATGTCAATAGCGGCCCGGGGAGTGATGGA	Mercadeo virus
KC505248.1	67	56	3.55e-09	5218	5284	461309674	461309740	2	ACCATCATTATGGACGAGTGCCACTTTCTGGACCCGATGTCCATCGCGTGCCGCGGGATAATGGATT	ACCATCATGATGGACGAATGCCACTTTTTGGACCCGATGTCAATAGCGGCCCGGGGAGTGATGGATT	Palm Creek virus
NC_033694.1	67	56	3.55e-09	5218	5284	461309674	461309740	2	ACCATCATTATGGACGAGTGCCACTTTCTGGACCCGATGTCCATCGCGTGCCGCGGGATAATGGATT	ACCATCATGATGGACGAATGCCACTTTTTGGACCCGATGTCAATAGCGGCCCGGGGAGTGATGGATT	Palm Creek virus
KC181923.1	63	52	5.78e-07	5269	5331	461309676	461309738	2	CATTATCATGGATGAGTGTCACTTCATGGATCCCATGTCAATAGCTGCCCGGGGAGTAATGGA	CATCATGATGGACGAATGCCACTTTTTGGACCCGATGTCAATAGCGGCCCGGGGAGTGATGGA	Aedes flavivirus
KJ741266.1	63	52	5.78e-07	5270	5332	461309676	461309738	2	CATTATCATGGATGAGTGTCACTTCATGGATCCCATGTCAATAGCTGCCCGGGGAGTAATGGA	CATCATGATGGACGAATGCCACTTTTTGGACCCGATGTCAATAGCGGCCCGGGGAGTGATGGA	Aedes flavivirus
KY320649.1	63	52	5.25e-07	5199	5261	461309676	461309738	2	CATTATCATGGATGAGTGTCACTTCATGGATCCCATGTCAATAGCTGCCCGGGGAGTAATGGA	CATCATGATGGACGAATGCCACTTTTTGGACCCGATGTCAATAGCGGCCCGGGGAGTGATGGA	La Tina virus
AY149904.1	62	49	0.001	5311	5372	461309677	461309738	2	ATAATCATGGATGAATGTCACTTCATGGACCCCATGTCAATAGCCGCTCGAGGCATAATGGA	ATCATGATGGACGAATGCCACTTTTTGGACCCGATGTCAATAGCGGCCCGGGGAGTGATGGA	Kamiti River virus
AY149905.1	62	49	0.001	5311	5372	461309677	461309738	2	ATAATCATGGATGAATGTCACTTCATGGACCCCATGTCAATAGCCGCTCGAGGCATAATGGA	ATCATGATGGACGAATGCCACTTTTTGGACCCGATGTCAATAGCGGCCCGGGGAGTGATGGA	Kamiti River virus
NC_005064.1	62	49	0.001	5311	5372	461309677	461309738	2	ATAATCATGGATGAATGTCACTTCATGGACCCCATGTCAATAGCCGCTCGAGGCATAATGGA	ATCATGATGGACGAATGCCACTTTTTGGACCCGATGTCAATAGCGGCCCGGGGAGTGATGGA	Kamiti River virus
KC464457.1	65	52	2.41e-05	5293	5357	461309677	461309741	2	ATCATCATGGACGAATGCCATTTTCTCGACCCGCTGTCGATAGCTTGCCGAGGGATCATGGATTA	ATCATGATGGACGAATGCCACTTTTTGGACCCGATGTCAATAGCGGCCCGGGGAGTGATGGATTA	Mosquito flavivirus
NC_021069.1	65	52	2.41e-05	5293	5357	461309677	461309741	2	ATCATCATGGACGAATGCCATTTTCTCGACCCGCTGTCGATAGCTTGCCGAGGGATCATGGATTA	ATCATGATGGACGAATGCCACTTTTTGGACCCGATGTCAATAGCGGCCCGGGGAGTGATGGATTA	Mosquito flavivirus
MG719525.1	65	51	0.000273	5182	5246	461309677	461309741	2	ATCATAATGGATGAATGCCACTTTCTTGATCCGCTGTCGATAGCTTGTCGTGGAATTATGGATTA	ATCATGATGGACGAATGCCACTTTTTGGACCCGATGTCAATAGCGGCCCGGGGAGTGATGGATTA	Quang Binh virus
FJ644291.1	66	51	0.004	5294	5359	461309677	461309742	2	ATCATAATGGATGAATGCCACTTTCTTGATCCGCTGTCGATTGCTTGTCGTGGAATCATGGATTAC	ATCATGATGGACGAATGCCACTTTTTGGACCCGATGTCAATAGCGGCCCGGGGAGTGATGGATTAC	Quang Binh virus
NC_012671.1	66	51	0.004	5294	5359	461309677	461309742	2	ATCATAATGGATGAATGCCACTTTCTTGATCCGCTGTCGATTGCTTGTCGTGGAATCATGGATTAC	ATCATGATGGACGAATGCCACTTTTTGGACCCGATGTCAATAGCGGCCCGGGGAGTGATGGATTAC	Quang Binh virus
AB488408.1	56	47	7.04e-06	5278	5333	461309683	461309738	2	ATGGATGAGTGTCACTTCATGGATCCCATGTCAATAGCTGCCCGGGGAGTAATGGA	ATGGACGAATGCCACTTTTTGGACCCGATGTCAATAGCGGCCCGGGGAGTGATGGA	Aedes flavivirus
NC_012932.1	56	47	7.04e-06	5278	5333	461309683	461309738	2	ATGGATGAGTGTCACTTCATGGATCCCATGTCAATAGCTGCCCGGGGAGTAATGGA	ATGGACGAATGCCACTTTTTGGACCCGATGTCAATAGCGGCCCGGGGAGTGATGGA	Aedes flavivirus
KX924632.1	70	55	2.22e-05	5422	5491	461309743	461309674	2	AGTAATCCATGACCCCACGACAGGCGATGGACAGGGGGTCCAGGAAGTGACATTCGTCCATTATGATGGT	AGTAATCCATCACTCCCCGGGCCGCTATTGACATCGGGTCCAAAAAGTGGCATTCGTCCATCATGATGGT	Culex flavivirus
AY149904.1	270	185	4e-09	5677	5939	461310052	461310314	2	TCGACGGATATCTCGGAGATGGGAGCCAACCTTGGAGTCGACCTCGTCATTGATACTCGGAAAGCGTTACGACCAATGGTGGACTCAGCGACGAGGGTTAAGCTAGAGGAAACGCCCATAACAACATCATCGATGGTACAGCGTAGAGGCAGAACCGGCAGACGGGAACCTGGAATGTACGTATACCCAGTGGACAGTAGGACAGAGGAGAATCCTGTCTCGTGGGTGTGTTGGCCAGAGGCACAAATGATATTGGATCAACT	TCGACGGAAATTTCTGAGATGGGAGCCAATTACAACGTTGACCTCGTGATTGACTTGAGAACAGCTGTGAAACCAGTCATACAAAGTGAGGATGAGGTCATCTTGCGAAAGCAGCCCATCACAACATCATCTATGGTGCAGCGACGAGGGCGAACTGGGCGAAATGCCCCAGGTACATATGTTTATCCAGTTGACGCTGCTACCTAGGAGGATCCATATGACTGGGTTTGTTGGCTGGAAGCACAAATGGTGTTAGACCAGCT	Kamiti River virus
AY149905.1	270	185	4e-09	5677	5939	461310052	461310314	2	TCGACGGATATCTCGGAGATGGGAGCCAACCTTGGAGTCGACCTCGTCATTGATACTCGGAAAGCGTTACGACCAATGGTGGACTCAGCGACGAGGGTTAAGCTAGAGGAAACGCCCATAACAACATCATCGATGGTACAGCGTAGAGGCAGAACCGGCAGACGGGAACCTGGAATGTACGTGTACCCAGTGGACAGTAGGACAGAGGAGAATCCTGTCTCGTGGGTGTGTTGGCCAGAGGCACAAATGATATTGGATCAACT	TCGACGGAAATTTCTGAGATGGGAGCCAATTACAACGTTGACCTCGTGATTGACTTGAGAACAGCTGTGAAACCAGTCATACAAAGTGAGGATGAGGTCATCTTGCGAAAGCAGCCCATCACAACATCATCTATGGTGCAGCGACGAGGGCGAACTGGGCGAAATGCCCCAGGTACATATGTTTATCCAGTTGACGCTGCTACCTAGGAGGATCCATATGACTGGGTTTGTTGGCTGGAAGCACAAATGGTGTTAGACCAGCT	Kamiti River virus
NC_005064.1	270	185	4e-09	5677	5939	461310052	461310314	2	TCGACGGATATCTCGGAGATGGGAGCCAACCTTGGAGTCGACCTCGTCATTGATACTCGGAAAGCGTTACGACCAATGGTGGACTCAGCGACGAGGGTTAAGCTAGAGGAAACGCCCATAACAACATCATCGATGGTACAGCGTAGAGGCAGAACCGGCAGACGGGAACCTGGAATGTACGTGTACCCAGTGGACAGTAGGACAGAGGAGAATCCTGTCTCGTGGGTGTGTTGGCCAGAGGCACAAATGATATTGGATCAACT	TCGACGGAAATTTCTGAGATGGGAGCCAATTACAACGTTGACCTCGTGATTGACTTGAGAACAGCTGTGAAACCAGTCATACAAAGTGAGGATGAGGTCATCTTGCGAAAGCAGCCCATCACAACATCATCTATGGTGCAGCGACGAGGGCGAACTGGGCGAAATGCCCCAGGTACATATGTTTATCCAGTTGACGCTGCTACCTAGGAGGATCCATATGACTGGGTTTGTTGGCTGGAAGCACAAATGGTGTTAGACCAGCT	Kamiti River virus
JQ045682.1	98	72	0.000289	5719	5814	461310053	461310148	2	CGACAGACATTTCAGAGATGGGTGCCAATTTCAAAGCTGAGAGGGTTATAGACCCCAGACGCTGCATGAAACCAGTCATACTAACAGATGGTGAGG	CGACGGAAATTTCTGAGATGGGAGCCAATTACAACGTTGACCTCGTGATTGACTTGAGAACAGCTGTGAAACCAGTCATACAAAGTGAGGATGAGG	Dengue virus 2
KJ469372.1	76	58	7.85e-05	5618	5693	461310053	461310128	2	CGACTGACATTTCTGAGATGGGAGCCAATCTGGATGTGGAGAGAGTGATTGACCCTAGAACCACTTTGAAACCAGT	CGACGGAAATTTCTGAGATGGGAGCCAATTACAACGTTGACCTCGTGATTGACTTGAGAACAGCTGTGAAACCAGT	Phnom Penh bat virus
NC_034007.1	76	58	7.85e-05	5618	5693	461310053	461310128	2	CGACTGACATTTCTGAGATGGGAGCCAATCTGGATGTGGAGAGAGTGATTGACCCTAGAACCACTTTGAAACCAGT	CGACGGAAATTTCTGAGATGGGAGCCAATTACAACGTTGACCTCGTGATTGACTTGAGAACAGCTGTGAAACCAGT	Phnom Penh bat virus
KX669689.1	51	43	8.32e-05	5718	5768	461310055	461310105	2	ACCGACATTAGTGAGATGGGAGCCAATTACAACGTTGACGTTGTTATCGAC	ACGGAAATTTCTGAGATGGGAGCCAATTACAACGTTGACCTCGTGATTGAC	Calbertado virus
KX669685.1	51	43	8.31e-05	5730	5780	461310055	461310105	2	ACCGACATTAGTGAGATGGGAGCCAATTACAACGTTGACGTTGTTATCGAC	ACGGAAATTTCTGAGATGGGAGCCAATTACAACGTTGACCTCGTGATTGAC	Calbertado virus
KX669688.1	51	42	0.004	5733	5783	461310055	461310105	2	ACCGACATTAGTGAGATGGGAGCCAATTACAATGTTGACGTTGTAATCGAC	ACGGAAATTTCTGAGATGGGAGCCAATTACAACGTTGACCTCGTGATTGAC	Calbertado virus
KX669687.1	51	43	8.3e-05	5734	5784	461310055	461310105	2	ACCGACATTAGTGAGATGGGAGCCAATTACAACGTTGACGTTGTTATCGAC	ACGGAAATTTCTGAGATGGGAGCCAATTACAACGTTGACCTCGTGATTGAC	Calbertado virus
KX669686.1	51	43	8.31e-05	5746	5796	461310055	461310105	2	ACCGACATTAGTGAGATGGGAGCCAATTACAACGTTGACGTTGTTATCGAC	ACGGAAATTTCTGAGATGGGAGCCAATTACAACGTTGACCTCGTGATTGAC	Calbertado virus
KY586603.1	96	70	0.001	5647	5740	461310055	461310148	2	ACTGACATTTCWGAAATGGGTGCCAATTTCAAAGCTGAGAGGGTTATAGACCCCAGACGCTGCATGAAACCAGTCATACTAAGAGATGGTGAGG	ACGGAAATTTCTGAGATGGGAGCCAATTACAACGTTGACCTCGTGATTGACTTGAGAACAGCTGTGAAACCAGTCATACAAAGTGAGGATGAGG	Dengue virus
KY586650.1	96	70	0.003	5647	5740	461310055	461310148	2	ACTGACATTTCAGAGATGGGTGCCAATTTCAAAGCTGAGAGAGTTATAGACCCCAGACGCTGCATGAAACCAGTCATACTAACAGATGGTGAGG	ACGGAAATTTCTGAGATGGGAGCCAATTACAACGTTGACCTCGTGATTGACTTGAGAACAGCTGTGAAACCAGTCATACAAAGTGAGGATGAGG	Dengue virus
GU131896.1	96	70	0.003	5689	5782	461310055	461310148	2	ACTGACATTTCAGAAATGGGTGCCAATTTCAAAGCTGACAGGGTTATAGACCCCAGACGCTGCATGAAACCAGTCATACTAACAGATGGTGAGG	ACGGAAATTTCTGAGATGGGAGCCAATTACAACGTTGACCTCGTGATTGACTTGAGAACAGCTGTGAAACCAGTCATACAAAGTGAGGATGAGG	Dengue virus 2
GQ868638.1	96	70	0.004	5711	5804	461310055	461310148	2	ACTGACATTTCAGAAATGGGTGCCAATTTCAAAGCTGACAGGGTTATAGACCCCAGACGCTGCATGAAACCAGTCATACTAACAGATGGTGAGG	ACGGAAATTTCTGAGATGGGAGCCAATTACAACGTTGACCTCGTGATTGACTTGAGAACAGCTGTGAAACCAGTCATACAAAGTGAGGATGAGG	Dengue virus 2
FJ639704.1	96	70	0.004	5716	5809	461310055	461310148	2	ACTGACATTTCAGAAATGGGAGCCAATTTCAAAGCTGAGAGGGTTATAGACCCCAGACGCTGCATGAAACCAGTCATACTAACAGATGGTGAGG	ACGGAAATTTCTGAGATGGGAGCCAATTACAACGTTGACCTCGTGATTGACTTGAGAACAGCTGTGAAACCAGTCATACAAAGTGAGGATGAGG	Dengue virus 2
EU482697.1	96	70	0.004	5721	5814	461310055	461310148	2	ACTGACATTTCAGAGATGGGTGCCAATTTCAAAGCTGAGAGGGTTATAGACCCCAGACGCTGCATGAAACCAGTCATACTAACAGATGGTGAGG	ACGGAAATTTCTGAGATGGGAGCCAATTACAACGTTGACCTCGTGATTGACTTGAGAACAGCTGTGAAACCAGTCATACAAAGTGAGGATGAGG	Dengue virus 2
FJ205878.1	96	70	0.004	5721	5814	461310055	461310148	2	ACTGACATTTCAGAGATGGGTGCCAATTTCAAAGCTGAGAGGGTTATAGACCCCAGACGCTGCATGAAACCAGTCATACTAACAGATGGTGAGG	ACGGAAATTTCTGAGATGGGAGCCAATTACAACGTTGACCTCGTGATTGACTTGAGAACAGCTGTGAAACCAGTCATACAAAGTGAGGATGAGG	Dengue virus 2
FJ390384.1	96	70	0.004	5721	5814	461310055	461310148	2	ACTGACATTTCAGAGATGGGTGCCAATTTCAAAGCTGAGAGGGTTATAGACCCCAGACGCTGCATGAAACCAGTCATACTAACAGATGGTGAGG	ACGGAAATTTCTGAGATGGGAGCCAATTACAACGTTGACCTCGTGATTGACTTGAGAACAGCTGTGAAACCAGTCATACAAAGTGAGGATGAGG	Dengue virus 2
FJ639830.1	96	70	0.004	5721	5814	461310055	461310148	2	ACTGACATTTCAGAAATGGGAGCCAATTTCAAGGCTGAGAGGGTTATAGACCCCAGACGCTGCATGAAACCAGTCATACTAACAGATGGTGAGG	ACGGAAATTTCTGAGATGGGAGCCAATTACAACGTTGACCTCGTGATTGACTTGAGAACAGCTGTGAAACCAGTCATACAAAGTGAGGATGAGG	Dengue virus 2
FJ744720.1	96	70	0.004	5721	5814	461310055	461310148	2	ACTGACATTTCAGAAATGGGAGCCAATTTCAAGGCTGAGAGGGTTATAGACCCCAGACGCTGCATGAAACCAGTCATACTAACAGATGGTGAGG	ACGGAAATTTCTGAGATGGGAGCCAATTACAACGTTGACCTCGTGATTGACTTGAGAACAGCTGTGAAACCAGTCATACAAAGTGAGGATGAGG	Dengue virus 2
FJ744721.1	96	70	0.004	5721	5814	461310055	461310148	2	ACTGACATTTCAGAAATGGGAGCCAATTTCAAGGCTGAGAGGGTTATAGACCCCAGACGCTGCATGAAACCAGTCATACTAACAGATGGTGAGG	ACGGAAATTTCTGAGATGGGAGCCAATTACAACGTTGACCTCGTGATTGACTTGAGAACAGCTGTGAAACCAGTCATACAAAGTGAGGATGAGG	Dengue virus 2
FJ744722.1	96	70	0.004	5721	5814	461310055	461310148	2	ACTGACATTTCAGAAATGGGAGCCAATTTCAAGGCTGAGAGGGTTATAGACCCCAGACGCTGCATGAAACCAGTCATACTAACAGATGGTGAGG	ACGGAAATTTCTGAGATGGGAGCCAATTACAACGTTGACCTCGTGATTGACTTGAGAACAGCTGTGAAACCAGTCATACAAAGTGAGGATGAGG	Dengue virus 2
FJ744723.1	96	70	0.004	5721	5814	461310055	461310148	2	ACTGACATTTCAGAAATGGGAGCCAATTTCAAGGCTGAGAGGGTTATAGACCCCAGACGCTGCATGAAACCAGTCATACTAACAGATGGTGAGG	ACGGAAATTTCTGAGATGGGAGCCAATTACAACGTTGACCTCGTGATTGACTTGAGAACAGCTGTGAAACCAGTCATACAAAGTGAGGATGAGG	Dengue virus 2
GU131928.1	96	70	0.003	5721	5814	461310055	461310148	2	ACTGACATTTCAGAGATGGGTGCCAATTTCAAAGCTGAGAGGGTTATAGACCCCAGACGCTGCATGAAACCAGTCATACTAACAGATGGTGAGG	ACGGAAATTTCTGAGATGGGAGCCAATTACAACGTTGACCTCGTGATTGACTTGAGAACAGCTGTGAAACCAGTCATACAAAGTGAGGATGAGG	Dengue virus 2
GU131929.1	96	70	0.003	5721	5814	461310055	461310148	2	ACTGACATTTCAGAGATGGGTGCCAATTTCAAAGCTGAGAGGGTTATAGACCCCAGACGCTGCATGAAACCAGTCATACTAACAGATGGTGAGG	ACGGAAATTTCTGAGATGGGAGCCAATTACAACGTTGACCTCGTGATTGACTTGAGAACAGCTGTGAAACCAGTCATACAAAGTGAGGATGAGG	Dengue virus 2
JF730045.1	96	70	0.003	5733	5826	461310055	461310148	2	ACTGACATTTCAGAGATGGGTGCCAATTTCAAAGCTGAGAGGGTTATAGACCCCAGACGCTGCATGAAACCAGTCATACTAACAGATGGTGAGG	ACGGAAATTTCTGAGATGGGAGCCAATTACAACGTTGACCTCGTGATTGACTTGAGAACAGCTGTGAAACCAGTCATACAAAGTGAGGATGAGG	Dengue virus 2
KF955401.1	96	70	0.003	5743	5836	461310055	461310148	2	ACTGACATTTCAGAGATGGGTGCCAATTTCAAAGCTGAGAGGGTTATAGACCCCAGACGCTGCATGAAACCAGTCATACTAACAGATGGTGAGG	ACGGAAATTTCTGAGATGGGAGCCAATTACAACGTTGACCTCGTGATTGACTTGAGAACAGCTGTGAAACCAGTCATACAAAGTGAGGATGAGG	Dengue virus 2
KF955402.1	96	70	0.003	5743	5836	461310055	461310148	2	ACTGACATTTCAGAGATGGGTGCCAATTTCAAAGCTGAGAGGGTTATAGACCCCAGACGCTGCATGAAACCAGTCATACTAACAGATGGTGAGG	ACGGAAATTTCTGAGATGGGAGCCAATTACAACGTTGACCTCGTGATTGACTTGAGAACAGCTGTGAAACCAGTCATACAAAGTGAGGATGAGG	Dengue virus 2
FJ744719.1	96	70	0.004	5762	5855	461310055	461310148	2	ACTGACATTTCAGAAATGGGAGCCAATTTCAAGGCTGAGAGGGTTATAGACCCCAGACGCTGCATGAAACCAGTCATACTAACAGATGGTGAGG	ACGGAAATTTCTGAGATGGGAGCCAATTACAACGTTGACCTCGTGATTGACTTGAGAACAGCTGTGAAACCAGTCATACAAAGTGAGGATGAGG	Dengue virus 2
KC181923.1	194	129	0.004	5756	5947	461310172	461310363	2	ACAACATCTTCAATGATTCAACGCCGGGGACGAACCGGAAGGCGTGGCCCGGGAAGTTATGTGTTTCCTGTTGACAGCCAGACTGAAGAAAATCCAGTTGGATGGGCCTGTTGGCCAGAGGCCCAGATGTTGCTTGATCAAATAGGAATGACATTTATGCCTGAAGAGGCCATGTACAGCCAACCCCCTGGA	ACAACATCATCTATGGTGCAGCGACGAGGGCGAACTGGGCGAAATGCCCCAGGTACATATGTTTATCCAGTTGACGCTGCTACCTAGGAGGATCCATATGACTGGGTTTGTTGGCTGGAAGCACAAATGGTGTTAGACCAGCTAAGCATGCCACTAATGAAGGAAGAGTATGCTTACGGACAACCCCCTGGA	Aedes flavivirus
KJ741266.1	216	148	3.89e-09	5757	5969	461310172	461310384	2	ACAACGTCCTCAATGATCCAACGACGAGGACGAACTGGAAGGCGTGGGCCGGGAAGTTATGTGTTTCCCGTTGACAGCCAGACTGAAGAGAATCCAGTTGGATGGGCTTGTTGGCCAGAAGCCCAGATGTTGCTTGATCAAATAGGAATGACATTTATGCCTGAAGAAGCCATGTACAGTCAACCCCCTGGACGCTTTACCTTGGTTGGCGAA	ACAACATCATCTATGGTGCAGCGACGAGGGCGAACTGGGCGAAATGCCCCAGGTACATATGTTTATCCAGTTGACGCTGCTACCTAGGAGGATCCATATGACTGGGTTTGTTGGCTGGAAGCACAAATGGTGTTAGACCAGCTAAGCATGCCACTAATGAAGGAAGAGTATGCTTACGGACAACCCCCTGGAGCTTTTCGTCTGATCGGCGAA	Aedes flavivirus
AB488408.1	193	129	0.000299	5758	5948	461310172	461310362	2	ACAACATCTTCAATGATTCAACGACGGGGACGAACCGGAAGGCGTGGCCCGGGAAGTTATGTGTTTCCTGTTGACAGCCAGACTGAAGAAAATCCAGTTGGATGGGCCTGTTGGCCAGAGGCCCAGATGTTGCTTGATCAAATAGGAATGACATTTATGCCCGAAGAGGCCATGTACAGCCAACCCCCTGG	ACAACATCATCTATGGTGCAGCGACGAGGGCGAACTGGGCGAAATGCCCCAGGTACATATGTTTATCCAGTTGACGCTGCTACCTAGGAGGATCCATATGACTGGGTTTGTTGGCTGGAAGCACAAATGGTGTTAGACCAGCTAAGCATGCCACTAATGAAGGAAGAGTATGCTTACGGACAACCCCCTGG	Aedes flavivirus
NC_012932.1	193	129	0.000299	5758	5948	461310172	461310362	2	ACAACATCTTCAATGATTCAACGACGGGGACGAACCGGAAGGCGTGGCCCGGGAAGTTATGTGTTTCCTGTTGACAGCCAGACTGAAGAAAATCCAGTTGGATGGGCCTGTTGGCCAGAGGCCCAGATGTTGCTTGATCAAATAGGAATGACATTTATGCCCGAAGAGGCCATGTACAGCCAACCCCCTGG	ACAACATCATCTATGGTGCAGCGACGAGGGCGAACTGGGCGAAATGCCCCAGGTACATATGTTTATCCAGTTGACGCTGCTACCTAGGAGGATCCATATGACTGGGTTTGTTGGCTGGAAGCACAAATGGTGTTAGACCAGCTAAGCATGCCACTAATGAAGGAAGAGTATGCTTACGGACAACCCCCTGG	Aedes flavivirus
KY320649.1	216	148	3.53e-09	5686	5898	461310172	461310384	2	ACAACGTCCTCAATGATCCAACGACGAGGACGAACTGGAAGGCGTGGGCCGGGAAGTTATGTGTTTCCCGTTGACAGCCAGACTGAAGAGAATCCAGTTGGATGGGCTTGTTGGCCAGAAGCCCAGATGTTGCTTGATCAAATAGGAATGACATTTATGCCTGAAGAAGCCATGTACAGTCAACCCCCTGGACGCTTTACCTTGGTTGGCGAA	ACAACATCATCTATGGTGCAGCGACGAGGGCGAACTGGGCGAAATGCCCCAGGTACATATGTTTATCCAGTTGACGCTGCTACCTAGGAGGATCCATATGACTGGGTTTGTTGGCTGGAAGCACAAATGGTGTTAGACCAGCTAAGCATGCCACTAATGAAGGAAGAGTATGCTTACGGACAACCCCCTGGAGCTTTTCGTCTGATCGGCGAA	La Tina virus
NC_034017.1	115	84	6.92e-06	6823	6936	461311033	461311146	2	CAGCGGAGTTACGGAGACATGGACCTGCTGAAATGGCTAGTAGTAATCTGCTTACTATTGCTGGGACTTTTTGCCTGGGAGCTTCGAACGTTCCCGAATGTGGCATCCGACATA	CAGCGAAGCTATGGGGACCTGGATCTATTGAAGTGGGTCATAGTAATCTTTCTCATTCTAGCCGGAATTTTTGCCTGGGAACAACGATCATTTCCCAATATAGCATCTGACATA	Xishuangbanna aedes flavivirus
NC_034017.1	764	513	1.25e+59	7537	8296	461311735	461312495	2	CACCAGCACATTGACTTTGGGGCGGTTGTGTCTTTTGTTGGAATTTTCTACTTGACTCACATCCCTGACCGGGCCGTGTGCGTAGTGTTCCGCATTGTGCTAGGCATGATCCCAGATCCATCCAGGGTGCGGTCTCTGGCGAAAACTTCGGCTTCAAGTTTGGGTGTTCGGTGGAAGAAGGCACTAAATGCCCTCTCGCAAGTTCAGTTCCAAGAGTATAGATCGCGAGGAGTGGATGAGACCCCACGGGGGGATTATGTCTCCCGGGGAGGACTAAAGATGACGGAACTAATCGAGAAGTATGGTTGGCAGCCCGAAGGGAAAGTCATTGATCTGGGATGCGGCCGGGGGGGATGGTCGCAGAGGTTAGCAATGGAAGAGCGAGTAACCCGCGTTGAA…	CACCAGTTTATGGACTTTGGCTCAATTGTAAACTTTGTTGGCATTGGATACCTTACGGACATCCCCCTCCGGGCCTCCCTGTTCGTGTTTCGAATGGTGCTGGGGTTGTTTCCAACACTGGGCGGAATGCGCTCTCTGGAAAAAAACAGCAGCAACAGGTTTGGGGGTGAAGTGGAAGAACATGTTAAATGAAATGTCCCAAGTTCGATTCCAATCCTACAAATCCCGAGGCGTGAACGAAACTCCCCGAGGTGACTATGTGTCTCGTGGGGGATTGAAAATGGACGAAATCATCAGGAAATACGGCTTTCGACCAGCTGGACGTGTCGTTGACCTTGGATGTGGACGAGGAGGACGGTCGCAGAGGGCAGTGATGGAAGAACGAGTTATGCGCGTGAC…	Xishuangbanna aedes flavivirus
NC_034204.1	630	425	1.63e+45	7691	8316	461311870	461312496	2	CTGGAAAAGACATCAGCCTCAAGCATGGGGGTCCGTTGGAAACGCCTGCTAAATGAGCTCACTCATGAACAATTCCAAAGTTTCAAGTCGAGGTGCGTCGACGAGACCCCCCGAGGAGATTATGTCTCGCGGGGAGGGCTGAAGATGACAGAACTGATCAACAAGCACGGGTGGAAACCTGAAGGGAAAGTAGTTGACCTGGGCTGTGGTCGAGGGGGTTGGACCCAAAGAATGGTGATGGAAGACCGGGTGACTCACGTTGATGGTTACACCCTTGGAGGTGAGGAACGGGAAAACCCCCAGAAGTTCACCTCATTTGGATACAACCTGGCGACTCTCAAAGGTGGCACAAATGTGCTTTCCTTGGAACCCTACCATTGCAACACGGTGGTCTGTGAC…	CTGGAAAAAAACAGCAGCAACAGGTTTGGGGGTGAAGTGGAAGAACATGTTAAATGAAATGTCCCAAGTTCGATTCCAATCCTACAAATCCCGAGGCGTGAACGAAACTCCCCGAGGTGACTATGTGTCTCGTGGGGGATTGAAAATGGACGAAATCATCAGGAAATACGGCTTTCGACCAGCTGGACGTGTCGTTGACCTTGGATGTGGACGAGGAGGACGGTCGCAGAGGGCAGTGATGGAAGAACGAGTTATGCGCGTGACAGGGTACACCCTTGGGGGAGTAGAACGTGAAGAACCCCAAAAGTTCATAACGTATGGTTACAACCTAGTCACCCTAAAGAGTCGGACAAATGTCTTCAAGCTTGAACCAACTCTGTGTGAAACTGTCCTTTGTGA…	Menghai flavivirus
KT192549.1	195	131	0.004	7631	7822	461311907	461312098	2	TGGAAGAAGCTATTAAATGCGATGACACTATTGGAATTCAACGCTTACCGATCTTGTGGAGTTGACGAGACTGAGAAGGGTGACTATGTGTCACGAGGAGGGCTGAAGCTGAGAGAGATAACCATGAAGTATGGTTGGAAGCCAGAAGGGATATGTGTTGATCTTGGATGCGGCAGAGGAGGATGGTCACAG	TGGAAGAACATGTTAAATGAAATGTCCCAAGTTCGATTCCAATCCTACAAATCCCGAGGCGTGAACGAAACTCCCCGAGGTGACTATGTGTCTCGTGGGGGATTGAAAATGGACGAAATCATCAGGAAATACGGCTTTCGACCAGCTGGACGTGTCGTTGACCTTGGATGTGGACGAGGAGGACGGTCGCAG	Parramatta River virus
NC_027817.1	195	131	0.004	7631	7822	461311907	461312098	2	TGGAAGAAGCTATTAAATGCGATGACACTATTGGAATTCAACGCTTACCGATCTTGTGGAGTTGACGAGACTGAGAAGGGTGACTATGTGTCACGAGGAGGGCTGAAGCTGAGAGAGATAACCATGAAGTATGGTTGGAAGCCAGAAGGGATATGTGTTGATCTTGGATGCGGCAGAGGAGGATGGTCACAG	TGGAAGAACATGTTAAATGAAATGTCCCAAGTTCGATTCCAATCCTACAAATCCCGAGGCGTGAACGAAACTCCCCGAGGTGACTATGTGTCTCGTGGGGGATTGAAAATGGACGAAATCATCAGGAAATACGGCTTTCGACCAGCTGGACGTGTCGTTGACCTTGGATGTGGACGAGGAGGACGGTCGCAG	Parramatta River virus
KX669684.1	564	367	1.16e-15	7607	8160	461311943	461312496	2	TTCAAAGCATACAAAACGAGAGGAGTCAACGAAACGGAACGCGGGGACTATGTTTCTCGTGGAGGTCTGAAAATGACTGAGCTAATCGAGAAGCACGGCATCACACCAAATGGCGTAGCTGTTGACCTTGGTTGTGGACGAGGAGGATGGACACAACGCATGGTTGCAGATCCACGAGTCACGAGAGTTGAAGCGTTTACGTTGGGAGGAGCGGAGCGCGAAAACCCACAGAAGTTTCTTACCACTGGGTATAACCTGGCTGTGTTTAAGAGTGGGGTCAACGTGTACAATCTGCCTCCCAAACCAGTGAACACTGTGGTTTGTGATATCGGGGAGAGCGATGCGAAGCCTGAAGTCGAACGATCTCGCACTCTAAAAGTTCTCAACATGTTTGAGATG…	TTCCAATCCTACAAATCCCGAGGCGTGAACGAAACTCCCCGAGGTGACTATGTGTCTCGTGGGGGATTGAAAATGGACGAAATCATCAGGAAATACGGCTTTCGACCAGCTGGACGTGTCGTTGACCTTGGATGTGGACGAGGAGGACGGTCGCAGAGGGCAGTGATGGAAGAACGAGTTATGCGCGTGACAGGGTACACCCTTGGGGGAGTAGAACGTGAAGAACCCCAAAAGTTCATAACGTATGGTTACAACCTAGTCACCCTAAAGAGTCGGACAAATGTCTTCAAGCTTGAACCAACTCTGTGTGAAACTGTCCTTTGTGACATCGGGGAGAGTGATCCTGATTTCCGGAAGGAAAAAACCAGAACGCTGGTCGTCCTTGATGTTCTCGAGAGG…	Calbertado virus
KX669685.1	151	111	1.71e-13	7608	7757	461311943	461312092	2	TTCAAAACCTACAAAACGAGAGGAGTTAACGAAACGGAACGCGGAGACTACGTTTCTCGTGGAGGCCTGAAAATGAACGAGCTGATCGAGAAGCACGGCATCACACCAAACGGCGTCGCTGTTGACCTTGGTTGTGGCCGAGGAGGATGG	TTCCAATCCTACAAATCCCGAGGCGTGAACGAAACTCCCCGAGGTGACTATGTGTCTCGTGGGGGATTGAAAATGGACGAAATCATCAGGAAATACGGCTTTCGACCAGCTGGACGTGTCGTTGACCTTGGATGTGGACGAGGAGGACGG	Calbertado virus
KX669683.1	564	367	1.16e-15	7610	8163	461311943	461312496	2	TTCAAAGCATACAAAACGAGAGGAGTCAACGAAACGGAACGCGGGGACTATGTTTCTCGTGGAGGTCTGAAAATGACTGAGCTAATCGAGAAGCACGGCATCACACCAAATGGCGTAGCTGTTGACCTTGGTTGTGGACGAGGAGGATGGACACAACGCATGGTTGCAGATCCACGAGTCACGAGAGTTGAAGCGTTTACGTTGGGAGGAGCGGAGCGCGAAAACCCACAGAAGTTTCTTACCACTGGGTATAACCTGGCTGTGTTTAAGAGTGGGGTCAACGTGTACAATCTGCCTCCCAAACCAGTGAACACTGTGGTTTGTGATATCGGGGAGAGCGATGCGAAGCCTGAAGTCGAACGATCTCGCACTCTAAAAGTTCTCAACATGTTTGAGATG…	TTCCAATCCTACAAATCCCGAGGCGTGAACGAAACTCCCCGAGGTGACTATGTGTCTCGTGGGGGATTGAAAATGGACGAAATCATCAGGAAATACGGCTTTCGACCAGCTGGACGTGTCGTTGACCTTGGATGTGGACGAGGAGGACGGTCGCAGAGGGCAGTGATGGAAGAACGAGTTATGCGCGTGACAGGGTACACCCTTGGGGGAGTAGAACGTGAAGAACCCCAAAAGTTCATAACGTATGGTTACAACCTAGTCACCCTAAAGAGTCGGACAAATGTCTTCAAGCTTGAACCAACTCTGTGTGAAACTGTCCTTTGTGACATCGGGGAGAGTGATCCTGATTTCCGGAAGGAAAAAACCAGAACGCTGGTCGTCCTTGATGTTCTCGAGAGG…	Calbertado virus
KX669682.1	564	367	1.16e-15	7624	8177	461311943	461312496	2	TTCAAAGCATACAAAACGAGAGGAGTCAACGAAACGGAACGCGGGGACTATGTTTCTCGTGGAGGTCTGAAAATGACTGAGCTAATCGAGAAGCACGGCATCACACCAAATGGCGTAGCTGTTGACCTTGGTTGTGGACGAGGAGGATGGACACAACGCATGGTTGCAGATCCACGAGTCACGAGAGTTGAAGCGTTTACGTTGGGAGGAGCGGAGCGCGAAAACCCACAGAAGTTTCTTACCACTGGGTATAACCTGGCTGTGTTTAAGAGTGGGGTCAACGTGTACAATCTGCCTCCCAAACCAGTGAACACTGTGGTTTGTGATATCGGGGAGAGCGATGCGAAGCCTGAAGTCGAACGATCTCGCACTCTAAAAGTTCTCAACATGTTTGAGATG…	TTCCAATCCTACAAATCCCGAGGCGTGAACGAAACTCCCCGAGGTGACTATGTGTCTCGTGGGGGATTGAAAATGGACGAAATCATCAGGAAATACGGCTTTCGACCAGCTGGACGTGTCGTTGACCTTGGATGTGGACGAGGAGGACGGTCGCAGAGGGCAGTGATGGAAGAACGAGTTATGCGCGTGACAGGGTACACCCTTGGGGGAGTAGAACGTGAAGAACCCCAAAAGTTCATAACGTATGGTTACAACCTAGTCACCCTAAAGAGTCGGACAAATGTCTTCAAGCTTGAACCAACTCTGTGTGAAACTGTCCTTTGTGACATCGGGGAGAGTGATCCTGATTTCCGGAAGGAAAAAACCAGAACGCTGGTCGTCCTTGATGTTCTCGAGAGG…	Calbertado virus
KX669689.1	555	366	5.6e+26	7600	8149	461311947	461312496	2	AAGCCTACAAAACAAGAGGAGTGAACGAAACGGAACGCGGAGACTACGTTTCTCGGGGAGGTCTGAAAATGGACGAACTAATCGAGAAACACGGCATCACACCAAACGGAGTCGCTGTTGATCTTGGCTGTGGACGAGGAGGTTGGACACAACGCATGGTGGCAGATCCACGAGTTACAAGAGTTGAAGCGTTTACGCTAGGAGGAGCGGAGCGCGAAAATCCACAGAAATTTCTTACCACTGGGTACAACCTAGCTGTGTTTAAGAGTGGTGTCAACGTGTACAATCTGCCTCCCAAGCCAGTGAACACCGTGGTTTGTGACATTGGAGAAAGCGATGCGAAGCCCGAAATTGAACGATCTCGCACCCTCAAGGTTCTCAACATGTTTGAGATGTGGT…	AATCCTACAAATCCCGAGGCGTGAACGAAACTCCCCGAGGTGACTATGTGTCTCGTGGGGGATTGAAAATGGACGAAATCATCAGGAAATACGGCTTTCGACCAGCTGGACGTGTCGTTGACCTTGGATGTGGACGAGGAGGACGGTCGCAGAGGGCAGTGATGGAAGAACGAGTTATGCGCGTGACAGGGTACACCCTTGGGGGAGTAGAACGTGAAGAACCCCAAAAGTTCATAACGTATGGTTACAACCTAGTCACCCTAAAGAGTCGGACAAATGTCTTCAAGCTTGAACCAACTCTGTGTGAAACTGTCCTTTGTGACATCGGGGAGAGTGATCCTGATTTCCGGAAGGAAAAAACCAGAACGCTGGTCGTCCTTGATGTTCTCGAGAGGTGGT…	Calbertado virus
KX669688.1	555	363	1.23e+21	7615	8164	461311947	461312496	2	AAGCCTACAAAACAAGAGGAGTCAACGAAACGGAACGCGGAGACTACGTTTCTCGGGGAGGTCTAAAAATGGCCGAGCTAATCGAGAAACACGGCATCACACCAAACGGAGTCGCTGTTGATCTTGGTTGTGGACGAGGAGGATGGACACAACGCATGGTGGCAGATCCACGAGTTACAAGAGTTGAAGCGTTCACGCTAGGAGGAGCGGAGCGCGAAAATCCACAGAAGTTTCTTACCACTGGGTACAACCTAGCTGTGTTTAAGAGTGGTGTCAACGTGTACAATCTGCCTCCCAAGCCAGTGAACACCGTGGTTTGTGACATTGGAGAAAGCGATGCGAAGCCCGAGGTTGAGCGATCTCGCACCCTCAAGGTTCTCAACATGTTTGAGATGTGGT…	AATCCTACAAATCCCGAGGCGTGAACGAAACTCCCCGAGGTGACTATGTGTCTCGTGGGGGATTGAAAATGGACGAAATCATCAGGAAATACGGCTTTCGACCAGCTGGACGTGTCGTTGACCTTGGATGTGGACGAGGAGGACGGTCGCAGAGGGCAGTGATGGAAGAACGAGTTATGCGCGTGACAGGGTACACCCTTGGGGGAGTAGAACGTGAAGAACCCCAAAAGTTCATAACGTATGGTTACAACCTAGTCACCCTAAAGAGTCGGACAAATGTCTTCAAGCTTGAACCAACTCTGTGTGAAACTGTCCTTTGTGACATCGGGGAGAGTGATCCTGATTTCCGGAAGGAAAAAACCAGAACGCTGGTCGTCCTTGATGTTCTCGAGAGGTGGT…	Calbertado virus
KX669687.1	555	365	2.38e+24	7616	8165	461311947	461312496	2	AAGCCTACAAAACAAGAGGAGTGAACGAAACGGAACGCGGAGACTACGTTTCTCGGGGAGGTCTAAAAATGGACGAGCTAATCGAGAAACACGGCATCACACCAAACGGAGTCGCTGTTGATCTTGGTTGTGGACGAGGAGGATGGACACAACGCATGGTGGCAGATCCACGAGTTACAAGAGTTGAAGCGTTCACGCTAGGAGGAGCGGAGCGCGAAAATCCACAGAAGTTTCTTACCACTGGGTACAACCTAGCTGTGTTTAAGAGTGGTGTCAACGTGTACAATCTGCCTCCCAAGCCAGTGAACACCGTGGTTTGTGACATTGGAGAAAGCGATGCGAAGCCCGAGGTTGAGCGATCTCGCACCCTCAAGGTTCTCAACATGTTTGAGATGTGGT…	AATCCTACAAATCCCGAGGCGTGAACGAAACTCCCCGAGGTGACTATGTGTCTCGTGGGGGATTGAAAATGGACGAAATCATCAGGAAATACGGCTTTCGACCAGCTGGACGTGTCGTTGACCTTGGATGTGGACGAGGAGGACGGTCGCAGAGGGCAGTGATGGAAGAACGAGTTATGCGCGTGACAGGGTACACCCTTGGGGGAGTAGAACGTGAAGAACCCCAAAAGTTCATAACGTATGGTTACAACCTAGTCACCCTAAAGAGTCGGACAAATGTCTTCAAGCTTGAACCAACTCTGTGTGAAACTGTCCTTTGTGACATCGGGGAGAGTGATCCTGATTTCCGGAAGGAAAAAACCAGAACGCTGGTCGTCCTTGATGTTCTCGAGAGGTGGT…	Calbertado virus
KX669686.1	555	364	2.9e+23	7628	8177	461311947	461312496	2	AAGCCTACAAAACAAGAGGAGTGAACGAAACGGAACGCGGAGACTACGTTTCTCGGGGAGGTCTAAAAATGGACGAGCTAATCGAGAAACACGGCATCACACCAAACGGAGTCGCTGTTGATCTTGGTTGTGGACGAGGAGGATGGACACAACGCATGGTAGCAGATCCACGAGTTACAAGAGTTGAAGCGTTCACGCTAGGAGGAGCGGAGCGCGAAAATCCACAGAAGTTTCTTACCACTGGGTACAACCTAGCTGTGTTTAAGAGTGGTGTCAACGTGTACAATCTGCCTCCCAAGCCAGTGAACACCGTGGTTTGTGACATTGGAGAAAGCGATGCGAAGCCCGAGGTTGAGCGATCTCGCACCCTCAAGGTTCTCAACATGTTTGAGATGTGGT…	AATCCTACAAATCCCGAGGCGTGAACGAAACTCCCCGAGGTGACTATGTGTCTCGTGGGGGATTGAAAATGGACGAAATCATCAGGAAATACGGCTTTCGACCAGCTGGACGTGTCGTTGACCTTGGATGTGGACGAGGAGGACGGTCGCAGAGGGCAGTGATGGAAGAACGAGTTATGCGCGTGACAGGGTACACCCTTGGGGGAGTAGAACGTGAAGAACCCCAAAAGTTCATAACGTATGGTTACAACCTAGTCACCCTAAAGAGTCGGACAAATGTCTTCAAGCTTGAACCAACTCTGTGTGAAACTGTCCTTTGTGACATCGGGGAGAGTGATCCTGATTTCCGGAAGGAAAAAACCAGAACGCTGGTCGTCCTTGATGTTCTCGAGAGGTGGT…	Calbertado virus
KP688057.1	263	179	9.66e-17	7714	7976	461311951	461312213	2	CTACCGATCACGAGGCGTCAATGAGACAGAAAGAGGCGATTACGTTTCCCGAGGTGGCTTGAAAATGGATGAGCTGATAACGAAATTTGGGTGGGAACCCAAAGGACGTGTCGTTGATCTAGGGTGTGGACGGGGAGGCTGGGCGCAACGTTTGGTAGCCGACCGGCGAGTCACGAAAGTCAATGCTTACACTCTTGGGGGAGCCGAACGTGAAAACCCACAAAAGTTCACGACGACTGGATACAACTTGGCGACCTTCAAGA	CTACAAATCCCGAGGCGTGAACGAAACTCCCCGAGGTGACTATGTGTCTCGTGGGGGATTGAAAATGGACGAAATCATCAGGAAATACGGCTTTCGACCAGCTGGACGTGTCGTTGACCTTGGATGTGGACGAGGAGGACGGTCGCAGAGGGCAGTGATGGAAGAACGAGTTATGCGCGTGACAGGGTACACCCTTGGGGGAGTAGAACGTGAAGAACCCCAAAAGTTCATAACGTATGGTTACAACCTAGTCACCCTAAAGA	Mercadeo virus
KP688058.1	344	236	6.51e+19	7714	8049	461311951	461312286	2	CTACCGATCACGAGGCGTTAATGAGACAGAAAGAGGCGATTACGTTTCCCGAGGCGGCTTGAAAATGGATGAGCTGATAACGAAATTTGGGTGGGAACCCAAAGGACGTGTCGTTGATCTAGGGTGTGGACGAGGAGGCTGGGCGCAACGTTTGGTAGCCGATCGGCGAGTCACGAAAGTCAATGCTTACACTCTTGGGGGAGCGGAACGTGAGAACCCACAAAAGTTCACGACGACTGGATACAACTTGGCGACCTTCAAGACCGGAGTCAACGTCTATGCGATGAATCCACAGAGTGCGAACACCATAGTGTGCGACATCGGAGAAAGTGATCC	CTACAAATCCCGAGGCGTGAACGAAACTCCCCGAGGTGACTATGTGTCTCGTGGGGGATTGAAAATGGACGAAATCATCAGGAAATACGGCTTTCGACCAGCTGGACGTGTCGTTGACCTTGGATGTGGACGAGGAGGACGGTCGCAGAGGGCAGTGATGGAAGAACGAGTTATGCGCGTGACAGGGTACACCCTTGGGGGAGTAGAACGTGAAGAACCCCAAAAGTTCATAACGTATGGTTACAACCTAGTCACCCTAAAGAGTCGGACAAATGTCTTCAAGCTTGAACCAACTCTGTGTGAAACTGTCCTTTGTGACATCGGGGAGAGTGATCC	Mercadeo virus
NC_027819.1	344	236	6.51e+19	7714	8049	461311951	461312286	2	CTACCGATCACGAGGCGTTAATGAGACAGAAAGAGGCGATTACGTTTCCCGAGGCGGCTTGAAAATGGATGAGCTGATAACGAAATTTGGGTGGGAACCCAAAGGACGTGTCGTTGATCTAGGGTGTGGACGAGGAGGCTGGGCGCAACGTTTGGTAGCCGATCGGCGAGTCACGAAAGTCAATGCTTACACTCTTGGGGGAGCGGAACGTGAGAACCCACAAAAGTTCACGACGACTGGATACAACTTGGCGACCTTCAAGACCGGAGTCAACGTCTATGCGATGAATCCACAGAGTGCGAACACCATAGTGTGCGACATCGGAGAAAGTGATCC	CTACAAATCCCGAGGCGTGAACGAAACTCCCCGAGGTGACTATGTGTCTCGTGGGGGATTGAAAATGGACGAAATCATCAGGAAATACGGCTTTCGACCAGCTGGACGTGTCGTTGACCTTGGATGTGGACGAGGAGGACGGTCGCAGAGGGCAGTGATGGAAGAACGAGTTATGCGCGTGACAGGGTACACCCTTGGGGGAGTAGAACGTGAAGAACCCCAAAAGTTCATAACGTATGGTTACAACCTAGTCACCCTAAAGAGTCGGACAAATGTCTTCAAGCTTGAACCAACTCTGTGTGAAACTGTCCTTTGTGACATCGGGGAGAGTGATCC	Mercadeo virus
KC505248.1	553	366	5.62e+32	7509	8055	461311951	461312497	2	CTACAAAGTCAGAGGCGTGAATGAAACTGATAAAGGAGCCTACGTGTCGCGAGGTGGTTTAAAAATGAACGAGATTATCAACAAGCATGCGTGGGAACCTCGAGGAGTTGTCGTTGACCTGGGATGTGGACGAGGAGGTTGGTCCCAGCGCTTGGTGATGGATTACCGCGTCGCTGAAGTAAGAGGATACACACTTGGAGGCAAAGAACGTGAGAATCCCCAACCGTTCCAAACGAAAGGATATAACTTGGCGAATTTGAAGGCTGGAGTTGACGTCTATAAAATGGAGCCAGTGAATTGTAACACCATAATTTGCGACATAGGTGAGAGTGACCCGCGTCCTGAAGTTGAAAAAACTCGAACGCTGAAGGTTTTGGGAATGCTGGAGAAATGGCTGGA…	CTACAAATCCCGAGGCGTGAACGAAACTCCCCGAGGTGACTATGTGTCTCGTGGGGGATTGAAAATGGACGAAATCATCAGGAAATACGGCTTTCGACCAGCTGGACGTGTCGTTGACCTTGGATGTGGACGAGGAGGACGGTCGCAGAGGGCAGTGATGGAAGAACGAGTTATGCGCGTGACAGGGTACACCCTTGGGGGAGTAGAACGTGAAGAACCCCAAAAGTTCATAACGTATGGTTACAACCTAGTCACCCTAAAGAGTCGGACAAATGTCTTCAAGCTTGAACCAACTCTGTGTGAAACTGTCCTTTGTGACATCGGGGAGAGTGATCCTGATTTCCGGAAGGAAAAAACCAGAACGCTGGTCGTCCTTGATGTTCTCGAGAGGTGGTTGAA…	Palm Creek virus
NC_033694.1	553	366	5.62e+32	7509	8055	461311951	461312497	2	CTACAAAGTCAGAGGCGTGAATGAAACTGATAAAGGAGCCTACGTGTCGCGAGGTGGTTTAAAAATGAACGAGATTATCAACAAGCATGCGTGGGAACCTCGAGGAGTTGTCGTTGACCTGGGATGTGGACGAGGAGGTTGGTCCCAGCGCTTGGTGATGGATTACCGCGTCGCTGAAGTAAGAGGATACACACTTGGAGGCAAAGAACGTGAGAATCCCCAACCGTTCCAAACGAAAGGATATAACTTGGCGAATTTGAAGGCTGGAGTTGACGTCTATAAAATGGAGCCAGTGAATTGTAACACCATAATTTGCGACATAGGTGAGAGTGACCCGCGTCCTGAAGTTGAAAAAACTCGAACGCTGAAGGTTTTGGGAATGCTGGAGAAATGGCTGGA…	CTACAAATCCCGAGGCGTGAACGAAACTCCCCGAGGTGACTATGTGTCTCGTGGGGGATTGAAAATGGACGAAATCATCAGGAAATACGGCTTTCGACCAGCTGGACGTGTCGTTGACCTTGGATGTGGACGAGGAGGACGGTCGCAGAGGGCAGTGATGGAAGAACGAGTTATGCGCGTGACAGGGTACACCCTTGGGGGAGTAGAACGTGAAGAACCCCAAAAGTTCATAACGTATGGTTACAACCTAGTCACCCTAAAGAGTCGGACAAATGTCTTCAAGCTTGAACCAACTCTGTGTGAAACTGTCCTTTGTGACATCGGGGAGAGTGATCCTGATTTCCGGAAGGAAAAAACCAGAACGCTGGTCGTCCTTGATGTTCTCGAGAGGTGGTTGAA…	Palm Creek virus
KU936054.1	339	223	1.08e-09	7538	7872	461311952	461312286	2	TACAAATCACGCGGGGTAAATGAGACGGAGCGGGGTGACTATGTCTCTCGTGGCGGCCTCAAACTGAATGAAATCATCTCAAAGTACGAATGGAGACCGAGTGGTCGAGTGGTGGATTTGGGATGTGGGCGCGGAGGCTGGAGCCAACGAGCTGTGATGGAGGAAACGGTGTCCTCCGCTCTCGGGTTCACAATAGGTGGGGCGGAGAAAGAGAATCCGCAGCGATTCGTCACGAAGGGATATAACCTGGCTACGCTAAAAACTGGAGTAGATGTGCACAGACTCACCCCATTCCGGTGTGACACCATTATGTGTGACATCGGAGAGAGTGATCC	TACAAATCCCGAGGCGTGAACGAAACTCCCCGAGGTGACTATGTGTCTCGTGGGGGATTGAAAATGGACGAAATCATCAGGAAATACGGCTTTCGACCAGCTGGACGTGTCGTTGACCTTGGATGTGGACGAGGAGGACGGTCGCAGAGGGCAGTGATGGAAGAACGAGTTATGCGCGTGACAGGGTACACCCTTGGGGGAGTAGAACGTGAAGAACCCCAAAAGTTCATAACGTATGGTTACAACCTAGTCACCCTAAAGAGTCGGACAAATGTCTTCAAGCTTGAACCAACTCTGTGTGAAACTGTCCTTTGTGACATCGGGGAGAGTGATCC	Cell fusing agent virus
MH310082.1	165	115	1.01e-09	7538	7702	461311952	461312116	2	TACAAATCACGCGGGGTAAATGAGACGGAGCGGGGTGACTATGTCTCTCGTGGCGGCCTCAAACTGAATGAAATCATCTCAAAGTACGAATGGAGACCGAGTGGTCGAGTGGTGGATTTGGGATGTGGGCGCGGAGGCTGGAGCCAACGAGCTGTGATGGAGGAA	TACAAATCCCGAGGCGTGAACGAAACTCCCCGAGGTGACTATGTGTCTCGTGGGGGATTGAAAATGGACGAAATCATCAGGAAATACGGCTTTCGACCAGCTGGACGTGTCGTTGACCTTGGATGTGGACGAGGAGGACGGTCGCAGAGGGCAGTGATGGAAGAA	Cell fusing agent virus
MH237596.1	165	115	1.08e-09	7546	7710	461311952	461312116	2	TACAAATCACGCGGGGTAAATGAGACGGAGCGGGGTGACTATGTCTCTCGTGGCGGCCTCAAACTGAATGAAATCATCTCAAAGTACGAATGGAGACCGAGTGGTCGAGTGGTGGATTTGGGATGTGGGCGCGGAGGCTGGAGCCAACGAGCTGTGATGGAGGAA	TACAAATCCCGAGGCGTGAACGAAACTCCCCGAGGTGACTATGTGTCTCGTGGGGGATTGAAAATGGACGAAATCATCAGGAAATACGGCTTTCGACCAGCTGGACGTGTCGTTGACCTTGGATGTGGACGAGGAGGACGGTCGCAGAGGGCAGTGATGGAAGAA	Cell fusing agent virus
KJ741267.1	165	114	4.58e-08	7547	7711	461311952	461312116	2	TACAAATCACGCGGGGTAAATGAGACGGAGCGGGGTGATTATGTCTCTCGTGGCGGCCTCAAATTGAATGAAATCATCTCAAAGTACGAATGGAGACCGAGTGGTCGAGTGGTGGATTTGGGATGTGGGCGCGGTGGCTGGAGCCAGCGAGCTGTGATGGAGGAA	TACAAATCCCGAGGCGTGAACGAAACTCCCCGAGGTGACTATGTGTCTCGTGGGGGATTGAAAATGGACGAAATCATCAGGAAATACGGCTTTCGACCAGCTGGACGTGTCGTTGACCTTGGATGTGGACGAGGAGGACGGTCGCAGAGGGCAGTGATGGAAGAA	Cell fusing agent virus
NC_001564.2	165	114	4.58e-08	7547	7711	461311952	461312116	2	TACAAATCACGCGGGGTAAATGAGACGGAGCGGGGTGATTATGTCTCTCGTGGCGGCCTCAAATTGAATGAAATCATCTCAAAGTACGAATGGAGACCGAGTGGTCGAGTGGTGGATTTGGGATGTGGGCGCGGTGGCTGGAGCCAGCGAGCTGTGATGGAGGAA	TACAAATCCCGAGGCGTGAACGAAACTCCCCGAGGTGACTATGTGTCTCGTGGGGGATTGAAAATGGACGAAATCATCAGGAAATACGGCTTTCGACCAGCTGGACGTGTCGTTGACCTTGGATGTGGACGAGGAGGACGGTCGCAGAGGGCAGTGATGGAAGAA	Cell fusing agent virus
LR596014.1	337	222	7.26e-12	7558	7892	461311952	461312286	2	TACAAATCACGCGGGGTAAATGAGACGGAGCGGGGTGACTATGTCTCTCGTGGCGGCCTCAAACTGAATGAAATCATCTCAAAGTACGAATGGAGACCGAGTGGTCGAGTGGTGGATTTGGGATGTGGGCGCGGTGGCTGGAGCCAGCGAGCTGTGATGGAGGAAACGGTGTCCTCCGCTCTCGGGTTCACAATAGGTGGGGCGGAAAAAGAGAATCCTCAGCGATTCGTCACGAAGGGATATAACCTGGCCACGCTAAAGACTGGGGTGGATGTGCATAGGCTCACCCCATTCCGGTGTGACACCATTATGTGTGACATCGGAGAGAGTGATCC	TACAAATCCCGAGGCGTGAACGAAACTCCCCGAGGTGACTATGTGTCTCGTGGGGGATTGAAAATGGACGAAATCATCAGGAAATACGGCTTTCGACCAGCTGGACGTGTCGTTGACCTTGGATGTGGACGAGGAGGACGGTCGCAGAGGGCAGTGATGGAAGAACGAGTTATGCGCGTGACAGGGTACACCCTTGGGGGAGTAGAACGTGAAGAACCCCAAAAGTTCATAACGTATGGTTACAACCTAGTCACCCTAAAGAGTCGGACAAATGTCTTCAAGCTTGAACCAACTCTGTGTGAAACTGTCCTTTGTGACATCGGGGAGAGTGATCC	Cell fusing agent virus
M91671.1	165	115	1.08e-09	7557	7721	461311952	461312116	2	TACAAATCACGCGGGGTAAATGAGACGGAGCGGGGTGACTATGTCTCTCGTGGCGGCCTCAAATTGAATGAAATCATCTCAAAGTACGAATGGAGACCGAGTGGTCGAGTGGTGGATTTGGGATGTGGGCGCGGAGGCTGGAGCCAACGAGCTGTGATGGAGGAA	TACAAATCCCGAGGCGTGAACGAAACTCCCCGAGGTGACTATGTGTCTCGTGGGGGATTGAAAATGGACGAAATCATCAGGAAATACGGCTTTCGACCAGCTGGACGTGTCGTTGACCTTGGATGTGGACGAGGAGGACGGTCGCAGAGGGCAGTGATGGAAGAA	Flavivirus sp.
AY149904.1	487	331	1.82e+32	7588	8069	461311952	461312433	2	TACAAGGTCCGAGGGGTCAATGAGACCGAACGAGGAGACTATGTGTCTAGAGGTGGCTTGAAACTGGATGAGGTCATTCGGAAATACAATTGGAAACCAAACGGACGGGTTGTTGACCTGGGTTGTGGTAGAGGCGGATGGAGTCAGAGAGTTGTCATGGAGGAGTCCGTGTCGTCTGTGTATGGATACACAGTTGGAGGACAAGAAAAAGAAGTACCCCAGAAGTTCCTGACTAAGGGCTACAACTTGACTAACCTCAAATCTGGAGTAGACGTGTACAGGCTCCCCCCAACTCGTTGTGACACAATCATGTGTGACATAGGCGAAAGTGATCCGAATCCTGCTAAGGAAAAAACCCGAACCCTCAAGGTTCTCGAGTTGCTCGAGAACTGGTTGAGT…	TACAAATCCCGAGGCGTGAACGAAACTCCCCGAGGTGACTATGTGTCTCGTGGGGGATTGAAAATGGACGAAATCATCAGGAAATACGGCTTTCGACCAGCTGGACGTGTCGTTGACCTTGGATGTGGACGAGGAGGACGGTCGCAGAGGGCAGTGATGGAAGAACGAGTTATGCGCGTGACAGGGTACACCCTTGGGGGAGTAGAACGTGAAGAACCCCAAAAGTTCATAACGTATGGTTACAACCTAGTCACCCTAAAGAGTCGGACAAATGTCTTCAAGCTTGAACCAACTCTGTGTGAAACTGTCCTTTGTGACATCGGGGAGAGTGATCCTGATTTCCGGAAGGAAAAAACCAGAACGCTGGTCGTCCTTGATGTTCTCGAGAGGTGGTTGAAG…	Kamiti River virus
AY149905.1	487	331	1.82e+32	7588	8069	461311952	461312433	2	TACAAGGTCCGAGGGGTCAATGAGACCGAACGAGGAGACTATGTGTCTAGAGGTGGCTTGAAACTGGATGAGGTCATTCGGAAATACAATTGGAAACCAAACGGACGGGTTGTTGACCTGGGTTGTGGTAGAGGCGGATGGAGTCAGAGAGTTGTCATGGAGGAGTCCGTGTCGTCTGTGTATGGATACACAGTTGGAGGACAAGAAAAAGAAGTACCCCAGAAGTTCCTGACTAAGGGCTACAACTTGACTAACCTCAAATCTGGAGTAGACGTGTACAGGCTCCCCCCAACTCGTTGTGACACAATCATGTGTGACATAGGCGAAAGTGATCCGAATCCTGCTAAGGAAAAAACCCGAACCCTCAAGGTTCTCGAGTTGCTCGAGAACTGGTTGAGT…	TACAAATCCCGAGGCGTGAACGAAACTCCCCGAGGTGACTATGTGTCTCGTGGGGGATTGAAAATGGACGAAATCATCAGGAAATACGGCTTTCGACCAGCTGGACGTGTCGTTGACCTTGGATGTGGACGAGGAGGACGGTCGCAGAGGGCAGTGATGGAAGAACGAGTTATGCGCGTGACAGGGTACACCCTTGGGGGAGTAGAACGTGAAGAACCCCAAAAGTTCATAACGTATGGTTACAACCTAGTCACCCTAAAGAGTCGGACAAATGTCTTCAAGCTTGAACCAACTCTGTGTGAAACTGTCCTTTGTGACATCGGGGAGAGTGATCCTGATTTCCGGAAGGAAAAAACCAGAACGCTGGTCGTCCTTGATGTTCTCGAGAGGTGGTTGAAG…	Kamiti River virus
NC_005064.1	487	331	1.82e+32	7588	8069	461311952	461312433	2	TACAAGGTCCGAGGGGTCAATGAGACCGAACGAGGAGACTATGTGTCTAGAGGTGGCTTGAAACTGGATGAGGTCATTCGGAAATACAATTGGAAACCAAACGGACGGGTTGTTGACCTGGGTTGTGGTAGAGGCGGATGGAGTCAGAGAGTTGTCATGGAGGAGTCCGTGTCGTCTGTGTATGGATACACAGTTGGAGGACAAGAAAAAGAAGTACCCCAGAAGTTCCTGACTAAGGGCTACAACTTGACTAACCTCAAATCTGGAGTAGACGTGTACAGGCTCCCCCCAACTCGTTGTGACACAATCATGTGTGACATAGGCGAAAGTGATCCGAATCCTGCTAAGGAAAAAACCCGAACCCTCAAGGTTCTCGAGTTGCTCGAGAACTGGTTGAGT…	TACAAATCCCGAGGCGTGAACGAAACTCCCCGAGGTGACTATGTGTCTCGTGGGGGATTGAAAATGGACGAAATCATCAGGAAATACGGCTTTCGACCAGCTGGACGTGTCGTTGACCTTGGATGTGGACGAGGAGGACGGTCGCAGAGGGCAGTGATGGAAGAACGAGTTATGCGCGTGACAGGGTACACCCTTGGGGGAGTAGAACGTGAAGAACCCCAAAAGTTCATAACGTATGGTTACAACCTAGTCACCCTAAAGAGTCGGACAAATGTCTTCAAGCTTGAACCAACTCTGTGTGAAACTGTCCTTTGTGACATCGGGGAGAGTGATCCTGATTTCCGGAAGGAAAAAACCAGAACGCTGGTCGTCCTTGATGTTCTCGAGAGGTGGTTGAAG…	Kamiti River virus
KC464457.1	552	351	1.63e-07	7606	8150	461311952	461312496	2	TACAGATCTCGTGGTGTTAACGAAACGGACAAAGGAGATTATGTTTCCCGCGGTGGACTGAAGATGGATGAGCTGCTACGGAAGTTCCAGTGGGAACCAAAAGGTGTTGCTGTCGACCTTGGATGTGGAAGAGGAGGTTGGAGCCAACGTTTGGTGATGGATTCACGGGTTAGCGCCGTCCAGGGATTCACTCTTGGAGGTAACAACCGCGAAAACCCCCAACCRTTYCGAACGAAGGGACACAACCTGGCAACGTTGAAAGCTGGAGTTGATGTTTATGCTGAACCTCCCAAGGATTGCAACACGATTGTCTGCGACATTGGAGAAAGTGACCCTCGTGGTGATGTTGAACGAACTCGTACGCTGAAGGTCCTGGGCTTGCTTGAGAGGTGGCTGGAA…	TACAAATCCCGAGGCGTGAACGAAACTCCCCGAGGTGACTATGTGTCTCGTGGGGGATTGAAAATGGACGAAATCATCAGGAAATACGGCTTTCGACCAGCTGGACGTGTCGTTGACCTTGGATGTGGACGAGGAGGACGGTCGCAGAGGGCAGTGATGGAAGAACGAGTTATGCGCGTGACAGGGTACACCCTTGGGGGAGTAGAACGTGAAGAACCCCAAAAGTTCATAACGTATGGTTACAACCTAGTCACCCTAAAGAGTCGGACAAATGTCTTCAAGCTTGAACCAACTCTGTGTGAAACTGTCCTTTGTGACATCGGGGAGAGTGATCCTGATTTCCGGAAGGAAAAAACCAGAACGCTGGTCGTCCTTGATGTTCTCGAGAGGTGGTTGAAG…	Mosquito flavivirus
NC_021069.1	552	351	1.63e-07	7606	8150	461311952	461312496	2	TACAGATCTCGTGGTGTTAACGAAACGGACAAAGGAGATTATGTTTCCCGCGGTGGACTGAAGATGGATGAGCTGCTACGGAAGTTCCAGTGGGAACCAAAAGGTGTTGCTGTCGACCTTGGATGTGGAAGAGGAGGTTGGAGCCAACGTTTGGTGATGGATTCACGGGTTAGCGCCGTCCAGGGATTCACTCTTGGAGGTAACAACCGCGAAAACCCCCAACCRTTYCGAACGAAGGGACACAACCTGGCAACGTTGAAAGCTGGAGTTGATGTTTATGCTGAACCTCCCAAGGATTGCAACACGATTGTCTGCGACATTGGAGAAAGTGACCCTCGTGGTGATGTTGAACGAACTCGTACGCTGAAGGTCCTGGGCTTGCTTGAGAGGTGGCTGGAA…	TACAAATCCCGAGGCGTGAACGAAACTCCCCGAGGTGACTATGTGTCTCGTGGGGGATTGAAAATGGACGAAATCATCAGGAAATACGGCTTTCGACCAGCTGGACGTGTCGTTGACCTTGGATGTGGACGAGGAGGACGGTCGCAGAGGGCAGTGATGGAAGAACGAGTTATGCGCGTGACAGGGTACACCCTTGGGGGAGTAGAACGTGAAGAACCCCAAAAGTTCATAACGTATGGTTACAACCTAGTCACCCTAAAGAGTCGGACAAATGTCTTCAAGCTTGAACCAACTCTGTGTGAAACTGTCCTTTGTGACATCGGGGAGAGTGATCCTGATTTCCGGAAGGAAAAAACCAGAACGCTGGTCGTCCTTGATGTTCTCGAGAGGTGGTTGAAG…	Mosquito flavivirus
MG719525.1	550	353	1.96e-12	7495	8039	461311952	461312496	2	TACAGGTCTCGTGGTGTCAATGAAACGGACAAAGGAGATTATGTTTCTCGAGGTGGCCTGAAGATGGATGAGTTGTTGCGAAAGTACCAATGGGAACCAAAAGGTGTTGCTGTTGATCTTGGATGTGGAAGAGGAGGCTGGAGTCAACGTCTAGTGATGGATTCACGTGTTAGCGCTGTCCAAGGATTTACCCTTGGGGGCAATAACCGTGAGAACCCCCAACCGTTCCGAACAAAAGGGCACAACCTGGCCACGCTGAAAGCCGGCGTTGACGTGTACGCCGAACCGCCAAAGGACTGTAACACGATCGTCTGCGACATTGGGGAAAGCGACTCTCGCGGCGATGTGGAGCGAACCCGCACGTTGAAAGTCCTGGGCCTGCTTGAGAGGTGGTTGGAG…	TACAAATCCCGAGGCGTGAACGAAACTCCCCGAGGTGACTATGTGTCTCGTGGGGGATTGAAAATGGACGAAATCATCAGGAAATACGGCTTTCGACCAGCTGGACGTGTCGTTGACCTTGGATGTGGACGAGGAGGACGGTCGCAGAGGGCAGTGATGGAAGAACGAGTTATGCGCGTGACAGGGTACACCCTTGGGGGAGTAGAACGTGAAGAACCCCAAAAGTTCATAACGTATGGTTACAACCTAGTCACCCTAAAGAGTCGGACAAATGTCTTCAAGCTTGAACCAACTCTGTGTGAAACTGTCCTTTGTGACATCGGGGAGAGTGATCCTGATTTCCGGAAGGAAAAAACCAGAACGCTGGTCGTCCTTGATGTTCTCGAGAGGTGGTTGAAG…	Quang Binh virus
KX924633.1	545	349	1.06e-09	7303	7842	461311957	461312496	2	ATCCCGAGGAGTGAACGAGACAGACAAGGGTGATTTCGTCTCGCGGGGCGGATTGAAGATGGATGAGCTTATCAGGAAGTTCCAATGGGAACCGAAGGGGGCTGCACTTGACTTAGGATGTGGCCGCGGAGGATGGACTCAACGTCTGGTGATGGACACTAGGGTCAACTCCGTGACGGGGTTGACGCTGGGTGGAGCAAACCGGGAAAATCCCCTACCGTTTAAGACGAAAGGACACAACCTAGCCGTGCTAAAAGCCGGTGTTGACGTGTACGCGCTTGAGCCGCGAGACTGCAACACGATTGTGTGTGACATAGGCGAGAGTGACCCCCGGCCTGAGGTGGAGAAGACCAGAACGCTGAAAGTACTGACGATGCTTGAGAAATGGTTAGTCCACAA…	ATCCCGAGGCGTGAACGAAACTCCCCGAGGTGACTATGTGTCTCGTGGGGGATTGAAAATGGACGAAATCATCAGGAAATACGGCTTTCGACCAGCTGGACGTGTCGTTGACCTTGGATGTGGACGAGGAGGACGGTCGCAGAGGGCAGTGATGGAAGAACGAGTTATGCGCGTGACAGGGTACACCCTTGGGGGAGTAGAACGTGAAGAACCCCAAAAGTTCATAACGTATGGTTACAACCTAGTCACCCTAAAGAGTCGGACAAATGTCTTCAAGCTTGAACCAACTCTGTGTGAAACTGTCCTTTGTGACATCGGGGAGAGTGATCCTGATTTCCGGAAGGAAAAAACCAGAACGCTGGTCGTCCTTGATGTTCTCGAGAGGTGGTTGAAGACCAA…	Culex flavivirus
JQ518484.1	545	346	2.24e-05	7512	8051	461311957	461312496	2	ATCCCGAGGAGTAAATGAGACAGACAAGGGTGATTTCGTCTCGCGAGGCGGCTTGAAGATGGATGAGCTTATCAGGAAGTTCCAATGGGAACCAAAGGGGGCTGCACTTGATTTAGGTTGTGGCCGCGGAGGATGGACCCAACGGTTGGTGATGGATACCAGGGTCAACTCCGTGATGGGGTTGACGCTGGGTGGCGCAAATCGGGAAAATCCCCTACCGTTCAAGACGAAGGGACACAACCTAGCTGTGCTAAAAGCCGGTGTCGACGTGTACGCGCTTGAGCCGCGAGACTGCAACACGATCGTGTGTGACATAGGCGAGAGTGACCCCCGGCCTGAGGTGGAGAAGACAAGAGCGCTGAAAGTGCTGACGATGCTCGAAAAATGGTTAGTCCACAA…	ATCCCGAGGCGTGAACGAAACTCCCCGAGGTGACTATGTGTCTCGTGGGGGATTGAAAATGGACGAAATCATCAGGAAATACGGCTTTCGACCAGCTGGACGTGTCGTTGACCTTGGATGTGGACGAGGAGGACGGTCGCAGAGGGCAGTGATGGAAGAACGAGTTATGCGCGTGACAGGGTACACCCTTGGGGGAGTAGAACGTGAAGAACCCCAAAAGTTCATAACGTATGGTTACAACCTAGTCACCCTAAAGAGTCGGACAAATGTCTTCAAGCTTGAACCAACTCTGTGTGAAACTGTCCTTTGTGACATCGGGGAGAGTGATCCTGATTTCCGGAAGGAAAAAACCAGAACGCTGGTCGTCCTTGATGTTCTCGAGAGGTGGTTGAAGACCAA…	Culex flavivirus
JX897904.1	550	354	8.34e-11	7512	8051	461311957	461312496	2	ATCCCGAGGAGTGAACGAGACTGACAAGGGCGATTACGTCTCGCGGGGTGGCCTGAAGATGGATGAGCTCATCAGGAAGTTCCAATGGGAACCAAAGGGAGGTGCGCTTGACTTAGGGTGTGGCCGTGGAGGATGGACCCAACGATTGGCAATGGACTCCAGAGTTAATTCTGTGACGGGGTTGACTCTGGGCGGAGCAAGCCGGGAGAATCCCCTACCGTTCAAAACGAAGGGACACAACTTAGCTGTGTTAAAAGCCGGGGTTGATGTGTACGCGCTTGAGCCGCGCGATTGCAACACGATTGTGTGTGACATTGGTGAGAGTGACCCCCGGCCGGAGGTTGAAAAGACAAGAACGCTGAAAGTGCTAACGATGCTTGAAAAGTGGTTAGTCCACAA…	ATCCCGAGGCGTGAACGAAACTCCCCGAGGTGACTATGTGTCTCGTGGGGGATTGAAAATGGACGAAATCATCAGGAAATACGGCTTTCGACCAGCTGGACGTGTCGTTGACCTTGGATGTGGACGAGGAGGACGGTCGCAGAGGGCAGTGATGGAAGAACGAGTTATGCGCGTGACAGGGTACACCCTTGGGGGAGTAGAACGTGAAGAACCCCAAAAGTTCATAACGTATGGTTACAACCTAGTCACCCTAAAGAGTCGGACAAATGTCTTCAAGCTTGAACCAACTCTGTGTGAAACTGTCCTTTGTGACATCGGGGAGAGTGATCCTGATTTCCGGAAGGAAAAAACCAGAACGCTGGTCGTCCTTGATGTTCTCGAGAGGTGGTTGAAGACCAA…	Culex flavivirus
KX657782.1	545	350	8.86e-11	7541	8080	461311957	461312496	2	ATCCCGAGGAGTGAACGAGACAGACAAGGGTGATTTCGTCTCGCGGGGCGGATTGAAGATGGATGAGCTTATCAGGAAGTTCCAATGGGAACCGAAGGGGGCTGCACTTGACTTAGGATGTGGCCGCGGAGGATGGACTCAACGTCTGGTGATGGACACTAGGGTCAACTCCGTGACGGGGTTGACGTTGGGTGGAGCAAACCGGGAAAATCCCCTACCGTTTAAGACGAAAGGACACAACCTAGCCGTGCTAAAAGCCGGTGTTGACGTGTACGCGCTTGAGCCGCGAGACTGCAACACGATTGTGTGTGACATAGGCGAGAGTGACCCCCGGCCTGAGGTGGAGAAGACCAGAACGCTGAAAGTACTGACGATGCTTGAGAAATGGTTAGTCCACAA…	ATCCCGAGGCGTGAACGAAACTCCCCGAGGTGACTATGTGTCTCGTGGGGGATTGAAAATGGACGAAATCATCAGGAAATACGGCTTTCGACCAGCTGGACGTGTCGTTGACCTTGGATGTGGACGAGGAGGACGGTCGCAGAGGGCAGTGATGGAAGAACGAGTTATGCGCGTGACAGGGTACACCCTTGGGGGAGTAGAACGTGAAGAACCCCAAAAGTTCATAACGTATGGTTACAACCTAGTCACCCTAAAGAGTCGGACAAATGTCTTCAAGCTTGAACCAACTCTGTGTGAAACTGTCCTTTGTGACATCGGGGAGAGTGATCCTGATTTCCGGAAGGAAAAAACCAGAACGCTGGTCGTCCTTGATGTTCTCGAGAGGTGGTTGAAGACCAA…	Culex flavivirus
AB701775.1	545	348	4.64e-08	7602	8141	461311957	461312496	2	ATCCCGAGGAGTGAACGAGACAGACAAGGGTGATTTCGTCTCGCGGGGCGGTTTGAAGATGGATGAGCTTATCAGGAAGTTCCAATGGGAACCGAAGGGGGCTGCACTTGACTTAGGATGTGGCCGCGGAGGATGGACTCAACGTCTGGTGATGGACACTAGGGTCAACTCCGTGACGGGGTTGACGTTGGGTGGAGCAAACCGGGAAAATCCCCTACCGTTCAAGACGAAAGGACACAACCTAGCCGTGCTAAAAGCCGGTGTTGACGTGTACGCGCTTGAGCCGCGAGACTGCAACACGATTGTGTGTGACATAGGCGAGAGTGACCCCCGGCCTGAGGTGGAGAAGACAAGAACGCTGAAAGTGCTGACGATGCTTGAGAAATGGTTAGTCCACAA…	ATCCCGAGGCGTGAACGAAACTCCCCGAGGTGACTATGTGTCTCGTGGGGGATTGAAAATGGACGAAATCATCAGGAAATACGGCTTTCGACCAGCTGGACGTGTCGTTGACCTTGGATGTGGACGAGGAGGACGGTCGCAGAGGGCAGTGATGGAAGAACGAGTTATGCGCGTGACAGGGTACACCCTTGGGGGAGTAGAACGTGAAGAACCCCAAAAGTTCATAACGTATGGTTACAACCTAGTCACCCTAAAGAGTCGGACAAATGTCTTCAAGCTTGAACCAACTCTGTGTGAAACTGTCCTTTGTGACATCGGGGAGAGTGATCCTGATTTCCGGAAGGAAAAAACCAGAACGCTGGTCGTCCTTGATGTTCTCGAGAGGTGGTTGAAGACCAA…	Culex flavivirus
AB262759.2	545	349	1.09e-09	7603	8142	461311957	461312496	2	ATCCCGAGGAGTGAACGAGACAGACAAGGGTGATTTCGTCTCGCGGGGCGGTTTGAAGATGGATGAGCTCATCAGGAAGTTCCAATGGGAACCGAAGGGGGCTGCACTTGACTTAGGATGTGGCCGCGGAGGATGGACTCAACGTCTGGTGATGGACACTAGGGTCAACTCCGTGACGGGGTTGACGCTGGGTGGAGCAAACCGGGAAAATCCCCTACCGTTTAAGACGAAAGGACACAACCTAGCCGTGCTAAAAGCCGGTGTTGACGTGTACGCGACTGAGCCGCGAGACTGCAACACGATTGTGTGTGACATAGGCGAGAGTGACCCCCGGCCTGAGGTGGAGAAGACAAGAACGCTGAAAGTGCTGACGATGCTCGAGAAATGGTTAGTCCACAA…	ATCCCGAGGCGTGAACGAAACTCCCCGAGGTGACTATGTGTCTCGTGGGGGATTGAAAATGGACGAAATCATCAGGAAATACGGCTTTCGACCAGCTGGACGTGTCGTTGACCTTGGATGTGGACGAGGAGGACGGTCGCAGAGGGCAGTGATGGAAGAACGAGTTATGCGCGTGACAGGGTACACCCTTGGGGGAGTAGAACGTGAAGAACCCCAAAAGTTCATAACGTATGGTTACAACCTAGTCACCCTAAAGAGTCGGACAAATGTCTTCAAGCTTGAACCAACTCTGTGTGAAACTGTCCTTTGTGACATCGGGGAGAGTGATCCTGATTTCCGGAAGGAAAAAACCAGAACGCTGGTCGTCCTTGATGTTCTCGAGAGGTGGTTGAAGACCAA…	Culex flavivirus
AB377213.1	545	351	2.11e-12	7603	8142	461311957	461312496	2	ATCCCGAGGAGTGAACGAGACAGACAAGGGTGATTTCGTCTCGCGGGGCGGTTTGAAGATGGATGAGCTCATCAGGAAGTTCCAATGGGAACCGAAGGGGGCTGCACTTGACTTAGGATGTGGCCGCGGAGGATGGACTCAACGTCTGGTGATGGACACTAGGGTCAACTCCGTGACGGGGTTGACGCTGGGTGGAGCAAACCGGGAAAATCCCCTACCGTTTAAGACGAAAGGACACAACCTAGCCGTGCTAAAAGCCGGTGTTGACGTGTACGCGCTTGAGCCGCGAGACTGCAACACGATTGTGTGTGACATAGGCGAGAGTGACCCCCGGCCTGAGGTGGAGAAGACAAGAACGCTGAAAGTGCTGACGATGCTCGAGAAATGGTTAGTCCACAA…	ATCCCGAGGCGTGAACGAAACTCCCCGAGGTGACTATGTGTCTCGTGGGGGATTGAAAATGGACGAAATCATCAGGAAATACGGCTTTCGACCAGCTGGACGTGTCGTTGACCTTGGATGTGGACGAGGAGGACGGTCGCAGAGGGCAGTGATGGAAGAACGAGTTATGCGCGTGACAGGGTACACCCTTGGGGGAGTAGAACGTGAAGAACCCCAAAAGTTCATAACGTATGGTTACAACCTAGTCACCCTAAAGAGTCGGACAAATGTCTTCAAGCTTGAACCAACTCTGTGTGAAACTGTCCTTTGTGACATCGGGGAGAGTGATCCTGATTTCCGGAAGGAAAAAACCAGAACGCTGGTCGTCCTTGATGTTCTCGAGAGGTGGTTGAAGACCAA…	Culex flavivirus
AB701766.1	545	350	8.97e-11	7603	8142	461311957	461312496	2	ATCCCGAGGAGTGAACGAAACAGACAAGGGTGATTTCGTCTCGCGAGGCGGTTTGAAGATGGATGAGCTTATCAGGAAGTTCCAATGGGAACCAAAGGGAGCTGCACTTGACTTAGGATGTGGCCGCGGAGGATGGACCCAACGTCTGGTGATGGACACTAGGGTCAACTCCGTGACGGGGTTGACGCTGGGTGGAACAAACCGGGAAAATCCCCTACCGTTTAAGACGAAGGGACACAACTTAGCCGTGCTAAAAGCCGGTGTTGACGTGTACGCGCTTGAGCCGCGAGACTGCAACACGATTGTGTGCGACATAGGCGAGAGTGATCCCCGGCCTGAGGTGGAGAAAACAAGAACGCTGAAAGTGCTGACGATGCTCGAGAAATGGTTAGTCCACAA…	ATCCCGAGGCGTGAACGAAACTCCCCGAGGTGACTATGTGTCTCGTGGGGGATTGAAAATGGACGAAATCATCAGGAAATACGGCTTTCGACCAGCTGGACGTGTCGTTGACCTTGGATGTGGACGAGGAGGACGGTCGCAGAGGGCAGTGATGGAAGAACGAGTTATGCGCGTGACAGGGTACACCCTTGGGGGAGTAGAACGTGAAGAACCCCAAAAGTTCATAACGTATGGTTACAACCTAGTCACCCTAAAGAGTCGGACAAATGTCTTCAAGCTTGAACCAACTCTGTGTGAAACTGTCCTTTGTGACATCGGGGAGAGTGATCCTGATTTCCGGAAGGAAAAAACCAGAACGCTGGTCGTCCTTGATGTTCTCGAGAGGTGGTTGAAGACCAA…	Culex flavivirus
AB701767.1	545	350	8.97e-11	7603	8142	461311957	461312496	2	ATCCCGAGGAGTGAACGAAACAGACAAGGGTGATTTCGTCTCGCGAGGCGGTTTGAAGATGGATGAGCTTATCAGGAAGTTCCAATGGGAACCAAAGGGAGCTGCACTTGACTTAGGATGTGGCCGCGGAGGATGGACCCAACGTCTGGTGATGGACACTAGGGTCAACTCCGTGACGGGGTTGACGCTGGGTGGAACAAACCGGGAAAATCCCCTACCGTTTAAGACGAAGGGACACAACTTAGCCGTGCTAAAAGCCGGTGTTGACGTGTACGCGCTTGAGCCGCGAGACTGCAACACGATTGTGTGCGACATAGGCGAGAGTGATCCCCGGCCTGAGGTGGAGAAAACAAGAACGCTGAAAGTGCTGACGATGCTCGAGAAATGGTTAGTCCACAA…	ATCCCGAGGCGTGAACGAAACTCCCCGAGGTGACTATGTGTCTCGTGGGGGATTGAAAATGGACGAAATCATCAGGAAATACGGCTTTCGACCAGCTGGACGTGTCGTTGACCTTGGATGTGGACGAGGAGGACGGTCGCAGAGGGCAGTGATGGAAGAACGAGTTATGCGCGTGACAGGGTACACCCTTGGGGGAGTAGAACGTGAAGAACCCCAAAAGTTCATAACGTATGGTTACAACCTAGTCACCCTAAAGAGTCGGACAAATGTCTTCAAGCTTGAACCAACTCTGTGTGAAACTGTCCTTTGTGACATCGGGGAGAGTGATCCTGATTTCCGGAAGGAAAAAACCAGAACGCTGGTCGTCCTTGATGTTCTCGAGAGGTGGTTGAAGACCAA…	Culex flavivirus
AB701768.1	545	350	8.97e-11	7603	8142	461311957	461312496	2	ATCCCGAGGAGTGAACGAAACAGACAAGGGTGATTTCGTCTCGCGAGGCGGTTTGAAGATGGATGAGCTTATCAGGAAGTTCCAATGGGAACCAAAGGGAGCTGCACTTGACTTAGGATGTGGCCGCGGAGGATGGACCCAACGTCTGGTGATGGACACTAGGGTCAACTCCGTGACGGGGTTGACGCTGGGTGGAACAAACCGGGAAAATCCCCTACCGTTTAAGACGAAGGGACACAACTTAGCCGTGCTAAAAGCCGGTGTTGACGTGTACGCGCTTGAGCCGCGAGACTGCAACACGATTGTGTGCGACATAGGCGAGAGTGATCCCCGGCCTGAGGTGGAGAAAACAAGAACGCTGAAAGTGCTGACGATGCTCGAGAAATGGTTAGTCCACAA…	ATCCCGAGGCGTGAACGAAACTCCCCGAGGTGACTATGTGTCTCGTGGGGGATTGAAAATGGACGAAATCATCAGGAAATACGGCTTTCGACCAGCTGGACGTGTCGTTGACCTTGGATGTGGACGAGGAGGACGGTCGCAGAGGGCAGTGATGGAAGAACGAGTTATGCGCGTGACAGGGTACACCCTTGGGGGAGTAGAACGTGAAGAACCCCAAAAGTTCATAACGTATGGTTACAACCTAGTCACCCTAAAGAGTCGGACAAATGTCTTCAAGCTTGAACCAACTCTGTGTGAAACTGTCCTTTGTGACATCGGGGAGAGTGATCCTGATTTCCGGAAGGAAAAAACCAGAACGCTGGTCGTCCTTGATGTTCTCGAGAGGTGGTTGAAGACCAA…	Culex flavivirus
AB701769.1	545	350	8.96e-11	7603	8142	461311957	461312496	2	ATCCCGAGGAGTGAACGAGACAGACAAGGGTGATTTCGTCTCGCGGGGCGGTTTGAAGATGGATGAGCTTATCAGGAAGTTCCAATGGGAACCGAAGGGGGCTGCACTTGACTTAGGATGTGGCCGCGGAGGATGGACTCAACGTCTGGTGATGGACACTAGGGTCAACTCCGTGACGGGGTTGACGCTGGGTGGAGCAAACCGGGAAAATCCCCTACCGTTCAAGACGAAAGGACACAACCTAGCCGTGCTAAAAGCCGGTGTTGACGTGTACGCGCTTGAGCCGCGAGACTGCAACACGATTGTGTGTGACATAGGCGAGAGTGACCCCCGGCCTGAGGTGGAGAAGACAAGAACGCTGAAAGTGCTGACGATGCTCGAGAAATGGTTAGTCCACAA…	ATCCCGAGGCGTGAACGAAACTCCCCGAGGTGACTATGTGTCTCGTGGGGGATTGAAAATGGACGAAATCATCAGGAAATACGGCTTTCGACCAGCTGGACGTGTCGTTGACCTTGGATGTGGACGAGGAGGACGGTCGCAGAGGGCAGTGATGGAAGAACGAGTTATGCGCGTGACAGGGTACACCCTTGGGGGAGTAGAACGTGAAGAACCCCAAAAGTTCATAACGTATGGTTACAACCTAGTCACCCTAAAGAGTCGGACAAATGTCTTCAAGCTTGAACCAACTCTGTGTGAAACTGTCCTTTGTGACATCGGGGAGAGTGATCCTGATTTCCGGAAGGAAAAAACCAGAACGCTGGTCGTCCTTGATGTTCTCGAGAGGTGGTTGAAGACCAA…	Culex flavivirus
AB701770.1	545	349	1.09e-09	7603	8142	461311957	461312496	2	ATCCCGAGGAGTGAACGAGACAGACAAGGGTGATTTCGTCTCGCGGGGCGGTTTGAAGATGGATGAGCTTATCAGGAAGTTCCAATGGGAACCGAAGGGGGCTGCACTTGACTTAGGATGTGGCCGCGGAGGATGGACTCAACGTCTGGTGATGGACACTAGGGTCAACTCCGTGACGGGGTTGACGCTGGGTGGAGCAAACCGGGAAAATCCCCTACCGTTCAAGACGAAAGGACACAACCTAGCCGTGCTAAAAGCCGGTGTTGACGTGTACGCGCTTGAGCCGCGAGACTGCAACACGATTGTGTGTGACATAGGCGAGAGTGACCCCCGGCCTGAGGTGGAGAAGACAAGAACGCTGAAAGTGCTGACGATGCTTGAGAAATGGTTAGTCCACAA…	ATCCCGAGGCGTGAACGAAACTCCCCGAGGTGACTATGTGTCTCGTGGGGGATTGAAAATGGACGAAATCATCAGGAAATACGGCTTTCGACCAGCTGGACGTGTCGTTGACCTTGGATGTGGACGAGGAGGACGGTCGCAGAGGGCAGTGATGGAAGAACGAGTTATGCGCGTGACAGGGTACACCCTTGGGGGAGTAGAACGTGAAGAACCCCAAAAGTTCATAACGTATGGTTACAACCTAGTCACCCTAAAGAGTCGGACAAATGTCTTCAAGCTTGAACCAACTCTGTGTGAAACTGTCCTTTGTGACATCGGGGAGAGTGATCCTGATTTCCGGAAGGAAAAAACCAGAACGCTGGTCGTCCTTGATGTTCTCGAGAGGTGGTTGAAGACCAA…	Culex flavivirus
AB701771.1	545	350	8.97e-11	7603	8142	461311957	461312496	2	ATCCCGAGGAGTGAACGAAACAGACAAGGGTGATTTCGTCTCGCGAGGCGGTTTGAAGATGGATGAGCTTATCAGGAAGTTCCAATGGGAACCAAAGGGAGCTGCACTTGACTTAGGATGTGGCCGCGGAGGATGGACCCAACGTCTGGTGATGGACACTAGGGTCAACTCCGTGACGGGGTTGACGCTGGGTGGAACAAACCGGGAAAATCCCCTACCGTTTAAGACGAAGGGACACAACTTAGCCGTGCTAAAAGCCGGTGTTGACGTGTACGCGCTTGAGCCGCGAGACTGCAACACGATTGTGTGCGACATAGGCGAGAGTGATCCCCGGCCTGAGGTGGAGAAAACAAGAACGCTGAAAGTGCTGACGATGCTCGAGAAATGGTTAGTCCACAA…	ATCCCGAGGCGTGAACGAAACTCCCCGAGGTGACTATGTGTCTCGTGGGGGATTGAAAATGGACGAAATCATCAGGAAATACGGCTTTCGACCAGCTGGACGTGTCGTTGACCTTGGATGTGGACGAGGAGGACGGTCGCAGAGGGCAGTGATGGAAGAACGAGTTATGCGCGTGACAGGGTACACCCTTGGGGGAGTAGAACGTGAAGAACCCCAAAAGTTCATAACGTATGGTTACAACCTAGTCACCCTAAAGAGTCGGACAAATGTCTTCAAGCTTGAACCAACTCTGTGTGAAACTGTCCTTTGTGACATCGGGGAGAGTGATCCTGATTTCCGGAAGGAAAAAACCAGAACGCTGGTCGTCCTTGATGTTCTCGAGAGGTGGTTGAAGACCAA…	Culex flavivirus
AB701772.1	545	349	1.09e-09	7603	8142	461311957	461312496	2	ATCCCGAGGAGTGAACGAGACAGACAAGGGTGATTTCGTCTCGCGGGGCGGTTTGAAGATGGATGAGCTTATCAGGAAGTTCCAATGGGAACCAAAGGGGGCTGCACTTGACTTAGGATGTGGCCGCGGAGGATGGACCCAACGTCTGGTGATGGACACTAGGGTCAACTCTGTGACGGGGTTGACGCTGGGTGGAGCAAACCGGGAAAATCCCCTACCTTTTAAGACGAAGGGACACAACCTAGCCGTGCTAAAAGCCGGTGTTGACGTGTACGCGCTTGAGCCGCGAGACTGCAACACGATTGTGTGTGACATAGGAGAGAGTGACCCCCGGCCTGAGGTGGAGAAGACAAGAACGCTGAAAGTGCTGACGATGCTCGAGAAATGGTTAGTCCACAA…	ATCCCGAGGCGTGAACGAAACTCCCCGAGGTGACTATGTGTCTCGTGGGGGATTGAAAATGGACGAAATCATCAGGAAATACGGCTTTCGACCAGCTGGACGTGTCGTTGACCTTGGATGTGGACGAGGAGGACGGTCGCAGAGGGCAGTGATGGAAGAACGAGTTATGCGCGTGACAGGGTACACCCTTGGGGGAGTAGAACGTGAAGAACCCCAAAAGTTCATAACGTATGGTTACAACCTAGTCACCCTAAAGAGTCGGACAAATGTCTTCAAGCTTGAACCAACTCTGTGTGAAACTGTCCTTTGTGACATCGGGGAGAGTGATCCTGATTTCCGGAAGGAAAAAACCAGAACGCTGGTCGTCCTTGATGTTCTCGAGAGGTGGTTGAAGACCAA…	Culex flavivirus
AB701773.1	545	350	8.97e-11	7603	8142	461311957	461312496	2	ATCCCGAGGAGTGAACGAAACAGACAAGGGTGATTTCGTCTCGCGAGGCGGTTTGAAGATGGATGAGCTTATCAGGAAGTTCCAATGGGAACCAAAGGGAGCTGCACTTGACTTAGGATGTGGCCGCGGAGGATGGACCCAACGTCTGGTGATGGACACTAGGGTCAACTCCGTGACGGGGTTGACGCTGGGTGGAACAAACCGGGAAAATCCCCTACCGTTTAAGACGAAGGGACACAACTTAGCCGTGCTAAAAGCCGGTGTTGACGTGTACGCGCTTGAGCCGCGAGACTGCAACACGATTGTGTGCGACATAGGCGAGAGTGATCCCCGGCCTGAGGTGGAGAAAACAAGAACGCTGAAAGTGCTGACGATGCTCGAGAAATGGTTAGTCCACAA…	ATCCCGAGGCGTGAACGAAACTCCCCGAGGTGACTATGTGTCTCGTGGGGGATTGAAAATGGACGAAATCATCAGGAAATACGGCTTTCGACCAGCTGGACGTGTCGTTGACCTTGGATGTGGACGAGGAGGACGGTCGCAGAGGGCAGTGATGGAAGAACGAGTTATGCGCGTGACAGGGTACACCCTTGGGGGAGTAGAACGTGAAGAACCCCAAAAGTTCATAACGTATGGTTACAACCTAGTCACCCTAAAGAGTCGGACAAATGTCTTCAAGCTTGAACCAACTCTGTGTGAAACTGTCCTTTGTGACATCGGGGAGAGTGATCCTGATTTCCGGAAGGAAAAAACCAGAACGCTGGTCGTCCTTGATGTTCTCGAGAGGTGGTTGAAGACCAA…	Culex flavivirus
AB701774.1	545	350	8.96e-11	7603	8142	461311957	461312496	2	ATCCCGAGGAGTGAACGAGACAGACAAGGGTGATTTCGTCTCGCGGGGCGGATTGAAGATGGATGAGCTTATCAGGAAGTTCCAATGGGAACCGAAGGGGGCTGCACTTGACTTAGGATGTGGCCGCGGAGGATGGACTCAACGTCTGGTGATGGACACTAGGGTCAACTCCGTGACGGGGTTGACGCTGGGTGGAGCAAACCGGGAAAATCCCCTACCGTTCAAGACGAAAGGACACAACCTAGCCGTGCTAAAAGCCGGTGTTGACGTGTACGCGCTTGAGCCGCGAGACTGCAACACGATTGTGTGTGACATAGGCGAGAGTGACCCCCGGCCTGAGGTGGAGAAGACAAGAACGCTGAAAGTGCTGACGATGCTTGAGAAATGGTTAGTCCACAA…	ATCCCGAGGCGTGAACGAAACTCCCCGAGGTGACTATGTGTCTCGTGGGGGATTGAAAATGGACGAAATCATCAGGAAATACGGCTTTCGACCAGCTGGACGTGTCGTTGACCTTGGATGTGGACGAGGAGGACGGTCGCAGAGGGCAGTGATGGAAGAACGAGTTATGCGCGTGACAGGGTACACCCTTGGGGGAGTAGAACGTGAAGAACCCCAAAAGTTCATAACGTATGGTTACAACCTAGTCACCCTAAAGAGTCGGACAAATGTCTTCAAGCTTGAACCAACTCTGTGTGAAACTGTCCTTTGTGACATCGGGGAGAGTGATCCTGATTTCCGGAAGGAAAAAACCAGAACGCTGGTCGTCCTTGATGTTCTCGAGAGGTGGTTGAAGACCAA…	Culex flavivirus
AB701776.1	546	353	1.42e-14	7603	8142	461311957	461312496	2	ATCCCGAGGAGTGAACGAGACAGACAAGGGTGATTTCGTCTCGCGGGGCGGTTTGAAGATGGATGAGCTTATCAGGAAGTTCCAATGGGAACCAAAGGGGGCTGCTCTTGACTTAGGATGTGGCCGCGGAGGATGGACCCAACGTCTTGTGATGGACACTAGGGTCAACTCCGTGACGGGGTTGACGCTGGGTGGAGCAAACCGGGAAAATCCCCTACCGTTCAAGACGAAGGGACACAACCTAGCCGTGCTAAAAGCCGGCGTTGACGTGTACGCGCTTGAGCCGCGAGACTGCAACACGATTGTGTGTGACATAGGCGAGAGTGACCCCCGGCCTGAAGTGGAGAAGACAAGAACGCTGAAAGTGCTGATGATGCTCGAGAAATGGTTAGTCCACAA…	ATCCCGAGGCGTGAACGAAACTCCCCGAGGTGACTATGTGTCTCGTGGGGGATTGAAAATGGACGAAATCATCAGGAAATACGGCTTTCGACCAGCTGGACGTGTCGTTGACCTTGGATGTGGACGAGGAGGACGGTCGCAGAGGGCAGTGATGGAAGAACGAGTTATGCGCGTGACAGGGTACACCCTTGGGGGAGTAGAACGTGAAGAACCCCAAAAGTTCATAACGTATGGTTACAACCTAGTCACCCTAAAGAGTCGGACAAATGTCTTCAAGCTTGAACCAACTCTGTGTGAAACTGTCCTTTGTGACATCGGGGAGAGTGATCCTGATTTCCGGAAGGAAAAAACCAGAACGCTGGTCGTCCTTGATGTTCTCGAGAGGTGGTTGAAGACCAA…	Culex flavivirus
FJ502995.1	545	347	5.66e-07	7603	8142	461311957	461312496	2	ATCCCGAGGAGTGAACGAGACAGACAAGGGTGATTTCGTCTCGCGGGGCGGTTTGAAGATGGATGAGCTTATCAAGAAGTTCCAATGGGAACCAAAGGGGGCTGCACTTGACCTAGGATGTGGCCGCGGAGGATGGACCCAACGTCTGGTGATGGACACTAGGGTCAACTCCGTGACGGGGTTGACGCTGGGAGGAGCTAATCGGGAAAATCCCCTACCGTTTCAGACGAAGGGACACAACCTAGCCGTGCTAAAAGCCGGTGTTGACGTGTACGCGCTTGAGCCGCGAGACTGCAACACGATTGTGTGTGACATAGGCGAGAGTGACCCCCGGCCTGAGGTGGAGAAGACAAGAACGCTGAAAGTGCTGACGATGCTCGAGAAATGGTTAGTCCACAA…	ATCCCGAGGCGTGAACGAAACTCCCCGAGGTGACTATGTGTCTCGTGGGGGATTGAAAATGGACGAAATCATCAGGAAATACGGCTTTCGACCAGCTGGACGTGTCGTTGACCTTGGATGTGGACGAGGAGGACGGTCGCAGAGGGCAGTGATGGAAGAACGAGTTATGCGCGTGACAGGGTACACCCTTGGGGGAGTAGAACGTGAAGAACCCCAAAAGTTCATAACGTATGGTTACAACCTAGTCACCCTAAAGAGTCGGACAAATGTCTTCAAGCTTGAACCAACTCTGTGTGAAACTGTCCTTTGTGACATCGGGGAGAGTGATCCTGATTTCCGGAAGGAAAAAACCAGAACGCTGGTCGTCCTTGATGTTCTCGAGAGGTGGTTGAAGACCAA…	Culex flavivirus
FJ663034.1	545	349	1.09e-09	7603	8142	461311957	461312496	2	ATCCCGAGGAGTGAATGAGACAGACAAGGGTGATTTCGTCTCGCGGGGCGGTTTGAAGATGGATGAGCTTATCAGGAAGTTCCAATGGGAACCGAAGGGGGCTGCACTTGACTTAGGATGTGGCCGCGGAGGATGGACTCAACGTCTGGTGATGGACACTAGGGTCAACTCCGTGACGGGGTTGACGCTGGGTGGAGCAAACCGGGAAAATCCCCTACCGTTTAAGACGAAAGGACACAACCTAGCCGTGCTAAAAGCCGGTGTTGACGTGTACGCGCTTGAGCCGCGAGACTGCAACACGATTGTGTGTGACATAGGCGAGAGTGATCCCCGGCCTGAGGTGGAGAAGACAAGAACGCTGAAAGTGCTGACGATGCTCGAGAAATGGTTAGTCCACAA…	ATCCCGAGGCGTGAACGAAACTCCCCGAGGTGACTATGTGTCTCGTGGGGGATTGAAAATGGACGAAATCATCAGGAAATACGGCTTTCGACCAGCTGGACGTGTCGTTGACCTTGGATGTGGACGAGGAGGACGGTCGCAGAGGGCAGTGATGGAAGAACGAGTTATGCGCGTGACAGGGTACACCCTTGGGGGAGTAGAACGTGAAGAACCCCAAAAGTTCATAACGTATGGTTACAACCTAGTCACCCTAAAGAGTCGGACAAATGTCTTCAAGCTTGAACCAACTCTGTGTGAAACTGTCCTTTGTGACATCGGGGAGAGTGATCCTGATTTCCGGAAGGAAAAAACCAGAACGCTGGTCGTCCTTGATGTTCTCGAGAGGTGGTTGAAGACCAA…	Culex flavivirus
NC_008604.2	545	349	1.09e-09	7603	8142	461311957	461312496	2	ATCCCGAGGAGTGAACGAGACAGACAAGGGTGATTTCGTCTCGCGGGGCGGTTTGAAGATGGATGAGCTCATCAGGAAGTTCCAATGGGAACCGAAGGGGGCTGCACTTGACTTAGGATGTGGCCGCGGAGGATGGACTCAACGTCTGGTGATGGACACTAGGGTCAACTCCGTGACGGGGTTGACGCTGGGTGGAGCAAACCGGGAAAATCCCCTACCGTTTAAGACGAAAGGACACAACCTAGCCGTGCTAAAAGCCGGTGTTGACGTGTACGCGACTGAGCCGCGAGACTGCAACACGATTGTGTGTGACATAGGCGAGAGTGACCCCCGGCCTGAGGTGGAGAAGACAAGAACGCTGAAAGTGCTGACGATGCTCGAGAAATGGTTAGTCCACAA…	ATCCCGAGGCGTGAACGAAACTCCCCGAGGTGACTATGTGTCTCGTGGGGGATTGAAAATGGACGAAATCATCAGGAAATACGGCTTTCGACCAGCTGGACGTGTCGTTGACCTTGGATGTGGACGAGGAGGACGGTCGCAGAGGGCAGTGATGGAAGAACGAGTTATGCGCGTGACAGGGTACACCCTTGGGGGAGTAGAACGTGAAGAACCCCAAAAGTTCATAACGTATGGTTACAACCTAGTCACCCTAAAGAGTCGGACAAATGTCTTCAAGCTTGAACCAACTCTGTGTGAAACTGTCCTTTGTGACATCGGGGAGAGTGATCCTGATTTCCGGAAGGAAAAAACCAGAACGCTGGTCGTCCTTGATGTTCTCGAGAGGTGGTTGAAGACCAA…	Culex flavivirus
HQ678513.1	545	349	1.09e-09	7607	8146	461311957	461312496	2	ATCCCGAGGAGTGAACGAGACAGACAAGGGTGATTTCGTCTCGCGGGGGGGCCTGAAGATGGATGAGCTTATCAGGAAGTTCCAATGGGAACCAAAGGGGGCTGCACTTGACCTAGGTTGTGGCCGCGGAGGGTGGACCCAACGTTTGGTGATGGATACCAGGGTCAACTCCGTGATGGGGTTGACGCTGGGTGGCGCGAATCGGGAAAATCCCCTACCGTTTAAGACGAAGGGACACAACCTAGCTGTGCTAAAAGCCGGTGTCGACGTGTACGCGCTTGAGCCGCGAGACTGCAACACGATCGTGTGTGACATAGGCGAGAGTGACCCCCGGCCTGAGGTGGAGAAAACAAGAACGCTGAAAGTGCTGACGATGCTCGAAAAATGGTTAGTCCACAA…	ATCCCGAGGCGTGAACGAAACTCCCCGAGGTGACTATGTGTCTCGTGGGGGATTGAAAATGGACGAAATCATCAGGAAATACGGCTTTCGACCAGCTGGACGTGTCGTTGACCTTGGATGTGGACGAGGAGGACGGTCGCAGAGGGCAGTGATGGAAGAACGAGTTATGCGCGTGACAGGGTACACCCTTGGGGGAGTAGAACGTGAAGAACCCCAAAAGTTCATAACGTATGGTTACAACCTAGTCACCCTAAAGAGTCGGACAAATGTCTTCAAGCTTGAACCAACTCTGTGTGAAACTGTCCTTTGTGACATCGGGGAGAGTGATCCTGATTTCCGGAAGGAAAAAACCAGAACGCTGGTCGTCCTTGATGTTCTCGAGAGGTGGTTGAAGACCAA…	Culex flavivirus
JQ308187.1	545	350	8.97e-11	7607	8146	461311957	461312496	2	ATCCCGAGGAGTGAACGAGACAGACAAGGGTGATTTCGTCTCGCGGGGCGGCCTGAAGATGGACGAGCTTATCAGGAAGTTCCAATGGGAACCAAAGGGGGCTGCACTTGACCTAGGTTGTGGCCGCGGAGGGTGGACCCAACGTTTGGTGATGGATACCAGGGTCAACTCCGTGATGGGGTTGACGCTGGGTGGCGCGAATCGGGAAAATCCCCTACCGTTTAAGACGAAGGGACACAACCTAGCTGTGCTAAAAGCCGGTGTCGACGTGTACGCGCTTGAGCCGCGAGACTGCAACACGATCGTGTGTGACATAGGCGAGAGTGACCCCCGGCCTGAGGTGGAGAAAACAAGAACGCTGAAAGTGCTGACGATGCTCGAAAAGTGGTTAGTCCACAA…	ATCCCGAGGCGTGAACGAAACTCCCCGAGGTGACTATGTGTCTCGTGGGGGATTGAAAATGGACGAAATCATCAGGAAATACGGCTTTCGACCAGCTGGACGTGTCGTTGACCTTGGATGTGGACGAGGAGGACGGTCGCAGAGGGCAGTGATGGAAGAACGAGTTATGCGCGTGACAGGGTACACCCTTGGGGGAGTAGAACGTGAAGAACCCCAAAAGTTCATAACGTATGGTTACAACCTAGTCACCCTAAAGAGTCGGACAAATGTCTTCAAGCTTGAACCAACTCTGTGTGAAACTGTCCTTTGTGACATCGGGGAGAGTGATCCTGATTTCCGGAAGGAAAAAACCAGAACGCTGGTCGTCCTTGATGTTCTCGAGAGGTGGTTGAAGACCAA…	Culex flavivirus
JQ308188.1	543	346	1.33e-08	7607	8146	461311957	461312496	2	ATCTCGAGGAGTGAACGAGACTGACAAGGGTGATTTCGTCTCACGGGGCGGTCTGAAGATGGATGAGCTTATCAGGAAGTTCCAATGGGAACCAAAGGGGGCTGCACTAGACTTAGGATGTGGCCGCGGAGGATGGACCCAACGTCTGGTGATGGACACTAGGGTCAACTCCGTGACGGGGTTGACGCTGGGTGGAGCAAACCGGGAAAATCCCCTACCGTTTAAGACGAAGGGACACAACCTAGCCGTGCTAAAAGCCGGTGTTGACGTGTACGCGCTTGAGCCGCGAGACTGCAACACGATTGTGTGTGACATAGGCGAGAGTGACCCCCGGCCTGAGGTGGAGAAGACAAGAACGCTGAAAGTGCTGATGATGCTCGAGAAATGGTTAGTTCACAA…	ATCCCGAGGCGTGAACGAAACTCCCCGAGGTGACTATGTGTCTCGTGGGGGATTGAAAATGGACGAAATCATCAGGAAATACGGCTTTCGACCAGCTGGACGTGTCGTTGACCTTGGATGTGGACGAGGAGGACGGTCGCAGAGGGCAGTGATGGAAGAACGAGTTATGCGCGTGACAGGGTACACCCTTGGGGGAGTAGAACGTGAAGAACCCCAAAAGTTCATAACGTATGGTTACAACCTAGTCACCCTAAAGAGTCGGACAAATGTCTTCAAGCTTGAACCAACTCTGTGTGAAACTGTCCTTTGTGACATCGGGGAGAGTGATCCTGATTTCCGGAAGGAAAAAACCAGAACGCTGGTCGTCCTTGATGTTCTCGAGAGGTGGTTGAAGACCAA…	Culex flavivirus
JQ308189.1	545	347	5.66e-07	7607	8146	461311957	461312496	2	ATCTCGAGGAGTGAACGAGACAGATAAGGGTGATTTCGTCTCGCGGGGCGGCTTGAAGATGGATGAGCTTATCAGGAAGTTCCAATGGGAACCGAAGGGGGCTGCACTTGACTTGGGATGTGGCCGCGGAGGATGGACCCAACGTCTGGTGATGGACACTAGGGTCAACTCCGTGACGGGGTTGACGCTGGGTGGCGCAAACCGGGAAAATCCCCTGCCGTTTAAGACGAAGGGACACAACCTAGCCGTGCTAAAAGCCGGTGTCGACGTGTACGCGCTTGAGCCGCGAGACTGCAACACGATCGTGTGTGACATAGGCGAGAGTGACCCCCGGCCTGAGGTGGAGAAGACAAGGACGCTGAAAGTGCTGACGATGCTCGAGAAATGGTTAGTCCACAA…	ATCCCGAGGCGTGAACGAAACTCCCCGAGGTGACTATGTGTCTCGTGGGGGATTGAAAATGGACGAAATCATCAGGAAATACGGCTTTCGACCAGCTGGACGTGTCGTTGACCTTGGATGTGGACGAGGAGGACGGTCGCAGAGGGCAGTGATGGAAGAACGAGTTATGCGCGTGACAGGGTACACCCTTGGGGGAGTAGAACGTGAAGAACCCCAAAAGTTCATAACGTATGGTTACAACCTAGTCACCCTAAAGAGTCGGACAAATGTCTTCAAGCTTGAACCAACTCTGTGTGAAACTGTCCTTTGTGACATCGGGGAGAGTGATCCTGATTTCCGGAAGGAAAAAACCAGAACGCTGGTCGTCCTTGATGTTCTCGAGAGGTGGTTGAAGACCAA…	Culex flavivirus
MH188006.1	545	347	5.63e-07	7610	8149	461311957	461312496	2	ATCCCGAGGAGTGAACGAGACAGACAAGGGTGATTTCGTCTCGCGGGGCGGTTTGAAGATGGATGAGCTTATCAAGAAGTTCCAATGGGAACCAAAGGGGGCTGCACTTGACCTAGGATGTGGCCGCGGAGGATGGACCCAACGTCTGGTGATGGACACTAGGGTCAACTCCGTGACGGGGTTGACGCTGGGAGGAGCTAATCGGGAAAATCCCCTACCGTTTCAGACGAAGGGACACAACCTAGCCGTGCTAAAAGCCGGTGTTGACGTGTACGCGCTTGAGCCGCGAGACTGCAACACGATTGTGTGTGACATAGGCGAGAGTGACCCCCGGCCTGAGGTGGAGAAGACAAGAACGCTGAAAGTGCTGACGATGCTCGAGAAATGGTTAGTCCACAA…	ATCCCGAGGCGTGAACGAAACTCCCCGAGGTGACTATGTGTCTCGTGGGGGATTGAAAATGGACGAAATCATCAGGAAATACGGCTTTCGACCAGCTGGACGTGTCGTTGACCTTGGATGTGGACGAGGAGGACGGTCGCAGAGGGCAGTGATGGAAGAACGAGTTATGCGCGTGACAGGGTACACCCTTGGGGGAGTAGAACGTGAAGAACCCCAAAAGTTCATAACGTATGGTTACAACCTAGTCACCCTAAAGAGTCGGACAAATGTCTTCAAGCTTGAACCAACTCTGTGTGAAACTGTCCTTTGTGACATCGGGGAGAGTGATCCTGATTTCCGGAAGGAAAAAACCAGAACGCTGGTCGTCCTTGATGTTCTCGAGAGGTGGTTGAAGACCAA…	Culex flavivirus
KU726615.1	550	353	2.91e-10	7513	8051	461311958	461312496	2	TCCCGGGGGGTGAATGAAACCGAAAAGGGTGATTTCGTTTCGCGAGGGGGCCTGAAGATGGATGAGCTCATCAGGAAGTTCCAATGGGAACCAAGGGGAGCCGCGCTTGACTTGGGGTGTGGCCGTGGAGGATGGACTCAGCGATTGGTAATGGACACTAGGGTCAACTCCGTGACGGGGTTGACCCTGGGCGGAGCGAGCCGGGAGAATCCCTTACCGTTCAAAACGAAGGGGCACAACTTAGCTGTGCTAAAAGCCGGTGTTGACGTGTACGCGCTTGAGCCACGAGATTGCAACACGATCGTGTGTGACATAGGTGAGAGTGATCCCCGACCGGAGGTTGAGAAGACAAGAACGCTGAAAGTGCTAACGATGCTTGAAAAGTGGTTAATCCACAAT…	TCCCGAGGCGTGAACGAAACTCCCCGAGGTGACTATGTGTCTCGTGGGGGATTGAAAATGGACGAAATCATCAGGAAATACGGCTTTCGACCAGCTGGACGTGTCGTTGACCTTGGATGTGGACGAGGAGGACGGTCGCAGAGGGCAGTGATGGAAGAACGAGTTATGCGCGTGACAGGGTACACCCTTGGGGGAGTAGAACGTGAAGAACCCCAAAAGTTCATAACGTATGGTTACAACCTAGTCACCCTAAAGAGTCGGACAAATGTCTTCAAGCTTGAACCAACTCTGTGTGAAACTGTCCTTTGTGACATCGGGGAGAGTGATCCTGATTTCCGGAAGGAAAAAACCAGAACGCTGGTCGTCCTTGATGTTCTCGAGAGGTGGTTGAAGACCAAT…	Culex flavivirus
KT726939.1	550	351	1.6e-07	7545	8083	461311958	461312496	2	TCCCGGGGGGTGAATGAAACCGAAAAGGGTGATTTCGTTTCGCGAGGGGGCCTGAAGATGGATGAGCTCATCAGGAAGTTCCAATGGGAACCAAGGGGAGCCGCGCTTGACTTGGGGTGTGGCCGTGGAGGATGGACCCAGCGATTGGTGATGGACACTAGGGTCAACTCCGTGACGGGGTTGACCCTGGGCGGAGCGAGCCGGGAGAATCCCTTACCGTTCAAAACGAAGGGGCACAACTTAGCTGTGTTAAAAGCCGGTGTTGACGTGTACGCGCTTGAGCCACGAGATTGCAACACGATCGTGTGTGACATAGGTGAGAGTGATCCCCGACCGGAGGTTGAGAAGACAAGAACGCTGAAAGTGCTAACGATGCTTGAAAAGTGGTTAATCCACAAC…	TCCCGAGGCGTGAACGAAACTCCCCGAGGTGACTATGTGTCTCGTGGGGGATTGAAAATGGACGAAATCATCAGGAAATACGGCTTTCGACCAGCTGGACGTGTCGTTGACCTTGGATGTGGACGAGGAGGACGGTCGCAGAGGGCAGTGATGGAAGAACGAGTTATGCGCGTGACAGGGTACACCCTTGGGGGAGTAGAACGTGAAGAACCCCAAAAGTTCATAACGTATGGTTACAACCTAGTCACCCTAAAGAGTCGGACAAATGTCTTCAAGCTTGAACCAACTCTGTGTGAAACTGTCCTTTGTGACATCGGGGAGAGTGATCCTGATTTCCGGAAGGAAAAAACCAGAACGCTGGTCGTCCTTGATGTTCTCGAGAGGTGGTTGAAGACCAAT…	Culex flavivirus
KY349933.1	550	352	1.31e-08	7602	8140	461311958	461312496	2	TCCCGAGGGGTGAATGAAACCGAAAAGGGTGATTTCGTTTCGCGAGGGGGCTTGAAGATGGATGAGCTCATCAGGAAGTTCCAATGGGAACCAAGGGGAGCCGCGCTTGACTTGGGGTGTGGCCGTGGAGGATGGACCCAGCGATTGGTAATGGACACTAGGGTCAACTCCGTGACGGGGTTGACCCTGGGCGGAGCGAGCCGGGAGAATCCCTTACCGTTCAAAACGAAGGGGCACAACTTAGCTGTGTTGAAAGCCGGTGTTGACGTGTACGCGCTTGAGCCACGAGATTGCAACACGATCGTGTGTGACATAGGTGAGAGTGATCCCCGACCGGAGGTTGAGAAGACAAGAACGCTGAAAGTGCTAACGATGCTTGAAAAGTGGTTAATCCACAAC…	TCCCGAGGCGTGAACGAAACTCCCCGAGGTGACTATGTGTCTCGTGGGGGATTGAAAATGGACGAAATCATCAGGAAATACGGCTTTCGACCAGCTGGACGTGTCGTTGACCTTGGATGTGGACGAGGAGGACGGTCGCAGAGGGCAGTGATGGAAGAACGAGTTATGCGCGTGACAGGGTACACCCTTGGGGGAGTAGAACGTGAAGAACCCCAAAAGTTCATAACGTATGGTTACAACCTAGTCACCCTAAAGAGTCGGACAAATGTCTTCAAGCTTGAACCAACTCTGTGTGAAACTGTCCTTTGTGACATCGGGGAGAGTGATCCTGATTTCCGGAAGGAAAAAACCAGAACGCTGGTCGTCCTTGATGTTCTCGAGAGGTGGTTGAAGACCAAT…	Culex flavivirus
JQ308190.1	544	347	1.62e-07	7608	8146	461311958	461312496	2	TCCCGAGGAGTGAACGAGACAGATAAGGGTGATTTCGTCTCGCGGGGCGGCTTGAAGATGGATGAGCTTATCAGGAAGTTCCAATGGGAACCAAAGGGGGCTGCACTTGACTTAGGATGTGGCCGTGGAGGATGGACCCAACGTCTGGTGATGGACACTAGGGTCAACTCCGTGACGGGGTTGACGCTGGGTGGCGCAAACCGGGAAAATCCCCTACCGTTTAAGACGAAGGGACACAACCTAGCCGTGCTAAAAGCCGGTGTCGACGTGTACGCGCTTGAGCCGCGAGACTGCAACACGATCGTATGTGACATAGGCGAGAGTGACCCCCGGCCTGAGGTGGAGAAGACAAGAACGCTGAAAGTGCTGACGATGCTCGAGAAATGGCTAGTCCACAAT…	TCCCGAGGCGTGAACGAAACTCCCCGAGGTGACTATGTGTCTCGTGGGGGATTGAAAATGGACGAAATCATCAGGAAATACGGCTTTCGACCAGCTGGACGTGTCGTTGACCTTGGATGTGGACGAGGAGGACGGTCGCAGAGGGCAGTGATGGAAGAACGAGTTATGCGCGTGACAGGGTACACCCTTGGGGGAGTAGAACGTGAAGAACCCCAAAAGTTCATAACGTATGGTTACAACCTAGTCACCCTAAAGAGTCGGACAAATGTCTTCAAGCTTGAACCAACTCTGTGTGAAACTGTCCTTTGTGACATCGGGGAGAGTGATCCTGATTTCCGGAAGGAAAAAACCAGAACGCTGGTCGTCCTTGATGTTCTCGAGAGGTGGTTGAAGACCAAT…	Culex flavivirus
KC181923.1	484	313	1.45e-14	7547	8027	461311961	461312441	2	CGAGGAGTGAATGAGACAGGTAAAGGTGACTATGTATCCAGAGGAGGACTTAAACTGGATGAAATAATTCGCAAATATCAATGGACCCCCATGGGGCACGTCGTTGACCTTGGCTGTGGACGTGGCGGCTGGAGCCAAAGAGTAGTTATGGAGGAGACAGTGACGTCCGTTCATGGGTTCACAATTGGTGGCAATGACAAGGAAAACCCCCAGCGATTTGTCACGCGTGGATATAATTTGACCAGCCTCAAGCCTGGGGTGGACGTCTACAAACTGGAGCCAAAGCGATGTGACACAATCATGTGTGACATCGGTGAAAGTGACCCAAATCTCACCAAAGAGCGGACAAGAACACTAAAAGTCTTACAGCTATTGGAGACTTGGTTAGCTATCAACCCT…	CGAGGCGTGAACGAAACTCCCCGAGGTGACTATGTGTCTCGTGGGGGATTGAAAATGGACGAAATCATCAGGAAATACGGCTTTCGACCAGCTGGACGTGTCGTTGACCTTGGATGTGGACGAGGAGGACGGTCGCAGAGGGCAGTGATGGAAGAACGAGTTATGCGCGTGACAGGGTACACCCTTGGGGGAGTAGAACGTGAAGAACCCCAAAAGTTCATAACGTATGGTTACAACCTAGTCACCCTAAAGAGTCGGACAAATGTCTTCAAGCTTGAACCAACTCTGTGTGAAACTGTCCTTTGTGACATCGGGGAGAGTGATCCTGATTTCCGGAAGGAAAAAACCAGAACGCTGGTCGTCCTTGATGTTCTCGAGAGGTGGTTGAAGACCAATCCG…	Aedes flavivirus
AB488408.1	484	309	3.89e-09	7549	8029	461311961	461312441	2	CGAGGAGTGAATGAGACAGGTAAAGGTGACTACGTATCCAGAGGAGGACTTAAACTGGATGAAATAATTCGCAAATATCAATGGACCCCCATGGGGCACGTCGTTGACCTTGGCTGTGGACGTGGCGGCTGGAGCCAAAGAGTGGTTATGGAGGAGACAGTGACGTCCGTTCATGGGTTCACAATTGGTGGCAATGACAAGGAAAACCCCCAGCGATTTGTCACACGTGGATATAATTTGACCAGCCTCAAGCCCGGGGTGGACGTCTACAAACTGGAGCCAAAGCGATGTGACACAATCATGTGTGACATCGGTGAAAGTGACCCAAATCTCACCAAAGAGCGGACAAGAACACTAAAAGTCTTACAGCTATTGGAGACTTGGTTATCTATCAACCCT…	CGAGGCGTGAACGAAACTCCCCGAGGTGACTATGTGTCTCGTGGGGGATTGAAAATGGACGAAATCATCAGGAAATACGGCTTTCGACCAGCTGGACGTGTCGTTGACCTTGGATGTGGACGAGGAGGACGGTCGCAGAGGGCAGTGATGGAAGAACGAGTTATGCGCGTGACAGGGTACACCCTTGGGGGAGTAGAACGTGAAGAACCCCAAAAGTTCATAACGTATGGTTACAACCTAGTCACCCTAAAGAGTCGGACAAATGTCTTCAAGCTTGAACCAACTCTGTGTGAAACTGTCCTTTGTGACATCGGGGAGAGTGATCCTGATTTCCGGAAGGAAAAAACCAGAACGCTGGTCGTCCTTGATGTTCTCGAGAGGTGGTTGAAGACCAATCCG…	Aedes flavivirus
NC_012932.1	484	309	3.89e-09	7549	8029	461311961	461312441	2	CGAGGAGTGAATGAGACAGGTAAAGGTGACTACGTATCCAGAGGAGGACTTAAACTGGATGAAATAATTCGCAAATATCAATGGACCCCCATGGGGCACGTCGTTGACCTTGGCTGTGGACGTGGCGGCTGGAGCCAAAGAGTGGTTATGGAGGAGACAGTGACGTCCGTTCATGGGTTCACAATTGGTGGCAATGACAAGGAAAACCCCCAGCGATTTGTCACACGTGGATATAATTTGACCAGCCTCAAGCCCGGGGTGGACGTCTACAAACTGGAGCCAAAGCGATGTGACACAATCATGTGTGACATCGGTGAAAGTGACCCAAATCTCACCAAAGAGCGGACAAGAACACTAAAAGTCTTACAGCTATTGGAGACTTGGTTATCTATCAACCCT…	CGAGGCGTGAACGAAACTCCCCGAGGTGACTATGTGTCTCGTGGGGGATTGAAAATGGACGAAATCATCAGGAAATACGGCTTTCGACCAGCTGGACGTGTCGTTGACCTTGGATGTGGACGAGGAGGACGGTCGCAGAGGGCAGTGATGGAAGAACGAGTTATGCGCGTGACAGGGTACACCCTTGGGGGAGTAGAACGTGAAGAACCCCAAAAGTTCATAACGTATGGTTACAACCTAGTCACCCTAAAGAGTCGGACAAATGTCTTCAAGCTTGAACCAACTCTGTGTGAAACTGTCCTTTGTGACATCGGGGAGAGTGATCCTGATTTCCGGAAGGAAAAAACCAGAACGCTGGTCGTCCTTGATGTTCTCGAGAGGTGGTTGAAGACCAATCCG…	Aedes flavivirus
MF582365.1	245	168	1.37e-14	7549	7789	461311961	461312201	2	CGAGGCGTGAACGAGACAGACAAAGGTGACTACGTGTCAAGGGGAGGATTGAAAATGGATGAAGTCTTGCGGAAGTACCAGTGGGAGCCGAAGGGTCGAGTTTTTGACCTGGGCTGTGGACGAGGAGGATGGACACAGCGTTTGGTCATGGACACGCGCGTGAATTCTGTGGTAGGCTACACTCTTGGTGGAAACAACCGGGAAAATCCCCAACCTTTCAGAACAAAGGGGCACAACCTAG	CGAGGCGTGAACGAAACTCCCCGAGGTGACTATGTGTCTCGTGGGGGATTGAAAATGGACGAAATCATCAGGAAATACGGCTTTCGACCAGCTGGACGTGTCGTTGACCTTGGATGTGGACGAGGAGGACGGTCGCAGAGGGCAGTGATGGAAGAACGAGTTATGCGCGTGACAGGGTACACCCTTGGGGGAGTAGAACGTGAAGAACCCCAAAAGTTCATAACGTATGGTTACAACCTAG	Culex flavivirus
MF582366.1	245	168	1.37e-14	7549	7789	461311961	461312201	2	CGAGGCGTGAACGAGACAGACAAAGGTGACTACGTGTCAAGGGGAGGATTGAAAATGGATGAAGTCTTGCGGAAGTACCAGTGGGAGCCGAAGGGTCGAGTTTTTGACCTGGGCTGTGGACGAGGAGGATGGACACAGCGTTTGGTCATGGACACGCGCGTGAATTCTGTGGTAGGCTACACTCTTGGTGGAAACAACCGGGAAAATCCCCAACCTTTCAGAACAAAGGGGCACAACCTAG	CGAGGCGTGAACGAAACTCCCCGAGGTGACTATGTGTCTCGTGGGGGATTGAAAATGGACGAAATCATCAGGAAATACGGCTTTCGACCAGCTGGACGTGTCGTTGACCTTGGATGTGGACGAGGAGGACGGTCGCAGAGGGCAGTGATGGAAGAACGAGTTATGCGCGTGACAGGGTACACCCTTGGGGGAGTAGAACGTGAAGAACCCCAAAAGTTCATAACGTATGGTTACAACCTAG	Culex flavivirus
MF153378.1	245	166	6.98e-12	7592	7832	461311961	461312201	2	CGAGGCGTGAACGAGACAGACAAAGGTGACTACGTGTCAAGGGGAGGATTGAAGATGGATGAAGTCTTGCGGAAGTACCAATGGGAGCCGAAGGGCCGAGTTGTTGATCTAGGCTGTGGACGAGGAGGGTGGACACAGCGTTTGGTCATGGACACGCGCGTTAATTCTGTGGTGGGCTACACTCTTGGTGGAAACAACCGGGAAAATCCCCAACCTTTCAGAACAAAGGGGCACAACCTAG	CGAGGCGTGAACGAAACTCCCCGAGGTGACTATGTGTCTCGTGGGGGATTGAAAATGGACGAAATCATCAGGAAATACGGCTTTCGACCAGCTGGACGTGTCGTTGACCTTGGATGTGGACGAGGAGGACGGTCGCAGAGGGCAGTGATGGAAGAACGAGTTATGCGCGTGACAGGGTACACCCTTGGGGGAGTAGAACGTGAAGAACCCCAAAAGTTCATAACGTATGGTTACAACCTAG	Culex theileri flavivirus
NC_040682.1	245	166	6.98e-12	7592	7832	461311961	461312201	2	CGAGGCGTGAACGAGACAGACAAAGGTGACTACGTGTCAAGGGGAGGATTGAAGATGGATGAAGTCTTGCGGAAGTACCAATGGGAGCCGAAGGGCCGAGTTGTTGATCTAGGCTGTGGACGAGGAGGGTGGACACAGCGTTTGGTCATGGACACGCGCGTTAATTCTGTGGTGGGCTACACTCTTGGTGGAAACAACCGGGAAAATCCCCAACCTTTCAGAACAAAGGGGCACAACCTAG	CGAGGCGTGAACGAAACTCCCCGAGGTGACTATGTGTCTCGTGGGGGATTGAAAATGGACGAAATCATCAGGAAATACGGCTTTCGACCAGCTGGACGTGTCGTTGACCTTGGATGTGGACGAGGAGGACGGTCGCAGAGGGCAGTGATGGAAGAACGAGTTATGCGCGTGACAGGGTACACCCTTGGGGGAGTAGAACGTGAAGAACCCCAAAAGTTCATAACGTATGGTTACAACCTAG	Culex theileri flavivirus
HE574573.1	241	160	1.29e-08	7548	7788	461311961	461312201	2	CGAGGTGTGAACGAGACAGACAAAGGTGATTACGTGTCAAGGGGAGGATTGAAGATGGATGAAGTCCTGCGGAAGTACCAATGGGAACCGAAGGGCCGAGTTCTTGATTTGGGCTGTGGACGAGGAGGATGGACACAGCGGTTGGTCATGGACACGCGCGTGAACTCTGTGGTAGGCTACACTCTTGGTGGAAACAACCGGGAAAATCCCCAGCCCTTCAGAACAAAGGGGCACAACCTAG	CGAGGCGTGAACGAAACTCCCCGAGGTGACTATGTGTCTCGTGGGGGATTGAAAATGGACGAAATCATCAGGAAATACGGCTTTCGACCAGCTGGACGTGTCGTTGACCTTGGATGTGGACGAGGAGGACGGTCGCAGAGGGCAGTGATGGAAGAACGAGTTATGCGCGTGACAGGGTACACCCTTGGGGGAGTAGAACGTGAAGAACCCCAAAAGTTCATAACGTATGGTTACAACCTAG	Culex theileri flavivirus RP2011
HE574574.1	241	159	1.58e-07	7548	7788	461311961	461312201	2	CGAGGTGTGAACGAGACAGACAAAGGTGATTACGTGTCAAGGGGAGGATTGAAGATGGATGAAGTCCTGCGGAAGTACCAATGGGAACCGAAGGGCCGAGTTCTTGATTTGGGCTGTGGACGAGGAGGATGGACACAGCGGTTGGTCATGGACACGCGCGTGAACTCTGTGGTAGGCTACACTCCTGGTGGAAACAACCGGGAAAATCCCCAGCCCTTCAGAACAAAGGGGCACAACCTAG	CGAGGCGTGAACGAAACTCCCCGAGGTGACTATGTGTCTCGTGGGGGATTGAAAATGGACGAAATCATCAGGAAATACGGCTTTCGACCAGCTGGACGTGTCGTTGACCTTGGATGTGGACGAGGAGGACGGTCGCAGAGGGCAGTGATGGAAGAACGAGTTATGCGCGTGACAGGGTACACCCTTGGGGGAGTAGAACGTGAAGAACCCCAAAAGTTCATAACGTATGGTTACAACCTAG	Culex theileri flavivirus RP2011
KX652375.1	239	156	8.29e-05	7696	7934	461311961	461312199	2	CGAGGTGTAAACGAGACAGACAAAGGTGATTACGTGTCAAGGGGAGGACTAAAGATGGATGAAGTCCTGCGAAAGTACCAATGGGAACCGAAGGGCCGAGTTCTTGATTTGGGCTGTGGACGAGGAGGATGGACACAGCGGTTGGTCATGGACACACGCGTGAACTCTGTGGTAGGCTACACTCTTGGTGGAAACAACCGGGAAAATCCCCAGCCCTTCAGAACGAAGGGGCACAACCT	CGAGGCGTGAACGAAACTCCCCGAGGTGACTATGTGTCTCGTGGGGGATTGAAAATGGACGAAATCATCAGGAAATACGGCTTTCGACCAGCTGGACGTGTCGTTGACCTTGGATGTGGACGAGGAGGACGGTCGCAGAGGGCAGTGATGGAAGAACGAGTTATGCGCGTGACAGGGTACACCCTTGGGGGAGTAGAACGTGAAGAACCCCAAAAGTTCATAACGTATGGTTACAACCT	Mosquito flavivirus
KX652376.1	239	156	8.1e-05	7696	7934	461311961	461312199	2	CGAGGTGTAAACGAGACAGACAAAGGTGATTACGTGTCAAGGGGAGGACTAAAGATGGATGAAGTCCTGCGAAAGTACCAATGGGAACCGAAAGGCCGAGTTCTTGATTTGGGCTGTGGACGAGGAGGATGGACACAGCGGTTGGTCATGGACACACGCGTGAACTCTGTGGTAGGCTACACTCTTGGTGGAAACAACCGGGAAAATCCCCAGCCCTTCAGAACGAAGGGGCACAACCT	CGAGGCGTGAACGAAACTCCCCGAGGTGACTATGTGTCTCGTGGGGGATTGAAAATGGACGAAATCATCAGGAAATACGGCTTTCGACCAGCTGGACGTGTCGTTGACCTTGGATGTGGACGAGGAGGACGGTCGCAGAGGGCAGTGATGGAAGAACGAGTTATGCGCGTGACAGGGTACACCCTTGGGGGAGTAGAACGTGAAGAACCCCAAAAGTTCATAACGTATGGTTACAACCT	Mosquito flavivirus
KX652377.1	239	156	8.29e-05	7696	7934	461311961	461312199	2	CGAGGTGTAAACGAGACAGACAAAGGTGATTACGTGTCAAGGGGAGGACTAAAGATGGATGAAGTCCTGCGAAAGTACCAATGGGAACCGAAAGGCCGAGTTCTTGATTTGGGCTGTGGACGAGGAGGATGGACACAGCGGTTGGTCATGGACACACGCGTGAACTCTGTGGTAGGCTACACTCTTGGTGGAAACAACCGGGAAAATCCCCAGCCCTTCAGAACGAAGGGGCACAACCT	CGAGGCGTGAACGAAACTCCCCGAGGTGACTATGTGTCTCGTGGGGGATTGAAAATGGACGAAATCATCAGGAAATACGGCTTTCGACCAGCTGGACGTGTCGTTGACCTTGGATGTGGACGAGGAGGACGGTCGCAGAGGGCAGTGATGGAAGAACGAGTTATGCGCGTGACAGGGTACACCCTTGGGGGAGTAGAACGTGAAGAACCCCAAAAGTTCATAACGTATGGTTACAACCT	Mosquito flavivirus
KX652378.1	239	156	8.29e-05	7696	7934	461311961	461312199	2	CGAGGTGTAAATGAGACAGACAAAGGTGATTACGTGTCAAGGGGAGGACTGAAGATGGATGAAGTCCTGCGAAAGTACCAATGGGAACCGAAAGGCCGAGTTCTTGATTTGGGCTGTGGACGAGGAGGATGGACACAGCGGTTGGTCATGGACACACGCGTGAACTCTGTGGTAGGCTACACTCTTGGTGGAAACAACCGGGAAAATCCCCAGCCCTTCAGAACGAAGGGGCACAACCT	CGAGGCGTGAACGAAACTCCCCGAGGTGACTATGTGTCTCGTGGGGGATTGAAAATGGACGAAATCATCAGGAAATACGGCTTTCGACCAGCTGGACGTGTCGTTGACCTTGGATGTGGACGAGGAGGACGGTCGCAGAGGGCAGTGATGGAAGAACGAGTTATGCGCGTGACAGGGTACACCCTTGGGGGAGTAGAACGTGAAGAACCCCAAAAGTTCATAACGTATGGTTACAACCT	Mosquito flavivirus
KJ741266.1	463	302	5.06e-14	7571	8028	461311984	461312441	2	AGGTGATTACGTGTCTAGAGGAGGACTCAAACTAGATGAAATAATCCGCAAATATCAATGGACCCCTATGGGGCACGTCGTTGACCTTGGCTGTGGACGGGGCGGCTGGAGCCAGAGAGTGGTTATGGAGGAGACGGTAACGTCCGTTCATGGGTTTACAATTGGCGGAAATGACAAGGAAAACCCCCAGCGGTTTGTCACACGCGGGTATAATCTAACCAGCCTTAAACCTGGGGTAGACGTTTACAAACTGGAACCAAAGCGATGTGATACGATCATGTGTGACATCGGTGAAAGTGATCCAAATCTCATCAAAGAGCGGACAAGAACGTTAAAAGTCTTACAGCTATTGGAGACCTGGTTATCTATTAACCCAGAGGCCCAATTTGTATGCAAGGT…	AGGTGACTATGTGTCTCGTGGGGGATTGAAAATGGACGAAATCATCAGGAAATACGGCTTTCGACCAGCTGGACGTGTCGTTGACCTTGGATGTGGACGAGGAGGACGGTCGCAGAGGGCAGTGATGGAAGAACGAGTTATGCGCGTGACAGGGTACACCCTTGGGGGAGTAGAACGTGAAGAACCCCAAAAGTTCATAACGTATGGTTACAACCTAGTCACCCTAAAGAGTCGGACAAATGTCTTCAAGCTTGAACCAACTCTGTGTGAAACTGTCCTTTGTGACATCGGGGAGAGTGATCCTGATTTCCGGAAGGAAAAAACCAGAACGCTGGTCGTCCTTGATGTTCTCGAGAGGTGGTTGAAGACCAATCCGGAGGCCCAGTTCTGTTTTAAGGT…	Aedes flavivirus
KY320649.1	463	302	4.6e-14	7500	7957	461311984	461312441	2	AGGTGATTACGTGTCTAGAGGAGGACTCAAACTAGATGAAATAATCCGCAAATATCAATGGACCCCTATGGGGCACGTCGTTGACCTTGGCTGTGGACGGGGCGGCTGGAGCCAGAGAGTGGTTATGGAGGAGACGGTAACGTCCGTTCATGGGTTTACAATTGGCGGAAATGACAAGGAAAACCCCCAGCGGTTTGTCACACGCGGGTATAATCTAACCAGCCTTAAACCTGGGGTAGACGTTTACAAACTGGAACCAAAGCGATGTGATACGATCATGTGTGACATCGGTGAAAGTGATCCAAATCTCATCAAAGAGCGGACAAGAACGTTAAAAGTCTTACAGCTATTGGAGACCTGGTTATCTATTAACCCAGAGGCCCAATTTGTATGCAAGGT…	AGGTGACTATGTGTCTCGTGGGGGATTGAAAATGGACGAAATCATCAGGAAATACGGCTTTCGACCAGCTGGACGTGTCGTTGACCTTGGATGTGGACGAGGAGGACGGTCGCAGAGGGCAGTGATGGAAGAACGAGTTATGCGCGTGACAGGGTACACCCTTGGGGGAGTAGAACGTGAAGAACCCCAAAAGTTCATAACGTATGGTTACAACCTAGTCACCCTAAAGAGTCGGACAAATGTCTTCAAGCTTGAACCAACTCTGTGTGAAACTGTCCTTTGTGACATCGGGGAGAGTGATCCTGATTTCCGGAAGGAAAAAACCAGAACGCTGGTCGTCCTTGATGTTCTCGAGAGGTGGTTGAAGACCAATCCGGAGGCCCAGTTCTGTTTTAAGGT…	La Tina virus
AY968065.1	31	30	0.004	8057	8087	461312248	461312278	2	GTGTGAAACTCTCCTTTGTGACATCGGGGAG	GTGTGAAACTGTCCTTTGTGACATCGGGGAG	Yellow fever virus
GQ165808.1	238	160	5.27e-07	7819	8051	461312264	461312496	2	TGTGATATAGGTGAGAGTGATCCCCGACCGGAGGTTGAGAAGACAAGAACGCTGAAAGTGCTAACGATGCTTGAAAAGTGGTTGATCCACAACCCAGGGGCTGCGTTCTGTTGTAAGGTGTTGTCTCCGTACCACCTTGAAGTATTGCGCAAATTGGAAATGCTTCAGCATAAGCACGATGGAAAGTTGGTTAGGTTGTCCTTGAGTCGGAACTCCACTGCTGAAATGTACTA	TGTGACATCGGGGAGAGTGATCCTGATTTCCGGAAGGAAAAAACCAGAACGCTGGTCGTCCTTGATGTTCTCGAGAGGTGGTTGAAGACCAATCCGGAGGCCCAGTTCTGTTTTAAGGTCCTATGCCCATATCCGGTGGAGGTGATGCGGAAGCTTGAAACTCTGCAACATACCTACAGTGGGCGGTTGGTTCGACTGTCCACAAGCAGAAACTCAACAGCTGAAATGTACTA	Culex flavivirus
EU879060.1	238	159	6.89e-06	7910	8142	461312264	461312496	2	TGTGACATAGGTGAGAGTGATCCCCGACCGGAGGTTGAGAAGACAAGAACGCTGAAAGTGCTAACGATGCTTGAAAAGTGGTTAATCCACAACCCAGGGGCTGCGTTCTGTTGTAAGGTGTTGTCTCCGTACCACCTTGAAGTATTGCGCAAATTGGAGATGCTTCAGCATAAGCACGATGGAAAGTTGGTTAGGTTGTCCTTGAGTCGGAACTCCACTGCTGAAATGTACTA	TGTGACATCGGGGAGAGTGATCCTGATTTCCGGAAGGAAAAAACCAGAACGCTGGTCGTCCTTGATGTTCTCGAGAGGTGGTTGAAGACCAATCCGGAGGCCCAGTTCTGTTTTAAGGTCCTATGCCCATATCCGGTGGAGGTGATGCGGAAGCTTGAAACTCTGCAACATACCTACAGTGGGCGGTTGGTTCGACTGTCCACAAGCAGAAACTCAACAGCTGAAATGTACTA	Culex flavivirus
MH719098.1	238	159	6.89e-06	7910	8142	461312264	461312496	2	TGTGACATAGGTGAGAGTGATCCCCGACCGGAGGTTGAGAAGACAAGAACGCTGAAAGTGCTAACGATGCTTGAAAAGTGGTTAATCCACAACCCAGGGGCTGCGTTCTGTTGTAAGGTGTTGTCTCCGTACCACCTTGAAGTATTGCGCAAATTGGAGATGCTTCAGCATAAGCACGATGGAAAGTTGGTTAGGTTGTCCTTGAGTCGGAACTCCACTGCTGAAATGTACTA	TGTGACATCGGGGAGAGTGATCCTGATTTCCGGAAGGAAAAAACCAGAACGCTGGTCGTCCTTGATGTTCTCGAGAGGTGGTTGAAGACCAATCCGGAGGCCCAGTTCTGTTTTAAGGTCCTATGCCCATATCCGGTGGAGGTGATGCGGAAGCTTGAAACTCTGCAACATACCTACAGTGGGCGGTTGGTTCGACTGTCCACAAGCAGAAACTCAACAGCTGAAATGTACTA	Culex flavivirus
JQ308186.1	237	161	1.62e-07	7914	8146	461312264	461312496	2	TGTGACATAGGCGAGAGTGACCCCCGGCCTGAGGTGGAGAAAACAAGAACGCTGAAAGTGCTGACGATGATCGAAAAATGGTTAGTCCACAATCCAGGTGCTGCGTTCTGTTGTAAGGTGCTGTCTCCGTACCACCTCGAAGTGCTGCGCAAGCTGGAAATGCTTCAGCACAAGCACAATGGAAAGTTGGTCAGGTTGTCCTTGAGCCGGAACTCCACTGCAGAAATGTACTA	TGTGACATCGGGGAGAGTGATCCTGATTTCCGGAAGGAAAAAACCAGAACGCTGGTCGTCCTTGATGTTCTCGAGAGGTGGTTGAAGACCAATCCGGAGGCCCAGTTCTGTTTTAAGGTCCTATGCCCATATCCGGTGGAGGTGATGCGGAAGCTTGAAACTCTGCAACATACCTACAGTGGGCGGTTGGTTCGACTGTCCACAAGCAGAAACTCAACAGCTGAAATGTACTA	Culex flavivirus
KX924632.1	545	350	8.28e-11	2631	3170	461312496	461311957	2	TAGTACATTTCTGCAGTGGAGTTCCGGCTCAAGGACAACCTGACCAATTTTCCATTGTGCTTGTGCTGAAGCATTTCTAGCTTGCGCAGCACTTCGAGGTGGTACGGAGACAACACCTTACAACAGAACGCAGCACCTGGATTGTGGACTAACCATTTCTCAAGCATCGTCAGTACTTTCAGCGTTCTGGTCTTCTCCACCTCAGGCCGGGGGTCACTCTCGCCTATGTCACACACAATCGTGTTGCAGTCTCGCGGCTCAAGCGCGTACACGTCAACACCGGCTTTTAGCACGGCTAGGTTGTGTCCTTTCGTCTTAAACGGTAGGGGATTTTCCCGGTTTGCTCCACCCAACGTCAACCCCGTCACGGAGTTGACCCTAGTGTCCATCACCAGACGT…	TAGTACATTTCAGCTGTTGAGTTTCTGCTTGTGGACAGTCGAACCAACCGCCCACTGTAGGTATGTTGCAGAGTTTCAAGCTTCCGCATCACCTCCACCGGATATGGGCATAGGACCTTAAAACAGAACTGGGCCTCCGGATTGGTCTTCAACCACCTCTCGAGAACATCAAGGACGACCAGCGTTCTGGTTTTTTCCTTCCGGAAATCAGGATCACTCTCCCCGATGTCACAAAGGACAGTTTCACACAGAGTTGGTTCAAGCTTGAAGACATTTGTCCGACTCTTTAGGGTGACTAGGTTGTAACCATACGTTATGAACTTTTGGGGTTCTTCACGTTCTACTCCCCCAAGGGTGTACCCTGTCACGCGCATAACTCGTTCTTCCATCACTGCCCTC…	Culex flavivirus
NC_034204.1	782	537	7.38e+69	2276	3048	461318314	461319089	2	CTCATCCTGGCCTCGGCCTGGTACGTGAAAGGCGACCTGGGCTGCGGCATCGATACGGGAAGGAAGTCCATAGTGTGTGGGGGCGGCCTCTTCGTGTGGAAAGGAATTGGCCAATACCCAACTTCGGACCACTCTGTTGAGTTGGCCTCATACGAATTGGTCACCCGATACCTCGTGGAGATGTTTAAAGAAACGAAGAAGGGCTGTATCGTCTGTGAGGACAAGTTACAGTGCGAAGCGGCCCGAAGCGTGGCGTACCACTCCTACACCCGTGTTGGGCACCCAAATGTCCACCTAAATGTGACGGACTCGTACGGGAATGTGTTTGACGAGTTACCAAAGCGGAAAAGTCTTGTGACTCTAGGAACAGAAACTGTCGAAATGGCTGTATTCCTTTAT…	CTCATCGTGCCCGGATCAGCTTGGTTTGTGTATGGTGATGTGGGGTGTGGTATTGACACCGACAGAAAGACACTTGTATGTGGAGGAGGTCTGTTCGTCTGGAAGGGCATTGGGCAGTATCCAACTGCCGACCACTCCGTAGAACTAGCCTCGTACGACCTAATCACGAAATACCTCTTTGAGATGTTCAAAGAGACTACCAAAGGGTGTATTGTGTGCGAAGACAAATTGCAGTGCGCAGCAGCCCGAAGTGTGGCCTACCACGCTTTGACGAAACTTGGCCATCCGACTGTCTACCTGAACATTTCCAATTCCTACGATTCAGTATTTGATGAGCTTACGAAAACACGACGCAAGATCACACTTGGAACCGAAAGTGTGGAGATGGCCGTTTACCAG…	Menghai flavivirus
NC_034017.1	784	523	1.85e+57	2269	3050	461318326	461319107	2	GGAGCTGCATGGTACGTGAAGGGTGATCTAGGTTGTGGGATCGACACTGATAGGAAAACTCTCGTGTGTGGAGGGGGATTGTTTGTCTGGAAGGGTATAGGCAAATATCCCTCCTCGGACCACTCAGTCGAATTGGCATCGTATGAGCTCGTTAATAGGTACTTGGTAGAGATGTTTAAAGAGACAAAGAAAGGGTGCATTGTGTGCGAAGACATGCTGCAATGTGAGGCGGCGAGGAGCGTTGCATATCATTCATACACCCGGTTGGGACATCCAACGGTGTACCTAAACGTCTCGGACTCATATGGGAATGTGTTTGATGAGCTGCCGAAGAGAAAGAGTAGAGTAACCCTAGGAACCGAAACCGTTGAAATGGCTGTGTACATGTATGAGGGTCAA…	GGATCAGCTTGGTTTGTGTATGGTGATGTGGGGTGTGGTATTGACACCGACAGAAAGACACTTGTATGTGGAGGAGGTCTGTTCGTCTGGAAGGGCATTGGGCAGTATCCAACTGCCGACCACTCCGTAGAACTAGCCTCGTACGACCTAATCACGAAATACCTCTTTGAGATGTTCAAAGAGACTACCAAAGGGTGTATTGTGTGCGAAGACAAATTGCAGTGCGCAGCAGCCCGAAGTGTGGCCTACCACGCTTTGACGAAACTTGGCCATCCGACTGTCTACCTGAACATTTCCAATTCCTACGATTCAGTATTTGATGAGCTTACGAAAACACGACGCAAGATCACACTTGGAACCGAAAGTGTGGAGATGGCCGTTTACCAGCATACGGGGGAA…	Xishuangbanna aedes flavivirus
KX652375.1	123	87	0.001	2302	2423	461318338	461318459	2	TTTGCGCGTGCTGATGTGGGGTGTGGGTTTGACACAGAGCGAAAAATCGTGTCGTGCGGCTCTGGTGGGTTCGTTTGGAAAAACATTGCCCAATGGCCGACTGGAGACCACTCAGTGGAACT	TTTGTGTATGGTGATGTGGGGTGTGGTATTGACACCGACAGAAAGACACTTGTATGTGGAGGAGGTCTGTTCGTCTGGAAGGGCATTGGGCAGTATCCAACTGCCGACCACTCCGTAGAACT	Mosquito flavivirus
JQ268258.1	132	91	0.001	2136	2267	461318340	461318471	2	TGTGAAGGCTGATGTGGGATGTGGAATCGATTTTGACCGCAAGACCTATACCTGTGGACGTGGATTGTTCATTTGGAAAGGCATCGGAACTTATCCAACTTCGGATCATTCAGTTGAATTCGAGTCGTATGA	TGTGTATGGTGATGTGGGGTGTGGTATTGACACCGACAGAAAGACACTTGTATGTGGAGGAGGTCTGTTCGTCTGGAAGGGCATTGGGCAGTATCCAACTGCCGACCACTCCGTAGAACTAGCCTCGTACGA	Hanko virus
NC_030401.1	132	91	0.001	2136	2267	461318340	461318471	2	TGTGAAGGCTGATGTGGGATGTGGAATCGATTTTGACCGCAAGACCTATACCTGTGGACGTGGATTGTTCATTTGGAAAGGCATCGGAACTTATCCAACTTCGGATCATTCAGTTGAATTCGAGTCGTATGA	TGTGTATGGTGATGTGGGGTGTGGTATTGACACCGACAGAAAGACACTTGTATGTGGAGGAGGTCTGTTCGTCTGGAAGGGCATTGGGCAGTATCCAACTGCCGACCACTCCGTAGAACTAGCCTCGTACGA	Hanko virus
JQ268258.1	186	133	3.13e-16	2630	2813	461318826	461319011	2	GACAAGTTTGTGGGAAGGCAATCGGATTCCAGTATGACTTCGTCGGATTTAGAAGAGCCGTGTATGGGTCAAATGTGCAATTAAAGATCTCGAAAAAGGTCTCAATAGAATGCCCCACGTATTTAGCTGGAATGGCTGTCAAGAACGATCGGACTGTGTTTACTGATGGAATGTTTTGGATGTC	GACGAGTGTGTGTGAAAAAGCGATTGCATTCCAATACGACTTTGTCGGGTTTCGACGGACTTTGTATGGATCGAACGTGCAGCTTAAGGTATCACAGACTGTCTCAAGTAATTGCCCAACGTACCTAGCAGGGTTAGCCGTGAAGAACGACCGAACGATTTTTACGGACGGCATGTTTTGGATGTC	Hanko virus
NC_030401.1	186	133	3.13e-16	2630	2813	461318826	461319011	2	GACAAGTTTGTGGGAAGGCAATCGGATTCCAGTATGACTTCGTCGGATTTAGAAGAGCCGTGTATGGGTCAAATGTGCAATTAAAGATCTCGAAAAAGGTCTCAATAGAATGCCCCACGTATTTAGCTGGAATGGCTGTCAAGAACGATCGGACTGTGTTTACTGATGGAATGTTTTGGATGTC	GACGAGTGTGTGTGAAAAAGCGATTGCATTCCAATACGACTTTGTCGGGTTTCGACGGACTTTGTATGGATCGAACGTGCAGCTTAAGGTATCACAGACTGTCTCAAGTAATTGCCCAACGTACCTAGCAGGGTTAGCCGTGAAGAACGACCGAACGATTTTTACGGACGGCATGTTTTGGATGTC	Hanko virus
KY345399.1	179	135	1.89e+25	2699	2877	461318833	461319011	2	GTCTGTGGTAAAGCAATTGGATTCCAGTATGATTTCGTCGGGTTCAGAAGAGCTGTGTATGGATCAAACGTGCAGTTAAAGATCTCGAAGAAGGTGTCGATAGAATGCCCCACGTATTTAGCTGGAATTGCAGTAAAGAACGACCGAACTGTTTTCACTGACGGAATGTTTTGGATGTC	GTGTGTGAAAAAGCGATTGCATTCCAATACGACTTTGTCGGGTTTCGACGGACTTTGTATGGATCGAACGTGCAGCTTAAGGTATCACAGACTGTCTCAAGTAATTGCCCAACGTACCTAGCAGGGTTAGCCGTGAAGAACGACCGAACGATTTTTACGGACGGCATGTTTTGGATGTC	Ochlerotatus caspius flavivirus
NC_034242.1	179	135	1.89e+25	2699	2877	461318833	461319011	2	GTCTGTGGTAAAGCAATTGGATTCCAGTATGATTTCGTCGGGTTCAGAAGAGCTGTGTATGGATCAAACGTGCAGTTAAAGATCTCGAAGAAGGTGTCGATAGAATGCCCCACGTATTTAGCTGGAATTGCAGTAAAGAACGACCGAACTGTTTTCACTGACGGAATGTTTTGGATGTC	GTGTGTGAAAAAGCGATTGCATTCCAATACGACTTTGTCGGGTTTCGACGGACTTTGTATGGATCGAACGTGCAGCTTAAGGTATCACAGACTGTCTCAAGTAATTGCCCAACGTACCTAGCAGGGTTAGCCGTGAAGAACGACCGAACGATTTTTACGGACGGCATGTTTTGGATGTC	Ochlerotatus caspius flavivirus
KT192549.1	179	133	1.03e+22	2753	2931	461318833	461319011	2	GTATGTGGAAAAGCGATTGGATTCCAGTATGATTTTGTTGGATACCGTCGGACCATGTATGGATCTAATGTCCAGTTAAAAATATCAAAGAAGGTTTCGATTGAATGTCCCACATACTTGGCAGGAGTCGCCGTGAAAAATGATAGAACGGTTTTCACTGATGGAATGTTCTGGATGTC	GTGTGTGAAAAAGCGATTGCATTCCAATACGACTTTGTCGGGTTTCGACGGACTTTGTATGGATCGAACGTGCAGCTTAAGGTATCACAGACTGTCTCAAGTAATTGCCCAACGTACCTAGCAGGGTTAGCCGTGAAGAACGACCGAACGATTTTTACGGACGGCATGTTTTGGATGTC	Parramatta River virus
NC_027817.1	179	133	1.03e+22	2753	2931	461318833	461319011	2	GTATGTGGAAAAGCGATTGGATTCCAGTATGATTTTGTTGGATACCGTCGGACCATGTATGGATCTAATGTCCAGTTAAAAATATCAAAGAAGGTTTCGATTGAATGTCCCACATACTTGGCAGGAGTCGCCGTGAAAAATGATAGAACGGTTTTCACTGATGGAATGTTCTGGATGTC	GTGTGTGAAAAAGCGATTGCATTCCAATACGACTTTGTCGGGTTTCGACGGACTTTGTATGGATCGAACGTGCAGCTTAAGGTATCACAGACTGTCTCAAGTAATTGCCCAACGTACCTAGCAGGGTTAGCCGTGAAGAACGACCGAACGATTTTTACGGACGGCATGTTTTGGATGTC	Parramatta River virus
KC181923.1	177	125	2.63e-11	2691	2866	461318834	461319009	2	TGTGCGGCAAGGCTATTGCATTCCAGTTTACGTTCACGGGATTTCGAAGGAGTTTGTACGGGTCGAATGTACAAGTTGCCGTGTCAAAGCATGTGACTCGCCACTGTCCAACATACTTGGCCGGGGTAGCCGTTAAAAATGACAGGACCATAATCACCGACGGGATGTTTTGGATG	TGTGTGAAAAAGCGATTGCATTCCAATACGACTTTGTCGGGTTTCGACGGACTTTGTATGGATCGAACGTGCAGCTTAAGGTATCACAGACTGTCTCAAGTAATTGCCCAACGTACCTAGCAGGGTTAGCCGTGAAGAACGACCGAACGATTTTTACGGACGGCATGTTTTGGATG	Aedes flavivirus
KJ741266.1	178	130	3.41e-16	2692	2867	461318834	461319009	2	TGTGCGGCAAAGCCATTGCATTTCAGTTCACGTTCACCGGGTTTCGGAGGAGTTTGTATGGGTCGAACGTACAAGTTGCTGTGTCAAAGCACGTGACTCGCCATTGCCCAACATATTTAGCTGGGGTAGCCGTGAAAAATGATAGGACCATAATCACTGACGGGATGTTTTGGATG	TGTGTGAAAAAGCGATTGCATTCCAATACGACTTTGTCGGGTTTCGACGGACTTTGTATGGATCGAACGTGCAGCTTAAGGTATCACAGACTGTCTCAAGTAATTGCCCAACGTACCTAGCAGGGTTAGCCGTGAAGAACGACCGAACGATTTTTACGGACGGCATGTTTTGGATG	Aedes flavivirus
AB488408.1	177	125	2.62e-11	2693	2868	461318834	461319009	2	TGTGCGGCAAGGCTATTGCATTCCAGTTTACGTTCACGGGATTTCGAAGGAGTTTGTACGGGTCGAATGTACAAGTTGCCGTGTCAAAGCATGTGACTCGCCACTGTCCAACATACTTGGCCGGGGTAGCCGTAAAAAATGACAGGACCATAATCACCGACGGGATGTTTTGGATG	TGTGTGAAAAAGCGATTGCATTCCAATACGACTTTGTCGGGTTTCGACGGACTTTGTATGGATCGAACGTGCAGCTTAAGGTATCACAGACTGTCTCAAGTAATTGCCCAACGTACCTAGCAGGGTTAGCCGTGAAGAACGACCGAACGATTTTTACGGACGGCATGTTTTGGATG	Aedes flavivirus
NC_012932.1	177	125	2.62e-11	2693	2868	461318834	461319009	2	TGTGCGGCAAGGCTATTGCATTCCAGTTTACGTTCACGGGATTTCGAAGGAGTTTGTACGGGTCGAATGTACAAGTTGCCGTGTCAAAGCATGTGACTCGCCACTGTCCAACATACTTGGCCGGGGTAGCCGTAAAAAATGACAGGACCATAATCACCGACGGGATGTTTTGGATG	TGTGTGAAAAAGCGATTGCATTCCAATACGACTTTGTCGGGTTTCGACGGACTTTGTATGGATCGAACGTGCAGCTTAAGGTATCACAGACTGTCTCAAGTAATTGCCCAACGTACCTAGCAGGGTTAGCCGTGAAGAACGACCGAACGATTTTTACGGACGGCATGTTTTGGATG	Aedes flavivirus
KY320649.1	178	130	3.1e-16	2621	2796	461318834	461319009	2	TGTGCGGCAAAGCCATTGCATTTCAGTTCACGTTCACCGGGTTTCGGAGGAGTTTGTATGGGTCGAACGTACAAGTTGCTGTGTCAAAGCACGTGACTCGCCATTGCCCAACATATTTAGCTGGGGTAGCCGTGAAAAATGATAGGACCATAATCACTGACGGGATGTTTTGGATG	TGTGTGAAAAAGCGATTGCATTCCAATACGACTTTGTCGGGTTTCGACGGACTTTGTATGGATCGAACGTGCAGCTTAAGGTATCACAGACTGTCTCAAGTAATTGCCCAACGTACCTAGCAGGGTTAGCCGTGAAGAACGACCGAACGATTTTTACGGACGGCATGTTTTGGATG	La Tina virus
AY149904.1	174	123	6.34e-13	2734	2907	461318836	461319009	2	TGTGGAAAAGCGGTTTCTTTCCAGTTTCAGTACACAGGGTTTCGACGGGCTTTGTATGGATCCAATGTCCAGGTGAAAGTGTCAAAGAACATAACCAATCATTGCCCCACATATCTTGCTGGTGTTGTCGTAAAAAATGGGCGGACCATTATCACTGATGGCATGTTTTGGATG	TGTGAAAAAGCGATTGCATTCCAATACGACTTTGTCGGGTTTCGACGGACTTTGTATGGATCGAACGTGCAGCTTAAGGTATCACAGACTGTCTCAAGTAATTGCCCAACGTACCTAGCAGGGTTAGCCGTGAAGAACGACCGAACGATTTTTACGGACGGCATGTTTTGGATG	Kamiti River virus
AY149905.1	174	123	6.34e-13	2734	2907	461318836	461319009	2	TGTGGAAAAGCGGTTTCTTTCCAGTTTCAGTACACAGGGTTTCGACGGGCTTTGTATGGATCCAATGTCCAGGTGAAAGTGTCAAAGAACATAACCAATCATTGCCCCACATATCTTGCTGGTGTTGTCGTAAAAAATGGGCGGACCATTATCACTGATGGCATGTTTTGGATG	TGTGAAAAAGCGATTGCATTCCAATACGACTTTGTCGGGTTTCGACGGACTTTGTATGGATCGAACGTGCAGCTTAAGGTATCACAGACTGTCTCAAGTAATTGCCCAACGTACCTAGCAGGGTTAGCCGTGAAGAACGACCGAACGATTTTTACGGACGGCATGTTTTGGATG	Kamiti River virus
NC_005064.1	174	123	6.34e-13	2734	2907	461318836	461319009	2	TGTGGAAAAGCGGTTTCTTTCCAGTTTCAGTACACAGGGTTTCGACGGGCTTTGTATGGATCCAATGTCCAGGTGAAAGTGTCAAAGAACATAACCAATCATTGCCCCACATATCTTGCTGGTGTTGTCGTAAAAAATGGGCGGACCATTATCACTGATGGCATGTTTTGGATG	TGTGAAAAAGCGATTGCATTCCAATACGACTTTGTCGGGTTTCGACGGACTTTGTATGGATCGAACGTGCAGCTTAAGGTATCACAGACTGTCTCAAGTAATTGCCCAACGTACCTAGCAGGGTTAGCCGTGAAGAACGACCGAACGATTTTTACGGACGGCATGTTTTGGATG	Kamiti River virus
KJ741267.1	169	117	3.76e-09	2707	2875	461318841	461319009	2	AAAAGCTGTCTCTTTCCAATTCAAGTTTACGGGCTTCCGGCGAGGCTTGTATGGTTCAAACGTTCAGGTTGAGGTCTCAAAGAACTCATCGACCGAGTGTCCCACGTACCTGGCGGGCGTTGTCGTGAAGAATGGCCGAACTGTCATCACTGACGGCATGTTTTGGTTG	AAAAGCGATTGCATTCCAATACGACTTTGTCGGGTTTCGACGGACTTTGTATGGATCGAACGTGCAGCTTAAGGTATCACAGACTGTCTCAAGTAATTGCCCAACGTACCTAGCAGGGTTAGCCGTGAAGAACGACCGAACGATTTTTACGGACGGCATGTTTTGGATG	Cell fusing agent virus
NC_001564.2	169	117	3.76e-09	2707	2875	461318841	461319009	2	AAAAGCTGTCTCTTTCCAATTCAAGTTTACGGGCTTCCGGCGAGGCTTGTATGGTTCAAACGTTCAGGTTGAGGTCTCAAAGAACTCATCGACCGAGTGTCCCACGTACCTGGCGGGCGTTGTCGTGAAGAATGGCCGAACTGTCATCACTGACGGCATGTTTTGGTTG	AAAAGCGATTGCATTCCAATACGACTTTGTCGGGTTTCGACGGACTTTGTATGGATCGAACGTGCAGCTTAAGGTATCACAGACTGTCTCAAGTAATTGCCCAACGTACCTAGCAGGGTTAGCCGTGAAGAACGACCGAACGATTTTTACGGACGGCATGTTTTGGATG	Cell fusing agent virus
KU936054.1	122	90	8.83e-11	2745	2866	461318888	461319009	2	TGTATGGTTCAAACGTCCAGGTTGAGGTCTCAAAGAACTCATCGACTGAGTGTCCCACGTACCTGGCGGGCGTTGCCGTAAAGAATGGCCGAACTGTCATCACTGACGGCATGTTTTGGATG	TGTATGGATCGAACGTGCAGCTTAAGGTATCACAGACTGTCTCAAGTAATTGCCCAACGTACCTAGCAGGGTTAGCCGTGAAGAACGACCGAACGATTTTTACGGACGGCATGTTTTGGATG	Cell fusing agent virus
MH310082.1	122	90	8.33e-11	2745	2866	461318888	461319009	2	TGTATGGTTCAAACGTCCAGGTTGAGGTCTCAAAGAACTCATCGACTGAGTGTCCCACGTACCTGGCGGGCGTTGCCGTAAAGAATGGCCGAACTGTCATCACTGACGGCATGTTTTGGATG	TGTATGGATCGAACGTGCAGCTTAAGGTATCACAGACTGTCTCAAGTAATTGCCCAACGTACCTAGCAGGGTTAGCCGTGAAGAACGACCGAACGATTTTTACGGACGGCATGTTTTGGATG	Cell fusing agent virus
MH237596.1	122	89	3.76e-09	2753	2874	461318888	461319009	2	TGTATGGTTCAAACGTCCAGGTTGAGGTCTCAAAGAACTCATCGACAGAGTGTCCCACGTACCTGGCGGGCGTTGCCGTAAAGAATGGCCGAACTGTCATCACTGACGGCATGTTTTGGATG	TGTATGGATCGAACGTGCAGCTTAAGGTATCACAGACTGTCTCAAGTAATTGCCCAACGTACCTAGCAGGGTTAGCCGTGAAGAACGACCGAACGATTTTTACGGACGGCATGTTTTGGATG	Cell fusing agent virus
M91671.1	122	90	8.85e-11	2764	2885	461318888	461319009	2	TGTATGGTTCAAACGTTCAGGTTGAGGTCTCAAAGAACTCATCGACTGAGTGTCCCACGTACCTGGCGGGCGTTGCCGTAAAGAATGGCCGAACTGTCATCACTGACGGCATGTTTTGGATG	TGTATGGATCGAACGTGCAGCTTAAGGTATCACAGACTGTCTCAAGTAATTGCCCAACGTACCTAGCAGGGTTAGCCGTGAAGAACGACCGAACGATTTTTACGGACGGCATGTTTTGGATG	Flavivirus sp.
KC505248.1	155	109	0.000273	2718	2864	461318937	461319089	2	TTGCCCAACATATTTAGCTGGGGCTGTGGTCAAAAACGACATAGCAACGTTTACGGACGGAATGATGTGGATGCGGAGCCGGAAAGTCAATGAAACGTGGGAACTGTTTGAGTTGGAAACAACCCAAAGCCACCAATGCATTTGGCC	TTGCCCAACGTACCTAGCAGGGTTAGCCGTGAAGAACGACCGAACGATTTTTACGGACGGCATGTTTTGGATGTCTAGTCGTAAACAAGGCAATGAGACTGAGTACACGATTGAGGATTTGGAAACCATGCAAGCCAGAAAGTGCATTTGGCC	Palm Creek virus
NC_033694.1	155	109	0.000273	2718	2864	461318937	461319089	2	TTGCCCAACATATTTAGCTGGGGCTGTGGTCAAAAACGACATAGCAACGTTTACGGACGGAATGATGTGGATGCGGAGCCGGAAAGTCAATGAAACGTGGGAACTGTTTGAGTTGGAAACAACCCAAAGCCACCAATGCATTTGGCC	TTGCCCAACGTACCTAGCAGGGTTAGCCGTGAAGAACGACCGAACGATTTTTACGGACGGCATGTTTTGGATGTCTAGTCGTAAACAAGGCAATGAGACTGAGTACACGATTGAGGATTTGGAAACCATGCAAGCCAGAAAGTGCATTTGGCC	Palm Creek virus
NC_034204.1	444	286	1.63e-07	3161	3603	461319114	461319524	2	CAAACGGACTTCCCTTGGCACATGGCTCCGATTAGGATGGTCACTGGACCAGTCGCTGGAACCCACGTAAAAGTTGATCCAAAATGCACTGGACGCTCCAGCTCTCAGGTTGTGAATCCTGCTGAAGATGCCGAATGGTGTTGTAGGAGTTGCACTGAGCCAATCCACTTTGTGGTGGGGCCAAGTGCCACTCTGTACTATCCGATGGAGATCCAGAGAGTCAATCGCATAACCCCAGCTGAACGAGAACCCATGAAGGTGGTGGAAACACCGCTATCAGATGATCCCGAGCCAACTGTTGAAGAGACACTGAGAATGTGGCAACCCCACGTTCAGGCTTCATACGCCCCGTGGATCGCGAATGGATTGGCTGGCACGGTTTTTCACACGAACGGGGTG…	CAAACTGATTTCACTTGGCATGTCACCCCAATTCGGCTAATTTCGGGGCCTGTCCCGGGAACACACGTGAAAGTGGATCCGAAATGTGAGGGACGATCATCGGCGAATGTGGTTAGACCAGGCGAGCAAGCAAATTGGTGCTGTAAGAACTGCTCACACCCCATTCATTTCCAGGTTGGACCGGCCCTATACTATCCAATGGAGATTCAGAAAGCTGGATAGCAAACCAAAGGTGTCTAAAATGAAGTTGACCGAGACTCCCCTCTCGGATGACCCTGAACCAAGCGTCGAAGAGAGGTTGAGGATGTGGAGGACGGAGGCGCATGCCTCGCAGCCGAGTGGAGCGGTTTTCCGCGGCCTCGGGGTGGAGGTGAGGAAGGGCTACCTCGAGGACCACAT…	Menghai flavivirus
NC_034017.1	179	121	4.66e-08	3409	3587	461319367	461319524	2	GAGACACCTCTCTCGGATGACCCAGAACCGACAGTTGAAGAGACGTTGAAGATGTGGAAACCCCACGCCCACGCCACTTATGCCCCTTGGGCAATTCGCGGAATGGCTGGGCCGGTTTTTTACATGCACGGGGTGGAGATCAGGAAGGGCCACCTCGAGGACAACGTAGTAAGCTTCCT	GAGACTCCCCTCTCGGATGACCCTGAACCAAGCGTCGAAGAGAGGTTGAGGATGTGGAGGACGGAGGCGCATGCCTCGCAGCCGAGTGGAGCGGTTTTCCGCGGCCTCGGGGTGGAGGTGAGGAAGGGCTACCTCGAGGACCACATCGTGAACTTCCT	Xishuangbanna aedes flavivirus
NC_034204.1	464	297	9.02e-11	5468	5928	461335647	461336107	2	GTGCACACCATCATGATGGATGAGTGTCATTTCCTTGATCCCCTTTCCATTGCGGCCCGTGGAATAATGGACCACATGAACGTACCCGAAAACGCGGGCGTCAATGTGGTGTACCTATCAGCAACCCCGCCAGGTCACCCTCCATCGACGGGCTCGAATTACCCCATCCAGGAGATCGGGGTGCCTCCGCCACGCCAAATTAACAGTACGTGGGTGGAGAAGATGGTTCGCGATGTCGGGGCCCAAAAGACGATAATGTTCGTTCCTTCGCAAGAAATGGCTCAAAACCTGGCCAATACCACGAACCAAGGTGTAGCTTTGCACAGAGACAATTTCGAAACCAACTACAAGACGGCTCTCGACGAGAACACACGTGTGATTTACTCCACTGACATATCT…	GTCCACACCATCATGATGGACGAATGCCACTTTTTGGACCCGATGTCAATAGCGGCCCGGGGAGTGATGGATTACTTAAATATACCATCCAATGCTGGGATAAATGTTGTCTATCTCTCCGCGACGCCACCCGGACAGGCTCCATCAGTTGGCTCGAATTATACGATTCGGGAGTACGCGGCCCCTAGCACTCGAAAACTCAGTTCTGAGTGGTTTGAGAGCATTGTCCGACAGCATGGAGCTGGAAAGACGATAGCGTTCGTCCCATCCCAGGACCAGTCGGAACGGTTTGCGGACTCATCCGCGGGAGCCGTTTCTCTGCATCGGGACAATTTTGAAGAGAATTATGCGAAGGCCCTTGACCCTGAGACAAAAATCATCTATTCGACGGAAATTTCT…	Menghai flavivirus
NC_034017.1	647	413	9.61e-17	5456	6090	461335651	461336291	2	ACACAATCATGATGGATGAGTGCCATTTCTTGGACCCCATGTCAATTGCGGCCCGTGGAATAATGGACTATCTAAATGAGAATGCCGGAGTCAACGTCGTGTATTTGTCGGCCACACCTCCAGGTCATCCCCCCTCGGTTGGGTCAAACTATCCCATCCAGGAGATGGCAATAAATCTACCTCGGATAATGAGTAGCACATGGGTCGAAAAGGTCATTCGTGACGTGGGAGGGGAGAAGACAATAGTCTTTGTCCCATCCCAGGATATGGCCCAGAACCTAGCGAACTCAACCAACCATGGGGTAGCGTTGCATCGGGACAACTTTGAGACCAACTACAGGGTTGCACTGGATGAGGCCACGCGTGTGATCTATTCAACCGACATCTCAGAGATGGGTG…	ACACCATCATGATGGACGAATGCCACTTTTTGGACCCGATGTCAATAGCGGCCCGGGGAGTGATGGATTACTTAAATATACCATCCAATGCTGGGATAAATGTTGTCTATCTCTCCGCGACGCCACCCGGACAGGCTCCATCAGTTGGCTCGAATTATACGATTCGGGAGTACGCGGCCCCTAGCACTCGAAAACTCAGTTCTGAGTGGTTTGAGAGCATTGTCCGACAGCATGGAGCTGGAAAGACGATAGCGTTCGTCCCATCCCAGGACCAGTCGGAACGGTTTGCGGACTCATCCGCGGGAGCCGTTTCTCTGCATCGGGACAATTTTGAAGAGAATTATGCGAAGGCCCTTGACCCTGAGACAAAAATCATCTATTCGACGGAAATTTCTGAGA…	Xishuangbanna aedes flavivirus
GQ165808.1	71	56	6.42e-06	5190	5260	461335652	461335722	2	CACCATCATAATGGATGAATGCCATTTCCTGGACCCCCTGTCCATCGCTTGCCGTGGGGTCATGGATTACT	CACCATCATGATGGACGAATGCCACTTTTTGGACCCGATGTCAATAGCGGCCCGGGGAGTGATGGATTACT	Culex flavivirus
JQ518484.1	71	57	1.51e-07	5190	5260	461335652	461335722	2	CACCATCATAATGGACGAATGCCACTTCTTGGACCCCCTGTCCATCGCCTGTCGTGGGGTCATGGACTACT	CACCATCATGATGGACGAATGCCACTTTTTGGACCCGATGTCAATAGCGGCCCGGGGAGTGATGGATTACT	Culex flavivirus
JX897904.1	71	56	6.42e-06	5190	5260	461335652	461335722	2	CACCATCATAATGGATGAATGCCACTTCCTGGACCCCCTGTCTATCGCTTGTCGTGGGGTCATGGATTACT	CACCATCATGATGGACGAATGCCACTTTTTGGACCCGATGTCAATAGCGGCCCGGGGAGTGATGGATTACT	Culex flavivirus
KU726615.1	71	56	6.42e-06	5190	5260	461335652	461335722	2	CACCATCATAATGGATGAATGCCATTTCCTGGACCCCCTGTCTATTGCTTGCCGTGGGGTCATGGATTACT	CACCATCATGATGGACGAATGCCACTTTTTGGACCCGATGTCAATAGCGGCCCGGGGAGTGATGGATTACT	Culex flavivirus
KT726939.1	71	55	8.3e-05	5222	5292	461335652	461335722	2	CACCATCATAATGGATGAATGCCATTTCCTGGACCCCCTGTCTATTGCTTGCCGTGGGGCCATGGATTACT	CACCATCATGATGGACGAATGCCACTTTTTGGACCCGATGTCAATAGCGGCCCGGGGAGTGATGGATTACT	Culex flavivirus
KY349933.1	71	56	6.77e-06	5279	5349	461335652	461335722	2	CACCATCATAATGGATGAATGCCATTTCCTGGACCCCCTGTCTATTGCTTGCCGTGGGGTCATGGATTACT	CACCATCATGATGGACGAATGCCACTTTTTGGACCCGATGTCAATAGCGGCCCGGGGAGTGATGGATTACT	Culex flavivirus
AB701775.1	71	56	6.89e-06	5280	5350	461335652	461335722	2	CACCATCATAATGGACGAATGTCACTTCCTGGACCCCCTGTCCATCGCCTGTCGTGGGGTCATGGATTACT	CACCATCATGATGGACGAATGCCACTTTTTGGACCCGATGTCAATAGCGGCCCGGGGAGTGATGGATTACT	Culex flavivirus
AB262759.2	71	56	6.89e-06	5281	5351	461335652	461335722	2	CACCATCATAATGGACGAATGTCACTTCCTGGACCCCCTGTCCATCGCCTGTCGTGGGGTCATGGATTACT	CACCATCATGATGGACGAATGCCACTTTTTGGACCCGATGTCAATAGCGGCCCGGGGAGTGATGGATTACT	Culex flavivirus
AB377213.1	71	56	6.89e-06	5281	5351	461335652	461335722	2	CACCATCATAATGGACGAATGTCACTTCCTGGACCCCCTGTCCATCGCCTGTCGTGGGGTCATGGATTACT	CACCATCATGATGGACGAATGCCACTTTTTGGACCCGATGTCAATAGCGGCCCGGGGAGTGATGGATTACT	Culex flavivirus
AB701769.1	71	56	6.89e-06	5281	5351	461335652	461335722	2	CACCATCATAATGGACGAATGTCACTTCCTGGACCCCCTGTCCATCGCCTGTCGTGGGGTCATGGATTACT	CACCATCATGATGGACGAATGCCACTTTTTGGACCCGATGTCAATAGCGGCCCGGGGAGTGATGGATTACT	Culex flavivirus
AB701770.1	71	56	6.89e-06	5281	5351	461335652	461335722	2	CACCATCATAATGGACGAATGTCACTTCCTGGACCCCCTGTCCATCGCCTGTCGTGGGGTCATGGATTACT	CACCATCATGATGGACGAATGCCACTTTTTGGACCCGATGTCAATAGCGGCCCGGGGAGTGATGGATTACT	Culex flavivirus
AB701772.1	71	56	6.89e-06	5281	5351	461335652	461335722	2	CACCATCATAATGGACGAATGTCACTTCCTGGACCCCCTGTCCATCGCCTGTCGTGGGGTAATGGATTACT	CACCATCATGATGGACGAATGCCACTTTTTGGACCCGATGTCAATAGCGGCCCGGGGAGTGATGGATTACT	Culex flavivirus
AB701774.1	71	56	6.89e-06	5281	5351	461335652	461335722	2	CACCATCATAATGGACGAATGTCACTTCCTGGACCCCCTGTCCATCGCCTGTCGTGGGGTCATGGATTACT	CACCATCATGATGGACGAATGCCACTTTTTGGACCCGATGTCAATAGCGGCCCGGGGAGTGATGGATTACT	Culex flavivirus
AB701776.1	71	56	6.89e-06	5281	5351	461335652	461335722	2	CACCATCATAATGGACGAATGTCACTTCCTGGACCCCCTGTCCATCGCCTGTCGTGGGGTCATGGATTACT	CACCATCATGATGGACGAATGCCACTTTTTGGACCCGATGTCAATAGCGGCCCGGGGAGTGATGGATTACT	Culex flavivirus
EU879060.1	71	56	6.89e-06	5281	5351	461335652	461335722	2	CACCATCATAATGGATGAATGCCATTTCCTGGACCCCCTGTCTATTGCTTGCCGTGGGGTCATGGATTACT	CACCATCATGATGGACGAATGCCACTTTTTGGACCCGATGTCAATAGCGGCCCGGGGAGTGATGGATTACT	Culex flavivirus
FJ502995.1	71	56	6.89e-06	5281	5351	461335652	461335722	2	CACCATCATAATGGACGAATGTCACTTCCTGGACCCCTTGTCCATCTCCTGCCGTGGGGTCATGGATTACT	CACCATCATGATGGACGAATGCCACTTTTTGGACCCGATGTCAATAGCGGCCCGGGGAGTGATGGATTACT	Culex flavivirus
FJ663034.1	71	56	6.89e-06	5281	5351	461335652	461335722	2	CACCATCATAATGGACGAATGTCACTTCCTGGACCCCCTGTCCATCGCCTGTCGTGGGGTCATGGATTACT	CACCATCATGATGGACGAATGCCACTTTTTGGACCCGATGTCAATAGCGGCCCGGGGAGTGATGGATTACT	Culex flavivirus
MH719098.1	71	56	6.89e-06	5281	5351	461335652	461335722	2	CACCATCATAATGGATGAATGCCATTTCCTGGACCCCCTGTCTATTGCTTGCCGTGGGGTCATGGATTACT	CACCATCATGATGGACGAATGCCACTTTTTGGACCCGATGTCAATAGCGGCCCGGGGAGTGATGGATTACT	Culex flavivirus
NC_008604.2	71	56	6.89e-06	5281	5351	461335652	461335722	2	CACCATCATAATGGACGAATGTCACTTCCTGGACCCCCTGTCCATCGCCTGTCGTGGGGTCATGGATTACT	CACCATCATGATGGACGAATGCCACTTTTTGGACCCGATGTCAATAGCGGCCCGGGGAGTGATGGATTACT	Culex flavivirus
HQ678513.1	71	57	1.62e-07	5285	5355	461335652	461335722	2	CACCATCATAATGGACGAGTGCCACTTCTTGGACCCCCTGTCCATCGCCTGTCGTGGGGTCATGGATTACT	CACCATCATGATGGACGAATGCCACTTTTTGGACCCGATGTCAATAGCGGCCCGGGGAGTGATGGATTACT	Culex flavivirus
JQ308186.1	71	57	1.62e-07	5285	5355	461335652	461335722	2	CACCATCATAATGGACGAGTGCCACTTCTTGGACCCCCTGTCCATCGCCTGTCGTGGGGTCATGGATTACT	CACCATCATGATGGACGAATGCCACTTTTTGGACCCGATGTCAATAGCGGCCCGGGGAGTGATGGATTACT	Culex flavivirus
JQ308187.1	71	57	1.62e-07	5285	5355	461335652	461335722	2	CACCATCATAATGGACGAGTGCCACTTCTTGGACCCCCTGTCCATCGCCTGTCGTGGGGTCATGGATTACT	CACCATCATGATGGACGAATGCCACTTTTTGGACCCGATGTCAATAGCGGCCCGGGGAGTGATGGATTACT	Culex flavivirus
JQ308188.1	71	56	6.9e-06	5285	5355	461335652	461335722	2	CACCATCATAATGGACGAATGTCACTTCCTGGATCCCCTGTCCATCGCCTGTCGTGGAGTCATGGATTACT	CACCATCATGATGGACGAATGCCACTTTTTGGACCCGATGTCAATAGCGGCCCGGGGAGTGATGGATTACT	Culex flavivirus
JQ308189.1	71	56	6.9e-06	5285	5355	461335652	461335722	2	CACCATCATCATGGACGAATGTCACTTCCTGGACCCCCTGTCCATCGCCTGTCGTGGGGTCATGGATTACT	CACCATCATGATGGACGAATGCCACTTTTTGGACCCGATGTCAATAGCGGCCCGGGGAGTGATGGATTACT	Culex flavivirus
JQ308190.1	71	56	6.9e-06	5285	5355	461335652	461335722	2	CACCATCATAATGGACGAATGTCACTTCCTGGACCCCCTGTCCATCGCCTGTCGTGGGGTCATGGATTACT	CACCATCATGATGGACGAATGCCACTTTTTGGACCCGATGTCAATAGCGGCCCGGGGAGTGATGGATTACT	Culex flavivirus
MH188006.1	71	57	1.61e-07	5288	5358	461335652	461335722	2	CACCATCATAATGGACGAATGTCACTTCCTGGACCCCCTGTCCATCGCCTGCCGTGGGGTCATGGATTACT	CACCATCATGATGGACGAATGCCACTTTTTGGACCCGATGTCAATAGCGGCCCGGGGAGTGATGGATTACT	Culex flavivirus
KX924633.1	70	55	2.32e-05	4982	5051	461335653	461335722	2	ACCATCATAATGGACGAATGTCACTTCCTGGACCCCCTGTCCATCGCCTGTCGTGGGGTCATGGATTACT	ACCATCATGATGGACGAATGCCACTTTTTGGACCCGATGTCAATAGCGGCCCGGGGAGTGATGGATTACT	Culex flavivirus
KX657782.1	70	55	2.38e-05	5220	5289	461335653	461335722	2	ACCATCATAATGGACGAATGTCACTTCCTGGACCCCCTGTCCATCGCCTGTCGTGGGGTCATGGATTACT	ACCATCATGATGGACGAATGCCACTTTTTGGACCCGATGTCAATAGCGGCCCGGGGAGTGATGGATTACT	Culex flavivirus
MF582365.1	65	51	0.000283	5224	5288	461335653	461335717	2	ACCATCATCATGGACGAATGCCATTTTCTCGACCCACTCTCCATCGCGTGCCGCGGAATCATGGA	ACCATCATGATGGACGAATGCCACTTTTTGGACCCGATGTCAATAGCGGCCCGGGGAGTGATGGA	Culex flavivirus
MF582366.1	65	51	0.000283	5224	5288	461335653	461335717	2	ACCATCATCATGGACGAATGCCATTTTCTCGACCCACTCTCCATCGCGTGCCGCGGAATCATGGA	ACCATCATGATGGACGAATGCCACTTTTTGGACCCGATGTCAATAGCGGCCCGGGGAGTGATGGA	Culex flavivirus
AB701766.1	70	55	2.41e-05	5282	5351	461335653	461335722	2	ACCATCATAATGGACGAATGTCACTTCCTGGACCCCCTGTCCATCGCCTGTCGTGGGGTCATGGATTACT	ACCATCATGATGGACGAATGCCACTTTTTGGACCCGATGTCAATAGCGGCCCGGGGAGTGATGGATTACT	Culex flavivirus
AB701767.1	70	55	2.41e-05	5282	5351	461335653	461335722	2	ACCATCATAATGGACGAATGTCACTTCCTGGACCCCCTGTCCATCGCCTGTCGTGGGGTCATGGATTACT	ACCATCATGATGGACGAATGCCACTTTTTGGACCCGATGTCAATAGCGGCCCGGGGAGTGATGGATTACT	Culex flavivirus
AB701768.1	70	55	2.41e-05	5282	5351	461335653	461335722	2	ACCATCATAATGGACGAATGTCACTTCCTGGACCCCCTGTCCATCGCCTGTCGTGGGGTCATGGATTACT	ACCATCATGATGGACGAATGCCACTTTTTGGACCCGATGTCAATAGCGGCCCGGGGAGTGATGGATTACT	Culex flavivirus
AB701771.1	70	55	2.41e-05	5282	5351	461335653	461335722	2	ACCATCATAATGGACGAATGTCACTTCCTGGACCCCCTGTCCATCGCCTGTCGTGGGGTCATGGATTACT	ACCATCATGATGGACGAATGCCACTTTTTGGACCCGATGTCAATAGCGGCCCGGGGAGTGATGGATTACT	Culex flavivirus
AB701773.1	70	55	2.41e-05	5282	5351	461335653	461335722	2	ACCATCATAATGGACGAATGTCACTTCCTGGACCCCCTGTCCATCGCCTGTCGTGGGGTCATGGATTACT	ACCATCATGATGGACGAATGCCACTTTTTGGACCCGATGTCAATAGCGGCCCGGGGAGTGATGGATTACT	Culex flavivirus
KP688057.1	65	54	4.69e-08	5453	5517	461335653	461335717	2	ACCATAATCATGGACGAATGTCACTTCTTGGACCCCATGTCGATAGCTGCCAGAGGAATCATGGA	ACCATCATGATGGACGAATGCCACTTTTTGGACCCGATGTCAATAGCGGCCCGGGGAGTGATGGA	Mercadeo virus
KP688058.1	65	53	5.71e-07	5453	5517	461335653	461335717	2	ACCATAATCATGGACGAATGTCACTTCCTGGACCCCATGTCAATAGCTGCAAGAGGAATCATGGA	ACCATCATGATGGACGAATGCCACTTTTTGGACCCGATGTCAATAGCGGCCCGGGGAGTGATGGA	Mercadeo virus
NC_027819.1	65	53	5.71e-07	5453	5517	461335653	461335717	2	ACCATAATCATGGACGAATGTCACTTCCTGGACCCCATGTCAATAGCTGCAAGAGGAATCATGGA	ACCATCATGATGGACGAATGCCACTTTTTGGACCCGATGTCAATAGCGGCCCGGGGAGTGATGGA	Mercadeo virus
KC505248.1	67	56	3.55e-09	5218	5284	461335653	461335719	2	ACCATCATTATGGACGAGTGCCACTTTCTGGACCCGATGTCCATCGCGTGCCGCGGGATAATGGATT	ACCATCATGATGGACGAATGCCACTTTTTGGACCCGATGTCAATAGCGGCCCGGGGAGTGATGGATT	Palm Creek virus
NC_033694.1	67	56	3.55e-09	5218	5284	461335653	461335719	2	ACCATCATTATGGACGAGTGCCACTTTCTGGACCCGATGTCCATCGCGTGCCGCGGGATAATGGATT	ACCATCATGATGGACGAATGCCACTTTTTGGACCCGATGTCAATAGCGGCCCGGGGAGTGATGGATT	Palm Creek virus
KC181923.1	63	52	5.78e-07	5269	5331	461335655	461335717	2	CATTATCATGGATGAGTGTCACTTCATGGATCCCATGTCAATAGCTGCCCGGGGAGTAATGGA	CATCATGATGGACGAATGCCACTTTTTGGACCCGATGTCAATAGCGGCCCGGGGAGTGATGGA	Aedes flavivirus
KJ741266.1	63	52	5.78e-07	5270	5332	461335655	461335717	2	CATTATCATGGATGAGTGTCACTTCATGGATCCCATGTCAATAGCTGCCCGGGGAGTAATGGA	CATCATGATGGACGAATGCCACTTTTTGGACCCGATGTCAATAGCGGCCCGGGGAGTGATGGA	Aedes flavivirus
KY320649.1	63	52	5.25e-07	5199	5261	461335655	461335717	2	CATTATCATGGATGAGTGTCACTTCATGGATCCCATGTCAATAGCTGCCCGGGGAGTAATGGA	CATCATGATGGACGAATGCCACTTTTTGGACCCGATGTCAATAGCGGCCCGGGGAGTGATGGA	La Tina virus
AY149904.1	62	49	0.001	5311	5372	461335656	461335717	2	ATAATCATGGATGAATGTCACTTCATGGACCCCATGTCAATAGCCGCTCGAGGCATAATGGA	ATCATGATGGACGAATGCCACTTTTTGGACCCGATGTCAATAGCGGCCCGGGGAGTGATGGA	Kamiti River virus
AY149905.1	62	49	0.001	5311	5372	461335656	461335717	2	ATAATCATGGATGAATGTCACTTCATGGACCCCATGTCAATAGCCGCTCGAGGCATAATGGA	ATCATGATGGACGAATGCCACTTTTTGGACCCGATGTCAATAGCGGCCCGGGGAGTGATGGA	Kamiti River virus
NC_005064.1	62	49	0.001	5311	5372	461335656	461335717	2	ATAATCATGGATGAATGTCACTTCATGGACCCCATGTCAATAGCCGCTCGAGGCATAATGGA	ATCATGATGGACGAATGCCACTTTTTGGACCCGATGTCAATAGCGGCCCGGGGAGTGATGGA	Kamiti River virus
KC464457.1	65	52	2.41e-05	5293	5357	461335656	461335720	2	ATCATCATGGACGAATGCCATTTTCTCGACCCGCTGTCGATAGCTTGCCGAGGGATCATGGATTA	ATCATGATGGACGAATGCCACTTTTTGGACCCGATGTCAATAGCGGCCCGGGGAGTGATGGATTA	Mosquito flavivirus
NC_021069.1	65	52	2.41e-05	5293	5357	461335656	461335720	2	ATCATCATGGACGAATGCCATTTTCTCGACCCGCTGTCGATAGCTTGCCGAGGGATCATGGATTA	ATCATGATGGACGAATGCCACTTTTTGGACCCGATGTCAATAGCGGCCCGGGGAGTGATGGATTA	Mosquito flavivirus
MG719525.1	65	51	0.000273	5182	5246	461335656	461335720	2	ATCATAATGGATGAATGCCACTTTCTTGATCCGCTGTCGATAGCTTGTCGTGGAATTATGGATTA	ATCATGATGGACGAATGCCACTTTTTGGACCCGATGTCAATAGCGGCCCGGGGAGTGATGGATTA	Quang Binh virus
FJ644291.1	66	51	0.004	5294	5359	461335656	461335721	2	ATCATAATGGATGAATGCCACTTTCTTGATCCGCTGTCGATTGCTTGTCGTGGAATCATGGATTAC	ATCATGATGGACGAATGCCACTTTTTGGACCCGATGTCAATAGCGGCCCGGGGAGTGATGGATTAC	Quang Binh virus
NC_012671.1	66	51	0.004	5294	5359	461335656	461335721	2	ATCATAATGGATGAATGCCACTTTCTTGATCCGCTGTCGATTGCTTGTCGTGGAATCATGGATTAC	ATCATGATGGACGAATGCCACTTTTTGGACCCGATGTCAATAGCGGCCCGGGGAGTGATGGATTAC	Quang Binh virus
AB488408.1	56	47	7.04e-06	5278	5333	461335662	461335717	2	ATGGATGAGTGTCACTTCATGGATCCCATGTCAATAGCTGCCCGGGGAGTAATGGA	ATGGACGAATGCCACTTTTTGGACCCGATGTCAATAGCGGCCCGGGGAGTGATGGA	Aedes flavivirus
NC_012932.1	56	47	7.04e-06	5278	5333	461335662	461335717	2	ATGGATGAGTGTCACTTCATGGATCCCATGTCAATAGCTGCCCGGGGAGTAATGGA	ATGGACGAATGCCACTTTTTGGACCCGATGTCAATAGCGGCCCGGGGAGTGATGGA	Aedes flavivirus
KX924632.1	70	55	2.22e-05	5422	5491	461335722	461335653	2	AGTAATCCATGACCCCACGACAGGCGATGGACAGGGGGTCCAGGAAGTGACATTCGTCCATTATGATGGT	AGTAATCCATCACTCCCCGGGCCGCTATTGACATCGGGTCCAAAAAGTGGCATTCGTCCATCATGATGGT	Culex flavivirus
AY149904.1	270	184	4.88e-08	5677	5939	461336031	461336293	2	TCGACGGATATCTCGGAGATGGGAGCCAACCTTGGAGTCGACCTCGTCATTGATACTCGGAAAGCGTTACGACCAATGGTGGACTCAGCGACGAGGGTTAAGCTAGAGGAAACGCCCATAACAACATCATCGATGGTACAGCGTAGAGGCAGAACCGGCAGACGGGAACCTGGAATGTACGTATACCCAGTGGACAGTAGGACAGAGGAGAATCCTGTCTCGTGGGTGTGTTGGCCAGAGGCACAAATGATATTGGATCAACT	TCGACGGAAATTTCTGAGATGGGAGCCAATTACAACGTTGACCTCGTGATTGACTTGAGAACAGCTGTGAAACCAGTCATACAAAGTGAGGATGAGGTCATCTTGCGAAAGCAGCCCATCACAACATCATCTATGGTGCAGCGACGAGGGCGAACTGGGCAAAATGCCCCAGGTACATATGTTTATCCAGTTGACGCTGCTACCAAGGAGGATCCATATGACTGGGTTTGTTGGCTGGAAGCACAAATGGTGTTAGACCAGCT	Kamiti River virus
AY149905.1	270	184	4.88e-08	5677	5939	461336031	461336293	2	TCGACGGATATCTCGGAGATGGGAGCCAACCTTGGAGTCGACCTCGTCATTGATACTCGGAAAGCGTTACGACCAATGGTGGACTCAGCGACGAGGGTTAAGCTAGAGGAAACGCCCATAACAACATCATCGATGGTACAGCGTAGAGGCAGAACCGGCAGACGGGAACCTGGAATGTACGTGTACCCAGTGGACAGTAGGACAGAGGAGAATCCTGTCTCGTGGGTGTGTTGGCCAGAGGCACAAATGATATTGGATCAACT	TCGACGGAAATTTCTGAGATGGGAGCCAATTACAACGTTGACCTCGTGATTGACTTGAGAACAGCTGTGAAACCAGTCATACAAAGTGAGGATGAGGTCATCTTGCGAAAGCAGCCCATCACAACATCATCTATGGTGCAGCGACGAGGGCGAACTGGGCAAAATGCCCCAGGTACATATGTTTATCCAGTTGACGCTGCTACCAAGGAGGATCCATATGACTGGGTTTGTTGGCTGGAAGCACAAATGGTGTTAGACCAGCT	Kamiti River virus
NC_005064.1	270	184	4.88e-08	5677	5939	461336031	461336293	2	TCGACGGATATCTCGGAGATGGGAGCCAACCTTGGAGTCGACCTCGTCATTGATACTCGGAAAGCGTTACGACCAATGGTGGACTCAGCGACGAGGGTTAAGCTAGAGGAAACGCCCATAACAACATCATCGATGGTACAGCGTAGAGGCAGAACCGGCAGACGGGAACCTGGAATGTACGTGTACCCAGTGGACAGTAGGACAGAGGAGAATCCTGTCTCGTGGGTGTGTTGGCCAGAGGCACAAATGATATTGGATCAACT	TCGACGGAAATTTCTGAGATGGGAGCCAATTACAACGTTGACCTCGTGATTGACTTGAGAACAGCTGTGAAACCAGTCATACAAAGTGAGGATGAGGTCATCTTGCGAAAGCAGCCCATCACAACATCATCTATGGTGCAGCGACGAGGGCGAACTGGGCAAAATGCCCCAGGTACATATGTTTATCCAGTTGACGCTGCTACCAAGGAGGATCCATATGACTGGGTTTGTTGGCTGGAAGCACAAATGGTGTTAGACCAGCT	Kamiti River virus
JQ045682.1	98	72	0.000289	5719	5814	461336032	461336127	2	CGACAGACATTTCAGAGATGGGTGCCAATTTCAAAGCTGAGAGGGTTATAGACCCCAGACGCTGCATGAAACCAGTCATACTAACAGATGGTGAGG	CGACGGAAATTTCTGAGATGGGAGCCAATTACAACGTTGACCTCGTGATTGACTTGAGAACAGCTGTGAAACCAGTCATACAAAGTGAGGATGAGG	Dengue virus 2
KJ469372.1	76	58	7.85e-05	5618	5693	461336032	461336107	2	CGACTGACATTTCTGAGATGGGAGCCAATCTGGATGTGGAGAGAGTGATTGACCCTAGAACCACTTTGAAACCAGT	CGACGGAAATTTCTGAGATGGGAGCCAATTACAACGTTGACCTCGTGATTGACTTGAGAACAGCTGTGAAACCAGT	Phnom Penh bat virus
NC_034007.1	76	58	7.85e-05	5618	5693	461336032	461336107	2	CGACTGACATTTCTGAGATGGGAGCCAATCTGGATGTGGAGAGAGTGATTGACCCTAGAACCACTTTGAAACCAGT	CGACGGAAATTTCTGAGATGGGAGCCAATTACAACGTTGACCTCGTGATTGACTTGAGAACAGCTGTGAAACCAGT	Phnom Penh bat virus
KX669689.1	51	43	8.32e-05	5718	5768	461336034	461336084	2	ACCGACATTAGTGAGATGGGAGCCAATTACAACGTTGACGTTGTTATCGAC	ACGGAAATTTCTGAGATGGGAGCCAATTACAACGTTGACCTCGTGATTGAC	Calbertado virus
KX669685.1	51	43	8.31e-05	5730	5780	461336034	461336084	2	ACCGACATTAGTGAGATGGGAGCCAATTACAACGTTGACGTTGTTATCGAC	ACGGAAATTTCTGAGATGGGAGCCAATTACAACGTTGACCTCGTGATTGAC	Calbertado virus
KX669688.1	51	42	0.004	5733	5783	461336034	461336084	2	ACCGACATTAGTGAGATGGGAGCCAATTACAATGTTGACGTTGTAATCGAC	ACGGAAATTTCTGAGATGGGAGCCAATTACAACGTTGACCTCGTGATTGAC	Calbertado virus
KX669687.1	51	43	8.3e-05	5734	5784	461336034	461336084	2	ACCGACATTAGTGAGATGGGAGCCAATTACAACGTTGACGTTGTTATCGAC	ACGGAAATTTCTGAGATGGGAGCCAATTACAACGTTGACCTCGTGATTGAC	Calbertado virus
KX669686.1	51	43	8.31e-05	5746	5796	461336034	461336084	2	ACCGACATTAGTGAGATGGGAGCCAATTACAACGTTGACGTTGTTATCGAC	ACGGAAATTTCTGAGATGGGAGCCAATTACAACGTTGACCTCGTGATTGAC	Calbertado virus
KY586603.1	96	70	0.001	5647	5740	461336034	461336127	2	ACTGACATTTCWGAAATGGGTGCCAATTTCAAAGCTGAGAGGGTTATAGACCCCAGACGCTGCATGAAACCAGTCATACTAAGAGATGGTGAGG	ACGGAAATTTCTGAGATGGGAGCCAATTACAACGTTGACCTCGTGATTGACTTGAGAACAGCTGTGAAACCAGTCATACAAAGTGAGGATGAGG	Dengue virus
KY586650.1	96	70	0.003	5647	5740	461336034	461336127	2	ACTGACATTTCAGAGATGGGTGCCAATTTCAAAGCTGAGAGAGTTATAGACCCCAGACGCTGCATGAAACCAGTCATACTAACAGATGGTGAGG	ACGGAAATTTCTGAGATGGGAGCCAATTACAACGTTGACCTCGTGATTGACTTGAGAACAGCTGTGAAACCAGTCATACAAAGTGAGGATGAGG	Dengue virus
GU131896.1	96	70	0.003	5689	5782	461336034	461336127	2	ACTGACATTTCAGAAATGGGTGCCAATTTCAAAGCTGACAGGGTTATAGACCCCAGACGCTGCATGAAACCAGTCATACTAACAGATGGTGAGG	ACGGAAATTTCTGAGATGGGAGCCAATTACAACGTTGACCTCGTGATTGACTTGAGAACAGCTGTGAAACCAGTCATACAAAGTGAGGATGAGG	Dengue virus 2
GQ868638.1	96	70	0.004	5711	5804	461336034	461336127	2	ACTGACATTTCAGAAATGGGTGCCAATTTCAAAGCTGACAGGGTTATAGACCCCAGACGCTGCATGAAACCAGTCATACTAACAGATGGTGAGG	ACGGAAATTTCTGAGATGGGAGCCAATTACAACGTTGACCTCGTGATTGACTTGAGAACAGCTGTGAAACCAGTCATACAAAGTGAGGATGAGG	Dengue virus 2
FJ639704.1	96	70	0.004	5716	5809	461336034	461336127	2	ACTGACATTTCAGAAATGGGAGCCAATTTCAAAGCTGAGAGGGTTATAGACCCCAGACGCTGCATGAAACCAGTCATACTAACAGATGGTGAGG	ACGGAAATTTCTGAGATGGGAGCCAATTACAACGTTGACCTCGTGATTGACTTGAGAACAGCTGTGAAACCAGTCATACAAAGTGAGGATGAGG	Dengue virus 2
EU482697.1	96	70	0.004	5721	5814	461336034	461336127	2	ACTGACATTTCAGAGATGGGTGCCAATTTCAAAGCTGAGAGGGTTATAGACCCCAGACGCTGCATGAAACCAGTCATACTAACAGATGGTGAGG	ACGGAAATTTCTGAGATGGGAGCCAATTACAACGTTGACCTCGTGATTGACTTGAGAACAGCTGTGAAACCAGTCATACAAAGTGAGGATGAGG	Dengue virus 2
FJ205878.1	96	70	0.004	5721	5814	461336034	461336127	2	ACTGACATTTCAGAGATGGGTGCCAATTTCAAAGCTGAGAGGGTTATAGACCCCAGACGCTGCATGAAACCAGTCATACTAACAGATGGTGAGG	ACGGAAATTTCTGAGATGGGAGCCAATTACAACGTTGACCTCGTGATTGACTTGAGAACAGCTGTGAAACCAGTCATACAAAGTGAGGATGAGG	Dengue virus 2
FJ390384.1	96	70	0.004	5721	5814	461336034	461336127	2	ACTGACATTTCAGAGATGGGTGCCAATTTCAAAGCTGAGAGGGTTATAGACCCCAGACGCTGCATGAAACCAGTCATACTAACAGATGGTGAGG	ACGGAAATTTCTGAGATGGGAGCCAATTACAACGTTGACCTCGTGATTGACTTGAGAACAGCTGTGAAACCAGTCATACAAAGTGAGGATGAGG	Dengue virus 2
FJ639830.1	96	70	0.004	5721	5814	461336034	461336127	2	ACTGACATTTCAGAAATGGGAGCCAATTTCAAGGCTGAGAGGGTTATAGACCCCAGACGCTGCATGAAACCAGTCATACTAACAGATGGTGAGG	ACGGAAATTTCTGAGATGGGAGCCAATTACAACGTTGACCTCGTGATTGACTTGAGAACAGCTGTGAAACCAGTCATACAAAGTGAGGATGAGG	Dengue virus 2
FJ744720.1	96	70	0.004	5721	5814	461336034	461336127	2	ACTGACATTTCAGAAATGGGAGCCAATTTCAAGGCTGAGAGGGTTATAGACCCCAGACGCTGCATGAAACCAGTCATACTAACAGATGGTGAGG	ACGGAAATTTCTGAGATGGGAGCCAATTACAACGTTGACCTCGTGATTGACTTGAGAACAGCTGTGAAACCAGTCATACAAAGTGAGGATGAGG	Dengue virus 2
FJ744721.1	96	70	0.004	5721	5814	461336034	461336127	2	ACTGACATTTCAGAAATGGGAGCCAATTTCAAGGCTGAGAGGGTTATAGACCCCAGACGCTGCATGAAACCAGTCATACTAACAGATGGTGAGG	ACGGAAATTTCTGAGATGGGAGCCAATTACAACGTTGACCTCGTGATTGACTTGAGAACAGCTGTGAAACCAGTCATACAAAGTGAGGATGAGG	Dengue virus 2
FJ744722.1	96	70	0.004	5721	5814	461336034	461336127	2	ACTGACATTTCAGAAATGGGAGCCAATTTCAAGGCTGAGAGGGTTATAGACCCCAGACGCTGCATGAAACCAGTCATACTAACAGATGGTGAGG	ACGGAAATTTCTGAGATGGGAGCCAATTACAACGTTGACCTCGTGATTGACTTGAGAACAGCTGTGAAACCAGTCATACAAAGTGAGGATGAGG	Dengue virus 2
FJ744723.1	96	70	0.004	5721	5814	461336034	461336127	2	ACTGACATTTCAGAAATGGGAGCCAATTTCAAGGCTGAGAGGGTTATAGACCCCAGACGCTGCATGAAACCAGTCATACTAACAGATGGTGAGG	ACGGAAATTTCTGAGATGGGAGCCAATTACAACGTTGACCTCGTGATTGACTTGAGAACAGCTGTGAAACCAGTCATACAAAGTGAGGATGAGG	Dengue virus 2
GU131928.1	96	70	0.003	5721	5814	461336034	461336127	2	ACTGACATTTCAGAGATGGGTGCCAATTTCAAAGCTGAGAGGGTTATAGACCCCAGACGCTGCATGAAACCAGTCATACTAACAGATGGTGAGG	ACGGAAATTTCTGAGATGGGAGCCAATTACAACGTTGACCTCGTGATTGACTTGAGAACAGCTGTGAAACCAGTCATACAAAGTGAGGATGAGG	Dengue virus 2
GU131929.1	96	70	0.003	5721	5814	461336034	461336127	2	ACTGACATTTCAGAGATGGGTGCCAATTTCAAAGCTGAGAGGGTTATAGACCCCAGACGCTGCATGAAACCAGTCATACTAACAGATGGTGAGG	ACGGAAATTTCTGAGATGGGAGCCAATTACAACGTTGACCTCGTGATTGACTTGAGAACAGCTGTGAAACCAGTCATACAAAGTGAGGATGAGG	Dengue virus 2
JF730045.1	96	70	0.003	5733	5826	461336034	461336127	2	ACTGACATTTCAGAGATGGGTGCCAATTTCAAAGCTGAGAGGGTTATAGACCCCAGACGCTGCATGAAACCAGTCATACTAACAGATGGTGAGG	ACGGAAATTTCTGAGATGGGAGCCAATTACAACGTTGACCTCGTGATTGACTTGAGAACAGCTGTGAAACCAGTCATACAAAGTGAGGATGAGG	Dengue virus 2
KF955401.1	96	70	0.003	5743	5836	461336034	461336127	2	ACTGACATTTCAGAGATGGGTGCCAATTTCAAAGCTGAGAGGGTTATAGACCCCAGACGCTGCATGAAACCAGTCATACTAACAGATGGTGAGG	ACGGAAATTTCTGAGATGGGAGCCAATTACAACGTTGACCTCGTGATTGACTTGAGAACAGCTGTGAAACCAGTCATACAAAGTGAGGATGAGG	Dengue virus 2
KF955402.1	96	70	0.003	5743	5836	461336034	461336127	2	ACTGACATTTCAGAGATGGGTGCCAATTTCAAAGCTGAGAGGGTTATAGACCCCAGACGCTGCATGAAACCAGTCATACTAACAGATGGTGAGG	ACGGAAATTTCTGAGATGGGAGCCAATTACAACGTTGACCTCGTGATTGACTTGAGAACAGCTGTGAAACCAGTCATACAAAGTGAGGATGAGG	Dengue virus 2
FJ744719.1	96	70	0.004	5762	5855	461336034	461336127	2	ACTGACATTTCAGAAATGGGAGCCAATTTCAAGGCTGAGAGGGTTATAGACCCCAGACGCTGCATGAAACCAGTCATACTAACAGATGGTGAGG	ACGGAAATTTCTGAGATGGGAGCCAATTACAACGTTGACCTCGTGATTGACTTGAGAACAGCTGTGAAACCAGTCATACAAAGTGAGGATGAGG	Dengue virus 2
NC_034204.1	51	42	0.004	3553	3603	461336357	461336407	2	CGGGGTGGAGTTCAGGAAGGGCCACCTCGACGACAATATCGTGAGCTTCCT	CGCGGTGGAGGTGAGGAAGGGCTACCTCGAGGATCACATCGTGAACTTCCT	Menghai flavivirus
NC_034204.1	956	619	3.36e+35	4700	5641	461336630	461337562	2	GACGGGGTATACCGTGTGAAGGCTAAAGGAGTGGCCATAGATAGGCAGCGAGGGGCTGGAGTCGTCCGAAATGGGACGTTCCACACCTTATGGCATGTAACAAAAGGGGACGTTGTTCACTGGCGAGGAAAAGCCGTGAGCGCCCATTCGGGTAACGTGACCAAGGATGTTTTGGCTTATGGCGGAACATGGAACCTGCCAGAACCCGATGTCTCACAGGAAGTTGACATAATGGCGTGCTGTCCAGATGGCACAGTTGAATACCACAAGTACAAACCTGGTATCCTCATGCTGGATGGTTTGAAGACACCTTACATATCAAAAGACTTCGGACACGGTTCCTCTGGGTCGCCCTTCTTTCAAGATGGAGTCCCAGTGGGGCTCTACGGCTATGGCTTT…	GACGGAGTCTACCGAATCAAGTCCAAAGGAGTTGCCATTGATCGTCAACGGGGTGTTGGGGTTGTAAGACGAGGAGTTTTTCACACCCTCTACCATGTAACGCGTGGTGGTCTTGTGTACTGGCGAGGGCAGGCAGTTCAACCACACTCTGGTAGTGTGACTGAAGATGTCATCTCTTATGGTGGACCGTGGAATCTGCCAAAGCCTGAACTTGTCAACGAAATTGACGTCCTGGCTTGTCTACCGGACGGCACTGTGGAATATCATAAATATGAGCCCAGCACCATCACCATAGATGGCACTCCCACAATGTTCGTGACAAAAGATTTTGGCTTCGGATCTTCAGGATCTCCCTTCTATTTGGAGGGCGAGCCGGTCGGACTTTATGGGTATGGCTTT…	Menghai flavivirus
KX669689.1	91	67	0.00029	4912	5002	461336949	461337036	2	CAAAGGATTTTGGATTCGGATCTTCAGGATCACCGATTTTTTCGGAGTCGGGGTCTGTTGTTGGATTGTATGGGTATGGGTTTTATTACAA	CAAAAGATTTTGGCTTCGGATCTTCAGGATCTCCCTTCTATTTGGAGGGCGAGCCGGTCGGACTTTATGGGTATGGCTTTCAATATAA	Calbertado virus
KX669688.1	91	67	0.00029	4927	5017	461336949	461337036	2	CAAAGGATTTTGGATTCGGATCTTCAGGATCACCGATTTTTTCGGAGTCGGGGTCTGTTGTTGGATTGTATGGGTATGGGTTTTATTACAA	CAAAAGATTTTGGCTTCGGATCTTCAGGATCTCCCTTCTATTTGGAGGGCGAGCCGGTCGGACTTTATGGGTATGGCTTTCAATATAA	Calbertado virus
KX669687.1	91	67	0.00029	4928	5018	461336949	461337036	2	CAAAGGATTTTGGATTCGGATCTTCAGGATCACCGATTTTTTCGGAGTCGGGGTCTGTTGTTGGATTGTATGGGTATGGGTTTTATTACAA	CAAAAGATTTTGGCTTCGGATCTTCAGGATCTCCCTTCTATTTGGAGGGCGAGCCGGTCGGACTTTATGGGTATGGCTTTCAATATAA	Calbertado virus
KX669686.1	91	67	0.00029	4940	5030	461336949	461337036	2	CAAAGGATTTTGGATTCGGATCTTCAGGATCACCGATTTTTTCGGAGTCGGGGTCTGTTGTTGGATTGTATGGGTATGGGTTTTATTACAA	CAAAAGATTTTGGCTTCGGATCTTCAGGATCTCCCTTCTATTTGGAGGGCGAGCCGGTCGGACTTTATGGGTATGGCTTTCAATATAA	Calbertado virus
NC_034017.1	442	301	1.43e+33	5188	5619	461337125	461337562	2	AGAAGGTTTATTGATTGGCATCCAGGAAAGGGAAAAACGAGAACTTTTATTGTCAAGGAGACGGTCGACAATGTGGCTCAAGGGAAACGCACATTGATCCTAACTCCCACCCGAGTTGTTCTGGAGGAGGTGAGGAAGGCTTTTGGAGAGCAGGACTTCAACATTGGCACGAACGTGGCATTTTGCTCGAAGCAACCGGTGACGTTGGCGTGCCACGCCACGTTCACGAGTTACGTCAAGGCGAGAGGCTGGAAAGGCATCAGAGTGAACACAATCATGATGGATGAGTGCCATTTCTTGGACCCCATGTCAATTGCGGCCCGTGGAATAATGGACTATCTAAATGAGAATGCCGGAGTCAACGTCGTGTATTTGTCGGCCACACCTCCAGGTCATCCC…	AGAACATTCATCGATTGGCACCCTGGCAAGGGAAAGACACGGAAATACATTGTTGAAGAGACACTGAAAAACGTGGAGCTCAAGCGGCGCACCCTTATTTTGACCCCCACCCGAGTTGTTATGGAGGAAGTAAGAAAGGCCTTCGGTGAAACGGAATTCAAGATAGGAACAAATGTTGCCTACTGCAAGAACAATGCTGTGACGATCGCCTGCCATGCAACGTTTATGGATTTTGTTAAGAGTAGAGGTGTTGGCCAAATTAAGGTCCACACCATCATGATGGACGAATGCCACTTTTTGGACCCGATGTCAATAGCGGCCCGGGGAGTGATGGATTACTTAAATATACCATCCAATGCTGGGATAAATGTTGTCTATCTCTCCGCGACGCCACCCGGA…	Xishuangbanna aedes flavivirus
KX669685.1	53	43	0.004	5100	5152	461337131	461337183	2	TTCATTGATTGGCACCCTGGCAAGGGAAAAACCCGTCGAGTCATTGTGCAAGA	TTCATCGATTGGCACCCTGGCAAGGGAAAGACACGGAAATACATTGTTGAAGA	Calbertado virus
HE574574.1	179	121	8.16e-05	5115	5291	461337287	461337463	2	ATAGGATCAAATTTGGCAATGCACCGAAAAAACGCTGTGACCGTTGCCTGCCATGCGACGTTGACCCAGTATGTCATGGAAAAAGGGGTGGACAGCATCAAATTTTCAACCATCATCATGGACGAGTGTCACTTTCTCGACCCGCTCTCCATCGCATGCCGCGGGATCATGGATCAC	ATAGGAACAAATGTTGCCTACTGCAAGAACAATGCTGTGACGATCGCCTGCCATGCAACGTTTATGGATTTTGTTAAGAGTAGAGGTGTTGGCCAAATTAAGGTCCACACCATCATGATGGACGAATGCCACTTTTTGGACCCGATGTCAATAGCGGCCCGGGGAGTGATGGATTAC	Culex theileri flavivirus RP2011
MF582365.1	148	104	1.91e-06	5142	5288	461337313	461337459	2	GAAGAACGCTGTGACTGTGGTCTGCCATGCGACGTTGACCCAATATGTGATGGAAAAAGGGTTAGACAGCATCAAATTCTCAACCATCATCATGGACGAATGCCATTTTCTCGACCCACTCTCCATCGCGTGCCGCGGAATCATGGA	GAACAATGCTGTGACGATCGCCTGCCATGCAACGTTTATGGATTTTGTTAAGAGTAGAGGTGTTGGCCAAATTAAGGTCCACACCATCATGATGGACGAATGCCACTTTTTGGACCCGATGTCAATAGCGGCCCGGGGAGTGATGGA	Culex flavivirus
MF582366.1	148	104	1.91e-06	5142	5288	461337313	461337459	2	GAAGAACGCTGTGACTGTGGTCTGCCATGCGACGTTGACCCAATATGTGATGGAAAAAGGGTTAGACAGCATCAAATTCTCAACCATCATCATGGACGAATGCCATTTTCTCGACCCACTCTCCATCGCGTGCCGCGGAATCATGGA	GAACAATGCTGTGACGATCGCCTGCCATGCAACGTTTATGGATTTTGTTAAGAGTAGAGGTGTTGGCCAAATTAAGGTCCACACCATCATGATGGACGAATGCCACTTTTTGGACCCGATGTCAATAGCGGCCCGGGGAGTGATGGA	Culex flavivirus
GQ165808.1	71	56	6.42e-06	5190	5260	461337394	461337464	2	CACCATCATAATGGATGAATGCCATTTCCTGGACCCCCTGTCCATCGCTTGCCGTGGGGTCATGGATTACT	CACCATCATGATGGACGAATGCCACTTTTTGGACCCGATGTCAATAGCGGCCCGGGGAGTGATGGATTACT	Culex flavivirus
JQ518484.1	71	57	1.51e-07	5190	5260	461337394	461337464	2	CACCATCATAATGGACGAATGCCACTTCTTGGACCCCCTGTCCATCGCCTGTCGTGGGGTCATGGACTACT	CACCATCATGATGGACGAATGCCACTTTTTGGACCCGATGTCAATAGCGGCCCGGGGAGTGATGGATTACT	Culex flavivirus
JX897904.1	71	56	6.42e-06	5190	5260	461337394	461337464	2	CACCATCATAATGGATGAATGCCACTTCCTGGACCCCCTGTCTATCGCTTGTCGTGGGGTCATGGATTACT	CACCATCATGATGGACGAATGCCACTTTTTGGACCCGATGTCAATAGCGGCCCGGGGAGTGATGGATTACT	Culex flavivirus
KU726615.1	71	56	6.42e-06	5190	5260	461337394	461337464	2	CACCATCATAATGGATGAATGCCATTTCCTGGACCCCCTGTCTATTGCTTGCCGTGGGGTCATGGATTACT	CACCATCATGATGGACGAATGCCACTTTTTGGACCCGATGTCAATAGCGGCCCGGGGAGTGATGGATTACT	Culex flavivirus
KT726939.1	71	55	8.3e-05	5222	5292	461337394	461337464	2	CACCATCATAATGGATGAATGCCATTTCCTGGACCCCCTGTCTATTGCTTGCCGTGGGGCCATGGATTACT	CACCATCATGATGGACGAATGCCACTTTTTGGACCCGATGTCAATAGCGGCCCGGGGAGTGATGGATTACT	Culex flavivirus
KY349933.1	71	56	6.77e-06	5279	5349	461337394	461337464	2	CACCATCATAATGGATGAATGCCATTTCCTGGACCCCCTGTCTATTGCTTGCCGTGGGGTCATGGATTACT	CACCATCATGATGGACGAATGCCACTTTTTGGACCCGATGTCAATAGCGGCCCGGGGAGTGATGGATTACT	Culex flavivirus
AB701775.1	71	56	6.89e-06	5280	5350	461337394	461337464	2	CACCATCATAATGGACGAATGTCACTTCCTGGACCCCCTGTCCATCGCCTGTCGTGGGGTCATGGATTACT	CACCATCATGATGGACGAATGCCACTTTTTGGACCCGATGTCAATAGCGGCCCGGGGAGTGATGGATTACT	Culex flavivirus
AB262759.2	71	56	6.89e-06	5281	5351	461337394	461337464	2	CACCATCATAATGGACGAATGTCACTTCCTGGACCCCCTGTCCATCGCCTGTCGTGGGGTCATGGATTACT	CACCATCATGATGGACGAATGCCACTTTTTGGACCCGATGTCAATAGCGGCCCGGGGAGTGATGGATTACT	Culex flavivirus
AB377213.1	71	56	6.89e-06	5281	5351	461337394	461337464	2	CACCATCATAATGGACGAATGTCACTTCCTGGACCCCCTGTCCATCGCCTGTCGTGGGGTCATGGATTACT	CACCATCATGATGGACGAATGCCACTTTTTGGACCCGATGTCAATAGCGGCCCGGGGAGTGATGGATTACT	Culex flavivirus
AB701769.1	71	56	6.89e-06	5281	5351	461337394	461337464	2	CACCATCATAATGGACGAATGTCACTTCCTGGACCCCCTGTCCATCGCCTGTCGTGGGGTCATGGATTACT	CACCATCATGATGGACGAATGCCACTTTTTGGACCCGATGTCAATAGCGGCCCGGGGAGTGATGGATTACT	Culex flavivirus
AB701770.1	71	56	6.89e-06	5281	5351	461337394	461337464	2	CACCATCATAATGGACGAATGTCACTTCCTGGACCCCCTGTCCATCGCCTGTCGTGGGGTCATGGATTACT	CACCATCATGATGGACGAATGCCACTTTTTGGACCCGATGTCAATAGCGGCCCGGGGAGTGATGGATTACT	Culex flavivirus
AB701772.1	71	56	6.89e-06	5281	5351	461337394	461337464	2	CACCATCATAATGGACGAATGTCACTTCCTGGACCCCCTGTCCATCGCCTGTCGTGGGGTAATGGATTACT	CACCATCATGATGGACGAATGCCACTTTTTGGACCCGATGTCAATAGCGGCCCGGGGAGTGATGGATTACT	Culex flavivirus
AB701774.1	71	56	6.89e-06	5281	5351	461337394	461337464	2	CACCATCATAATGGACGAATGTCACTTCCTGGACCCCCTGTCCATCGCCTGTCGTGGGGTCATGGATTACT	CACCATCATGATGGACGAATGCCACTTTTTGGACCCGATGTCAATAGCGGCCCGGGGAGTGATGGATTACT	Culex flavivirus
AB701776.1	71	56	6.89e-06	5281	5351	461337394	461337464	2	CACCATCATAATGGACGAATGTCACTTCCTGGACCCCCTGTCCATCGCCTGTCGTGGGGTCATGGATTACT	CACCATCATGATGGACGAATGCCACTTTTTGGACCCGATGTCAATAGCGGCCCGGGGAGTGATGGATTACT	Culex flavivirus
EU879060.1	71	56	6.89e-06	5281	5351	461337394	461337464	2	CACCATCATAATGGATGAATGCCATTTCCTGGACCCCCTGTCTATTGCTTGCCGTGGGGTCATGGATTACT	CACCATCATGATGGACGAATGCCACTTTTTGGACCCGATGTCAATAGCGGCCCGGGGAGTGATGGATTACT	Culex flavivirus
FJ502995.1	71	56	6.89e-06	5281	5351	461337394	461337464	2	CACCATCATAATGGACGAATGTCACTTCCTGGACCCCTTGTCCATCTCCTGCCGTGGGGTCATGGATTACT	CACCATCATGATGGACGAATGCCACTTTTTGGACCCGATGTCAATAGCGGCCCGGGGAGTGATGGATTACT	Culex flavivirus
FJ663034.1	71	56	6.89e-06	5281	5351	461337394	461337464	2	CACCATCATAATGGACGAATGTCACTTCCTGGACCCCCTGTCCATCGCCTGTCGTGGGGTCATGGATTACT	CACCATCATGATGGACGAATGCCACTTTTTGGACCCGATGTCAATAGCGGCCCGGGGAGTGATGGATTACT	Culex flavivirus
MH719098.1	71	56	6.89e-06	5281	5351	461337394	461337464	2	CACCATCATAATGGATGAATGCCATTTCCTGGACCCCCTGTCTATTGCTTGCCGTGGGGTCATGGATTACT	CACCATCATGATGGACGAATGCCACTTTTTGGACCCGATGTCAATAGCGGCCCGGGGAGTGATGGATTACT	Culex flavivirus
NC_008604.2	71	56	6.89e-06	5281	5351	461337394	461337464	2	CACCATCATAATGGACGAATGTCACTTCCTGGACCCCCTGTCCATCGCCTGTCGTGGGGTCATGGATTACT	CACCATCATGATGGACGAATGCCACTTTTTGGACCCGATGTCAATAGCGGCCCGGGGAGTGATGGATTACT	Culex flavivirus
HQ678513.1	71	57	1.62e-07	5285	5355	461337394	461337464	2	CACCATCATAATGGACGAGTGCCACTTCTTGGACCCCCTGTCCATCGCCTGTCGTGGGGTCATGGATTACT	CACCATCATGATGGACGAATGCCACTTTTTGGACCCGATGTCAATAGCGGCCCGGGGAGTGATGGATTACT	Culex flavivirus
JQ308186.1	71	57	1.62e-07	5285	5355	461337394	461337464	2	CACCATCATAATGGACGAGTGCCACTTCTTGGACCCCCTGTCCATCGCCTGTCGTGGGGTCATGGATTACT	CACCATCATGATGGACGAATGCCACTTTTTGGACCCGATGTCAATAGCGGCCCGGGGAGTGATGGATTACT	Culex flavivirus
JQ308187.1	71	57	1.62e-07	5285	5355	461337394	461337464	2	CACCATCATAATGGACGAGTGCCACTTCTTGGACCCCCTGTCCATCGCCTGTCGTGGGGTCATGGATTACT	CACCATCATGATGGACGAATGCCACTTTTTGGACCCGATGTCAATAGCGGCCCGGGGAGTGATGGATTACT	Culex flavivirus
JQ308188.1	71	56	6.9e-06	5285	5355	461337394	461337464	2	CACCATCATAATGGACGAATGTCACTTCCTGGATCCCCTGTCCATCGCCTGTCGTGGAGTCATGGATTACT	CACCATCATGATGGACGAATGCCACTTTTTGGACCCGATGTCAATAGCGGCCCGGGGAGTGATGGATTACT	Culex flavivirus
JQ308189.1	71	56	6.9e-06	5285	5355	461337394	461337464	2	CACCATCATCATGGACGAATGTCACTTCCTGGACCCCCTGTCCATCGCCTGTCGTGGGGTCATGGATTACT	CACCATCATGATGGACGAATGCCACTTTTTGGACCCGATGTCAATAGCGGCCCGGGGAGTGATGGATTACT	Culex flavivirus
JQ308190.1	71	56	6.9e-06	5285	5355	461337394	461337464	2	CACCATCATAATGGACGAATGTCACTTCCTGGACCCCCTGTCCATCGCCTGTCGTGGGGTCATGGATTACT	CACCATCATGATGGACGAATGCCACTTTTTGGACCCGATGTCAATAGCGGCCCGGGGAGTGATGGATTACT	Culex flavivirus
MH188006.1	71	57	1.61e-07	5288	5358	461337394	461337464	2	CACCATCATAATGGACGAATGTCACTTCCTGGACCCCCTGTCCATCGCCTGCCGTGGGGTCATGGATTACT	CACCATCATGATGGACGAATGCCACTTTTTGGACCCGATGTCAATAGCGGCCCGGGGAGTGATGGATTACT	Culex flavivirus
KX924633.1	70	55	2.32e-05	4982	5051	461337395	461337464	2	ACCATCATAATGGACGAATGTCACTTCCTGGACCCCCTGTCCATCGCCTGTCGTGGGGTCATGGATTACT	ACCATCATGATGGACGAATGCCACTTTTTGGACCCGATGTCAATAGCGGCCCGGGGAGTGATGGATTACT	Culex flavivirus
KX657782.1	70	55	2.38e-05	5220	5289	461337395	461337464	2	ACCATCATAATGGACGAATGTCACTTCCTGGACCCCCTGTCCATCGCCTGTCGTGGGGTCATGGATTACT	ACCATCATGATGGACGAATGCCACTTTTTGGACCCGATGTCAATAGCGGCCCGGGGAGTGATGGATTACT	Culex flavivirus
AB701766.1	70	55	2.41e-05	5282	5351	461337395	461337464	2	ACCATCATAATGGACGAATGTCACTTCCTGGACCCCCTGTCCATCGCCTGTCGTGGGGTCATGGATTACT	ACCATCATGATGGACGAATGCCACTTTTTGGACCCGATGTCAATAGCGGCCCGGGGAGTGATGGATTACT	Culex flavivirus
AB701767.1	70	55	2.41e-05	5282	5351	461337395	461337464	2	ACCATCATAATGGACGAATGTCACTTCCTGGACCCCCTGTCCATCGCCTGTCGTGGGGTCATGGATTACT	ACCATCATGATGGACGAATGCCACTTTTTGGACCCGATGTCAATAGCGGCCCGGGGAGTGATGGATTACT	Culex flavivirus
AB701768.1	70	55	2.41e-05	5282	5351	461337395	461337464	2	ACCATCATAATGGACGAATGTCACTTCCTGGACCCCCTGTCCATCGCCTGTCGTGGGGTCATGGATTACT	ACCATCATGATGGACGAATGCCACTTTTTGGACCCGATGTCAATAGCGGCCCGGGGAGTGATGGATTACT	Culex flavivirus
AB701771.1	70	55	2.41e-05	5282	5351	461337395	461337464	2	ACCATCATAATGGACGAATGTCACTTCCTGGACCCCCTGTCCATCGCCTGTCGTGGGGTCATGGATTACT	ACCATCATGATGGACGAATGCCACTTTTTGGACCCGATGTCAATAGCGGCCCGGGGAGTGATGGATTACT	Culex flavivirus
AB701773.1	70	55	2.41e-05	5282	5351	461337395	461337464	2	ACCATCATAATGGACGAATGTCACTTCCTGGACCCCCTGTCCATCGCCTGTCGTGGGGTCATGGATTACT	ACCATCATGATGGACGAATGCCACTTTTTGGACCCGATGTCAATAGCGGCCCGGGGAGTGATGGATTACT	Culex flavivirus
KP688057.1	65	54	4.69e-08	5453	5517	461337395	461337459	2	ACCATAATCATGGACGAATGTCACTTCTTGGACCCCATGTCGATAGCTGCCAGAGGAATCATGGA	ACCATCATGATGGACGAATGCCACTTTTTGGACCCGATGTCAATAGCGGCCCGGGGAGTGATGGA	Mercadeo virus
KP688058.1	65	53	5.71e-07	5453	5517	461337395	461337459	2	ACCATAATCATGGACGAATGTCACTTCCTGGACCCCATGTCAATAGCTGCAAGAGGAATCATGGA	ACCATCATGATGGACGAATGCCACTTTTTGGACCCGATGTCAATAGCGGCCCGGGGAGTGATGGA	Mercadeo virus
NC_027819.1	65	53	5.71e-07	5453	5517	461337395	461337459	2	ACCATAATCATGGACGAATGTCACTTCCTGGACCCCATGTCAATAGCTGCAAGAGGAATCATGGA	ACCATCATGATGGACGAATGCCACTTTTTGGACCCGATGTCAATAGCGGCCCGGGGAGTGATGGA	Mercadeo virus
KC505248.1	67	56	3.55e-09	5218	5284	461337395	461337461	2	ACCATCATTATGGACGAGTGCCACTTTCTGGACCCGATGTCCATCGCGTGCCGCGGGATAATGGATT	ACCATCATGATGGACGAATGCCACTTTTTGGACCCGATGTCAATAGCGGCCCGGGGAGTGATGGATT	Palm Creek virus
NC_033694.1	67	56	3.55e-09	5218	5284	461337395	461337461	2	ACCATCATTATGGACGAGTGCCACTTTCTGGACCCGATGTCCATCGCGTGCCGCGGGATAATGGATT	ACCATCATGATGGACGAATGCCACTTTTTGGACCCGATGTCAATAGCGGCCCGGGGAGTGATGGATT	Palm Creek virus
KC181923.1	63	52	5.78e-07	5269	5331	461337397	461337459	2	CATTATCATGGATGAGTGTCACTTCATGGATCCCATGTCAATAGCTGCCCGGGGAGTAATGGA	CATCATGATGGACGAATGCCACTTTTTGGACCCGATGTCAATAGCGGCCCGGGGAGTGATGGA	Aedes flavivirus
KJ741266.1	63	52	5.78e-07	5270	5332	461337397	461337459	2	CATTATCATGGATGAGTGTCACTTCATGGATCCCATGTCAATAGCTGCCCGGGGAGTAATGGA	CATCATGATGGACGAATGCCACTTTTTGGACCCGATGTCAATAGCGGCCCGGGGAGTGATGGA	Aedes flavivirus
KY320649.1	63	52	5.25e-07	5199	5261	461337397	461337459	2	CATTATCATGGATGAGTGTCACTTCATGGATCCCATGTCAATAGCTGCCCGGGGAGTAATGGA	CATCATGATGGACGAATGCCACTTTTTGGACCCGATGTCAATAGCGGCCCGGGGAGTGATGGA	La Tina virus
AY149904.1	62	49	0.001	5311	5372	461337398	461337459	2	ATAATCATGGATGAATGTCACTTCATGGACCCCATGTCAATAGCCGCTCGAGGCATAATGGA	ATCATGATGGACGAATGCCACTTTTTGGACCCGATGTCAATAGCGGCCCGGGGAGTGATGGA	Kamiti River virus
AY149905.1	62	49	0.001	5311	5372	461337398	461337459	2	ATAATCATGGATGAATGTCACTTCATGGACCCCATGTCAATAGCCGCTCGAGGCATAATGGA	ATCATGATGGACGAATGCCACTTTTTGGACCCGATGTCAATAGCGGCCCGGGGAGTGATGGA	Kamiti River virus
NC_005064.1	62	49	0.001	5311	5372	461337398	461337459	2	ATAATCATGGATGAATGTCACTTCATGGACCCCATGTCAATAGCCGCTCGAGGCATAATGGA	ATCATGATGGACGAATGCCACTTTTTGGACCCGATGTCAATAGCGGCCCGGGGAGTGATGGA	Kamiti River virus
KC464457.1	65	52	2.41e-05	5293	5357	461337398	461337462	2	ATCATCATGGACGAATGCCATTTTCTCGACCCGCTGTCGATAGCTTGCCGAGGGATCATGGATTA	ATCATGATGGACGAATGCCACTTTTTGGACCCGATGTCAATAGCGGCCCGGGGAGTGATGGATTA	Mosquito flavivirus
NC_021069.1	65	52	2.41e-05	5293	5357	461337398	461337462	2	ATCATCATGGACGAATGCCATTTTCTCGACCCGCTGTCGATAGCTTGCCGAGGGATCATGGATTA	ATCATGATGGACGAATGCCACTTTTTGGACCCGATGTCAATAGCGGCCCGGGGAGTGATGGATTA	Mosquito flavivirus
MG719525.1	65	51	0.000273	5182	5246	461337398	461337462	2	ATCATAATGGATGAATGCCACTTTCTTGATCCGCTGTCGATAGCTTGTCGTGGAATTATGGATTA	ATCATGATGGACGAATGCCACTTTTTGGACCCGATGTCAATAGCGGCCCGGGGAGTGATGGATTA	Quang Binh virus
FJ644291.1	66	51	0.004	5294	5359	461337398	461337463	2	ATCATAATGGATGAATGCCACTTTCTTGATCCGCTGTCGATTGCTTGTCGTGGAATCATGGATTAC	ATCATGATGGACGAATGCCACTTTTTGGACCCGATGTCAATAGCGGCCCGGGGAGTGATGGATTAC	Quang Binh virus
NC_012671.1	66	51	0.004	5294	5359	461337398	461337463	2	ATCATAATGGATGAATGCCACTTTCTTGATCCGCTGTCGATTGCTTGTCGTGGAATCATGGATTAC	ATCATGATGGACGAATGCCACTTTTTGGACCCGATGTCAATAGCGGCCCGGGGAGTGATGGATTAC	Quang Binh virus
AB488408.1	56	47	7.04e-06	5278	5333	461337404	461337459	2	ATGGATGAGTGTCACTTCATGGATCCCATGTCAATAGCTGCCCGGGGAGTAATGGA	ATGGACGAATGCCACTTTTTGGACCCGATGTCAATAGCGGCCCGGGGAGTGATGGA	Aedes flavivirus
NC_012932.1	56	47	7.04e-06	5278	5333	461337404	461337459	2	ATGGATGAGTGTCACTTCATGGATCCCATGTCAATAGCTGCCCGGGGAGTAATGGA	ATGGACGAATGCCACTTTTTGGACCCGATGTCAATAGCGGCCCGGGGAGTGATGGA	Aedes flavivirus
KX924632.1	70	55	2.22e-05	5422	5491	461337464	461337395	2	AGTAATCCATGACCCCACGACAGGCGATGGACAGGGGGTCCAGGAAGTGACATTCGTCCATTATGATGGT	AGTAATCCATCACTCCCCGGGCCGCTATTGACATCGGGTCCAAAAAGTGGCATTCGTCCATCATGATGGT	Culex flavivirus
NC_034204.1	51	42	0.004	3553	3603	461337596	461337646	2	CGGGGTGGAGTTCAGGAAGGGCCACCTCGACGACAATATCGTGAGCTTCCT	CGCGGTGGAGGTGAGGAAGGGCTACCTCGAGGATCACATCGTGAACTTCCT	Menghai flavivirus
MF582365.1	148	104	1.91e-06	5142	5288	461338389	461338535	2	GAAGAACGCTGTGACTGTGGTCTGCCATGCGACGTTGACCCAATATGTGATGGAAAAAGGGTTAGACAGCATCAAATTCTCAACCATCATCATGGACGAATGCCATTTTCTCGACCCACTCTCCATCGCGTGCCGCGGAATCATGGA	GAACAATGCTGTGACGATCGCCTGCCATGCAACGTTTATGGATTTTGTTAAGAGTAGAGGTGTTGGCCAAATTAAGGTCCACACCATCATGATGGACGAATGCCACTTTTTGGACCCGATGTCAATAGCGGCCCGGGGAGTGATGGA	Culex flavivirus
MF582366.1	148	104	1.91e-06	5142	5288	461338389	461338535	2	GAAGAACGCTGTGACTGTGGTCTGCCATGCGACGTTGACCCAATATGTGATGGAAAAAGGGTTAGACAGCATCAAATTCTCAACCATCATCATGGACGAATGCCATTTTCTCGACCCACTCTCCATCGCGTGCCGCGGAATCATGGA	GAACAATGCTGTGACGATCGCCTGCCATGCAACGTTTATGGATTTTGTTAAGAGTAGAGGTGTTGGCCAAATTAAGGTCCACACCATCATGATGGACGAATGCCACTTTTTGGACCCGATGTCAATAGCGGCCCGGGGAGTGATGGA	Culex flavivirus
HE574574.1	150	102	0.000285	5142	5291	461338390	461338539	2	AAAAACGCTGTGACCGTTGCCTGCCATGCGACGTTGACCCAGTATGTCATGGAAAAAGGGGTGGACAGCATCAAATTTTCAACCATCATCATGGACGAGTGTCACTTTCTCGACCCGCTCTCCATCGCATGCCGCGGGATCATGGATCAC	AACAATGCTGTGACGATCGCCTGCCATGCAACGTTTATGGATTTTGTTAAGAGTAGAGGTGTTGGCCAAATTAAGGTCCACACCATCATGATGGACGAATGCCACTTTTTGGACCCGATGTCAATAGCGGCCCGGGGAGTGATGGATTAC	Culex theileri flavivirus RP2011
NC_034204.1	71	54	0.004	5468	5538	461338465	461338535	2	GTGCACACCATCATGATGGATGAGTGTCATTTCCTTGATCCCCTTTCCATTGCGGCCCGTGGAATAATGGA	GTCCACACCATCATGATGGACGAATGCCACTTTTTGGACCCGATGTCAATAGCGGCCCGGGGAGTGATGGA	Menghai flavivirus
NC_034017.1	77	64	7.39e-12	5456	5532	461338469	461338545	2	ACACAATCATGATGGATGAGTGCCATTTCTTGGACCCCATGTCAATTGCGGCCCGTGGAATAATGGACTATCTAAAT	ACACCATCATGATGGACGAATGCCACTTTTTGGACCCGATGTCAATAGCGGCCCGGGGAGTGATGGATTACTTAAAT	Xishuangbanna aedes flavivirus
GQ165808.1	71	56	6.42e-06	5190	5260	461338470	461338540	2	CACCATCATAATGGATGAATGCCATTTCCTGGACCCCCTGTCCATCGCTTGCCGTGGGGTCATGGATTACT	CACCATCATGATGGACGAATGCCACTTTTTGGACCCGATGTCAATAGCGGCCCGGGGAGTGATGGATTACT	Culex flavivirus
JQ518484.1	71	57	1.51e-07	5190	5260	461338470	461338540	2	CACCATCATAATGGACGAATGCCACTTCTTGGACCCCCTGTCCATCGCCTGTCGTGGGGTCATGGACTACT	CACCATCATGATGGACGAATGCCACTTTTTGGACCCGATGTCAATAGCGGCCCGGGGAGTGATGGATTACT	Culex flavivirus
JX897904.1	71	56	6.42e-06	5190	5260	461338470	461338540	2	CACCATCATAATGGATGAATGCCACTTCCTGGACCCCCTGTCTATCGCTTGTCGTGGGGTCATGGATTACT	CACCATCATGATGGACGAATGCCACTTTTTGGACCCGATGTCAATAGCGGCCCGGGGAGTGATGGATTACT	Culex flavivirus
KU726615.1	71	56	6.42e-06	5190	5260	461338470	461338540	2	CACCATCATAATGGATGAATGCCATTTCCTGGACCCCCTGTCTATTGCTTGCCGTGGGGTCATGGATTACT	CACCATCATGATGGACGAATGCCACTTTTTGGACCCGATGTCAATAGCGGCCCGGGGAGTGATGGATTACT	Culex flavivirus
KT726939.1	71	55	8.3e-05	5222	5292	461338470	461338540	2	CACCATCATAATGGATGAATGCCATTTCCTGGACCCCCTGTCTATTGCTTGCCGTGGGGCCATGGATTACT	CACCATCATGATGGACGAATGCCACTTTTTGGACCCGATGTCAATAGCGGCCCGGGGAGTGATGGATTACT	Culex flavivirus
KY349933.1	71	56	6.77e-06	5279	5349	461338470	461338540	2	CACCATCATAATGGATGAATGCCATTTCCTGGACCCCCTGTCTATTGCTTGCCGTGGGGTCATGGATTACT	CACCATCATGATGGACGAATGCCACTTTTTGGACCCGATGTCAATAGCGGCCCGGGGAGTGATGGATTACT	Culex flavivirus
AB701775.1	71	56	6.89e-06	5280	5350	461338470	461338540	2	CACCATCATAATGGACGAATGTCACTTCCTGGACCCCCTGTCCATCGCCTGTCGTGGGGTCATGGATTACT	CACCATCATGATGGACGAATGCCACTTTTTGGACCCGATGTCAATAGCGGCCCGGGGAGTGATGGATTACT	Culex flavivirus
AB262759.2	71	56	6.89e-06	5281	5351	461338470	461338540	2	CACCATCATAATGGACGAATGTCACTTCCTGGACCCCCTGTCCATCGCCTGTCGTGGGGTCATGGATTACT	CACCATCATGATGGACGAATGCCACTTTTTGGACCCGATGTCAATAGCGGCCCGGGGAGTGATGGATTACT	Culex flavivirus
AB377213.1	71	56	6.89e-06	5281	5351	461338470	461338540	2	CACCATCATAATGGACGAATGTCACTTCCTGGACCCCCTGTCCATCGCCTGTCGTGGGGTCATGGATTACT	CACCATCATGATGGACGAATGCCACTTTTTGGACCCGATGTCAATAGCGGCCCGGGGAGTGATGGATTACT	Culex flavivirus
AB701769.1	71	56	6.89e-06	5281	5351	461338470	461338540	2	CACCATCATAATGGACGAATGTCACTTCCTGGACCCCCTGTCCATCGCCTGTCGTGGGGTCATGGATTACT	CACCATCATGATGGACGAATGCCACTTTTTGGACCCGATGTCAATAGCGGCCCGGGGAGTGATGGATTACT	Culex flavivirus
AB701770.1	71	56	6.89e-06	5281	5351	461338470	461338540	2	CACCATCATAATGGACGAATGTCACTTCCTGGACCCCCTGTCCATCGCCTGTCGTGGGGTCATGGATTACT	CACCATCATGATGGACGAATGCCACTTTTTGGACCCGATGTCAATAGCGGCCCGGGGAGTGATGGATTACT	Culex flavivirus
AB701772.1	71	56	6.89e-06	5281	5351	461338470	461338540	2	CACCATCATAATGGACGAATGTCACTTCCTGGACCCCCTGTCCATCGCCTGTCGTGGGGTAATGGATTACT	CACCATCATGATGGACGAATGCCACTTTTTGGACCCGATGTCAATAGCGGCCCGGGGAGTGATGGATTACT	Culex flavivirus
AB701774.1	71	56	6.89e-06	5281	5351	461338470	461338540	2	CACCATCATAATGGACGAATGTCACTTCCTGGACCCCCTGTCCATCGCCTGTCGTGGGGTCATGGATTACT	CACCATCATGATGGACGAATGCCACTTTTTGGACCCGATGTCAATAGCGGCCCGGGGAGTGATGGATTACT	Culex flavivirus
AB701776.1	71	56	6.89e-06	5281	5351	461338470	461338540	2	CACCATCATAATGGACGAATGTCACTTCCTGGACCCCCTGTCCATCGCCTGTCGTGGGGTCATGGATTACT	CACCATCATGATGGACGAATGCCACTTTTTGGACCCGATGTCAATAGCGGCCCGGGGAGTGATGGATTACT	Culex flavivirus
EU879060.1	71	56	6.89e-06	5281	5351	461338470	461338540	2	CACCATCATAATGGATGAATGCCATTTCCTGGACCCCCTGTCTATTGCTTGCCGTGGGGTCATGGATTACT	CACCATCATGATGGACGAATGCCACTTTTTGGACCCGATGTCAATAGCGGCCCGGGGAGTGATGGATTACT	Culex flavivirus
FJ502995.1	71	56	6.89e-06	5281	5351	461338470	461338540	2	CACCATCATAATGGACGAATGTCACTTCCTGGACCCCTTGTCCATCTCCTGCCGTGGGGTCATGGATTACT	CACCATCATGATGGACGAATGCCACTTTTTGGACCCGATGTCAATAGCGGCCCGGGGAGTGATGGATTACT	Culex flavivirus
FJ663034.1	71	56	6.89e-06	5281	5351	461338470	461338540	2	CACCATCATAATGGACGAATGTCACTTCCTGGACCCCCTGTCCATCGCCTGTCGTGGGGTCATGGATTACT	CACCATCATGATGGACGAATGCCACTTTTTGGACCCGATGTCAATAGCGGCCCGGGGAGTGATGGATTACT	Culex flavivirus
MH719098.1	71	56	6.89e-06	5281	5351	461338470	461338540	2	CACCATCATAATGGATGAATGCCATTTCCTGGACCCCCTGTCTATTGCTTGCCGTGGGGTCATGGATTACT	CACCATCATGATGGACGAATGCCACTTTTTGGACCCGATGTCAATAGCGGCCCGGGGAGTGATGGATTACT	Culex flavivirus
NC_008604.2	71	56	6.89e-06	5281	5351	461338470	461338540	2	CACCATCATAATGGACGAATGTCACTTCCTGGACCCCCTGTCCATCGCCTGTCGTGGGGTCATGGATTACT	CACCATCATGATGGACGAATGCCACTTTTTGGACCCGATGTCAATAGCGGCCCGGGGAGTGATGGATTACT	Culex flavivirus
HQ678513.1	71	57	1.62e-07	5285	5355	461338470	461338540	2	CACCATCATAATGGACGAGTGCCACTTCTTGGACCCCCTGTCCATCGCCTGTCGTGGGGTCATGGATTACT	CACCATCATGATGGACGAATGCCACTTTTTGGACCCGATGTCAATAGCGGCCCGGGGAGTGATGGATTACT	Culex flavivirus
JQ308186.1	71	57	1.62e-07	5285	5355	461338470	461338540	2	CACCATCATAATGGACGAGTGCCACTTCTTGGACCCCCTGTCCATCGCCTGTCGTGGGGTCATGGATTACT	CACCATCATGATGGACGAATGCCACTTTTTGGACCCGATGTCAATAGCGGCCCGGGGAGTGATGGATTACT	Culex flavivirus
JQ308187.1	71	57	1.62e-07	5285	5355	461338470	461338540	2	CACCATCATAATGGACGAGTGCCACTTCTTGGACCCCCTGTCCATCGCCTGTCGTGGGGTCATGGATTACT	CACCATCATGATGGACGAATGCCACTTTTTGGACCCGATGTCAATAGCGGCCCGGGGAGTGATGGATTACT	Culex flavivirus
JQ308188.1	71	56	6.9e-06	5285	5355	461338470	461338540	2	CACCATCATAATGGACGAATGTCACTTCCTGGATCCCCTGTCCATCGCCTGTCGTGGAGTCATGGATTACT	CACCATCATGATGGACGAATGCCACTTTTTGGACCCGATGTCAATAGCGGCCCGGGGAGTGATGGATTACT	Culex flavivirus
JQ308189.1	71	56	6.9e-06	5285	5355	461338470	461338540	2	CACCATCATCATGGACGAATGTCACTTCCTGGACCCCCTGTCCATCGCCTGTCGTGGGGTCATGGATTACT	CACCATCATGATGGACGAATGCCACTTTTTGGACCCGATGTCAATAGCGGCCCGGGGAGTGATGGATTACT	Culex flavivirus
JQ308190.1	71	56	6.9e-06	5285	5355	461338470	461338540	2	CACCATCATAATGGACGAATGTCACTTCCTGGACCCCCTGTCCATCGCCTGTCGTGGGGTCATGGATTACT	CACCATCATGATGGACGAATGCCACTTTTTGGACCCGATGTCAATAGCGGCCCGGGGAGTGATGGATTACT	Culex flavivirus
MH188006.1	71	57	1.61e-07	5288	5358	461338470	461338540	2	CACCATCATAATGGACGAATGTCACTTCCTGGACCCCCTGTCCATCGCCTGCCGTGGGGTCATGGATTACT	CACCATCATGATGGACGAATGCCACTTTTTGGACCCGATGTCAATAGCGGCCCGGGGAGTGATGGATTACT	Culex flavivirus
KX924633.1	70	55	2.32e-05	4982	5051	461338471	461338540	2	ACCATCATAATGGACGAATGTCACTTCCTGGACCCCCTGTCCATCGCCTGTCGTGGGGTCATGGATTACT	ACCATCATGATGGACGAATGCCACTTTTTGGACCCGATGTCAATAGCGGCCCGGGGAGTGATGGATTACT	Culex flavivirus
KX657782.1	70	55	2.38e-05	5220	5289	461338471	461338540	2	ACCATCATAATGGACGAATGTCACTTCCTGGACCCCCTGTCCATCGCCTGTCGTGGGGTCATGGATTACT	ACCATCATGATGGACGAATGCCACTTTTTGGACCCGATGTCAATAGCGGCCCGGGGAGTGATGGATTACT	Culex flavivirus
AB701766.1	70	55	2.41e-05	5282	5351	461338471	461338540	2	ACCATCATAATGGACGAATGTCACTTCCTGGACCCCCTGTCCATCGCCTGTCGTGGGGTCATGGATTACT	ACCATCATGATGGACGAATGCCACTTTTTGGACCCGATGTCAATAGCGGCCCGGGGAGTGATGGATTACT	Culex flavivirus
AB701767.1	70	55	2.41e-05	5282	5351	461338471	461338540	2	ACCATCATAATGGACGAATGTCACTTCCTGGACCCCCTGTCCATCGCCTGTCGTGGGGTCATGGATTACT	ACCATCATGATGGACGAATGCCACTTTTTGGACCCGATGTCAATAGCGGCCCGGGGAGTGATGGATTACT	Culex flavivirus
AB701768.1	70	55	2.41e-05	5282	5351	461338471	461338540	2	ACCATCATAATGGACGAATGTCACTTCCTGGACCCCCTGTCCATCGCCTGTCGTGGGGTCATGGATTACT	ACCATCATGATGGACGAATGCCACTTTTTGGACCCGATGTCAATAGCGGCCCGGGGAGTGATGGATTACT	Culex flavivirus
AB701771.1	70	55	2.41e-05	5282	5351	461338471	461338540	2	ACCATCATAATGGACGAATGTCACTTCCTGGACCCCCTGTCCATCGCCTGTCGTGGGGTCATGGATTACT	ACCATCATGATGGACGAATGCCACTTTTTGGACCCGATGTCAATAGCGGCCCGGGGAGTGATGGATTACT	Culex flavivirus
AB701773.1	70	55	2.41e-05	5282	5351	461338471	461338540	2	ACCATCATAATGGACGAATGTCACTTCCTGGACCCCCTGTCCATCGCCTGTCGTGGGGTCATGGATTACT	ACCATCATGATGGACGAATGCCACTTTTTGGACCCGATGTCAATAGCGGCCCGGGGAGTGATGGATTACT	Culex flavivirus
KP688057.1	65	54	4.69e-08	5453	5517	461338471	461338535	2	ACCATAATCATGGACGAATGTCACTTCTTGGACCCCATGTCGATAGCTGCCAGAGGAATCATGGA	ACCATCATGATGGACGAATGCCACTTTTTGGACCCGATGTCAATAGCGGCCCGGGGAGTGATGGA	Mercadeo virus
KP688058.1	65	53	5.71e-07	5453	5517	461338471	461338535	2	ACCATAATCATGGACGAATGTCACTTCCTGGACCCCATGTCAATAGCTGCAAGAGGAATCATGGA	ACCATCATGATGGACGAATGCCACTTTTTGGACCCGATGTCAATAGCGGCCCGGGGAGTGATGGA	Mercadeo virus
NC_027819.1	65	53	5.71e-07	5453	5517	461338471	461338535	2	ACCATAATCATGGACGAATGTCACTTCCTGGACCCCATGTCAATAGCTGCAAGAGGAATCATGGA	ACCATCATGATGGACGAATGCCACTTTTTGGACCCGATGTCAATAGCGGCCCGGGGAGTGATGGA	Mercadeo virus
KC505248.1	67	56	3.55e-09	5218	5284	461338471	461338537	2	ACCATCATTATGGACGAGTGCCACTTTCTGGACCCGATGTCCATCGCGTGCCGCGGGATAATGGATT	ACCATCATGATGGACGAATGCCACTTTTTGGACCCGATGTCAATAGCGGCCCGGGGAGTGATGGATT	Palm Creek virus
NC_033694.1	67	56	3.55e-09	5218	5284	461338471	461338537	2	ACCATCATTATGGACGAGTGCCACTTTCTGGACCCGATGTCCATCGCGTGCCGCGGGATAATGGATT	ACCATCATGATGGACGAATGCCACTTTTTGGACCCGATGTCAATAGCGGCCCGGGGAGTGATGGATT	Palm Creek virus
KC181923.1	63	52	5.78e-07	5269	5331	461338473	461338535	2	CATTATCATGGATGAGTGTCACTTCATGGATCCCATGTCAATAGCTGCCCGGGGAGTAATGGA	CATCATGATGGACGAATGCCACTTTTTGGACCCGATGTCAATAGCGGCCCGGGGAGTGATGGA	Aedes flavivirus
KJ741266.1	63	52	5.78e-07	5270	5332	461338473	461338535	2	CATTATCATGGATGAGTGTCACTTCATGGATCCCATGTCAATAGCTGCCCGGGGAGTAATGGA	CATCATGATGGACGAATGCCACTTTTTGGACCCGATGTCAATAGCGGCCCGGGGAGTGATGGA	Aedes flavivirus
KY320649.1	63	52	5.25e-07	5199	5261	461338473	461338535	2	CATTATCATGGATGAGTGTCACTTCATGGATCCCATGTCAATAGCTGCCCGGGGAGTAATGGA	CATCATGATGGACGAATGCCACTTTTTGGACCCGATGTCAATAGCGGCCCGGGGAGTGATGGA	La Tina virus
AY149904.1	62	49	0.001	5311	5372	461338474	461338535	2	ATAATCATGGATGAATGTCACTTCATGGACCCCATGTCAATAGCCGCTCGAGGCATAATGGA	ATCATGATGGACGAATGCCACTTTTTGGACCCGATGTCAATAGCGGCCCGGGGAGTGATGGA	Kamiti River virus
AY149905.1	62	49	0.001	5311	5372	461338474	461338535	2	ATAATCATGGATGAATGTCACTTCATGGACCCCATGTCAATAGCCGCTCGAGGCATAATGGA	ATCATGATGGACGAATGCCACTTTTTGGACCCGATGTCAATAGCGGCCCGGGGAGTGATGGA	Kamiti River virus
NC_005064.1	62	49	0.001	5311	5372	461338474	461338535	2	ATAATCATGGATGAATGTCACTTCATGGACCCCATGTCAATAGCCGCTCGAGGCATAATGGA	ATCATGATGGACGAATGCCACTTTTTGGACCCGATGTCAATAGCGGCCCGGGGAGTGATGGA	Kamiti River virus
KC464457.1	65	52	2.41e-05	5293	5357	461338474	461338538	2	ATCATCATGGACGAATGCCATTTTCTCGACCCGCTGTCGATAGCTTGCCGAGGGATCATGGATTA	ATCATGATGGACGAATGCCACTTTTTGGACCCGATGTCAATAGCGGCCCGGGGAGTGATGGATTA	Mosquito flavivirus
NC_021069.1	65	52	2.41e-05	5293	5357	461338474	461338538	2	ATCATCATGGACGAATGCCATTTTCTCGACCCGCTGTCGATAGCTTGCCGAGGGATCATGGATTA	ATCATGATGGACGAATGCCACTTTTTGGACCCGATGTCAATAGCGGCCCGGGGAGTGATGGATTA	Mosquito flavivirus
MG719525.1	65	51	0.000273	5182	5246	461338474	461338538	2	ATCATAATGGATGAATGCCACTTTCTTGATCCGCTGTCGATAGCTTGTCGTGGAATTATGGATTA	ATCATGATGGACGAATGCCACTTTTTGGACCCGATGTCAATAGCGGCCCGGGGAGTGATGGATTA	Quang Binh virus
FJ644291.1	66	51	0.004	5294	5359	461338474	461338539	2	ATCATAATGGATGAATGCCACTTTCTTGATCCGCTGTCGATTGCTTGTCGTGGAATCATGGATTAC	ATCATGATGGACGAATGCCACTTTTTGGACCCGATGTCAATAGCGGCCCGGGGAGTGATGGATTAC	Quang Binh virus
NC_012671.1	66	51	0.004	5294	5359	461338474	461338539	2	ATCATAATGGATGAATGCCACTTTCTTGATCCGCTGTCGATTGCTTGTCGTGGAATCATGGATTAC	ATCATGATGGACGAATGCCACTTTTTGGACCCGATGTCAATAGCGGCCCGGGGAGTGATGGATTAC	Quang Binh virus
AB488408.1	56	47	7.04e-06	5278	5333	461338480	461338535	2	ATGGATGAGTGTCACTTCATGGATCCCATGTCAATAGCTGCCCGGGGAGTAATGGA	ATGGACGAATGCCACTTTTTGGACCCGATGTCAATAGCGGCCCGGGGAGTGATGGA	Aedes flavivirus
NC_012932.1	56	47	7.04e-06	5278	5333	461338480	461338535	2	ATGGATGAGTGTCACTTCATGGATCCCATGTCAATAGCTGCCCGGGGAGTAATGGA	ATGGACGAATGCCACTTTTTGGACCCGATGTCAATAGCGGCCCGGGGAGTGATGGA	Aedes flavivirus
KX924632.1	70	55	2.22e-05	5422	5491	461338540	461338471	2	AGTAATCCATGACCCCACGACAGGCGATGGACAGGGGGTCCAGGAAGTGACATTCGTCCATTATGATGGT	AGTAATCCATCACTCCCCGGGCCGCTATTGACATCGGGTCCAAAAAGTGGCATTCGTCCATCATGATGGT	Culex flavivirus
NC_034204.1	1252	792	3.83e+28	4700	5928	461342735	461343930	2	GACGGGGTATACCGTGTGAAGGCTAAAGGAGTGGCCATAGATAGGCAGCGAGGGGCTGGAGTCGTCCGAAATGGGACGTTCCACACCTTATGGCATGTAACAAAAGGGGACGTTGTTCACTGGCGAGGAAAAGCCGTGAGCGCCCATTCGGGTAACGTGACCAAGGATGTTTTGGCTTATGGCGGAACATGGAACCTGCCAGAACCCGATGTCTCACAGGAAGTTGACATAATGGCGTGCTGTCCAGATGGCACAGTTGAATACCACAAGTACAAACCTGGTATCCTCATGCTGGATGGTTTGAAGACACCTTACATATCAAAAGACTTCGGACACGGTTCCTCTGGGTCGCCCTTCTTTCAAGATGGAGTCCCAGTGGGGCTCTACGGCTATGGCTTT…	GACGGAGTCTACCGAATCAAGTCCAAAGGAGTTGCCATTGATCGTCAACGGGGTGTTGGGGTTGTAAGACGAGGAGTTTTTCACACCCTCTACCATGTAACGCGTGGTGGTCTTGTGTACTGGCGAGGGCAGGCAGTTCAACCACACTCTGGTAGTGTGACTGAAGATGTCATCTCTTATGGTGGACCGTGGAATCTGCCAAAGCCTGAACTTGTCAACGAAATTGACGTCCTGGCTTGTCTACCGGACGGCACTGTGGAATATCATAAATATGAGCCCAGCACCATCACCATAGATGGCACTCCCACAATGTTCGTGACAAAAGATTTTGGCTTCGGATCTTCAGGATCTCCCTTCTATTTGGAGGGCGAGCCGGTCGGACTTTATGGGTACGGCTTT…	Menghai flavivirus
NC_034017.1	914	579	5.68e+26	5188	6086	461343230	461344110	2	AGAAGGTTTATTGATTGGCATCCAGGAAAGGGAAAAACGAGAACTTTTATTGTCAAGGAGACGGTCGACAATGTGGCTCAAGGGAAACGCACATTGATCCTAACTCCCACCCGAGTTGTTCTGGAGGAGGTGAGGAAGGCTTTTGGAGAGCAGGACTTCAACATTGGCACGAACGTGGCATTTTGCTCGAAGCAACCGGTGACGTTGGCGTGCCACGCCACGTTCACGAGTTACGTCAAGGCGAGAGGCTGGAAAGGCATCAGAGTGAACACAATCATGATGGATGAGTGCCATTTCTTGGACCCCATGTCAATTGCGGCCCGTGGAATAATGGACTATCTAAATGAGAATGCCGGAGTCAACGTCGTGTATTTGTCGGCCACACCTCCAGGTCATCCC…	AGAACATTCATCGATTGGCACCCTGGCAAGGGAAAGACACGGAAATACATTGTTGAAGAGACACTGAAAAACGTGGAGCTCAAGCGGCGCACCCTTATTTTGACCCCCACCCGAGTTGTTATGGAGGAAGTAAGAAAGGCCTTCGGTGAAACGGAATTCAAGATAGGAACAAATGTTGCCTACTGCAAGAACAATGCTGTGACGATCGCCTGCCATGCAACGTGTGTTGGCCAAATTAAGGTCCACACCATCATGATGGATGAATGCCACTTTTTGGACCCGATGTCAATAGCGGCCCGGGGAGTGATGGATTACTTAAATTTACCATCCAATGCTGGGATAAATGTTGTCTATCTCTCCGCGACGCCACCCGGACAGGCTCCATCAGTTGGCTCGAAT…	Xishuangbanna aedes flavivirus
KX669685.1	53	43	0.004	5100	5152	461343236	461343288	2	TTCATTGATTGGCACCCTGGCAAGGGAAAAACCCGTCGAGTCATTGTGCAAGA	TTCATCGATTGGCACCCTGGCAAGGGAAAGACACGGAAATACATTGTTGAAGA	Calbertado virus
GQ165808.1	71	57	1.51e-07	5190	5260	461343475	461343545	2	CACCATCATAATGGATGAATGCCATTTCCTGGACCCCCTGTCCATCGCTTGCCGTGGGGTCATGGATTACT	CACCATCATGATGGATGAATGCCACTTTTTGGACCCGATGTCAATAGCGGCCCGGGGAGTGATGGATTACT	Culex flavivirus
JQ518484.1	71	56	6.42e-06	5190	5260	461343475	461343545	2	CACCATCATAATGGACGAATGCCACTTCTTGGACCCCCTGTCCATCGCCTGTCGTGGGGTCATGGACTACT	CACCATCATGATGGATGAATGCCACTTTTTGGACCCGATGTCAATAGCGGCCCGGGGAGTGATGGATTACT	Culex flavivirus
JX897904.1	71	57	1.51e-07	5190	5260	461343475	461343545	2	CACCATCATAATGGATGAATGCCACTTCCTGGACCCCCTGTCTATCGCTTGTCGTGGGGTCATGGATTACT	CACCATCATGATGGATGAATGCCACTTTTTGGACCCGATGTCAATAGCGGCCCGGGGAGTGATGGATTACT	Culex flavivirus
KU726615.1	71	57	1.51e-07	5190	5260	461343475	461343545	2	CACCATCATAATGGATGAATGCCATTTCCTGGACCCCCTGTCTATTGCTTGCCGTGGGGTCATGGATTACT	CACCATCATGATGGATGAATGCCACTTTTTGGACCCGATGTCAATAGCGGCCCGGGGAGTGATGGATTACT	Culex flavivirus
KT726939.1	71	56	6.81e-06	5222	5292	461343475	461343545	2	CACCATCATAATGGATGAATGCCATTTCCTGGACCCCCTGTCTATTGCTTGCCGTGGGGCCATGGATTACT	CACCATCATGATGGATGAATGCCACTTTTTGGACCCGATGTCAATAGCGGCCCGGGGAGTGATGGATTACT	Culex flavivirus
KY349933.1	71	57	1.59e-07	5279	5349	461343475	461343545	2	CACCATCATAATGGATGAATGCCATTTCCTGGACCCCCTGTCTATTGCTTGCCGTGGGGTCATGGATTACT	CACCATCATGATGGATGAATGCCACTTTTTGGACCCGATGTCAATAGCGGCCCGGGGAGTGATGGATTACT	Culex flavivirus
AB701775.1	71	55	8.4e-05	5280	5350	461343475	461343545	2	CACCATCATAATGGACGAATGTCACTTCCTGGACCCCCTGTCCATCGCCTGTCGTGGGGTCATGGATTACT	CACCATCATGATGGATGAATGCCACTTTTTGGACCCGATGTCAATAGCGGCCCGGGGAGTGATGGATTACT	Culex flavivirus
AB262759.2	71	55	8.4e-05	5281	5351	461343475	461343545	2	CACCATCATAATGGACGAATGTCACTTCCTGGACCCCCTGTCCATCGCCTGTCGTGGGGTCATGGATTACT	CACCATCATGATGGATGAATGCCACTTTTTGGACCCGATGTCAATAGCGGCCCGGGGAGTGATGGATTACT	Culex flavivirus
AB377213.1	71	55	8.4e-05	5281	5351	461343475	461343545	2	CACCATCATAATGGACGAATGTCACTTCCTGGACCCCCTGTCCATCGCCTGTCGTGGGGTCATGGATTACT	CACCATCATGATGGATGAATGCCACTTTTTGGACCCGATGTCAATAGCGGCCCGGGGAGTGATGGATTACT	Culex flavivirus
AB701769.1	71	55	8.4e-05	5281	5351	461343475	461343545	2	CACCATCATAATGGACGAATGTCACTTCCTGGACCCCCTGTCCATCGCCTGTCGTGGGGTCATGGATTACT	CACCATCATGATGGATGAATGCCACTTTTTGGACCCGATGTCAATAGCGGCCCGGGGAGTGATGGATTACT	Culex flavivirus
AB701770.1	71	55	8.4e-05	5281	5351	461343475	461343545	2	CACCATCATAATGGACGAATGTCACTTCCTGGACCCCCTGTCCATCGCCTGTCGTGGGGTCATGGATTACT	CACCATCATGATGGATGAATGCCACTTTTTGGACCCGATGTCAATAGCGGCCCGGGGAGTGATGGATTACT	Culex flavivirus
AB701772.1	71	55	8.4e-05	5281	5351	461343475	461343545	2	CACCATCATAATGGACGAATGTCACTTCCTGGACCCCCTGTCCATCGCCTGTCGTGGGGTAATGGATTACT	CACCATCATGATGGATGAATGCCACTTTTTGGACCCGATGTCAATAGCGGCCCGGGGAGTGATGGATTACT	Culex flavivirus
AB701774.1	71	55	8.4e-05	5281	5351	461343475	461343545	2	CACCATCATAATGGACGAATGTCACTTCCTGGACCCCCTGTCCATCGCCTGTCGTGGGGTCATGGATTACT	CACCATCATGATGGATGAATGCCACTTTTTGGACCCGATGTCAATAGCGGCCCGGGGAGTGATGGATTACT	Culex flavivirus
AB701776.1	71	55	8.4e-05	5281	5351	461343475	461343545	2	CACCATCATAATGGACGAATGTCACTTCCTGGACCCCCTGTCCATCGCCTGTCGTGGGGTCATGGATTACT	CACCATCATGATGGATGAATGCCACTTTTTGGACCCGATGTCAATAGCGGCCCGGGGAGTGATGGATTACT	Culex flavivirus
EU879060.1	71	57	1.62e-07	5281	5351	461343475	461343545	2	CACCATCATAATGGATGAATGCCATTTCCTGGACCCCCTGTCTATTGCTTGCCGTGGGGTCATGGATTACT	CACCATCATGATGGATGAATGCCACTTTTTGGACCCGATGTCAATAGCGGCCCGGGGAGTGATGGATTACT	Culex flavivirus
FJ502995.1	71	55	8.4e-05	5281	5351	461343475	461343545	2	CACCATCATAATGGACGAATGTCACTTCCTGGACCCCTTGTCCATCTCCTGCCGTGGGGTCATGGATTACT	CACCATCATGATGGATGAATGCCACTTTTTGGACCCGATGTCAATAGCGGCCCGGGGAGTGATGGATTACT	Culex flavivirus
FJ663034.1	71	55	8.4e-05	5281	5351	461343475	461343545	2	CACCATCATAATGGACGAATGTCACTTCCTGGACCCCCTGTCCATCGCCTGTCGTGGGGTCATGGATTACT	CACCATCATGATGGATGAATGCCACTTTTTGGACCCGATGTCAATAGCGGCCCGGGGAGTGATGGATTACT	Culex flavivirus
MH719098.1	71	57	1.62e-07	5281	5351	461343475	461343545	2	CACCATCATAATGGATGAATGCCATTTCCTGGACCCCCTGTCTATTGCTTGCCGTGGGGTCATGGATTACT	CACCATCATGATGGATGAATGCCACTTTTTGGACCCGATGTCAATAGCGGCCCGGGGAGTGATGGATTACT	Culex flavivirus
NC_008604.2	71	55	8.4e-05	5281	5351	461343475	461343545	2	CACCATCATAATGGACGAATGTCACTTCCTGGACCCCCTGTCCATCGCCTGTCGTGGGGTCATGGATTACT	CACCATCATGATGGATGAATGCCACTTTTTGGACCCGATGTCAATAGCGGCCCGGGGAGTGATGGATTACT	Culex flavivirus
HQ678513.1	71	56	6.9e-06	5285	5355	461343475	461343545	2	CACCATCATAATGGACGAGTGCCACTTCTTGGACCCCCTGTCCATCGCCTGTCGTGGGGTCATGGATTACT	CACCATCATGATGGATGAATGCCACTTTTTGGACCCGATGTCAATAGCGGCCCGGGGAGTGATGGATTACT	Culex flavivirus
JQ308186.1	71	56	6.9e-06	5285	5355	461343475	461343545	2	CACCATCATAATGGACGAGTGCCACTTCTTGGACCCCCTGTCCATCGCCTGTCGTGGGGTCATGGATTACT	CACCATCATGATGGATGAATGCCACTTTTTGGACCCGATGTCAATAGCGGCCCGGGGAGTGATGGATTACT	Culex flavivirus
JQ308187.1	71	56	6.9e-06	5285	5355	461343475	461343545	2	CACCATCATAATGGACGAGTGCCACTTCTTGGACCCCCTGTCCATCGCCTGTCGTGGGGTCATGGATTACT	CACCATCATGATGGATGAATGCCACTTTTTGGACCCGATGTCAATAGCGGCCCGGGGAGTGATGGATTACT	Culex flavivirus
JQ308188.1	71	55	8.4e-05	5285	5355	461343475	461343545	2	CACCATCATAATGGACGAATGTCACTTCCTGGATCCCCTGTCCATCGCCTGTCGTGGAGTCATGGATTACT	CACCATCATGATGGATGAATGCCACTTTTTGGACCCGATGTCAATAGCGGCCCGGGGAGTGATGGATTACT	Culex flavivirus
JQ308189.1	71	55	8.4e-05	5285	5355	461343475	461343545	2	CACCATCATCATGGACGAATGTCACTTCCTGGACCCCCTGTCCATCGCCTGTCGTGGGGTCATGGATTACT	CACCATCATGATGGATGAATGCCACTTTTTGGACCCGATGTCAATAGCGGCCCGGGGAGTGATGGATTACT	Culex flavivirus
JQ308190.1	71	55	8.4e-05	5285	5355	461343475	461343545	2	CACCATCATAATGGACGAATGTCACTTCCTGGACCCCCTGTCCATCGCCTGTCGTGGGGTCATGGATTACT	CACCATCATGATGGATGAATGCCACTTTTTGGACCCGATGTCAATAGCGGCCCGGGGAGTGATGGATTACT	Culex flavivirus
MH188006.1	71	56	6.85e-06	5288	5358	461343475	461343545	2	CACCATCATAATGGACGAATGTCACTTCCTGGACCCCCTGTCCATCGCCTGCCGTGGGGTCATGGATTACT	CACCATCATGATGGATGAATGCCACTTTTTGGACCCGATGTCAATAGCGGCCCGGGGAGTGATGGATTACT	Culex flavivirus
KX924633.1	70	54	0.000283	4982	5051	461343476	461343545	2	ACCATCATAATGGACGAATGTCACTTCCTGGACCCCCTGTCCATCGCCTGTCGTGGGGTCATGGATTACT	ACCATCATGATGGATGAATGCCACTTTTTGGACCCGATGTCAATAGCGGCCCGGGGAGTGATGGATTACT	Culex flavivirus
KX657782.1	70	54	0.00029	5220	5289	461343476	461343545	2	ACCATCATAATGGACGAATGTCACTTCCTGGACCCCCTGTCCATCGCCTGTCGTGGGGTCATGGATTACT	ACCATCATGATGGATGAATGCCACTTTTTGGACCCGATGTCAATAGCGGCCCGGGGAGTGATGGATTACT	Culex flavivirus
AB701766.1	70	54	0.000293	5282	5351	461343476	461343545	2	ACCATCATAATGGACGAATGTCACTTCCTGGACCCCCTGTCCATCGCCTGTCGTGGGGTCATGGATTACT	ACCATCATGATGGATGAATGCCACTTTTTGGACCCGATGTCAATAGCGGCCCGGGGAGTGATGGATTACT	Culex flavivirus
AB701767.1	70	54	0.000293	5282	5351	461343476	461343545	2	ACCATCATAATGGACGAATGTCACTTCCTGGACCCCCTGTCCATCGCCTGTCGTGGGGTCATGGATTACT	ACCATCATGATGGATGAATGCCACTTTTTGGACCCGATGTCAATAGCGGCCCGGGGAGTGATGGATTACT	Culex flavivirus
AB701768.1	70	54	0.000293	5282	5351	461343476	461343545	2	ACCATCATAATGGACGAATGTCACTTCCTGGACCCCCTGTCCATCGCCTGTCGTGGGGTCATGGATTACT	ACCATCATGATGGATGAATGCCACTTTTTGGACCCGATGTCAATAGCGGCCCGGGGAGTGATGGATTACT	Culex flavivirus
AB701771.1	70	54	0.000293	5282	5351	461343476	461343545	2	ACCATCATAATGGACGAATGTCACTTCCTGGACCCCCTGTCCATCGCCTGTCGTGGGGTCATGGATTACT	ACCATCATGATGGATGAATGCCACTTTTTGGACCCGATGTCAATAGCGGCCCGGGGAGTGATGGATTACT	Culex flavivirus
AB701773.1	70	54	0.000293	5282	5351	461343476	461343545	2	ACCATCATAATGGACGAATGTCACTTCCTGGACCCCCTGTCCATCGCCTGTCGTGGGGTCATGGATTACT	ACCATCATGATGGATGAATGCCACTTTTTGGACCCGATGTCAATAGCGGCCCGGGGAGTGATGGATTACT	Culex flavivirus
KP688058.1	65	52	2.43e-05	5453	5517	461343476	461343540	2	ACCATAATCATGGACGAATGTCACTTCCTGGACCCCATGTCAATAGCTGCAAGAGGAATCATGGA	ACCATCATGATGGATGAATGCCACTTTTTGGACCCGATGTCAATAGCGGCCCGGGGAGTGATGGA	Mercadeo virus
NC_027819.1	65	52	2.43e-05	5453	5517	461343476	461343540	2	ACCATAATCATGGACGAATGTCACTTCCTGGACCCCATGTCAATAGCTGCAAGAGGAATCATGGA	ACCATCATGATGGATGAATGCCACTTTTTGGACCCGATGTCAATAGCGGCCCGGGGAGTGATGGA	Mercadeo virus
KC505248.1	67	55	4.33e-08	5218	5284	461343476	461343542	2	ACCATCATTATGGACGAGTGCCACTTTCTGGACCCGATGTCCATCGCGTGCCGCGGGATAATGGATT	ACCATCATGATGGATGAATGCCACTTTTTGGACCCGATGTCAATAGCGGCCCGGGGAGTGATGGATT	Palm Creek virus
NC_033694.1	67	55	4.33e-08	5218	5284	461343476	461343542	2	ACCATCATTATGGACGAGTGCCACTTTCTGGACCCGATGTCCATCGCGTGCCGCGGGATAATGGATT	ACCATCATGATGGATGAATGCCACTTTTTGGACCCGATGTCAATAGCGGCCCGGGGAGTGATGGATT	Palm Creek virus
KC181923.1	63	53	1.36e-08	5269	5331	461343478	461343540	2	CATTATCATGGATGAGTGTCACTTCATGGATCCCATGTCAATAGCTGCCCGGGGAGTAATGGA	CATCATGATGGATGAATGCCACTTTTTGGACCCGATGTCAATAGCGGCCCGGGGAGTGATGGA	Aedes flavivirus
KJ741266.1	63	53	1.36e-08	5270	5332	461343478	461343540	2	CATTATCATGGATGAGTGTCACTTCATGGATCCCATGTCAATAGCTGCCCGGGGAGTAATGGA	CATCATGATGGATGAATGCCACTTTTTGGACCCGATGTCAATAGCGGCCCGGGGAGTGATGGA	Aedes flavivirus
KY320649.1	63	53	1.23e-08	5199	5261	461343478	461343540	2	CATTATCATGGATGAGTGTCACTTCATGGATCCCATGTCAATAGCTGCCCGGGGAGTAATGGA	CATCATGATGGATGAATGCCACTTTTTGGACCCGATGTCAATAGCGGCCCGGGGAGTGATGGA	La Tina virus
AY149904.1	62	50	2.53e-05	5311	5372	461343479	461343540	2	ATAATCATGGATGAATGTCACTTCATGGACCCCATGTCAATAGCCGCTCGAGGCATAATGGA	ATCATGATGGATGAATGCCACTTTTTGGACCCGATGTCAATAGCGGCCCGGGGAGTGATGGA	Kamiti River virus
AY149905.1	62	50	2.53e-05	5311	5372	461343479	461343540	2	ATAATCATGGATGAATGTCACTTCATGGACCCCATGTCAATAGCCGCTCGAGGCATAATGGA	ATCATGATGGATGAATGCCACTTTTTGGACCCGATGTCAATAGCGGCCCGGGGAGTGATGGA	Kamiti River virus
NC_005064.1	62	50	2.53e-05	5311	5372	461343479	461343540	2	ATAATCATGGATGAATGTCACTTCATGGACCCCATGTCAATAGCCGCTCGAGGCATAATGGA	ATCATGATGGATGAATGCCACTTTTTGGACCCGATGTCAATAGCGGCCCGGGGAGTGATGGA	Kamiti River virus
MG719525.1	65	52	2.24e-05	5182	5246	461343479	461343543	2	ATCATAATGGATGAATGCCACTTTCTTGATCCGCTGTCGATAGCTTGTCGTGGAATTATGGATTA	ATCATGATGGATGAATGCCACTTTTTGGACCCGATGTCAATAGCGGCCCGGGGAGTGATGGATTA	Quang Binh virus
FJ644291.1	66	52	8.42e-05	5294	5359	461343479	461343544	2	ATCATAATGGATGAATGCCACTTTCTTGATCCGCTGTCGATTGCTTGTCGTGGAATCATGGATTAC	ATCATGATGGATGAATGCCACTTTTTGGACCCGATGTCAATAGCGGCCCGGGGAGTGATGGATTAC	Quang Binh virus
NC_012671.1	66	52	8.42e-05	5294	5359	461343479	461343544	2	ATCATAATGGATGAATGCCACTTTCTTGATCCGCTGTCGATTGCTTGTCGTGGAATCATGGATTAC	ATCATGATGGATGAATGCCACTTTTTGGACCCGATGTCAATAGCGGCCCGGGGAGTGATGGATTAC	Quang Binh virus
AB488408.1	56	48	1.66e-07	5278	5333	461343485	461343540	2	ATGGATGAGTGTCACTTCATGGATCCCATGTCAATAGCTGCCCGGGGAGTAATGGA	ATGGATGAATGCCACTTTTTGGACCCGATGTCAATAGCGGCCCGGGGAGTGATGGA	Aedes flavivirus
NC_012932.1	56	48	1.66e-07	5278	5333	461343485	461343540	2	ATGGATGAGTGTCACTTCATGGATCCCATGTCAATAGCTGCCCGGGGAGTAATGGA	ATGGATGAATGCCACTTTTTGGACCCGATGTCAATAGCGGCCCGGGGAGTGATGGA	Aedes flavivirus
KX924632.1	70	54	0.000271	5422	5491	461343545	461343476	2	AGTAATCCATGACCCCACGACAGGCGATGGACAGGGGGTCCAGGAAGTGACATTCGTCCATTATGATGGT	AGTAATCCATCACTCCCCGGGCCGCTATTGACATCGGGTCCAAAAAGTGGCATTCATCCATCATGATGGT	Culex flavivirus
KT192549.1	135	93	0.004	5671	5802	461343778	461343909	2	AGCCATTTCCCTGCATAGGAACAATTTTGACACCAATTACAGCACAGCTATGGATGAGTCCATAAAATTTATCTACACCACTGACATATCGGAAATGGGAGCCAATTTCAGTGCTGACACCGTCATAGATTT	AGCCGTTTCTCTGCATCGGAACAATTTTGAGGAGAATTATGCGAAGGCCCTTGACCCTGAGACAAAAATCATCTATTCGACGGAAATTTCTGAGATGGGAGCCAATTACAACGTTGACCTCGTGATTGACTT	Parramatta River virus
NC_027817.1	135	93	0.004	5671	5802	461343778	461343909	2	AGCCATTTCCCTGCATAGGAACAATTTTGACACCAATTACAGCACAGCTATGGATGAGTCCATAAAATTTATCTACACCACTGACATATCGGAAATGGGAGCCAATTTCAGTGCTGACACCGTCATAGATTT	AGCCGTTTCTCTGCATCGGAACAATTTTGAGGAGAATTATGCGAAGGCCCTTGACCCTGAGACAAAAATCATCTATTCGACGGAAATTTCTGAGATGGGAGCCAATTACAACGTTGACCTCGTGATTGACTT	Parramatta River virus
AY149904.1	264	182	3.29e-10	5677	5933	461343854	461344110	2	TCGACGGATATCTCGGAGATGGGAGCCAACCTTGGAGTCGACCTCGTCATTGATACTCGGAAAGCGTTACGACCAATGGTGGACTCAGCGACGAGGGTTAAGCTAGAGGAAACGCCCATAACAACATCATCGATGGTACAGCGTAGAGGCAGAACCGGCAGACGGGAACCTGGAATGTACGTATACCCAGTGGACAGTAGGACAGAGGAGAATCCTGTCTCGTGGGTGTGTTGGCCAGAGGCACAAATGATATTGGA	TCGACGGAAATTTCTGAGATGGGAGCCAATTACAACGTTGACCTCGTGATTGACTTGAGAACAGCTGTGAAACCAGTCATACAAAGTGAGGATGAGGTCATCTTGCGAAAGCAGCCCATCACAACATCATCTATGGTGCAGCGACGAGGGCGAACTGGGCGAAATGCCCCAGGTACATATGTATATCCAGTTGACGCTGCTACCAAGGAGGATCCATATGACTGGGTTTGTTGGCTGGAAGCACAAATGGTGTTAGA	Kamiti River virus
AY149905.1	264	181	1.4e-08	5677	5933	461343854	461344110	2	TCGACGGATATCTCGGAGATGGGAGCCAACCTTGGAGTCGACCTCGTCATTGATACTCGGAAAGCGTTACGACCAATGGTGGACTCAGCGACGAGGGTTAAGCTAGAGGAAACGCCCATAACAACATCATCGATGGTACAGCGTAGAGGCAGAACCGGCAGACGGGAACCTGGAATGTACGTGTACCCAGTGGACAGTAGGACAGAGGAGAATCCTGTCTCGTGGGTGTGTTGGCCAGAGGCACAAATGATATTGGA	TCGACGGAAATTTCTGAGATGGGAGCCAATTACAACGTTGACCTCGTGATTGACTTGAGAACAGCTGTGAAACCAGTCATACAAAGTGAGGATGAGGTCATCTTGCGAAAGCAGCCCATCACAACATCATCTATGGTGCAGCGACGAGGGCGAACTGGGCGAAATGCCCCAGGTACATATGTATATCCAGTTGACGCTGCTACCAAGGAGGATCCATATGACTGGGTTTGTTGGCTGGAAGCACAAATGGTGTTAGA	Kamiti River virus
NC_005064.1	264	181	1.4e-08	5677	5933	461343854	461344110	2	TCGACGGATATCTCGGAGATGGGAGCCAACCTTGGAGTCGACCTCGTCATTGATACTCGGAAAGCGTTACGACCAATGGTGGACTCAGCGACGAGGGTTAAGCTAGAGGAAACGCCCATAACAACATCATCGATGGTACAGCGTAGAGGCAGAACCGGCAGACGGGAACCTGGAATGTACGTGTACCCAGTGGACAGTAGGACAGAGGAGAATCCTGTCTCGTGGGTGTGTTGGCCAGAGGCACAAATGATATTGGA	TCGACGGAAATTTCTGAGATGGGAGCCAATTACAACGTTGACCTCGTGATTGACTTGAGAACAGCTGTGAAACCAGTCATACAAAGTGAGGATGAGGTCATCTTGCGAAAGCAGCCCATCACAACATCATCTATGGTGCAGCGACGAGGGCGAACTGGGCGAAATGCCCCAGGTACATATGTATATCCAGTTGACGCTGCTACCAAGGAGGATCCATATGACTGGGTTTGTTGGCTGGAAGCACAAATGGTGTTAGA	Kamiti River virus
JQ045682.1	98	72	0.000289	5719	5814	461343855	461343950	2	CGACAGACATTTCAGAGATGGGTGCCAATTTCAAAGCTGAGAGGGTTATAGACCCCAGACGCTGCATGAAACCAGTCATACTAACAGATGGTGAGG	CGACGGAAATTTCTGAGATGGGAGCCAATTACAACGTTGACCTCGTGATTGACTTGAGAACAGCTGTGAAACCAGTCATACAAAGTGAGGATGAGG	Dengue virus 2
KJ469372.1	76	58	7.85e-05	5618	5693	461343855	461343930	2	CGACTGACATTTCTGAGATGGGAGCCAATCTGGATGTGGAGAGAGTGATTGACCCTAGAACCACTTTGAAACCAGT	CGACGGAAATTTCTGAGATGGGAGCCAATTACAACGTTGACCTCGTGATTGACTTGAGAACAGCTGTGAAACCAGT	Phnom Penh bat virus
NC_034007.1	76	58	7.85e-05	5618	5693	461343855	461343930	2	CGACTGACATTTCTGAGATGGGAGCCAATCTGGATGTGGAGAGAGTGATTGACCCTAGAACCACTTTGAAACCAGT	CGACGGAAATTTCTGAGATGGGAGCCAATTACAACGTTGACCTCGTGATTGACTTGAGAACAGCTGTGAAACCAGT	Phnom Penh bat virus
KX669689.1	51	43	8.32e-05	5718	5768	461343857	461343907	2	ACCGACATTAGTGAGATGGGAGCCAATTACAACGTTGACGTTGTTATCGAC	ACGGAAATTTCTGAGATGGGAGCCAATTACAACGTTGACCTCGTGATTGAC	Calbertado virus
KX669685.1	51	43	8.31e-05	5730	5780	461343857	461343907	2	ACCGACATTAGTGAGATGGGAGCCAATTACAACGTTGACGTTGTTATCGAC	ACGGAAATTTCTGAGATGGGAGCCAATTACAACGTTGACCTCGTGATTGAC	Calbertado virus
KX669688.1	51	42	0.004	5733	5783	461343857	461343907	2	ACCGACATTAGTGAGATGGGAGCCAATTACAATGTTGACGTTGTAATCGAC	ACGGAAATTTCTGAGATGGGAGCCAATTACAACGTTGACCTCGTGATTGAC	Calbertado virus
KX669687.1	51	43	8.3e-05	5734	5784	461343857	461343907	2	ACCGACATTAGTGAGATGGGAGCCAATTACAACGTTGACGTTGTTATCGAC	ACGGAAATTTCTGAGATGGGAGCCAATTACAACGTTGACCTCGTGATTGAC	Calbertado virus
KX669686.1	51	43	8.31e-05	5746	5796	461343857	461343907	2	ACCGACATTAGTGAGATGGGAGCCAATTACAACGTTGACGTTGTTATCGAC	ACGGAAATTTCTGAGATGGGAGCCAATTACAACGTTGACCTCGTGATTGAC	Calbertado virus
KY586603.1	96	70	0.001	5647	5740	461343857	461343950	2	ACTGACATTTCWGAAATGGGTGCCAATTTCAAAGCTGAGAGGGTTATAGACCCCAGACGCTGCATGAAACCAGTCATACTAAGAGATGGTGAGG	ACGGAAATTTCTGAGATGGGAGCCAATTACAACGTTGACCTCGTGATTGACTTGAGAACAGCTGTGAAACCAGTCATACAAAGTGAGGATGAGG	Dengue virus
KY586650.1	96	70	0.003	5647	5740	461343857	461343950	2	ACTGACATTTCAGAGATGGGTGCCAATTTCAAAGCTGAGAGAGTTATAGACCCCAGACGCTGCATGAAACCAGTCATACTAACAGATGGTGAGG	ACGGAAATTTCTGAGATGGGAGCCAATTACAACGTTGACCTCGTGATTGACTTGAGAACAGCTGTGAAACCAGTCATACAAAGTGAGGATGAGG	Dengue virus
GU131896.1	96	70	0.003	5689	5782	461343857	461343950	2	ACTGACATTTCAGAAATGGGTGCCAATTTCAAAGCTGACAGGGTTATAGACCCCAGACGCTGCATGAAACCAGTCATACTAACAGATGGTGAGG	ACGGAAATTTCTGAGATGGGAGCCAATTACAACGTTGACCTCGTGATTGACTTGAGAACAGCTGTGAAACCAGTCATACAAAGTGAGGATGAGG	Dengue virus 2
GQ868638.1	96	70	0.004	5711	5804	461343857	461343950	2	ACTGACATTTCAGAAATGGGTGCCAATTTCAAAGCTGACAGGGTTATAGACCCCAGACGCTGCATGAAACCAGTCATACTAACAGATGGTGAGG	ACGGAAATTTCTGAGATGGGAGCCAATTACAACGTTGACCTCGTGATTGACTTGAGAACAGCTGTGAAACCAGTCATACAAAGTGAGGATGAGG	Dengue virus 2
FJ639704.1	96	70	0.004	5716	5809	461343857	461343950	2	ACTGACATTTCAGAAATGGGAGCCAATTTCAAAGCTGAGAGGGTTATAGACCCCAGACGCTGCATGAAACCAGTCATACTAACAGATGGTGAGG	ACGGAAATTTCTGAGATGGGAGCCAATTACAACGTTGACCTCGTGATTGACTTGAGAACAGCTGTGAAACCAGTCATACAAAGTGAGGATGAGG	Dengue virus 2
EU482697.1	96	70	0.004	5721	5814	461343857	461343950	2	ACTGACATTTCAGAGATGGGTGCCAATTTCAAAGCTGAGAGGGTTATAGACCCCAGACGCTGCATGAAACCAGTCATACTAACAGATGGTGAGG	ACGGAAATTTCTGAGATGGGAGCCAATTACAACGTTGACCTCGTGATTGACTTGAGAACAGCTGTGAAACCAGTCATACAAAGTGAGGATGAGG	Dengue virus 2
FJ205878.1	96	70	0.004	5721	5814	461343857	461343950	2	ACTGACATTTCAGAGATGGGTGCCAATTTCAAAGCTGAGAGGGTTATAGACCCCAGACGCTGCATGAAACCAGTCATACTAACAGATGGTGAGG	ACGGAAATTTCTGAGATGGGAGCCAATTACAACGTTGACCTCGTGATTGACTTGAGAACAGCTGTGAAACCAGTCATACAAAGTGAGGATGAGG	Dengue virus 2
FJ390384.1	96	70	0.004	5721	5814	461343857	461343950	2	ACTGACATTTCAGAGATGGGTGCCAATTTCAAAGCTGAGAGGGTTATAGACCCCAGACGCTGCATGAAACCAGTCATACTAACAGATGGTGAGG	ACGGAAATTTCTGAGATGGGAGCCAATTACAACGTTGACCTCGTGATTGACTTGAGAACAGCTGTGAAACCAGTCATACAAAGTGAGGATGAGG	Dengue virus 2
FJ639830.1	96	70	0.004	5721	5814	461343857	461343950	2	ACTGACATTTCAGAAATGGGAGCCAATTTCAAGGCTGAGAGGGTTATAGACCCCAGACGCTGCATGAAACCAGTCATACTAACAGATGGTGAGG	ACGGAAATTTCTGAGATGGGAGCCAATTACAACGTTGACCTCGTGATTGACTTGAGAACAGCTGTGAAACCAGTCATACAAAGTGAGGATGAGG	Dengue virus 2
FJ744720.1	96	70	0.004	5721	5814	461343857	461343950	2	ACTGACATTTCAGAAATGGGAGCCAATTTCAAGGCTGAGAGGGTTATAGACCCCAGACGCTGCATGAAACCAGTCATACTAACAGATGGTGAGG	ACGGAAATTTCTGAGATGGGAGCCAATTACAACGTTGACCTCGTGATTGACTTGAGAACAGCTGTGAAACCAGTCATACAAAGTGAGGATGAGG	Dengue virus 2
FJ744721.1	96	70	0.004	5721	5814	461343857	461343950	2	ACTGACATTTCAGAAATGGGAGCCAATTTCAAGGCTGAGAGGGTTATAGACCCCAGACGCTGCATGAAACCAGTCATACTAACAGATGGTGAGG	ACGGAAATTTCTGAGATGGGAGCCAATTACAACGTTGACCTCGTGATTGACTTGAGAACAGCTGTGAAACCAGTCATACAAAGTGAGGATGAGG	Dengue virus 2
FJ744722.1	96	70	0.004	5721	5814	461343857	461343950	2	ACTGACATTTCAGAAATGGGAGCCAATTTCAAGGCTGAGAGGGTTATAGACCCCAGACGCTGCATGAAACCAGTCATACTAACAGATGGTGAGG	ACGGAAATTTCTGAGATGGGAGCCAATTACAACGTTGACCTCGTGATTGACTTGAGAACAGCTGTGAAACCAGTCATACAAAGTGAGGATGAGG	Dengue virus 2
FJ744723.1	96	70	0.004	5721	5814	461343857	461343950	2	ACTGACATTTCAGAAATGGGAGCCAATTTCAAGGCTGAGAGGGTTATAGACCCCAGACGCTGCATGAAACCAGTCATACTAACAGATGGTGAGG	ACGGAAATTTCTGAGATGGGAGCCAATTACAACGTTGACCTCGTGATTGACTTGAGAACAGCTGTGAAACCAGTCATACAAAGTGAGGATGAGG	Dengue virus 2
GU131928.1	96	70	0.003	5721	5814	461343857	461343950	2	ACTGACATTTCAGAGATGGGTGCCAATTTCAAAGCTGAGAGGGTTATAGACCCCAGACGCTGCATGAAACCAGTCATACTAACAGATGGTGAGG	ACGGAAATTTCTGAGATGGGAGCCAATTACAACGTTGACCTCGTGATTGACTTGAGAACAGCTGTGAAACCAGTCATACAAAGTGAGGATGAGG	Dengue virus 2
GU131929.1	96	70	0.003	5721	5814	461343857	461343950	2	ACTGACATTTCAGAGATGGGTGCCAATTTCAAAGCTGAGAGGGTTATAGACCCCAGACGCTGCATGAAACCAGTCATACTAACAGATGGTGAGG	ACGGAAATTTCTGAGATGGGAGCCAATTACAACGTTGACCTCGTGATTGACTTGAGAACAGCTGTGAAACCAGTCATACAAAGTGAGGATGAGG	Dengue virus 2
JF730045.1	96	70	0.003	5733	5826	461343857	461343950	2	ACTGACATTTCAGAGATGGGTGCCAATTTCAAAGCTGAGAGGGTTATAGACCCCAGACGCTGCATGAAACCAGTCATACTAACAGATGGTGAGG	ACGGAAATTTCTGAGATGGGAGCCAATTACAACGTTGACCTCGTGATTGACTTGAGAACAGCTGTGAAACCAGTCATACAAAGTGAGGATGAGG	Dengue virus 2
KF955401.1	96	70	0.003	5743	5836	461343857	461343950	2	ACTGACATTTCAGAGATGGGTGCCAATTTCAAAGCTGAGAGGGTTATAGACCCCAGACGCTGCATGAAACCAGTCATACTAACAGATGGTGAGG	ACGGAAATTTCTGAGATGGGAGCCAATTACAACGTTGACCTCGTGATTGACTTGAGAACAGCTGTGAAACCAGTCATACAAAGTGAGGATGAGG	Dengue virus 2
KF955402.1	96	70	0.003	5743	5836	461343857	461343950	2	ACTGACATTTCAGAGATGGGTGCCAATTTCAAAGCTGAGAGGGTTATAGACCCCAGACGCTGCATGAAACCAGTCATACTAACAGATGGTGAGG	ACGGAAATTTCTGAGATGGGAGCCAATTACAACGTTGACCTCGTGATTGACTTGAGAACAGCTGTGAAACCAGTCATACAAAGTGAGGATGAGG	Dengue virus 2
FJ744719.1	96	70	0.004	5762	5855	461343857	461343950	2	ACTGACATTTCAGAAATGGGAGCCAATTTCAAGGCTGAGAGGGTTATAGACCCCAGACGCTGCATGAAACCAGTCATACTAACAGATGGTGAGG	ACGGAAATTTCTGAGATGGGAGCCAATTACAACGTTGACCTCGTGATTGACTTGAGAACAGCTGTGAAACCAGTCATACAAAGTGAGGATGAGG	Dengue virus 2
NC_034204.1	44	38	0.001	3553	3596	461344180	461344223	2	CGGGGTGGAGTTCAGGAAGGGCCACCTCGACGACAATATCGTGA	CGGGGTGGAGGTGAGGAAGGGCTACCTCGAGGACCACATCGTGA	Menghai flavivirus
NC_034204.1	933	627	8.99e+68	2454	3380	461350743	461351662	2	AGATGTTTAAAGAAACGAAGAAGGGCTGTATCGTCTGTGAGGACAAGTTACAGTGCGAAGCGGCCCGAAGCGTGGCGTACCACTCCTACACCCGTGTTGGGCACCCAAATGTCCACCTAAATGTGACGGACTCGTACGGGAATGTGTTTGACGAGTTACCAAAGCGGAAAAGTCTTGTGACTCTAGGAACAGAAACTGTCGAAATGGCTGTATTCCTTTATGACGGCCAACCGAAAGGTGATTTCGGCGTGCTACCAACCCGGTTTCTCAAAGGAGAACAGGAGAGTACCGAACATTATGTCCTCCGGGTTTTGACGGCTTCAGAAAAAGTTCAGAAGGTCTGTGGAAAGGCTATTGCTTTCCAATATGACTTTCTCGGCTACCGCAGGACCTTGTACG…	AGATGTTCAAAGAGACTACAAAAGAGTGTATTGTGAGCGAAGACAAGTTGCAGTGCGCAGCAGCCCGAAGTGTGGCCTACCACGCTTTGACGAAACTTGGCCATCCGACTGTCTACCTGAACATGTCCAATTCCTACGATTCAGTCTTTGATGAGCTTCCGAAAACACGACGCAAGATCACACTTGGAACCGAAAGTGTGGAGATGGCCGTTTACCAGCATACGGGGGAAACCAAAGGCGATTTGGGGAAATTGCCATCCCGGTTTTTCAGTGGAGAGCTTGAGAATGAGAACCACCACGTCTTAAGGGTCATGACGGCCTCAGACTATGTGACGAGTGTGTGTGGAAAAGCGATTGCATTCCAATACGACTTTGTCGGGTTTCGACGGACTTTGTATG…	Menghai flavivirus
NC_034017.1	1382	887	2.26e+56	2438	3801	461350743	461352084	2	AGATGTTTAAAGAGACAAAGAAAGGGTGCATTGTGTGCGAAGACATGCTGCAATGTGAGGCGGCGAGGAGCGTTGCATATCATTCATACACCCGGTTGGGACATCCAACGGTGTACCTAAACGTCTCGGACTCATATGGGAATGTGTTTGATGAGCTGCCGAAGAGAAAGAGTAGAGTAACCCTAGGAACCGAAACCGTTGAAATGGCTGTGTACATGTATGAGGGTCAACCAAAAGGGGACTTTGGAGTCCTACCGGCTCGATTTCTGAAAGGGGAACCGGAGACAACTGATCATTATGTGTTGCGGGTGTTGACGGCGTCCGAGAAAGTGGCTAAGGTGTGCGGGAAAGCCATAGCGTTCCAGTATGAGTTCGTTGGGTTCCGCCGCACATTGTATG…	AGATGTTCAAAGAGACTACAAAAGAGTGTATTGTGAGCGAAGACAAGTTGCAGTGCGCAGCAGCCCGAAGTGTGGCCTACCACGCTTTGACGAAACTTGGCCATCCGACTGTCTACCTGAACATGTCCAATTCCTACGATTCAGTCTTTGATGAGCTTCCGAAAACACGACGCAAGATCACACTTGGAACCGAAAGTGTGGAGATGGCCGTTTACCAGCATACGGGGGAAACCAAAGGCGATTTGGGGAAATTGCCATCCCGGTTTTTCAGTGGAGAGCTTGAGAATGAGAACCACCACGTCTTAAGGGTCATGACGGCCTCAGACTATGTGACGAGTGTGTGTGGAAAAGCGATTGCATTCCAATACGACTTTGTCGGGTTTCGACGGACTTTGTATG…	Xishuangbanna aedes flavivirus
JQ268258.1	375	251	7.36e+18	2635	2999	461351081	461351450	2	GTTTGTGGGAAGGCAATCGGATTCCAGTATGACTTCGTCGGATTTAGAAGAGCCGTGTATGGGTCAAATGTGCAATTAAAGATCTCGAAAAAGGTCTCAATAGAATGCCCCACGTATTTAGCTGGAATGGCTGTCAAGAACGATCGGACTGTGTTTACTGATGGAATGTTTTGGATGTCATCAAGGAAAGATAACGACTCATATGCCATTGACGAATTGGAGATGGAACAATCGCATAGGTGTGTATGGCCCAACCAATACACCCCTGACATGGTTCAAGATCCACGTGATAATGATCTGTTCGTTCCCCCGGAATGGGGAGGGCCTCGATCAAAGGCCAACCACATCCCCGGATACAAAATGCA	GTGTGTGGAAAAGCGATTGCATTCCAATACGACTTTGTCGGGTTTCGACGGACTTTGTATGGATCGAACGTGCAGCTTAAGGTATCACAGACTGTCTCAAGTAATTGCCCAACGTACCTAGCAGGGTTAGCCGTGAAGAACGACCGAACGATTTTTACGGACGGCGTGTTTTGGATGTCTAGTCGTAAACAAGGCAATGAGACTGAGTACACGATTGAGGATTTGGAAACCATGCAAGCCGAAAGTGCATTTGGCCTAAACAATACACGGCTGACAGTTTGGATGACCCAACTGACCAACGGTTATTCATGCCTCCGGCGTGGGGCGGCCCCATCTCGCGGGCGAATCACATCCCGGGTTACAAGATGCA	Hanko virus
NC_030401.1	375	251	7.36e+18	2635	2999	461351081	461351450	2	GTTTGTGGGAAGGCAATCGGATTCCAGTATGACTTCGTCGGATTTAGAAGAGCCGTGTATGGGTCAAATGTGCAATTAAAGATCTCGAAAAAGGTCTCAATAGAATGCCCCACGTATTTAGCTGGAATGGCTGTCAAGAACGATCGGACTGTGTTTACTGATGGAATGTTTTGGATGTCATCAAGGAAAGATAACGACTCATATGCCATTGACGAATTGGAGATGGAACAATCGCATAGGTGTGTATGGCCCAACCAATACACCCCTGACATGGTTCAAGATCCACGTGATAATGATCTGTTCGTTCCCCCGGAATGGGGAGGGCCTCGATCAAAGGCCAACCACATCCCCGGATACAAAATGCA	GTGTGTGGAAAAGCGATTGCATTCCAATACGACTTTGTCGGGTTTCGACGGACTTTGTATGGATCGAACGTGCAGCTTAAGGTATCACAGACTGTCTCAAGTAATTGCCCAACGTACCTAGCAGGGTTAGCCGTGAAGAACGACCGAACGATTTTTACGGACGGCGTGTTTTGGATGTCTAGTCGTAAACAAGGCAATGAGACTGAGTACACGATTGAGGATTTGGAAACCATGCAAGCCGAAAGTGCATTTGGCCTAAACAATACACGGCTGACAGTTTGGATGACCCAACTGACCAACGGTTATTCATGCCTCCGGCGTGGGGCGGCCCCATCTCGCGGGCGAATCACATCCCGGGTTACAAGATGCA	Hanko virus
KY345399.1	372	256	1.55e+26	2699	3063	461351081	461351450	2	GTCTGTGGTAAAGCAATTGGATTCCAGTATGATTTCGTCGGGTTCAGAAGAGCTGTGTATGGATCAAACGTGCAGTTAAAGATCTCGAAGAAGGTGTCGATAGAATGCCCCACGTATTTAGCTGGAATTGCAGTAAAGAACGACCGAACTGTTTTCACTGACGGAATGTTTTGGATGTCATCGCGGAAAGCCAACGACTCATATGCAATTGACGAACTGGAGATGGAACAATCGCACAGATGTGTATGGCCAAACCAGTACACACCTGATATGGTTCAAGACCCACGTGACAATGATCTGTTCGTACCTCCGGAATGGGGAGGGCCCCGATCAAAAGCCAACCACATTCCAGGATACAAAATGCA	GTGTGTGGAAAAGCGATTGCATTCCAATACGACTTTGTCGGGTTTCGACGGACTTTGTATGGATCGAACGTGCAGCTTAAGGTATCACAGACTGTCTCAAGTAATTGCCCAACGTACCTAGCAGGGTTAGCCGTGAAGAACGACCGAACGATTTTTACGGACGGCGTGTTTTGGATGTCTAGTCGTAAACAAGGCAATGAGACTGAGTACACGATTGAGGATTTGGAAACCATGCAAGCCGAAAGTGCATTTGGCCTAAACAATACACGGCTGACAGTTTGGATGACCCAACTGACCAACGGTTATTCATGCCTCCGGCGTGGGGCGGCCCCATCTCGCGGGCGAATCACATCCCGGGTTACAAGATGCA	Ochlerotatus caspius flavivirus
NC_034242.1	372	256	1.55e+26	2699	3063	461351081	461351450	2	GTCTGTGGTAAAGCAATTGGATTCCAGTATGATTTCGTCGGGTTCAGAAGAGCTGTGTATGGATCAAACGTGCAGTTAAAGATCTCGAAGAAGGTGTCGATAGAATGCCCCACGTATTTAGCTGGAATTGCAGTAAAGAACGACCGAACTGTTTTCACTGACGGAATGTTTTGGATGTCATCGCGGAAAGCCAACGACTCATATGCAATTGACGAACTGGAGATGGAACAATCGCACAGATGTGTATGGCCAAACCAGTACACACCTGATATGGTTCAAGACCCACGTGACAATGATCTGTTCGTACCTCCGGAATGGGGAGGGCCCCGATCAAAAGCCAACCACATTCCAGGATACAAAATGCA	GTGTGTGGAAAAGCGATTGCATTCCAATACGACTTTGTCGGGTTTCGACGGACTTTGTATGGATCGAACGTGCAGCTTAAGGTATCACAGACTGTCTCAAGTAATTGCCCAACGTACCTAGCAGGGTTAGCCGTGAAGAACGACCGAACGATTTTTACGGACGGCGTGTTTTGGATGTCTAGTCGTAAACAAGGCAATGAGACTGAGTACACGATTGAGGATTTGGAAACCATGCAAGCCGAAAGTGCATTTGGCCTAAACAATACACGGCTGACAGTTTGGATGACCCAACTGACCAACGGTTATTCATGCCTCCGGCGTGGGGCGGCCCCATCTCGCGGGCGAATCACATCCCGGGTTACAAGATGCA	Ochlerotatus caspius flavivirus
KT192549.1	386	266	1.34e+27	2753	3129	461351081	461351461	2	GTATGTGGAAAAGCGATTGGATTCCAGTATGATTTTGTTGGATACCGTCGGACCATGTATGGATCTAATGTCCAGTTAAAAATATCAAAGAAGGTTTCGATTGAATGTCCCACATACTTGGCAGGAGTCGCCGTGAAAAATGATAGAACGGTTTTCACTGATGGAATGTTCTGGATGTCATCGAAACGTGAGAATGGAACATACGCGATCACTGAGTTAGAGATGGAGCAGTCTCACAAGTGCATCTGGCCAGACCAATACACTCCTGACGCCACTTTGACGCCACGTGACAATGAAATGTTTGTTCCGCCTGAGTGGGGAGGGCCAATGTCGAAAGCCAACCACATTCCTGGTTACAAAATGCAGACTGGATTTCC	GTGTGTGGAAAAGCGATTGCATTCCAATACGACTTTGTCGGGTTTCGACGGACTTTGTATGGATCGAACGTGCAGCTTAAGGTATCACAGACTGTCTCAAGTAATTGCCCAACGTACCTAGCAGGGTTAGCCGTGAAGAACGACCGAACGATTTTTACGGACGGCGTGTTTTGGATGTCTAGTCGTAAACAAGGCAATGAGACTGAGTACACGATTGAGGATTTGGAAACCATGCAAGCCGAAAGTGCATTTGGCCTAAACAATACACGGCTGACAGTTTGGATGACCCAACTGACCAACGGTTATTCATGCCTCCGGCGTGGGGCGGCCCCATCTCGCGGGCGAATCACATCCCGGGTTACAAGATGCAAACTGATTTCC	Parramatta River virus
NC_027817.1	386	266	1.34e+27	2753	3129	461351081	461351461	2	GTATGTGGAAAAGCGATTGGATTCCAGTATGATTTTGTTGGATACCGTCGGACCATGTATGGATCTAATGTCCAGTTAAAAATATCAAAGAAGGTTTCGATTGAATGTCCCACATACTTGGCAGGAGTCGCCGTGAAAAATGATAGAACGGTTTTCACTGATGGAATGTTCTGGATGTCATCGAAACGTGAGAATGGAACATACGCGATCACTGAGTTAGAGATGGAGCAGTCTCACAAGTGCATCTGGCCAGACCAATACACTCCTGACGCCACTTTGACGCCACGTGACAATGAAATGTTTGTTCCGCCTGAGTGGGGAGGGCCAATGTCGAAAGCCAACCACATTCCTGGTTACAAAATGCAGACTGGATTTCC	GTGTGTGGAAAAGCGATTGCATTCCAATACGACTTTGTCGGGTTTCGACGGACTTTGTATGGATCGAACGTGCAGCTTAAGGTATCACAGACTGTCTCAAGTAATTGCCCAACGTACCTAGCAGGGTTAGCCGTGAAGAACGACCGAACGATTTTTACGGACGGCGTGTTTTGGATGTCTAGTCGTAAACAAGGCAATGAGACTGAGTACACGATTGAGGATTTGGAAACCATGCAAGCCGAAAGTGCATTTGGCCTAAACAATACACGGCTGACAGTTTGGATGACCCAACTGACCAACGGTTATTCATGCCTCCGGCGTGGGGCGGCCCCATCTCGCGGGCGAATCACATCCCGGGTTACAAGATGCAAACTGATTTCC	Parramatta River virus
KC181923.1	391	259	7.52e-12	2691	3070	461351082	461351466	2	TGTGCGGCAAGGCTATTGCATTCCAGTTTACGTTCACGGGATTTCGAAGGAGTTTGTACGGGTCGAATGTACAAGTTGCCGTGTCAAAGCATGTGACTCGCCACTGTCCAACATACTTGGCCGGGGTAGCCGTTAAAAATGACAGGACCATAATCACCGACGGGATGTTTTGGATGGAGAGCGAGATTGTAAACGGAACCCAACGCATAGTTGTTCTTGAAATGTTGCAATCACATAGATGCCTTTGGCCTTCGTCATACACTCCCGATGCATTGTCAGACCCAACGGACATGAACATCTTCGTCCCTCCTGCTTGGGGAGGTCCCATCTCAAAAGCTAACCATGTCCCCGGGTATAAAATGCAAACAGACTTCCCGTGG	TGTGTGGAAAAGCGATTGCATTCCAATACGACTTTGTCGGGTTTCGACGGACTTTGTATGGATCGAACGTGCAGCTTAAGGTATCACAGACTGTCTCAAGTAATTGCCCAACGTACCTAGCAGGGTTAGCCGTGAAGAACGACCGAACGATTTTTACGGACGGCGTGTTTTGGATGTCTAGTCGTAAACAAGGCAATGAGACTGAGTACACGATTGAGGATTTGGAAACCATGCAAGCCGAAAGTGCATTTGGCCTAAACAATACACGGCTGACAGTTTGGATGACCCAACTGACCAACGGTTATTCATGCCTCCGGCGTGGGGCGGCCCCATCTCGCGGGCGAATCACATCCCGGGTTACAAGATGCAAACTGATTTCCCTTGG	Aedes flavivirus
KJ741266.1	395	264	3.41e-16	2692	3071	461351082	461351466	2	TGTGCGGCAAAGCCATTGCATTTCAGTTCACGTTCACCGGGTTTCGGAGGAGTTTGTATGGGTCGAACGTACAAGTTGCTGTGTCAAAGCACGTGACTCGCCATTGCCCAACATATTTAGCTGGGGTAGCCGTGAAAAATGATAGGACCATAATCACTGACGGGATGTTTTGGATGGAGAGCGAGATTGTAAACGGAACTCAACGCATAGTCGTTCTTGAAATGTTGCAATCACATAGATGCCTATGGCCTTCGTCATACACTCCTGATGCGCTACTAGACCCAACAGATATGAACATATTCGTCCCTCCTGCTTGGGGGGGTCCCATCTCGAAAGCCAACCATGTCCCCGGGTATAAAATGCAAACAGACTTCCCGTGG	TGTGTGGAAAAGCGATTGCATTCCAATACGACTTTGTCGGGTTTCGACGGACTTTGTATGGATCGAACGTGCAGCTTAAGGTATCACAGACTGTCTCAAGTAATTGCCCAACGTACCTAGCAGGGTTAGCCGTGAAGAACGACCGAACGATTTTTACGGACGGCGTGTTTTGGATGTCTAGTCGTAAACAAGGCAATGAGACTGAGTACACGATTGAGGATTTGGAAACCATGCAAGCCGAAAGTGCATTTGGCCTAAACAATACACGGCTGACAGTTTGGATGACCCAACTGACCAACGGTTATTCATGCCTCCGGCGTGGGGCGGCCCCATCTCGCGGGCGAATCACATCCCGGGTTACAAGATGCAAACTGATTTCCCTTGG	Aedes flavivirus
AB488408.1	177	125	2.62e-11	2693	2868	461351082	461351257	2	TGTGCGGCAAGGCTATTGCATTCCAGTTTACGTTCACGGGATTTCGAAGGAGTTTGTACGGGTCGAATGTACAAGTTGCCGTGTCAAAGCATGTGACTCGCCACTGTCCAACATACTTGGCCGGGGTAGCCGTAAAAAATGACAGGACCATAATCACCGACGGGATGTTTTGGATG	TGTGTGGAAAAGCGATTGCATTCCAATACGACTTTGTCGGGTTTCGACGGACTTTGTATGGATCGAACGTGCAGCTTAAGGTATCACAGACTGTCTCAAGTAATTGCCCAACGTACCTAGCAGGGTTAGCCGTGAAGAACGACCGAACGATTTTTACGGACGGCGTGTTTTGGATG	Aedes flavivirus
NC_012932.1	177	125	2.62e-11	2693	2868	461351082	461351257	2	TGTGCGGCAAGGCTATTGCATTCCAGTTTACGTTCACGGGATTTCGAAGGAGTTTGTACGGGTCGAATGTACAAGTTGCCGTGTCAAAGCATGTGACTCGCCACTGTCCAACATACTTGGCCGGGGTAGCCGTAAAAAATGACAGGACCATAATCACCGACGGGATGTTTTGGATG	TGTGTGGAAAAGCGATTGCATTCCAATACGACTTTGTCGGGTTTCGACGGACTTTGTATGGATCGAACGTGCAGCTTAAGGTATCACAGACTGTCTCAAGTAATTGCCCAACGTACCTAGCAGGGTTAGCCGTGAAGAACGACCGAACGATTTTTACGGACGGCGTGTTTTGGATG	Aedes flavivirus
KY320649.1	395	264	3.1e-16	2621	3000	461351082	461351466	2	TGTGCGGCAAAGCCATTGCATTTCAGTTCACGTTCACCGGGTTTCGGAGGAGTTTGTATGGGTCGAACGTACAAGTTGCTGTGTCAAAGCACGTGACTCGCCATTGCCCAACATATTTAGCTGGGGTAGCCGTGAAAAATGATAGGACCATAATCACTGACGGGATGTTTTGGATGGAGAGCGAGATTGTAAACGGAACTCAACGCATAGTCGTTCTTGAAATGTTGCAATCACATAGATGCCTATGGCCTTCGTCATACACTCCTGATGCGCTACTAGACCCAACAGATATGAACATATTCGTCCCTCCTGCTTGGGGGGGTCCCATCTCGAAAGCCAACCATGTCCCCGGGTATAAAATGCAAACAGACTTCCCGTGG	TGTGTGGAAAAGCGATTGCATTCCAATACGACTTTGTCGGGTTTCGACGGACTTTGTATGGATCGAACGTGCAGCTTAAGGTATCACAGACTGTCTCAAGTAATTGCCCAACGTACCTAGCAGGGTTAGCCGTGAAGAACGACCGAACGATTTTTACGGACGGCGTGTTTTGGATGTCTAGTCGTAAACAAGGCAATGAGACTGAGTACACGATTGAGGATTTGGAAACCATGCAAGCCGAAAGTGCATTTGGCCTAAACAATACACGGCTGACAGTTTGGATGACCCAACTGACCAACGGTTATTCATGCCTCCGGCGTGGGGCGGCCCCATCTCGCGGGCGAATCACATCCCGGGTTACAAGATGCAAACTGATTTCCCTTGG	La Tina virus
KU936054.1	174	121	3.08e-10	2693	2866	461351084	461351257	2	TGCGGAAAAGCTGTCTCTTTCCAATTCAAGTTTACGGGATTCCGGCGAGGCCTGTATGGTTCAAACGTCCAGGTTGAGGTCTCAAAGAACTCATCGACTGAGTGTCCCACGTACCTGGCGGGCGTTGCCGTAAAGAATGGCCGAACTGTCATCACTGACGGCATGTTTTGGATG	TGTGGAAAAGCGATTGCATTCCAATACGACTTTGTCGGGTTTCGACGGACTTTGTATGGATCGAACGTGCAGCTTAAGGTATCACAGACTGTCTCAAGTAATTGCCCAACGTACCTAGCAGGGTTAGCCGTGAAGAACGACCGAACGATTTTTACGGACGGCGTGTTTTGGATG	Cell fusing agent virus
MH310082.1	174	121	2.91e-10	2693	2866	461351084	461351257	2	TGCGGAAAAGCTGTCTCTTTCCAATTCAAGTTTACGGGATTCCGGCGAGGCCTGTATGGTTCAAACGTCCAGGTTGAGGTCTCAAAGAACTCATCGACTGAGTGTCCCACGTACCTGGCGGGCGTTGCCGTAAAGAATGGCCGAACTGTCATCACTGACGGCATGTTTTGGATG	TGTGGAAAAGCGATTGCATTCCAATACGACTTTGTCGGGTTTCGACGGACTTTGTATGGATCGAACGTGCAGCTTAAGGTATCACAGACTGTCTCAAGTAATTGCCCAACGTACCTAGCAGGGTTAGCCGTGAAGAACGACCGAACGATTTTTACGGACGGCGTGTTTTGGATG	Cell fusing agent virus
MH237596.1	174	120	3.76e-09	2701	2874	461351084	461351257	2	TGCGGAAAAGCTGTCTCTTTCCAATTCAAGTTTACGGGATTCCGGCGAGGCCTGTATGGTTCAAACGTCCAGGTTGAGGTCTCAAAGAACTCATCGACAGAGTGTCCCACGTACCTGGCGGGCGTTGCCGTAAAGAATGGCCGAACTGTCATCACTGACGGCATGTTTTGGATG	TGTGGAAAAGCGATTGCATTCCAATACGACTTTGTCGGGTTTCGACGGACTTTGTATGGATCGAACGTGCAGCTTAAGGTATCACAGACTGTCTCAAGTAATTGCCCAACGTACCTAGCAGGGTTAGCCGTGAAGAACGACCGAACGATTTTTACGGACGGCGTGTTTTGGATG	Cell fusing agent virus
KJ741267.1	174	120	3.76e-09	2702	2875	461351084	461351257	2	TGCGGAAAAGCTGTCTCTTTCCAATTCAAGTTTACGGGCTTCCGGCGAGGCTTGTATGGTTCAAACGTTCAGGTTGAGGTCTCAAAGAACTCATCGACCGAGTGTCCCACGTACCTGGCGGGCGTTGTCGTGAAGAATGGCCGAACTGTCATCACTGACGGCATGTTTTGGTTG	TGTGGAAAAGCGATTGCATTCCAATACGACTTTGTCGGGTTTCGACGGACTTTGTATGGATCGAACGTGCAGCTTAAGGTATCACAGACTGTCTCAAGTAATTGCCCAACGTACCTAGCAGGGTTAGCCGTGAAGAACGACCGAACGATTTTTACGGACGGCGTGTTTTGGATG	Cell fusing agent virus
NC_001564.2	174	120	3.76e-09	2702	2875	461351084	461351257	2	TGCGGAAAAGCTGTCTCTTTCCAATTCAAGTTTACGGGCTTCCGGCGAGGCTTGTATGGTTCAAACGTTCAGGTTGAGGTCTCAAAGAACTCATCGACCGAGTGTCCCACGTACCTGGCGGGCGTTGTCGTGAAGAATGGCCGAACTGTCATCACTGACGGCATGTTTTGGTTG	TGTGGAAAAGCGATTGCATTCCAATACGACTTTGTCGGGTTTCGACGGACTTTGTATGGATCGAACGTGCAGCTTAAGGTATCACAGACTGTCTCAAGTAATTGCCCAACGTACCTAGCAGGGTTAGCCGTGAAGAACGACCGAACGATTTTTACGGACGGCGTGTTTTGGATG	Cell fusing agent virus
M91671.1	174	121	3.09e-10	2712	2885	461351084	461351257	2	TGCGGAAAAGCTGTCTCTTTCCAATTCAAGTTTACGGGATTCCGGCGAGGCCTGTATGGTTCAAACGTTCAGGTTGAGGTCTCAAAGAACTCATCGACTGAGTGTCCCACGTACCTGGCGGGCGTTGCCGTAAAGAATGGCCGAACTGTCATCACTGACGGCATGTTTTGGATG	TGTGGAAAAGCGATTGCATTCCAATACGACTTTGTCGGGTTTCGACGGACTTTGTATGGATCGAACGTGCAGCTTAAGGTATCACAGACTGTCTCAAGTAATTGCCCAACGTACCTAGCAGGGTTAGCCGTGAAGAACGACCGAACGATTTTTACGGACGGCGTGTTTTGGATG	Flavivirus sp.
AY149904.1	174	123	6.34e-13	2734	2907	461351084	461351257	2	TGTGGAAAAGCGGTTTCTTTCCAGTTTCAGTACACAGGGTTTCGACGGGCTTTGTATGGATCCAATGTCCAGGTGAAAGTGTCAAAGAACATAACCAATCATTGCCCCACATATCTTGCTGGTGTTGTCGTAAAAAATGGGCGGACCATTATCACTGATGGCATGTTTTGGATG	TGTGGAAAAGCGATTGCATTCCAATACGACTTTGTCGGGTTTCGACGGACTTTGTATGGATCGAACGTGCAGCTTAAGGTATCACAGACTGTCTCAAGTAATTGCCCAACGTACCTAGCAGGGTTAGCCGTGAAGAACGACCGAACGATTTTTACGGACGGCGTGTTTTGGATG	Kamiti River virus
AY149905.1	174	123	6.34e-13	2734	2907	461351084	461351257	2	TGTGGAAAAGCGGTTTCTTTCCAGTTTCAGTACACAGGGTTTCGACGGGCTTTGTATGGATCCAATGTCCAGGTGAAAGTGTCAAAGAACATAACCAATCATTGCCCCACATATCTTGCTGGTGTTGTCGTAAAAAATGGGCGGACCATTATCACTGATGGCATGTTTTGGATG	TGTGGAAAAGCGATTGCATTCCAATACGACTTTGTCGGGTTTCGACGGACTTTGTATGGATCGAACGTGCAGCTTAAGGTATCACAGACTGTCTCAAGTAATTGCCCAACGTACCTAGCAGGGTTAGCCGTGAAGAACGACCGAACGATTTTTACGGACGGCGTGTTTTGGATG	Kamiti River virus
NC_005064.1	174	123	6.34e-13	2734	2907	461351084	461351257	2	TGTGGAAAAGCGGTTTCTTTCCAGTTTCAGTACACAGGGTTTCGACGGGCTTTGTATGGATCCAATGTCCAGGTGAAAGTGTCAAAGAACATAACCAATCATTGCCCCACATATCTTGCTGGTGTTGTCGTAAAAAATGGGCGGACCATTATCACTGATGGCATGTTTTGGATG	TGTGGAAAAGCGATTGCATTCCAATACGACTTTGTCGGGTTTCGACGGACTTTGTATGGATCGAACGTGCAGCTTAAGGTATCACAGACTGTCTCAAGTAATTGCCCAACGTACCTAGCAGGGTTAGCCGTGAAGAACGACCGAACGATTTTTACGGACGGCGTGTTTTGGATG	Kamiti River virus
KU936054.1	103	75	6.79e-06	2968	3070	461351364	461351466	2	TGACCCTTCAGACCAAGCTCTATTTATTCCACCTGCTTGGGGGGGACCAATTTCGCGAGTGAATCACATAATCGGGTACAAGACACAAACTGACTTTCCGTGG	TGACCCAACTGACCAACGGTTATTCATGCCTCCGGCGTGGGGCGGCCCCATCTCGCGGGCGAATCACATCCCGGGTTACAAGATGCAAACTGATTTCCCTTGG	Cell fusing agent virus
MH310082.1	103	75	6.4e-06	2968	3070	461351364	461351466	2	TGACCCTTCAGACCAAGCTCTATTTATTCCACCTGCTTGGGGGGGACCAATTTCGCGAGTGAATCACATAATCGGGTACAAGACACAAACTGACTTTCCGTGG	TGACCCAACTGACCAACGGTTATTCATGCCTCCGGCGTGGGGCGGCCCCATCTCGCGGGCGAATCACATCCCGGGTTACAAGATGCAAACTGATTTCCCTTGG	Cell fusing agent virus
MH237596.1	103	75	6.79e-06	2976	3078	461351364	461351466	2	TGACCCTTCAGACCAAGCTCTATTTATTCCACCTGCTTGGGGGGGACCAATTTCGCGAGTGAATCACATAATCGGGTACAAGACACAAACTGACTTTCCGTGG	TGACCCAACTGACCAACGGTTATTCATGCCTCCGGCGTGGGGCGGCCCCATCTCGCGGGCGAATCACATCCCGGGTTACAAGATGCAAACTGATTTCCCTTGG	Cell fusing agent virus
M91671.1	103	76	5.58e-07	2987	3089	461351364	461351466	2	TGACCCTTCAGACCAAGCTCTATTCATTCCACCTGCTTGGGGGGGACCAATTTCGCGAGTGAATCACATAATCGGGTACAAGACACAAACTGACTTTCCGTGG	TGACCCAACTGACCAACGGTTATTCATGCCTCCGGCGTGGGGCGGCCCCATCTCGCGGGCGAATCACATCCCGGGTTACAAGATGCAAACTGATTTCCCTTGG	Flavivirus sp.
HE574573.1	81	60	0.003	2952	3032	461351386	461351466	2	TTCATGCCAGCTGTTTTCGGCGCGCCAATGTCACGAGCCAACCACATCCCCGGCTACAAGATGCAAACAGAATTTCCATGG	TTCATGCCTCCGGCGTGGGGCGGCCCCATCTCGCGGGCGAATCACATCCCGGGTTACAAGATGCAAACTGATTTCCCTTGG	Culex theileri flavivirus RP2011
HE574574.1	83	61	0.003	2952	3034	461351386	461351468	2	TTCATGCCAGCTGTTTTTGGCGCGCCAATGTCACGAGCCAACCACATTCCCGGCTACAAGATGCAAACGGAATTTCCATGGCA	TTCATGCCTCCGGCGTGGGGCGGCCCCATCTCGCGGGCGAATCACATCCCGGGTTACAAGATGCAAACTGATTTCCCTTGGCA	Culex theileri flavivirus RP2011
KX652375.1	63	50	0.000289	3118	3180	461351404	461351466	2	GGCGCGCCAATGTCACGAGCCAACCACATCCCTGGTTACAAGATGCAAACAGAATTTCCGTGG	GGCGGCCCCATCTCGCGGGCGAATCACATCCCGGGTTACAAGATGCAAACTGATTTCCCTTGG	Mosquito flavivirus
KX652376.1	66	52	8.1e-05	3118	3183	461351404	461351469	2	GGCGCGCCAATGTCACGAGCCAACCACATCCCTGGTTACAAGATGCAAACAGAATTTCCGTGGTAT	GGCGGCCCCATCTCGCGGGCGAATCACATCCCGGGTTACAAGATGCAAACTGATTTCCCTTGGCAT	Mosquito flavivirus
KX652377.1	63	50	0.000289	3118	3180	461351404	461351466	2	GGCGCGCCAATGTCACGAGCCAACCACATCCCTGGTTACAAGATGCAAACAGAATTTCCGTGG	GGCGGCCCCATCTCGCGGGCGAATCACATCCCGGGTTACAAGATGCAAACTGATTTCCCTTGG	Mosquito flavivirus
KX652378.1	63	50	0.000289	3118	3180	461351404	461351466	2	GGCGCGCCAATGTCACGAGCCAACCACATCCCTGGTTACAAGATGCAAACAGAATTTCCGTGG	GGCGGCCCCATCTCGCGGGCGAATCACATCCCGGGTTACAAGATGCAAACTGATTTCCCTTGG	Mosquito flavivirus
MH719098.1	47	40	0.001	3041	3087	461351422	461351468	2	GCCAACCACATACCGGGCTACAAGACGCAAACAGAGTTCCCTTGGCA	GCGAATCACATCCCGGGTTACAAGATGCAAACTGATTTCCCTTGGCA	Culex flavivirus
NC_034204.1	51	44	6.93e-06	3553	3603	461351820	461351870	2	CGGGGTGGAGTTCAGGAAGGGCCACCTCGACGACAATATCGTGAGCTTCCT	CGGGGTGGAGGTGAGGAAGGGCTACCTCGAGGACCACATCGTGAACTTCCT	Menghai flavivirus
KJ741267.1	169	119	8.84e-11	7543	7711	461357974	461358141	2	AAAATACAAATCACGCGGGGTAAATGAGACGGAGCGGGGTGATTATGTCTCTCGTGGCGGCCTCAAATTGAATGAAATCATCTCAAAGTACGAATGGAGACCGAGTGGTCGAGTGGTGGATTTGGGATGTGGGCGCGGTGGCTGGAGCCAGCGAGCTGTGATGGAGGAA	AAAATAAAATCCCGAGGCGTGAACGAAACTCCCCGAGGTGACTATGTGTCTCGTGGGGGATTGAAAATGGACGAAATCATCAGGAAATACGGCTTTCGACCAGCTGGACGCGTCGTTGACTTTGGATGTGGACGAGGAGGATGGTCGCAGAGGGCAGTGATGGAAGAA	Cell fusing agent virus
NC_001564.2	169	119	8.84e-11	7543	7711	461357974	461358141	2	AAAATACAAATCACGCGGGGTAAATGAGACGGAGCGGGGTGATTATGTCTCTCGTGGCGGCCTCAAATTGAATGAAATCATCTCAAAGTACGAATGGAGACCGAGTGGTCGAGTGGTGGATTTGGGATGTGGGCGCGGTGGCTGGAGCCAGCGAGCTGTGATGGAGGAA	AAAATAAAATCCCGAGGCGTGAACGAAACTCCCCGAGGTGACTATGTGTCTCGTGGGGGATTGAAAATGGACGAAATCATCAGGAAATACGGCTTTCGACCAGCTGGACGCGTCGTTGACTTTGGATGTGGACGAGGAGGATGGTCGCAGAGGGCAGTGATGGAAGAA	Cell fusing agent virus
LR596014.1	169	120	7.26e-12	7554	7722	461357974	461358141	2	AAAATACAAATCACGCGGGGTAAATGAGACGGAGCGGGGTGACTATGTCTCTCGTGGCGGCCTCAAACTGAATGAAATCATCTCAAAGTACGAATGGAGACCGAGTGGTCGAGTGGTGGATTTGGGATGTGGGCGCGGTGGCTGGAGCCAGCGAGCTGTGATGGAGGAA	AAAATAAAATCCCGAGGCGTGAACGAAACTCCCCGAGGTGACTATGTGTCTCGTGGGGGATTGAAAATGGACGAAATCATCAGGAAATACGGCTTTCGACCAGCTGGACGCGTCGTTGACTTTGGATGTGGACGAGGAGGATGGTCGCAGAGGGCAGTGATGGAAGAA	Cell fusing agent virus
KU936054.1	162	114	8.83e-11	7541	7702	461357980	461358141	2	AAATCACGCGGGGTAAATGAGACGGAGCGGGGTGACTATGTCTCTCGTGGCGGCCTCAAACTGAATGAAATCATCTCAAAGTACGAATGGAGACCGAGTGGTCGAGTGGTGGATTTGGGATGTGGGCGCGGAGGCTGGAGCCAACGAGCTGTGATGGAGGAA	AAATCCCGAGGCGTGAACGAAACTCCCCGAGGTGACTATGTGTCTCGTGGGGGATTGAAAATGGACGAAATCATCAGGAAATACGGCTTTCGACCAGCTGGACGCGTCGTTGACTTTGGATGTGGACGAGGAGGATGGTCGCAGAGGGCAGTGATGGAAGAA	Cell fusing agent virus
MH310082.1	162	114	8.33e-11	7541	7702	461357980	461358141	2	AAATCACGCGGGGTAAATGAGACGGAGCGGGGTGACTATGTCTCTCGTGGCGGCCTCAAACTGAATGAAATCATCTCAAAGTACGAATGGAGACCGAGTGGTCGAGTGGTGGATTTGGGATGTGGGCGCGGAGGCTGGAGCCAACGAGCTGTGATGGAGGAA	AAATCCCGAGGCGTGAACGAAACTCCCCGAGGTGACTATGTGTCTCGTGGGGGATTGAAAATGGACGAAATCATCAGGAAATACGGCTTTCGACCAGCTGGACGCGTCGTTGACTTTGGATGTGGACGAGGAGGATGGTCGCAGAGGGCAGTGATGGAAGAA	Cell fusing agent virus
MH237596.1	162	114	8.84e-11	7549	7710	461357980	461358141	2	AAATCACGCGGGGTAAATGAGACGGAGCGGGGTGACTATGTCTCTCGTGGCGGCCTCAAACTGAATGAAATCATCTCAAAGTACGAATGGAGACCGAGTGGTCGAGTGGTGGATTTGGGATGTGGGCGCGGAGGCTGGAGCCAACGAGCTGTGATGGAGGAA	AAATCCCGAGGCGTGAACGAAACTCCCCGAGGTGACTATGTGTCTCGTGGGGGATTGAAAATGGACGAAATCATCAGGAAATACGGCTTTCGACCAGCTGGACGCGTCGTTGACTTTGGATGTGGACGAGGAGGATGGTCGCAGAGGGCAGTGATGGAAGAA	Cell fusing agent virus
M91671.1	162	114	8.85e-11	7560	7721	461357980	461358141	2	AAATCACGCGGGGTAAATGAGACGGAGCGGGGTGACTATGTCTCTCGTGGCGGCCTCAAATTGAATGAAATCATCTCAAAGTACGAATGGAGACCGAGTGGTCGAGTGGTGGATTTGGGATGTGGGCGCGGAGGCTGGAGCCAACGAGCTGTGATGGAGGAA	AAATCCCGAGGCGTGAACGAAACTCCCCGAGGTGACTATGTGTCTCGTGGGGGATTGAAAATGGACGAAATCATCAGGAAATACGGCTTTCGACCAGCTGGACGCGTCGTTGACTTTGGATGTGGACGAGGAGGATGGTCGCAGAGGGCAGTGATGGAAGAA	Flavivirus sp.
KX924633.1	137	96	0.000283	7303	7438	461357982	461358117	2	ATCCCGAGGAGTGAACGAGACAGACAAGGGTGATTTCGTCTCGCGGGGCGGATTGAAGATGGATGAGCTTATCAGGAAGTTCCAATGGGAACCGAAGGGGGCTGCACTTGACTTAGGATGTGGCCGCGGAGGATGG	ATCCCGAGGCGTGAACGAAACTCCCCGAGGTGACTATGTGTCTCGTGGGGGATTGAAAATGGACGAAATCATCAGGAAATACGGCTTTCGACCAGCTGGACGCGTCGTTGACTTTGGATGTGGACGAGGAGGATGG	Culex flavivirus
JX897904.1	136	95	6.42e-06	7512	7647	461357982	461358117	2	ATCCCGAGGAGTGAACGAGACTGACAAGGGCGATTACGTCTCGCGGGGTGGCCTGAAGATGGATGAGCTCATCAGGAAGTTCCAATGGGAACCAAAGGGAGGTGCGCTTGACTTAGGGTGTGGCCGTGGAGGATGG	ATCCCGAGGCGTGAACGAAACTCCCCGAGGTGACTATGTGTCTCGTGGGGGATTGAAAATGGACGAAATCATCAGGAAATACGGCTTTCGACCAGCTGGACGCGTCGTTGACTTTGGATGTGGACGAGGAGGATGG	Culex flavivirus
KX657782.1	137	96	0.00029	7541	7676	461357982	461358117	2	ATCCCGAGGAGTGAACGAGACAGACAAGGGTGATTTCGTCTCGCGGGGCGGATTGAAGATGGATGAGCTTATCAGGAAGTTCCAATGGGAACCGAAGGGGGCTGCACTTGACTTAGGATGTGGCCGCGGAGGATGG	ATCCCGAGGCGTGAACGAAACTCCCCGAGGTGACTATGTGTCTCGTGGGGGATTGAAAATGGACGAAATCATCAGGAAATACGGCTTTCGACCAGCTGGACGCGTCGTTGACTTTGGATGTGGACGAGGAGGATGG	Culex flavivirus
AB262759.2	137	96	0.000293	7603	7738	461357982	461358117	2	ATCCCGAGGAGTGAACGAGACAGACAAGGGTGATTTCGTCTCGCGGGGCGGTTTGAAGATGGATGAGCTCATCAGGAAGTTCCAATGGGAACCGAAGGGGGCTGCACTTGACTTAGGATGTGGCCGCGGAGGATGG	ATCCCGAGGCGTGAACGAAACTCCCCGAGGTGACTATGTGTCTCGTGGGGGATTGAAAATGGACGAAATCATCAGGAAATACGGCTTTCGACCAGCTGGACGCGTCGTTGACTTTGGATGTGGACGAGGAGGATGG	Culex flavivirus
AB377213.1	137	96	0.000293	7603	7738	461357982	461358117	2	ATCCCGAGGAGTGAACGAGACAGACAAGGGTGATTTCGTCTCGCGGGGCGGTTTGAAGATGGATGAGCTCATCAGGAAGTTCCAATGGGAACCGAAGGGGGCTGCACTTGACTTAGGATGTGGCCGCGGAGGATGG	ATCCCGAGGCGTGAACGAAACTCCCCGAGGTGACTATGTGTCTCGTGGGGGATTGAAAATGGACGAAATCATCAGGAAATACGGCTTTCGACCAGCTGGACGCGTCGTTGACTTTGGATGTGGACGAGGAGGATGG	Culex flavivirus
AB701766.1	136	95	6.89e-06	7603	7738	461357982	461358117	2	ATCCCGAGGAGTGAACGAAACAGACAAGGGTGATTTCGTCTCGCGAGGCGGTTTGAAGATGGATGAGCTTATCAGGAAGTTCCAATGGGAACCAAAGGGAGCTGCACTTGACTTAGGATGTGGCCGCGGAGGATGG	ATCCCGAGGCGTGAACGAAACTCCCCGAGGTGACTATGTGTCTCGTGGGGGATTGAAAATGGACGAAATCATCAGGAAATACGGCTTTCGACCAGCTGGACGCGTCGTTGACTTTGGATGTGGACGAGGAGGATGG	Culex flavivirus
AB701767.1	136	95	6.89e-06	7603	7738	461357982	461358117	2	ATCCCGAGGAGTGAACGAAACAGACAAGGGTGATTTCGTCTCGCGAGGCGGTTTGAAGATGGATGAGCTTATCAGGAAGTTCCAATGGGAACCAAAGGGAGCTGCACTTGACTTAGGATGTGGCCGCGGAGGATGG	ATCCCGAGGCGTGAACGAAACTCCCCGAGGTGACTATGTGTCTCGTGGGGGATTGAAAATGGACGAAATCATCAGGAAATACGGCTTTCGACCAGCTGGACGCGTCGTTGACTTTGGATGTGGACGAGGAGGATGG	Culex flavivirus
AB701768.1	136	95	6.89e-06	7603	7738	461357982	461358117	2	ATCCCGAGGAGTGAACGAAACAGACAAGGGTGATTTCGTCTCGCGAGGCGGTTTGAAGATGGATGAGCTTATCAGGAAGTTCCAATGGGAACCAAAGGGAGCTGCACTTGACTTAGGATGTGGCCGCGGAGGATGG	ATCCCGAGGCGTGAACGAAACTCCCCGAGGTGACTATGTGTCTCGTGGGGGATTGAAAATGGACGAAATCATCAGGAAATACGGCTTTCGACCAGCTGGACGCGTCGTTGACTTTGGATGTGGACGAGGAGGATGG	Culex flavivirus
AB701771.1	136	95	6.89e-06	7603	7738	461357982	461358117	2	ATCCCGAGGAGTGAACGAAACAGACAAGGGTGATTTCGTCTCGCGAGGCGGTTTGAAGATGGATGAGCTTATCAGGAAGTTCCAATGGGAACCAAAGGGAGCTGCACTTGACTTAGGATGTGGCCGCGGAGGATGG	ATCCCGAGGCGTGAACGAAACTCCCCGAGGTGACTATGTGTCTCGTGGGGGATTGAAAATGGACGAAATCATCAGGAAATACGGCTTTCGACCAGCTGGACGCGTCGTTGACTTTGGATGTGGACGAGGAGGATGG	Culex flavivirus
AB701773.1	136	95	6.89e-06	7603	7738	461357982	461358117	2	ATCCCGAGGAGTGAACGAAACAGACAAGGGTGATTTCGTCTCGCGAGGCGGTTTGAAGATGGATGAGCTTATCAGGAAGTTCCAATGGGAACCAAAGGGAGCTGCACTTGACTTAGGATGTGGCCGCGGAGGATGG	ATCCCGAGGCGTGAACGAAACTCCCCGAGGTGACTATGTGTCTCGTGGGGGATTGAAAATGGACGAAATCATCAGGAAATACGGCTTTCGACCAGCTGGACGCGTCGTTGACTTTGGATGTGGACGAGGAGGATGG	Culex flavivirus
AB701774.1	137	96	0.000293	7603	7738	461357982	461358117	2	ATCCCGAGGAGTGAACGAGACAGACAAGGGTGATTTCGTCTCGCGGGGCGGATTGAAGATGGATGAGCTTATCAGGAAGTTCCAATGGGAACCGAAGGGGGCTGCACTTGACTTAGGATGTGGCCGCGGAGGATGG	ATCCCGAGGCGTGAACGAAACTCCCCGAGGTGACTATGTGTCTCGTGGGGGATTGAAAATGGACGAAATCATCAGGAAATACGGCTTTCGACCAGCTGGACGCGTCGTTGACTTTGGATGTGGACGAGGAGGATGG	Culex flavivirus
NC_008604.2	137	96	0.000293	7603	7738	461357982	461358117	2	ATCCCGAGGAGTGAACGAGACAGACAAGGGTGATTTCGTCTCGCGGGGCGGTTTGAAGATGGATGAGCTCATCAGGAAGTTCCAATGGGAACCGAAGGGGGCTGCACTTGACTTAGGATGTGGCCGCGGAGGATGG	ATCCCGAGGCGTGAACGAAACTCCCCGAGGTGACTATGTGTCTCGTGGGGGATTGAAAATGGACGAAATCATCAGGAAATACGGCTTTCGACCAGCTGGACGCGTCGTTGACTTTGGATGTGGACGAGGAGGATGG	Culex flavivirus
KP688057.1	221	148	1.34e-08	7720	7940	461357982	461358202	2	ATCACGAGGCGTCAATGAGACAGAAAGAGGCGATTACGTTTCCCGAGGTGGCTTGAAAATGGATGAGCTGATAACGAAATTTGGGTGGGAACCCAAAGGACGTGTCGTTGATCTAGGGTGTGGACGGGGAGGCTGGGCGCAACGTTTGGTAGCCGACCGGCGAGTCACGAAAGTCAATGCTTACACTCTTGGGGGAGCCGAACGTGAAAACCCACAAAAGT	ATCCCGAGGCGTGAACGAAACTCCCCGAGGTGACTATGTGTCTCGTGGGGGATTGAAAATGGACGAAATCATCAGGAAATACGGCTTTCGACCAGCTGGACGCGTCGTTGACTTTGGATGTGGACGAGGAGGATGGTCGCAGAGGGCAGTGATGGAAGAACGAGTTATGCGCGTGGCAGGGTACACCCTTGGGGGAGTAGAACGTGAAGAACCCCAAAAGT	Mercadeo virus
KP688058.1	226	155	3.16e-10	7720	7940	461357982	461358202	2	ATCACGAGGCGTTAATGAGACAGAAAGAGGCGATTACGTTTCCCGAGGCGGCTTGAAAATGGATGAGCTGATAACGAAATTTGGGTGGGAACCCAAAGGACGTGTCGTTGATCTAGGGTGTGGACGAGGAGGCTGGGCGCAACGTTTGGTAGCCGATCGGCGAGTCACGAAAGTCAATGCTTACACTCTTGGGGGAGCGGAACGTGAGAACCCACAAAAGT	ATCCCGAGGCGTGAACGAAACTCCCCGAGGTGACTATGTGTCTCGTGGGGGATTGAAAATGGACGAAATCATCAGGAAATACGGCTTTCGACCAGCTGGACGCGTCGTTGACTTTGGATGTGGACGAGGAGGATGGTCGCAGAGGGCAGTGATGGAAGAACGAGTTATGCGCGTGGCAGGGTACACCCTTGGGGGAGTAGAACGTGAAGAACCCCAAAAGT	Mercadeo virus
NC_027819.1	226	155	3.16e-10	7720	7940	461357982	461358202	2	ATCACGAGGCGTTAATGAGACAGAAAGAGGCGATTACGTTTCCCGAGGCGGCTTGAAAATGGATGAGCTGATAACGAAATTTGGGTGGGAACCCAAAGGACGTGTCGTTGATCTAGGGTGTGGACGAGGAGGCTGGGCGCAACGTTTGGTAGCCGATCGGCGAGTCACGAAAGTCAATGCTTACACTCTTGGGGGAGCGGAACGTGAGAACCCACAAAAGT	ATCCCGAGGCGTGAACGAAACTCCCCGAGGTGACTATGTGTCTCGTGGGGGATTGAAAATGGACGAAATCATCAGGAAATACGGCTTTCGACCAGCTGGACGCGTCGTTGACTTTGGATGTGGACGAGGAGGATGGTCGCAGAGGGCAGTGATGGAAGAACGAGTTATGCGCGTGGCAGGGTACACCCTTGGGGGAGTAGAACGTGAAGAACCCCAAAAGT	Mercadeo virus
NC_034017.1	217	150	1.43e-14	7758	7974	461357982	461358198	2	ATCGCGAGGAGTGGATGAGACCCCACGGGGGGATTATGTCTCCCGGGGAGGACTAAAGATGACGGAACTAATCGAGAAGTATGGTTGGCAGCCCGAAGGGAAAGTCATTGATCTGGGATGCGGCCGGGGGGGATGGTCGCAGAGGTTAGCAATGGAAGAGCGAGTAACCCGCGTTGAAGGTTTCACTTTGGGTGGAGAGGAACGTGAGAATCCCCAA	ATCCCGAGGCGTGAACGAAACTCCCCGAGGTGACTATGTGTCTCGTGGGGGATTGAAAATGGACGAAATCATCAGGAAATACGGCTTTCGACCAGCTGGACGCGTCGTTGACTTTGGATGTGGACGAGGAGGATGGTCGCAGAGGGCAGTGATGGAAGAACGAGTTATGCGCGTGGCAGGGTACACCCTTGGGGGAGTAGAACGTGAAGAACCCCAA	Xishuangbanna aedes flavivirus
GQ165808.1	143	99	0.000273	7513	7653	461357983	461358123	2	TCCCGGGGGGTGAATGAGACCGACAAGGGTGATTTCGTTTCGCGAGGGGGCTTGAAGATGGATGAGCTCATCAGGAAGTTCCAATGGGAACCAAGGGGGGCCGCGCTTGACTTGGGGTGTGGCCGTGGAGGATGGACCCAG	TCCCGAGGCGTGAACGAAACTCCCCGAGGTGACTATGTGTCTCGTGGGGGATTGAAAATGGACGAAATCATCAGGAAATACGGCTTTCGACCAGCTGGACGCGTCGTTGACTTTGGATGTGGACGAGGAGGATGGTCGCAG	Culex flavivirus
KU726615.1	145	99	0.001	7513	7653	461357983	461358123	2	TCCCGGGGGGTGAATGAAACCGAAAAGGGTGATTTCGTTTCGCGAGGGGGCCTGAAGATGGATGAGCTCATCAGGAAGTTCCAATGGGAACCAAGGGGAGCCGCGCTTGACTTGGGGTGTGGCCGTGGAGGATGGACTCAG	TCCCGAGGCGTGAACGAAACTCCCCGAGGTGACTATGTGTCTCGTGGGGGATTGAAAATGGACGAAATCATCAGGAAATACGGCTTTCGACCAGCTGGACGCGTCGTTGACTTTGGATGTGGACGAGGAGGATGGTCGCAG	Culex flavivirus
KT726939.1	159	108	0.00029	7545	7699	461357983	461358137	2	TCCCGGGGGGTGAATGAAACCGAAAAGGGTGATTTCGTTTCGCGAGGGGGCCTGAAGATGGATGAGCTCATCAGGAAGTTCCAATGGGAACCAAGGGGAGCCGCGCTTGACTTGGGGTGTGGCCGTGGAGGATGGACCCAGCGATTGGTGATGGA	TCCCGAGGCGTGAACGAAACTCCCCGAGGTGACTATGTGTCTCGTGGGGGATTGAAAATGGACGAAATCATCAGGAAATACGGCTTTCGACCAGCTGGACGCGTCGTTGACTTTGGATGTGGACGAGGAGGATGGTCGCAGAGGGCAGTGATGGA	Culex flavivirus
KY349933.1	145	101	1.94e-06	7602	7742	461357983	461358123	2	TCCCGAGGGGTGAATGAAACCGAAAAGGGTGATTTCGTTTCGCGAGGGGGCTTGAAGATGGATGAGCTCATCAGGAAGTTCCAATGGGAACCAAGGGGAGCCGCGCTTGACTTGGGGTGTGGCCGTGGAGGATGGACCCAG	TCCCGAGGCGTGAACGAAACTCCCCGAGGTGACTATGTGTCTCGTGGGGGATTGAAAATGGACGAAATCATCAGGAAATACGGCTTTCGACCAGCTGGACGCGTCGTTGACTTTGGATGTGGACGAGGAGGATGGTCGCAG	Culex flavivirus
EU879060.1	147	101	0.004	7604	7744	461357983	461358123	2	TCCCGGGGGGTGAATGAAACCGATAAGGGTGATTTCGTTTCGCGAGGGGGCCTGAAGATGGATGAGCTCATCAGGAAGTTCCAATGGGAACCAAGGGGGGCCGCGCTTGACTTGGGGTGTGGCCGTGGAGGATGGACCCAG	TCCCGAGGCGTGAACGAAACTCCCCGAGGTGACTATGTGTCTCGTGGGGGATTGAAAATGGACGAAATCATCAGGAAATACGGCTTTCGACCAGCTGGACGCGTCGTTGACTTTGGATGTGGACGAGGAGGATGGTCGCAG	Culex flavivirus
MH719098.1	147	101	0.004	7604	7744	461357983	461358123	2	TCCCGGGGGGTGAATGAAACCGATAAGGGTGATTTCGTTTCGCGAGGGGGCCTGAAGATGGATGAGCTCATCAGGAAGTTCCAATGGGAACCAAGGGGGGCCGCGCTTGACTTGGGGTGTGGCCGTGGAGGATGGACCCAG	TCCCGAGGCGTGAACGAAACTCCCCGAGGTGACTATGTGTCTCGTGGGGGATTGAAAATGGACGAAATCATCAGGAAATACGGCTTTCGACCAGCTGGACGCGTCGTTGACTTTGGATGTGGACGAGGAGGATGGTCGCAG	Culex flavivirus
AY149904.1	218	149	2.21e-12	7596	7813	461357985	461358202	2	CCGAGGGGTCAATGAGACCGAACGAGGAGACTATGTGTCTAGAGGTGGCTTGAAACTGGATGAGGTCATTCGGAAATACAATTGGAAACCAAACGGACGGGTTGTTGACCTGGGTTGTGGTAGAGGCGGATGGAGTCAGAGAGTTGTCATGGAGGAGTCCGTGTCGTCTGTGTATGGATACACAGTTGGAGGACAAGAAAAAGAAGTACCCCAGAAGT	CCGAGGCGTGAACGAAACTCCCCGAGGTGACTATGTGTCTCGTGGGGGATTGAAAATGGACGAAATCATCAGGAAATACGGCTTTCGACCAGCTGGACGCGTCGTTGACTTTGGATGTGGACGAGGAGGATGGTCGCAGAGGGCAGTGATGGAAGAACGAGTTATGCGCGTGGCAGGGTACACCCTTGGGGGAGTAGAACGTGAAGAACCCCAAAAGT	Kamiti River virus
AY149905.1	218	149	2.21e-12	7596	7813	461357985	461358202	2	CCGAGGGGTCAATGAGACCGAACGAGGAGACTATGTGTCTAGAGGTGGCTTGAAACTGGATGAGGTCATTCGGAAATACAATTGGAAACCAAACGGACGGGTTGTTGACCTGGGTTGTGGTAGAGGCGGATGGAGTCAGAGAGTTGTCATGGAGGAGTCCGTGTCGTCTGTGTATGGATACACAGTTGGAGGACAAGAAAAAGAAGTACCCCAGAAGT	CCGAGGCGTGAACGAAACTCCCCGAGGTGACTATGTGTCTCGTGGGGGATTGAAAATGGACGAAATCATCAGGAAATACGGCTTTCGACCAGCTGGACGCGTCGTTGACTTTGGATGTGGACGAGGAGGATGGTCGCAGAGGGCAGTGATGGAAGAACGAGTTATGCGCGTGGCAGGGTACACCCTTGGGGGAGTAGAACGTGAAGAACCCCAAAAGT	Kamiti River virus
NC_005064.1	218	149	2.21e-12	7596	7813	461357985	461358202	2	CCGAGGGGTCAATGAGACCGAACGAGGAGACTATGTGTCTAGAGGTGGCTTGAAACTGGATGAGGTCATTCGGAAATACAATTGGAAACCAAACGGACGGGTTGTTGACCTGGGTTGTGGTAGAGGCGGATGGAGTCAGAGAGTTGTCATGGAGGAGTCCGTGTCGTCTGTGTATGGATACACAGTTGGAGGACAAGAAAAAGAAGTACCCCAGAAGT	CCGAGGCGTGAACGAAACTCCCCGAGGTGACTATGTGTCTCGTGGGGGATTGAAAATGGACGAAATCATCAGGAAATACGGCTTTCGACCAGCTGGACGCGTCGTTGACTTTGGATGTGGACGAGGAGGATGGTCGCAGAGGGCAGTGATGGAAGAACGAGTTATGCGCGTGGCAGGGTACACCCTTGGGGGAGTAGAACGTGAAGAACCCCAAAAGT	Kamiti River virus
KC181923.1	157	109	2.02e-06	7547	7701	461357986	461358140	2	CGAGGAGTGAATGAGACAGGTAAAGGTGACTATGTATCCAGAGGAGGACTTAAACTGGATGAAATAATTCGCAAATATCAATGGACCCCCATGGGGCACGTCGTTGACCTTGGCTGTGGACGTGGCGGCTGGAGCCAAAGAGTAGTTATGGAGGA	CGAGGCGTGAACGAAACTCCCCGAGGTGACTATGTGTCTCGTGGGGGATTGAAAATGGACGAAATCATCAGGAAATACGGCTTTCGACCAGCTGGACGCGTCGTTGACTTTGGATGTGGACGAGGAGGATGGTCGCAGAGGGCAGTGATGGAAGA	Aedes flavivirus
AB488408.1	157	107	0.001	7549	7703	461357986	461358140	2	CGAGGAGTGAATGAGACAGGTAAAGGTGACTACGTATCCAGAGGAGGACTTAAACTGGATGAAATAATTCGCAAATATCAATGGACCCCCATGGGGCACGTCGTTGACCTTGGCTGTGGACGTGGCGGCTGGAGCCAAAGAGTGGTTATGGAGGA	CGAGGCGTGAACGAAACTCCCCGAGGTGACTATGTGTCTCGTGGGGGATTGAAAATGGACGAAATCATCAGGAAATACGGCTTTCGACCAGCTGGACGCGTCGTTGACTTTGGATGTGGACGAGGAGGATGGTCGCAGAGGGCAGTGATGGAAGA	Aedes flavivirus
NC_012932.1	157	107	0.001	7549	7703	461357986	461358140	2	CGAGGAGTGAATGAGACAGGTAAAGGTGACTACGTATCCAGAGGAGGACTTAAACTGGATGAAATAATTCGCAAATATCAATGGACCCCCATGGGGCACGTCGTTGACCTTGGCTGTGGACGTGGCGGCTGGAGCCAAAGAGTGGTTATGGAGGA	CGAGGCGTGAACGAAACTCCCCGAGGTGACTATGTGTCTCGTGGGGGATTGAAAATGGACGAAATCATCAGGAAATACGGCTTTCGACCAGCTGGACGCGTCGTTGACTTTGGATGTGGACGAGGAGGATGGTCGCAGAGGGCAGTGATGGAAGA	Aedes flavivirus
MF582365.1	217	150	5.84e-13	7549	7761	461357986	461358198	2	CGAGGCGTGAACGAGACAGACAAAGGTGACTACGTGTCAAGGGGAGGATTGAAAATGGATGAAGTCTTGCGGAAGTACCAGTGGGAGCCGAAGGGTCGAGTTTTTGACCTGGGCTGTGGACGAGGAGGATGGACACAGCGTTTGGTCATGGACACGCGCGTGAATTCTGTGGTAGGCTACACTCTTGGTGGAAACAACCGGGAAAATCCCCAA	CGAGGCGTGAACGAAACTCCCCGAGGTGACTATGTGTCTCGTGGGGGATTGAAAATGGACGAAATCATCAGGAAATACGGCTTTCGACCAGCTGGACGCGTCGTTGACTTTGGATGTGGACGAGGAGGATGGTCGCAGAGGGCAGTGATGGAAGAACGAGTTATGCGCGTGGCAGGGTACACCCTTGGGGGAGTAGAACGTGAAGAACCCCAA	Culex flavivirus
MF582366.1	217	150	5.84e-13	7549	7761	461357986	461358198	2	CGAGGCGTGAACGAGACAGACAAAGGTGACTACGTGTCAAGGGGAGGATTGAAAATGGATGAAGTCTTGCGGAAGTACCAGTGGGAGCCGAAGGGTCGAGTTTTTGACCTGGGCTGTGGACGAGGAGGATGGACACAGCGTTTGGTCATGGACACGCGCGTGAATTCTGTGGTAGGCTACACTCTTGGTGGAAACAACCGGGAAAATCCCCAA	CGAGGCGTGAACGAAACTCCCCGAGGTGACTATGTGTCTCGTGGGGGATTGAAAATGGACGAAATCATCAGGAAATACGGCTTTCGACCAGCTGGACGCGTCGTTGACTTTGGATGTGGACGAGGAGGATGGTCGCAGAGGGCAGTGATGGAAGAACGAGTTATGCGCGTGGCAGGGTACACCCTTGGGGGAGTAGAACGTGAAGAACCCCAA	Culex flavivirus
MF153378.1	217	148	2.97e-10	7592	7804	461357986	461358198	2	CGAGGCGTGAACGAGACAGACAAAGGTGACTACGTGTCAAGGGGAGGATTGAAGATGGATGAAGTCTTGCGGAAGTACCAATGGGAGCCGAAGGGCCGAGTTGTTGATCTAGGCTGTGGACGAGGAGGGTGGACACAGCGTTTGGTCATGGACACGCGCGTTAATTCTGTGGTGGGCTACACTCTTGGTGGAAACAACCGGGAAAATCCCCAA	CGAGGCGTGAACGAAACTCCCCGAGGTGACTATGTGTCTCGTGGGGGATTGAAAATGGACGAAATCATCAGGAAATACGGCTTTCGACCAGCTGGACGCGTCGTTGACTTTGGATGTGGACGAGGAGGATGGTCGCAGAGGGCAGTGATGGAAGAACGAGTTATGCGCGTGGCAGGGTACACCCTTGGGGGAGTAGAACGTGAAGAACCCCAA	Culex theileri flavivirus
NC_040682.1	217	148	2.97e-10	7592	7804	461357986	461358198	2	CGAGGCGTGAACGAGACAGACAAAGGTGACTACGTGTCAAGGGGAGGATTGAAGATGGATGAAGTCTTGCGGAAGTACCAATGGGAGCCGAAGGGCCGAGTTGTTGATCTAGGCTGTGGACGAGGAGGGTGGACACAGCGTTTGGTCATGGACACGCGCGTTAATTCTGTGGTGGGCTACACTCTTGGTGGAAACAACCGGGAAAATCCCCAA	CGAGGCGTGAACGAAACTCCCCGAGGTGACTATGTGTCTCGTGGGGGATTGAAAATGGACGAAATCATCAGGAAATACGGCTTTCGACCAGCTGGACGCGTCGTTGACTTTGGATGTGGACGAGGAGGATGGTCGCAGAGGGCAGTGATGGAAGAACGAGTTATGCGCGTGGCAGGGTACACCCTTGGGGGAGTAGAACGTGAAGAACCCCAA	Culex theileri flavivirus
HE574573.1	192	132	8.72e-11	7548	7739	461357986	461358177	2	CGAGGTGTGAACGAGACAGACAAAGGTGATTACGTGTCAAGGGGAGGATTGAAGATGGATGAAGTCCTGCGGAAGTACCAATGGGAACCGAAGGGCCGAGTTCTTGATTTGGGCTGTGGACGAGGAGGATGGACACAGCGGTTGGTCATGGACACGCGCGTGAACTCTGTGGTAGGCTACACTCTTGGTGGA	CGAGGCGTGAACGAAACTCCCCGAGGTGACTATGTGTCTCGTGGGGGATTGAAAATGGACGAAATCATCAGGAAATACGGCTTTCGACCAGCTGGACGCGTCGTTGACTTTGGATGTGGACGAGGAGGATGGTCGCAGAGGGCAGTGATGGAAGAACGAGTTATGCGCGTGGCAGGGTACACCCTTGGGGGA	Culex theileri flavivirus RP2011
HE574574.1	152	107	3.71e-09	7548	7699	461357986	461358137	2	CGAGGTGTGAACGAGACAGACAAAGGTGATTACGTGTCAAGGGGAGGATTGAAGATGGATGAAGTCCTGCGGAAGTACCAATGGGAACCGAAGGGCCGAGTTCTTGATTTGGGCTGTGGACGAGGAGGATGGACACAGCGGTTGGTCATGGA	CGAGGCGTGAACGAAACTCCCCGAGGTGACTATGTGTCTCGTGGGGGATTGAAAATGGACGAAATCATCAGGAAATACGGCTTTCGACCAGCTGGACGCGTCGTTGACTTTGGATGTGGACGAGGAGGATGGTCGCAGAGGGCAGTGATGGA	Culex theileri flavivirus RP2011
KX652375.1	192	129	1.95e-06	7696	7887	461357986	461358177	2	CGAGGTGTAAACGAGACAGACAAAGGTGATTACGTGTCAAGGGGAGGACTAAAGATGGATGAAGTCCTGCGAAAGTACCAATGGGAACCGAAGGGCCGAGTTCTTGATTTGGGCTGTGGACGAGGAGGATGGACACAGCGGTTGGTCATGGACACACGCGTGAACTCTGTGGTAGGCTACACTCTTGGTGGA	CGAGGCGTGAACGAAACTCCCCGAGGTGACTATGTGTCTCGTGGGGGATTGAAAATGGACGAAATCATCAGGAAATACGGCTTTCGACCAGCTGGACGCGTCGTTGACTTTGGATGTGGACGAGGAGGATGGTCGCAGAGGGCAGTGATGGAAGAACGAGTTATGCGCGTGGCAGGGTACACCCTTGGGGGA	Mosquito flavivirus
KX652376.1	192	129	1.9e-06	7696	7887	461357986	461358177	2	CGAGGTGTAAACGAGACAGACAAAGGTGATTACGTGTCAAGGGGAGGACTAAAGATGGATGAAGTCCTGCGAAAGTACCAATGGGAACCGAAAGGCCGAGTTCTTGATTTGGGCTGTGGACGAGGAGGATGGACACAGCGGTTGGTCATGGACACACGCGTGAACTCTGTGGTAGGCTACACTCTTGGTGGA	CGAGGCGTGAACGAAACTCCCCGAGGTGACTATGTGTCTCGTGGGGGATTGAAAATGGACGAAATCATCAGGAAATACGGCTTTCGACCAGCTGGACGCGTCGTTGACTTTGGATGTGGACGAGGAGGATGGTCGCAGAGGGCAGTGATGGAAGAACGAGTTATGCGCGTGGCAGGGTACACCCTTGGGGGA	Mosquito flavivirus
KX652377.1	192	129	1.95e-06	7696	7887	461357986	461358177	2	CGAGGTGTAAACGAGACAGACAAAGGTGATTACGTGTCAAGGGGAGGACTAAAGATGGATGAAGTCCTGCGAAAGTACCAATGGGAACCGAAAGGCCGAGTTCTTGATTTGGGCTGTGGACGAGGAGGATGGACACAGCGGTTGGTCATGGACACACGCGTGAACTCTGTGGTAGGCTACACTCTTGGTGGA	CGAGGCGTGAACGAAACTCCCCGAGGTGACTATGTGTCTCGTGGGGGATTGAAAATGGACGAAATCATCAGGAAATACGGCTTTCGACCAGCTGGACGCGTCGTTGACTTTGGATGTGGACGAGGAGGATGGTCGCAGAGGGCAGTGATGGAAGAACGAGTTATGCGCGTGGCAGGGTACACCCTTGGGGGA	Mosquito flavivirus
KX652378.1	192	129	1.95e-06	7696	7887	461357986	461358177	2	CGAGGTGTAAATGAGACAGACAAAGGTGATTACGTGTCAAGGGGAGGACTGAAGATGGATGAAGTCCTGCGAAAGTACCAATGGGAACCGAAAGGCCGAGTTCTTGATTTGGGCTGTGGACGAGGAGGATGGACACAGCGGTTGGTCATGGACACACGCGTGAACTCTGTGGTAGGCTACACTCTTGGTGGA	CGAGGCGTGAACGAAACTCCCCGAGGTGACTATGTGTCTCGTGGGGGATTGAAAATGGACGAAATCATCAGGAAATACGGCTTTCGACCAGCTGGACGCGTCGTTGACTTTGGATGTGGACGAGGAGGATGGTCGCAGAGGGCAGTGATGGAAGAACGAGTTATGCGCGTGGCAGGGTACACCCTTGGGGGA	Mosquito flavivirus
KX669689.1	217	152	4.03e-15	7615	7828	461357987	461358200	2	GAGGAGTGAACGAAACGGAACGCGGAGACTACGTTTCTCGGGGAGGTCTGAAAATGGACGAACTAATCGAGAAACACGGCATCACACCAAACGGAGTCGCTGTTGATCTTGGCTGTGGACGAGGAGGTTGGACACAACGCATGGTGGCAGATCCACGAGTTACAAGAGTTGAAGCGTTTACGCTAGGAGGAGCGGAGCGCGAAAATCCACAGAA	GAGGCGTGAACGAAACTCCCCGAGGTGACTATGTGTCTCGTGGGGGATTGAAAATGGACGAAATCATCAGGAAATACGGCTTTCGACCAGCTGGACGCGTCGTTGACTTTGGATGTGGACGAGGAGGATGGTCGCAGAGGGCAGTGATGGAAGAACGAGTTATGCGCGTGGCAGGGTACACCCTTGGGGGAGTAGAACGTGAAGAACCCCAAAA	Calbertado virus
KX669684.1	131	95	3.1e-10	7626	7756	461357987	461358117	2	GAGGAGTCAACGAAACGGAACGCGGGGACTATGTTTCTCGTGGAGGTCTGAAAATGACTGAGCTAATCGAGAAGCACGGCATCACACCAAATGGCGTAGCTGTTGACCTTGGTTGTGGACGAGGAGGATGG	GAGGCGTGAACGAAACTCCCCGAGGTGACTATGTGTCTCGTGGGGGATTGAAAATGGACGAAATCATCAGGAAATACGGCTTTCGACCAGCTGGACGCGTCGTTGACTTTGGATGTGGACGAGGAGGATGG	Calbertado virus
KX669685.1	131	95	3.1e-10	7627	7757	461357987	461358117	2	GAGGAGTTAACGAAACGGAACGCGGAGACTACGTTTCTCGTGGAGGCCTGAAAATGAACGAGCTGATCGAGAAGCACGGCATCACACCAAACGGCGTCGCTGTTGACCTTGGTTGTGGCCGAGGAGGATGG	GAGGCGTGAACGAAACTCCCCGAGGTGACTATGTGTCTCGTGGGGGATTGAAAATGGACGAAATCATCAGGAAATACGGCTTTCGACCAGCTGGACGCGTCGTTGACTTTGGATGTGGACGAGGAGGATGG	Calbertado virus
KX669683.1	131	95	3.1e-10	7629	7759	461357987	461358117	2	GAGGAGTCAACGAAACGGAACGCGGGGACTATGTTTCTCGTGGAGGTCTGAAAATGACTGAGCTAATCGAGAAGCACGGCATCACACCAAATGGCGTAGCTGTTGACCTTGGTTGTGGACGAGGAGGATGG	GAGGCGTGAACGAAACTCCCCGAGGTGACTATGTGTCTCGTGGGGGATTGAAAATGGACGAAATCATCAGGAAATACGGCTTTCGACCAGCTGGACGCGTCGTTGACTTTGGATGTGGACGAGGAGGATGG	Calbertado virus
KX669688.1	219	152	1.71e-13	7630	7845	461357987	461358202	2	GAGGAGTCAACGAAACGGAACGCGGAGACTACGTTTCTCGGGGAGGTCTAAAAATGGCCGAGCTAATCGAGAAACACGGCATCACACCAAACGGAGTCGCTGTTGATCTTGGTTGTGGACGAGGAGGATGGACACAACGCATGGTGGCAGATCCACGAGTTACAAGAGTTGAAGCGTTCACGCTAGGAGGAGCGGAGCGCGAAAATCCACAGAAGT	GAGGCGTGAACGAAACTCCCCGAGGTGACTATGTGTCTCGTGGGGGATTGAAAATGGACGAAATCATCAGGAAATACGGCTTTCGACCAGCTGGACGCGTCGTTGACTTTGGATGTGGACGAGGAGGATGGTCGCAGAGGGCAGTGATGGAAGAACGAGTTATGCGCGTGGCAGGGTACACCCTTGGGGGAGTAGAACGTGAAGAACCCCAAAAGT	Calbertado virus
KX669687.1	219	154	3.3e-16	7631	7846	461357987	461358202	2	GAGGAGTGAACGAAACGGAACGCGGAGACTACGTTTCTCGGGGAGGTCTAAAAATGGACGAGCTAATCGAGAAACACGGCATCACACCAAACGGAGTCGCTGTTGATCTTGGTTGTGGACGAGGAGGATGGACACAACGCATGGTGGCAGATCCACGAGTTACAAGAGTTGAAGCGTTCACGCTAGGAGGAGCGGAGCGCGAAAATCCACAGAAGT	GAGGCGTGAACGAAACTCCCCGAGGTGACTATGTGTCTCGTGGGGGATTGAAAATGGACGAAATCATCAGGAAATACGGCTTTCGACCAGCTGGACGCGTCGTTGACTTTGGATGTGGACGAGGAGGATGGTCGCAGAGGGCAGTGATGGAAGAACGAGTTATGCGCGTGGCAGGGTACACCCTTGGGGGAGTAGAACGTGAAGAACCCCAAAAGT	Calbertado virus
KX669682.1	131	95	3.1e-10	7643	7773	461357987	461358117	2	GAGGAGTCAACGAAACGGAACGCGGGGACTATGTTTCTCGTGGAGGTCTGAAAATGACTGAGCTAATCGAGAAGCACGGCATCACACCAAATGGCGTAGCTGTTGACCTTGGTTGTGGACGAGGAGGATGG	GAGGCGTGAACGAAACTCCCCGAGGTGACTATGTGTCTCGTGGGGGATTGAAAATGGACGAAATCATCAGGAAATACGGCTTTCGACCAGCTGGACGCGTCGTTGACTTTGGATGTGGACGAGGAGGATGG	Calbertado virus
KX669686.1	219	153	1.41e-14	7643	7858	461357987	461358202	2	GAGGAGTGAACGAAACGGAACGCGGAGACTACGTTTCTCGGGGAGGTCTAAAAATGGACGAGCTAATCGAGAAACACGGCATCACACCAAACGGAGTCGCTGTTGATCTTGGTTGTGGACGAGGAGGATGGACACAACGCATGGTAGCAGATCCACGAGTTACAAGAGTTGAAGCGTTCACGCTAGGAGGAGCGGAGCGCGAAAATCCACAGAAGT	GAGGCGTGAACGAAACTCCCCGAGGTGACTATGTGTCTCGTGGGGGATTGAAAATGGACGAAATCATCAGGAAATACGGCTTTCGACCAGCTGGACGCGTCGTTGACTTTGGATGTGGACGAGGAGGATGGTCGCAGAGGGCAGTGATGGAAGAACGAGTTATGCGCGTGGCAGGGTACACCCTTGGGGGAGTAGAACGTGAAGAACCCCAAAAGT	Calbertado virus
KC505248.1	216	148	1.96e-12	7520	7731	461357987	461358198	2	GAGGCGTGAATGAAACTGATAAAGGAGCCTACGTGTCGCGAGGTGGTTTAAAAATGAACGAGATTATCAACAAGCATGCGTGGGAACCTCGAGGAGTTGTCGTTGACCTGGGATGTGGACGAGGAGGTTGGTCCCAGCGCTTGGTGATGGATTACCGCGTCGCTGAAGTAAGAGGATACACACTTGGAGGCAAAGAACGTGAGAATCCCCAA	GAGGCGTGAACGAAACTCCCCGAGGTGACTATGTGTCTCGTGGGGGATTGAAAATGGACGAAATCATCAGGAAATACGGCTTTCGACCAGCTGGACGCGTCGTTGACTTTGGATGTGGACGAGGAGGATGGTCGCAGAGGGCAGTGATGGAAGAACGAGTTATGCGCGTGGCAGGGTACACCCTTGGGGGAGTAGAACGTGAAGAACCCCAA	Palm Creek virus
NC_033694.1	216	148	1.96e-12	7520	7731	461357987	461358198	2	GAGGCGTGAATGAAACTGATAAAGGAGCCTACGTGTCGCGAGGTGGTTTAAAAATGAACGAGATTATCAACAAGCATGCGTGGGAACCTCGAGGAGTTGTCGTTGACCTGGGATGTGGACGAGGAGGTTGGTCCCAGCGCTTGGTGATGGATTACCGCGTCGCTGAAGTAAGAGGATACACACTTGGAGGCAAAGAACGTGAGAATCCCCAA	GAGGCGTGAACGAAACTCCCCGAGGTGACTATGTGTCTCGTGGGGGATTGAAAATGGACGAAATCATCAGGAAATACGGCTTTCGACCAGCTGGACGCGTCGTTGACTTTGGATGTGGACGAGGAGGATGGTCGCAGAGGGCAGTGATGGAAGAACGAGTTATGCGCGTGGCAGGGTACACCCTTGGGGGAGTAGAACGTGAAGAACCCCAA	Palm Creek virus
NC_034204.1	213	147	4.99e-14	7785	7997	461357990	461358202	2	GCGTCGACGAGACCCCCCGAGGAGATTATGTCTCGCGGGGAGGGCTGAAGATGACAGAACTGATCAACAAGCACGGGTGGAAACCTGAAGGGAAAGTAGTTGACCTGGGCTGTGGTCGAGGGGGTTGGACCCAAAGAATGGTGATGGAAGACCGGGTGACTCACGTTGATGGTTACACCCTTGGAGGTGAGGAACGGGAAAACCCCCAGAAGT	GCGTGAACGAAACTCCCCGAGGTGACTATGTGTCTCGTGGGGGATTGAAAATGGACGAAATCATCAGGAAATACGGCTTTCGACCAGCTGGACGCGTCGTTGACTTTGGATGTGGACGAGGAGGATGGTCGCAGAGGGCAGTGATGGAAGAACGAGTTATGCGCGTGGCAGGGTACACCCTTGGGGGAGTAGAACGTGAAGAACCCCAAAAGT	Menghai flavivirus
KJ741266.1	135	96	7.04e-06	7571	7702	461358009	461358140	2	AGGTGATTACGTGTCTAGAGGAGGACTCAAACTAGATGAAATAATCCGCAAATATCAATGGACCCCTATGGGGCACGTCGTTGACCTTGGCTGTGGACGGGGCGGCTGGAGCCAGAGAGTGGTTATGGAGGA	AGGTGACTATGTGTCTCGTGGGGGATTGAAAATGGACGAAATCATCAGGAAATACGGCTTTCGACCAGCTGGACGCGTCGTTGACTTTGGATGTGGACGAGGAGGATGGTCGCAGAGGGCAGTGATGGAAGA	Aedes flavivirus
KY320649.1	135	96	6.39e-06	7500	7631	461358009	461358140	2	AGGTGATTACGTGTCTAGAGGAGGACTCAAACTAGATGAAATAATCCGCAAATATCAATGGACCCCTATGGGGCACGTCGTTGACCTTGGCTGTGGACGGGGCGGCTGGAGCCAGAGAGTGGTTATGGAGGA	AGGTGACTATGTGTCTCGTGGGGGATTGAAAATGGACGAAATCATCAGGAAATACGGCTTTCGACCAGCTGGACGCGTCGTTGACTTTGGATGTGGACGAGGAGGATGGTCGCAGAGGGCAGTGATGGAAGA	La Tina virus
MG719525.1	114	84	0.001	7606	7716	461358088	461358199	2	GTTGATCTTGGATGTGGAAGAGGAGGCTGGAGTCAACGTCTAGTGATGGATTCACGTGTTAGCGCTGTCCAAGGATTTACCCTTGGGGGCAATAACCGTGAGAACCCCCAA	GTTGACTTTGGATGTGGACGAGGAGGATGGTCGCAGAGGGCAGTGATGGAAGAACGAGTTATGCGCGTGGCAGGGTACACCCTTGGGGGAGTAGAACGTGAAGAACCCCAAA	Quang Binh virus
KX924632.1	137	96	0.000271	3035	3170	461358117	461357982	2	CCATCCTCCGCGGCCACATCCTAAGTCAAGTGCAGCCCCCTTCGGTTCCCATTGGAACTTCCTGATAAGCTCATCCATCTTCAATCCGCCCCGCGAGACGAAATCACCCTTGTCTGTCTCGTTCACTCCTCGGGAT	CCATCCTCCTCGTCCACATCCAAAGTCAACGACGCGTCCAGCTGGTCGAAAGCCGTATTTCCTGATGATTTCGTCCATTTTCAATCCCCCACGAGACACATAGTCACCTCGGGGAGTTTCGTTCACGCCTCGGGAT	Culex flavivirus
KX669684.1	168	114	0.001	9467	9633	469224796	469224630	2	GTGGTAGCTGGAGATGACGCTGTTGTGGCCACTAACAACTCAAAGTTCATCAACTCCTTGTCTTACATCAACACTGCGGGAAAAATCCGCAAGGACATAGGAATTGATAGTCCTTCCCGGTTCTCAACAAACTGGGAGGAGGTTGAGTTCTGTTCACACCACTTCCA	GTGATCGCTGGAGATGACGTGGTCGTGGTCACAAACGACACCAATTTCGCAAAGTCGTTGACCTACCTAAATGAAACCGGGAAAATCCGGAAAAATATACCAATTGACTCGTTTTCACAAGTGGAGACGATCTGGGAGCGCGTTGAGTTTTGCTCCCATCACTTCCA	Calbertado virus
KX669683.1	168	114	0.001	9470	9636	469224796	469224630	2	GTGGTAGCTGGAGATGACGCTGTTGTGGCCACTAACAACTCAAAGTTCATCAACTCCTTGTCTTACATCAACACTGCGGGAAAAATCCGCAAGGACATAGGAATTGATAGTCCTTCCCGGTTCTCAACAAACTGGGAGGAGGTTGAGTTCTGTTCACACCACTTCCA	GTGATCGCTGGAGATGACGTGGTCGTGGTCACAAACGACACCAATTTCGCAAAGTCGTTGACCTACCTAAATGAAACCGGGAAAATCCGGAAAAATATACCAATTGACTCGTTTTCACAAGTGGAGACGATCTGGGAGCGCGTTGAGTTTTGCTCCCATCACTTCCA	Calbertado virus
KX669682.1	168	115	8.33e-05	9484	9650	469224796	469224630	2	GTGGTAGCTGGAGATGACGCTGTTGTGGCCACTAACAACTCAAAGTTCATCAACTCCTTGTCTTACATCAACACTGCGGGAAAAATCCGCAAGGACATAGGAATTGATAGTCCTTCCCGGTTCTCAACCAACTGGGAGGAGGTTGAGTTCTGTTCACATCACTTCCA	GTGATCGCTGGAGATGACGTGGTCGTGGTCACAAACGACACCAATTTCGCAAAGTCGTTGACCTACCTAAATGAAACCGGGAAAATCCGGAAAAATATACCAATTGACTCGTTTTCACAAGTGGAGACGATCTGGGAGCGCGTTGAGTTTTGCTCCCATCACTTCCA	Calbertado virus
KX924632.1	577	385	1.6e+32	1386	1957	469224858	469225429	2	GCGTCCAGTAGCCCTTCAGCCTCCAGCATTCTCCCAACCTGGTTCTTCCCATTCGTCACGGTGTTGAGAGCGTAGGTGGTCACTTGCCCAGACCCGCGTTGGTCTGTGCGTGAAACGACGTCAAAAACTGTCCCGCTCCGGAACTGCGGATGGTTCCTTGGAAACAAGGCGACCATGTTCATGTAGCAGAACTTGAACACAACACGTATCAGCTGTGCGTGGTAGGGGTCAGTCACTTGGTCCAGCAGGAACCACAACTCGTCCTCCAGGTCAGCTTCAGTTATGCGCGTGTCCCATCCGGCAACATCATCTGCAATCATCCACTTGCCTTTTTGCATGATTTCCTGGAGATAGTATCCAAAGTAATTCACTCCGACCCCGCCAACTCCGCACGGAAAG…	GCTTCGAGTAGCCCTTCACTTTCAAGGGTTCGGCCAATCTGAACCTTTCCATTGGTGATTGTGTTCAAGGCATATGTCACCACCTGCCCCGAGCCTCGCTGATCCGATCGGGAAACCACATCCATGACCGTTCCACTCCCGAATTCAGAATGGGTTCGGGGAAACAGGGCCACAATATTTTGGTAGGCAAATTTCATGACCGACTCCGCCAGAGCTCTATGGTAATCATCCTCAATCGAGTTGAGGATGAAGAACTCTTCGTCGGCCAAATCCGCCTGACTAATGCGAGTGTCCCAGCCAGCTATGTCATCGGCAACGAAAAACTTTCCTTTTGAAGCTATTTCTGACAAGTAATAGCCAAAGTAGTTTACGCCGAGACCTCCCACGCCACCCGGGAAA…	Culex flavivirus
AY632537.1	46	39	0.003	9320	9365	469224954	469224909	2	GAGGCTCGGGACAGGTGGTCACTTATGCATTCAACACCATTACCAA	GAGGCTCGGGGCAGGTGGTGACATATGCCTTGAACACAATCACCAA	Entebbe bat virus
DQ837641.1	46	39	0.003	9439	9484	469224954	469224909	2	GAGGCTCGGGACAGGTGGTCACTTATGCATTCAACACCATTACCAA	GAGGCTCGGGGCAGGTGGTGACATATGCCTTGAACACAATCACCAA	Entebbe bat virus
NC_008718.1	46	39	0.003	9439	9484	469224954	469224909	2	GAGGCTCGGGACAGGTGGTCACTTATGCATTCAACACCATTACCAA	GAGGCTCGGGGCAGGTGGTGACATATGCCTTGAACACAATCACCAA	Entebbe bat virus
DQ401140.3	86	64	8.6e-05	9467	9552	469224954	469224869	2	GAGGCTCGGGCCAGGTTGTGACTTATGCCCTTAACACCCTCACCAACATAAAGGTGCAACTGATCCGAATGATGGAAGGGGAAGGG	GAGGCTCGGGGCAGGTGGTGACATATGCCTTGAACACAATCACCAATGGAAAGGTTCAGATTGGCCGAACCCTTGAAAGTGAAGGG	Tickborne encephalitis virus
KJ922513.1	86	64	8.5e-05	9467	9552	469224954	469224869	2	GAGGCTCGGGCCAGGTTGTGACCTATGCCCTTAACACCCTCACCAACATAAAGGTGCAACTAATCCGAATGATGGAAGGGGAAGGG	GAGGCTCGGGGCAGGTGGTGACATATGCCTTGAACACAATCACCAATGGAAAGGTTCAGATTGGCCGAACCCTTGAAAGTGAAGGG	Tickborne encephalitis virus
KJ922515.1	86	64	8.5e-05	9467	9552	469224954	469224869	2	GAGGCTCGGGCCAGGTTGTGACCTATGCCCTTAACACCCTCACCAACATAAAGGTGCAACTAATCCGAATGATGGAAGGGGAAGGG	GAGGCTCGGGGCAGGTGGTGACATATGCCTTGAACACAATCACCAATGGAAAGGTTCAGATTGGCCGAACCCTTGAAAGTGAAGGG	Tickborne encephalitis virus
KC422667.2	59	48	7.94e-05	9335	9393	469224954	469224896	2	GAGGCTCAGGGCAGGTTGTGACTTATGCCCTCAATACCCTCACCAACATAAAGGTTCAG	GAGGCTCGGGGCAGGTGGTGACATATGCCTTGAACACAATCACCAATGGAAAGGTTCAG	Tickborne encephalitis virus
KF826915.1	59	49	1.87e-06	9335	9393	469224954	469224896	2	GAGGCTCAGGGCAGGTTGTGACTTATGCCCTCAACACCCTCACCAACATAAAGGTTCAG	GAGGCTCGGGGCAGGTGGTGACATATGCCTTGAACACAATCACCAATGGAAAGGTTCAG	Tickborne encephalitis virus
MF374487.1	59	47	0.001	9442	9500	469224954	469224896	2	GAGGTTCAGGACAGGTTGTGACCTATGCCCTCAACACCCTCACCAACATAAAGGTTCAG	GAGGCTCGGGGCAGGTGGTGACATATGCCTTGAACACAATCACCAATGGAAAGGTTCAG	Tickborne encephalitis virus
KT001073.1	59	47	0.001	9443	9501	469224954	469224896	2	GAGGTTCAGGGCAGGTTGTGACTTATGCCCTCAACACCCTTACCAACATAAAGGTTCAG	GAGGCTCGGGGCAGGTGGTGACATATGCCTTGAACACAATCACCAATGGAAAGGTTCAG	Tickborne encephalitis virus
AY169390.3	59	47	0.001	9463	9521	469224954	469224896	2	GAGGTTCAGGACAGGTTGTGACTTATGCCCTCAACACCCTCACCAACATAAAGGTTCAG	GAGGCTCGGGGCAGGTGGTGACATATGCCTTGAACACAATCACCAATGGAAAGGTTCAG	Tickborne encephalitis virus
EU816450.1	59	47	0.001	9463	9521	469224954	469224896	2	GAGGTTCAGGACAGGTTGTGACTTATGCCCTCAACACCCTCACCAACATAAAGGTTCAG	GAGGCTCGGGGCAGGTGGTGACATATGCCTTGAACACAATCACCAATGGAAAGGTTCAG	Tickborne encephalitis virus
EU816451.1	59	47	0.001	9463	9521	469224954	469224896	2	GAGGTTCAGGACAGGTTGTGACTTATGCCCTCAACACCCTCACCAACATAAAGGTTCAG	GAGGCTCGGGGCAGGTGGTGACATATGCCTTGAACACAATCACCAATGGAAAGGTTCAG	Tickborne encephalitis virus
GQ228395.1	59	47	0.001	9463	9521	469224954	469224896	2	GAGGTTCAGGACAGGTTGTGACTTATGCCCTCAACACCCTCACCAACATAAAGGTTCAG	GAGGCTCGGGGCAGGTGGTGACATATGCCTTGAACACAATCACCAATGGAAAGGTTCAG	Tickborne encephalitis virus
JQ825146.1	59	47	0.001	9463	9521	469224954	469224896	2	GAGGTTCAGGACAGGTTGTGACTTATGCCCTCAACACCCTCACCAACATAAAGGTTCAG	GAGGCTCGGGGCAGGTGGTGACATATGCCTTGAACACAATCACCAATGGAAAGGTTCAG	Tickborne encephalitis virus
JQ825148.1	59	47	0.001	9463	9521	469224954	469224896	2	GAGGTTCAGGACAGGTTGTGACTTATGCCCTCAACACCCTCACCAACATAAAGGTTCAG	GAGGCTCGGGGCAGGTGGTGACATATGCCTTGAACACAATCACCAATGGAAAGGTTCAG	Tickborne encephalitis virus
JQ825157.1	59	47	0.001	9463	9521	469224954	469224896	2	GAGGTTCAGGACAGGTTGTGACTTATGCCCTCAACACCCTCACCAACATAAAGGTTCAG	GAGGCTCGGGGCAGGTGGTGACATATGCCTTGAACACAATCACCAATGGAAAGGTTCAG	Tickborne encephalitis virus
JQ825162.1	59	47	0.001	9463	9521	469224954	469224896	2	GAGGTTCAGGACAGGTTGTGACTTATGCCCTCAACACCCTCACCAACATAAAGGTTCAG	GAGGCTCGGGGCAGGTGGTGACATATGCCTTGAACACAATCACCAATGGAAAGGTTCAG	Tickborne encephalitis virus
KU761567.1	59	47	0.001	9463	9521	469224954	469224896	2	GAGGTTCAGGACAGGTTGTGACTTATGCCCTCAACACCCTCACCAACATAAAGGTTCAG	GAGGCTCGGGGCAGGTGGTGACATATGCCTTGAACACAATCACCAATGGAAAGGTTCAG	Tickborne encephalitis virus
KU761574.1	59	47	0.001	9463	9521	469224954	469224896	2	GAGGTTCAGGACAGGTTGTGACTTATGCCCTCAACACCCTCACCAACATAAAGGTTCAG	GAGGCTCGGGGCAGGTGGTGACATATGCCTTGAACACAATCACCAATGGAAAGGTTCAG	Tickborne encephalitis virus
KJ739729.1	59	47	0.001	9465	9523	469224954	469224896	2	GAGGTTCAGGACAGGTTGTGACTTATGCCCTCAACACCCTCACCAACATAAAGGTTCAG	GAGGCTCGGGGCAGGTGGTGACATATGCCTTGAACACAATCACCAATGGAAAGGTTCAG	Tickborne encephalitis virus
AB062063.2	59	47	0.001	9466	9524	469224954	469224896	2	GAGGTTCAGGACAGGTTGTGACCTATGCCCTCAACACCCTCACCAACATAAAGGTTCAG	GAGGCTCGGGGCAGGTGGTGACATATGCCTTGAACACAATCACCAATGGAAAGGTTCAG	Tickborne encephalitis virus
AB753012.1	59	47	0.001	9466	9524	469224954	469224896	2	GAGGTTCAGGACAGGTTGTGACCTATGCCCTCAACACCCTCACCAACATAAAGGTTCAG	GAGGCTCGGGGCAGGTGGTGACATATGCCTTGAACACAATCACCAATGGAAAGGTTCAG	Tickborne encephalitis virus
DQ989336.1	59	47	0.001	9466	9524	469224954	469224896	2	GAGGTTCAGGACAGGTTGTGACTTATGCCCTCAACACCCTCACCAACATAAAGGTTCAG	GAGGCTCGGGGCAGGTGGTGACATATGCCTTGAACACAATCACCAATGGAAAGGTTCAG	Tickborne encephalitis virus
JX498939.1	59	47	0.001	9466	9524	469224954	469224896	2	GAGGTTCAGGACAGGTTGTGACTTATGCCCTCAACACCCTCACCAACATAAAGGTTCAG	GAGGCTCGGGGCAGGTGGTGACATATGCCTTGAACACAATCACCAATGGAAAGGTTCAG	Tickborne encephalitis virus
KJ739730.1	59	47	0.001	9466	9524	469224954	469224896	2	GAGGTTCAGGACAGGTTGTGACTTATGCCCTCAACACCCTCACCAACATAAAGGTTCAG	GAGGCTCGGGGCAGGTGGTGACATATGCCTTGAACACAATCACCAATGGAAAGGTTCAG	Tickborne encephalitis virus
KJ739731.1	59	47	0.001	9466	9524	469224954	469224896	2	GAGGTTCAGGACAGGTTGTGACTTATGCCCTCAACACCCTCACCAACATAAAGGTTCAG	GAGGCTCGGGGCAGGTGGTGACATATGCCTTGAACACAATCACCAATGGAAAGGTTCAG	Tickborne encephalitis virus
KJ914682.1	59	47	0.001	9466	9524	469224954	469224896	2	GAGGTTCAGGACAGGTTGTGACTTATGCCCTCAACACCCTCACCAACATAAAGGTTCAG	GAGGCTCGGGGCAGGTGGTGACATATGCCTTGAACACAATCACCAATGGAAAGGTTCAG	Tickborne encephalitis virus
KJ914683.1	59	47	0.001	9466	9524	469224954	469224896	2	GAGGTTCAGGACAGGTTGTGACTTATGCCCTCAACACCCTCACCAACATAAAGGTTCAG	GAGGCTCGGGGCAGGTGGTGACATATGCCTTGAACACAATCACCAATGGAAAGGTTCAG	Tickborne encephalitis virus
KU978763.1	46	41	6.87e-06	9426	9471	469224954	469224909	2	GAGGGTCCGGGCAGGTGGTGACCTATGCCTTGAACACCATTACCAA	GAGGCTCGGGGCAGGTGGTGACATATGCCTTGAACACAATCACCAA	Yellow fever virus
U54798.1	46	41	6.91e-06	9438	9483	469224954	469224909	2	GAGGGTCCGGGCAGGTGGTGACCTATGCCCTGAACACCATCACCAA	GAGGCTCGGGGCAGGTGGTGACATATGCCTTGAACACAATCACCAA	Yellow fever virus
MH688511.1	66	52	8.35e-05	9415	9480	469224961	469224896	2	GACCAGCGCGGGTCTGGACAGGTTGTGACCTACGCCTTGAACACACTCACGAACGTGAAGGTACAG	GATCAGCGAGGCTCGGGGCAGGTGGTGACATATGCCTTGAACACAATCACCAATGGAAAGGTTCAG	Karshi virus
DQ462443.1	65	52	2.39e-05	9461	9525	469224961	469224897	2	GACCAGCGCGGCTCAGGACAGGTCGTGACCTACGCCTTGAACACACTTACAAATGTGAAGGTGCA	GATCAGCGAGGCTCGGGGCAGGTGGTGACATATGCCTTGAACACAATCACCAATGGAAAGGTTCA	Karshi virus
MF374484.1	66	52	8.43e-05	9426	9491	469224961	469224896	2	GATCAGAGAGGCTCAGGACAGGTTGTGACTTATGCTCTAAACACAATCACAAACATCAAGGTGCAG	GATCAGCGAGGCTCGGGGCAGGTGGTGACATATGCCTTGAACACAATCACCAATGGAAAGGTTCAG	Langat virus
AF253419.1	66	51	0.004	9458	9523	469224961	469224896	2	GACCAGAGAGGCTCAGGACAGGTTGTGACTTATGCTCTAAACACAATCACAAACATCAAGGTGCAG	GATCAGCGAGGCTCGGGGCAGGTGGTGACATATGCCTTGAACACAATCACCAATGGAAAGGTTCAG	Langat virus
AF253420.1	66	51	0.004	9458	9523	469224961	469224896	2	GACCAGAGAGGCTCAGGACAGGTTGTGACTTATGCTCTAAACACAATCACAAACATCAAGGTGCAG	GATCAGCGAGGCTCGGGGCAGGTGGTGACATATGCCTTGAACACAATCACCAATGGAAAGGTTCAG	Langat virus
EU790644.1	66	51	0.004	9458	9523	469224961	469224896	2	GACCAGAGAGGCTCAGGACAGGTTGTGACTTATGCTCTAAACACAATCACAAACATCAAGGTGCAG	GATCAGCGAGGCTCGGGGCAGGTGGTGACATATGCCTTGAACACAATCACCAATGGAAAGGTTCAG	Langat virus
NC_003690.1	66	51	0.004	9458	9523	469224961	469224896	2	GACCAGAGAGGCTCAGGACAGGTTGTGACTTATGCTCTAAACACAATCACAAACATCAAGGTGCAG	GATCAGCGAGGCTCGGGGCAGGTGGTGACATATGCCTTGAACACAATCACCAATGGAAAGGTTCAG	Langat virus
DQ235144.1	66	52	7.95e-05	9343	9408	469224961	469224896	2	GACCAGAGAGGTTCGGGGCAGGTCGTGACCTATGCCCTAAACACAATAACTAACATCAAGGTCCAG	GATCAGCGAGGCTCGGGGCAGGTGGTGACATATGCCTTGAACACAATCACCAATGGAAAGGTTCAG	Meaban virus
NC_033721.1	66	52	7.95e-05	9343	9408	469224961	469224896	2	GACCAGAGAGGTTCGGGGCAGGTCGTGACCTATGCCCTAAACACAATAACTAACATCAAGGTCCAG	GATCAGCGAGGCTCGGGGCAGGTGGTGACATATGCCTTGAACACAATCACCAATGGAAAGGTTCAG	Meaban virus
KF991106.1	93	69	7.04e-06	9426	9518	469224961	469224869	2	GATCAAAGAGGCTCGGGCCAGGTTGTGACCTATGCCCTTAACACCCTCACCAACATAAAGGTGCAACTGATCCGAATGATGGAAGGGGAAGGG	GATCAGCGAGGCTCGGGGCAGGTGGTGACATATGCCTTGAACACAATCACCAATGGAAAGGTTCAGATTGGCCGAACCCTTGAAAGTGAAGGG	Tickborne encephalitis virus
KX966399.1	93	67	0.004	9451	9543	469224961	469224869	2	GATCAAAGAGGCTCGGGCCAAGTTGTGACCTATGCCCTTAATACCCTCACCAACATAAAGGTGCAACTGATCCGAATGATGGAAGGGGAAGGG	GATCAGCGAGGCTCGGGGCAGGTGGTGACATATGCCTTGAACACAATCACCAATGGAAAGGTTCAGATTGGCCGAACCCTTGAAAGTGAAGGG	Tickborne encephalitis virus
GQ266392.1	93	68	0.0003	9460	9552	469224961	469224869	2	GATCAAAGAGGCTCGGGCCAGGTTGTGACCTACGCCCTTAACACCCTCACCAACATAAAGGTGCAACTAATCCGAATGATGGAAGGGGAAGGG	GATCAGCGAGGCTCGGGGCAGGTGGTGACATATGCCTTGAACACAATCACCAATGGAAAGGTTCAGATTGGCCGAACCCTTGAAAGTGAAGGG	Tickborne encephalitis virus
EF469662.1	66	54	1.61e-07	9353	9418	469224961	469224896	2	GACCAGAGAGGCTCGGGGCAGGTTGTGACCTACGCCCTCAACACCCTCACCAACATAAAGGTTCAG	GATCAGCGAGGCTCGGGGCAGGTGGTGACATATGCCTTGAACACAATCACCAATGGAAAGGTTCAG	Tickborne encephalitis virus
KJ633033.1	66	54	1.63e-07	9460	9525	469224961	469224896	2	GACCAGAGAGGCTCGGGGCAGGTTGTGACCTACGCCCTCAACACCCTCACCAACATAAAGGTTCAG	GATCAGCGAGGCTCGGGGCAGGTGGTGACATATGCCTTGAACACAATCACCAATGGAAAGGTTCAG	Tickborne encephalitis virus
MK801803.1	65	53	5.74e-07	9415	9479	469224961	469224897	2	GATCAGAGAGGCTCGGGCCAGGTTGTGACCTATGCCCTTAACACCCTCACCAACATAAAGGTGCA	GATCAGCGAGGCTCGGGGCAGGTGGTGACATATGCCTTGAACACAATCACCAATGGAAAGGTTCA	Tickborne encephalitis virus
LC171402.1	65	52	2.4e-05	9439	9503	469224961	469224897	2	GATCAGAGAGGCTCGGGCCAGGTTGTGACCTATGCTCTAAACACTCTCACCAACATAAAGGTGCA	GATCAGCGAGGCTCGGGGCAGGTGGTGACATATGCCTTGAACACAATCACCAATGGAAAGGTTCA	Tickborne encephalitis virus
KX966398.1	65	52	2.46e-05	9451	9515	469224961	469224897	2	GATCAAAGAGGCTCGGGCCAGGTTGTGACCTATGCCCTTAACACCCTCACCAACATAAAGGTGCA	GATCAGCGAGGCTCGGGGCAGGTGGTGACATATGCCTTGAACACAATCACCAATGGAAAGGTTCA	Tickborne encephalitis virus
JX898877.1	70	57	5.67e-07	9431	9499	469224961	469224892	2	GACCAGAGAGGATCCGGGCAGGTGGTGACTTATGCTCTGAACACCATCACCAATTTAAAAGTCCAATTG	GATCAGCGAGGCTCGGGGCAGGTGGTGACATATGCCTTGAACACAATCACCAATGGAAAGGTTCAGATTG	Yellow fever virus
JX898878.1	70	57	5.67e-07	9431	9499	469224961	469224892	2	GACCAGAGAGGATCCGGGCAGGTGGTGACTTATGCTCTGAACACCATCACCAATTTAAAAGTCCAATTG	GATCAGCGAGGCTCGGGGCAGGTGGTGACATATGCCTTGAACACAATCACCAATGGAAAGGTTCAGATTG	Yellow fever virus
JX898879.1	70	57	5.67e-07	9431	9499	469224961	469224892	2	GACCAGAGAGGATCCGGGCAGGTGGTGACTTATGCTCTGAACACCATCACCAATTTAAAAGTCCAATTG	GATCAGCGAGGCTCGGGGCAGGTGGTGACATATGCCTTGAACACAATCACCAATGGAAAGGTTCAGATTG	Yellow fever virus
JX898880.1	70	57	5.67e-07	9431	9499	469224961	469224892	2	GACCAGAGAGGATCCGGGCAGGTGGTGACTTATGCTCTGAACACCATCACCAATTTAAAAGTCCAATTG	GATCAGCGAGGCTCGGGGCAGGTGGTGACATATGCCTTGAACACAATCACCAATGGAAAGGTTCAGATTG	Yellow fever virus
JX898881.1	70	57	5.67e-07	9431	9499	469224961	469224892	2	GACCAGAGAGGATCCGGGCAGGTGGTGACTTATGCTCTGAACACCATCACCAATTTAAAAGTCCAATTG	GATCAGCGAGGCTCGGGGCAGGTGGTGACATATGCCTTGAACACAATCACCAATGGAAAGGTTCAGATTG	Yellow fever virus
AY968065.1	66	52	8.39e-05	9435	9500	469224961	469224896	2	GATCAAAGGGGATCAGGGCAAGTTGTGACATATGCCCTTAACACCATCACCAATCTGAAAGTTCAG	GATCAGCGAGGCTCGGGGCAGGTGGTGACATATGCCTTGAACACAATCACCAATGGAAAGGTTCAG	Yellow fever virus
MK457700.1	61	52	1.57e-07	9209	9269	469224961	469224902	2	GATCAGAGAGGATCCGGGCAGGTGGTGACTTATGCTCTGAACACTATCACCAACTTGAAAG	GATCAGCGAGGCTCGGGGCAGGTGGTGACATATGCCTTGAACACAATCACCAATGGAAAG	Yellow fever virus
MF926243.1	61	50	7.9e-05	9292	9352	469224961	469224902	2	GACCAGAGAGGATCCGGGCAGGTAGTGACTTATGCTCTGAACACCATCACCAACTTGAAAG	GATCAGCGAGGCTCGGGGCAGGTGGTGACATATGCCTTGAACACAATCACCAATGGAAAG	Yellow fever virus
MK457701.1	61	52	1.6e-07	9371	9431	469224961	469224902	2	GATCAGAGAGGATCCGGGCAGGTGGTGACTTATGCTCTGAACACTATCACCAACTTGAAAG	GATCAGCGAGGCTCGGGGCAGGTGGTGACATATGCCTTGAACACAATCACCAATGGAAAG	Yellow fever virus
MG051217.1	61	50	8.31e-05	9378	9438	469224961	469224902	2	GACCAGAGAGGATCCGGGCAGGTAGTGACTTATGCTCTGAACACCATCACCAACTTGAAAG	GATCAGCGAGGCTCGGGGCAGGTGGTGACATATGCCTTGAACACAATCACCAATGGAAAG	Yellow fever virus
MG051218.1	61	49	0.001	9378	9438	469224961	469224902	2	GACCAGAGAGGATCCGGGCAGGTAGTGACTTACGCTCTGAACACCATCACCAACTTGAAAG	GATCAGCGAGGCTCGGGGCAGGTGGTGACATATGCCTTGAACACAATCACCAATGGAAAG	Yellow fever virus
MF405338.1	61	50	8.05e-05	9398	9458	469224961	469224902	2	GACCAGAGAGGATCCGGGCAGGTAGTGACTTATGCTCTGAACACCATCACCAACTTGAAAG	GATCAGCGAGGCTCGGGGCAGGTGGTGACATATGCCTTGAACACAATCACCAATGGAAAG	Yellow fever virus
JX503529.1	61	50	8.38e-05	9404	9464	469224961	469224902	2	GACCAGAGAGGATCCGGGCAGGTAGTGACTTATGCTCTGAACACCATCACCAACTTGAAAG	GATCAGCGAGGCTCGGGGCAGGTGGTGACATATGCCTTGAACACAATCACCAATGGAAAG	Yellow fever virus
JX949181.1	61	50	8.38e-05	9406	9466	469224961	469224902	2	GACCAGAGAGGATCCGGGCAGGTAGTGACTTATGCTCTGAACACCATCACCAACTTGAAAG	GATCAGCGAGGCTCGGGGCAGGTGGTGACATATGCCTTGAACACAATCACCAATGGAAAG	Yellow fever virus
KF769015.1	61	50	8.4e-05	9419	9479	469224961	469224902	2	GACCAGAGAGGATCCGGGCAGGTAGTGACTTATGCTCTGAACACCATCACCAACTTGAAAG	GATCAGCGAGGCTCGGGGCAGGTGGTGACATATGCCTTGAACACAATCACCAATGGAAAG	Yellow fever virus
MG922934.1	61	50	8.36e-05	9420	9480	469224961	469224902	2	GACCAGAGAGGATCCGGGCAGGTAGTGACTTATGCTCTGAACACCATCACCAACTTGAAAG	GATCAGCGAGGCTCGGGGCAGGTGGTGACATATGCCTTGAACACAATCACCAATGGAAAG	Yellow fever virus
KF769016.1	61	50	8.39e-05	9421	9481	469224961	469224902	2	GACCAGAGAGGATCCGGGCAGGTAGTGACTTATGCTCTGAACACCATCACCAACTTGAAAG	GATCAGCGAGGCTCGGGGCAGGTGGTGACATATGCCTTGAACACAATCACCAATGGAAAG	Yellow fever virus
KU978764.1	61	50	8.39e-05	9421	9481	469224961	469224902	2	GACCAGAGAGGATCCGGGCAGGTAGTGACTTATGCTCTGAACACCATCACCAACTTGAAAG	GATCAGCGAGGCTCGGGGCAGGTGGTGACATATGCCTTGAACACAATCACCAATGGAAAG	Yellow fever virus
MH444794.1	61	50	8.4e-05	9422	9482	469224961	469224902	2	GACCAGAGAGGATCCGGGCAGGTAGTGACTTATGCTCTGAACACCATCACCAACTTGAAAG	GATCAGCGAGGCTCGGGGCAGGTGGTGACATATGCCTTGAACACAATCACCAATGGAAAG	Yellow fever virus
MH444795.1	61	49	0.001	9422	9482	469224961	469224902	2	GACCAGAGAGGATCCGGGCAGGTAGTGACTTACGCTCTGAACACCATCACCAACTTGAAAG	GATCAGCGAGGCTCGGGGCAGGTGGTGACATATGCCTTGAACACAATCACCAATGGAAAG	Yellow fever virus
MH444796.1	61	50	8.4e-05	9422	9482	469224961	469224902	2	GACCAGAGAGGATCCGGGCAGGTAGTGACTTATGCTCTGAACACCATCACCAACTTGAAAG	GATCAGCGAGGCTCGGGGCAGGTGGTGACATATGCCTTGAACACAATCACCAATGGAAAG	Yellow fever virus
MH444797.1	61	49	0.001	9422	9482	469224961	469224902	2	GACCAGAGAGGATCCGGGCAGGTAGTGACTTACGCTCTGAACACCATCACCAACTTGAAAG	GATCAGCGAGGCTCGGGGCAGGTGGTGACATATGCCTTGAACACAATCACCAATGGAAAG	Yellow fever virus
KU978765.1	61	52	1.62e-07	9424	9484	469224961	469224902	2	GATCAGAGAGGATCCGGGCAGGTGGTGACTTATGCTCTGAACACTATCACCAACTTGAAAG	GATCAGCGAGGCTCGGGGCAGGTGGTGACATATGCCTTGAACACAATCACCAATGGAAAG	Yellow fever virus
MH444798.1	61	50	8.41e-05	9426	9486	469224961	469224902	2	GACCAGAGAGGATCCGGGCAGGTAGTGACTTATGCTCTGAACACCATCACCAACTTGAAAG	GATCAGCGAGGCTCGGGGCAGGTGGTGACATATGCCTTGAACACAATCACCAATGGAAAG	Yellow fever virus
JX898871.1	61	49	0.001	9430	9490	469224961	469224902	2	GACCAGAGAGGATCCGGGCAGGTAGTGACTTACGCTCTGAACACCATCACCAACTTGAAAG	GATCAGCGAGGCTCGGGGCAGGTGGTGACATATGCCTTGAACACAATCACCAATGGAAAG	Yellow fever virus
JX898872.1	61	49	0.001	9430	9490	469224961	469224902	2	GACCAGAGAGGATCCGGGCAGGTAGTGACTTACGCTCTGAACACCATCACCAACTTGAAAG	GATCAGCGAGGCTCGGGGCAGGTGGTGACATATGCCTTGAACACAATCACCAATGGAAAG	Yellow fever virus
JX898874.1	61	52	1.62e-07	9430	9490	469224961	469224902	2	GATCAGAGAGGATCCGGGCAGGTGGTGACTTATGCTCTGAACACTATCACCAACTTGAAAG	GATCAGCGAGGCTCGGGGCAGGTGGTGACATATGCCTTGAACACAATCACCAATGGAAAG	Yellow fever virus
JX898875.1	61	52	1.62e-07	9430	9490	469224961	469224902	2	GATCAGAGAGGATCCGGGCAGGTGGTGACTTATGCTCTGAACACTATCACCAACTTGAAAG	GATCAGCGAGGCTCGGGGCAGGTGGTGACATATGCCTTGAACACAATCACCAATGGAAAG	Yellow fever virus
AF052437.1	61	50	8.42e-05	9431	9491	469224961	469224902	2	GACCAGAGAGGATCCGGGCAGGTAGTGACTTATGCTCTGAACACCATCACCAACTTGAAAG	GATCAGCGAGGCTCGGGGCAGGTGGTGACATATGCCTTGAACACAATCACCAATGGAAAG	Yellow fever virus
AF052438.1	61	49	0.001	9431	9491	469224961	469224902	2	GACCAGAGAGGATCCAGGCAGGTAGTGACTTATGCTCTGAACACCATCACCAACTTGAAAG	GATCAGCGAGGCTCGGGGCAGGTGGTGACATATGCCTTGAACACAATCACCAATGGAAAG	Yellow fever virus
AF052439.1	61	50	8.42e-05	9431	9491	469224961	469224902	2	GACCAGAGAGGATCCGGGCAGGTAGTGACTTATGCTCTGAACACCATCACCAACTTGAAAG	GATCAGCGAGGCTCGGGGCAGGTGGTGACATATGCCTTGAACACAATCACCAATGGAAAG	Yellow fever virus
AF052444.1	61	50	8.42e-05	9431	9491	469224961	469224902	2	GACCAGAGAGGATCCGGGCAGGTAGTGACTTATGCTCTGAACACCATCACCAACTTGAAAG	GATCAGCGAGGCTCGGGGCAGGTGGTGACATATGCCTTGAACACAATCACCAATGGAAAG	Yellow fever virus
AF052445.1	61	50	8.42e-05	9431	9491	469224961	469224902	2	GACCAGAGAGGATCCGGGCAGGTAGTGACTTATGCTCTGAACACCATCACCAACTTGAAAG	GATCAGCGAGGCTCGGGGCAGGTGGTGACATATGCCTTGAACACAATCACCAATGGAAAG	Yellow fever virus
AF052446.1	61	50	8.42e-05	9431	9491	469224961	469224902	2	GACCAGAGAGGATCCGGGCAGGTAGTGACTTATGCTCTGAACACCATCACCAACTTGAAAG	GATCAGCGAGGCTCGGGGCAGGTGGTGACATATGCCTTGAACACAATCACCAATGGAAAG	Yellow fever virus
AF094612.1	61	50	8.34e-05	9431	9491	469224961	469224902	2	GACCAGAGAGGATCCGGGCAGGTAGTGACTTATGCTCTGAACACCATCACCAACTTGAAAG	GATCAGCGAGGCTCGGGGCAGGTGGTGACATATGCCTTGAACACAATCACCAATGGAAAG	Yellow fever virus
AY572535.1	61	52	1.62e-07	9431	9491	469224961	469224902	2	GATCAGAGAGGATCCGGGCAGGTGGTGACTTATGCTCTGAACACTATCACCAACTTGAAAG	GATCAGCGAGGCTCGGGGCAGGTGGTGACATATGCCTTGAACACAATCACCAATGGAAAG	Yellow fever virus
AY603338.1	61	52	1.62e-07	9431	9491	469224961	469224902	2	GATCAGAGAGGATCCGGGCAGGTGGTGACTTATGCTCTGAACACTATCACCAACTTGAAAG	GATCAGCGAGGCTCGGGGCAGGTGGTGACATATGCCTTGAACACAATCACCAATGGAAAG	Yellow fever virus
AY640589.1	61	50	8.42e-05	9431	9491	469224961	469224902	2	GACCAGAGAGGATCCGGGCAGGTAGTGACTTATGCTCTGAACACCATCACCAACTTGAAAG	GATCAGCGAGGCTCGGGGCAGGTGGTGACATATGCCTTGAACACAATCACCAATGGAAAG	Yellow fever virus
DQ100292.1	61	50	8.42e-05	9431	9491	469224961	469224902	2	GACCAGAGAGGATCCGGGCAGGTAGTGACTTATGCTCTGAACACCATCACCAACTTGAAAG	GATCAGCGAGGCTCGGGGCAGGTGGTGACATATGCCTTGAACACAATCACCAATGGAAAG	Yellow fever virus
DQ118157.1	61	50	8.42e-05	9431	9491	469224961	469224902	2	GACCAGAGAGGATCCGGGCAGGTAGTGACTTATGCTCTGAACACCATCACCAACTTGAAAG	GATCAGCGAGGCTCGGGGCAGGTGGTGACATATGCCTTGAACACAATCACCAATGGAAAG	Yellow fever virus
GQ379162.1	61	50	8.42e-05	9431	9491	469224961	469224902	2	GACCAGAGAGGATCCGGGCAGGTAGTGACTTATGCTCTGAACACCATCACCAACTTGAAAG	GATCAGCGAGGCTCGGGGCAGGTGGTGACATATGCCTTGAACACAATCACCAATGGAAAG	Yellow fever virus
GQ379163.1	61	50	8.42e-05	9431	9491	469224961	469224902	2	GACCAGAGAGGATCCGGGCAGGTAGTGACTTATGCTCTGAACACCATCACCAACTTGAAAG	GATCAGCGAGGCTCGGGGCAGGTGGTGACATATGCCTTGAACACAATCACCAATGGAAAG	Yellow fever virus
JN628279.1	61	50	8.42e-05	9431	9491	469224961	469224902	2	GACCAGAGAGGATCCGGGCAGGTAGTGACTTATGCTCTGAACACCATCACCAACTTGAAAG	GATCAGCGAGGCTCGGGGCAGGTGGTGACATATGCCTTGAACACAATCACCAATGGAAAG	Yellow fever virus
JN628280.1	61	50	8.42e-05	9431	9491	469224961	469224902	2	GACCAGAGAGGATCCGGGCAGGTAGTGACTTATGCTCTGAACACCATCACCAACTTGAAAG	GATCAGCGAGGCTCGGGGCAGGTGGTGACATATGCCTTGAACACAATCACCAATGGAAAG	Yellow fever virus
JN628281.1	61	50	8.42e-05	9431	9491	469224961	469224902	2	GACCAGAGAGGATCCGGGCAGGTAGTGACTTATGCTCTGAACACCATCACCAACTTGAAAG	GATCAGCGAGGCTCGGGGCAGGTGGTGACATATGCCTTGAACACAATCACCAATGGAAAG	Yellow fever virus
JN811140.1	61	50	8.42e-05	9431	9491	469224961	469224902	2	GACCAGAGAGGATCCGGGCAGGTAGTGACTTATGCTCTGAACACCATCACCAACTTGAAAG	GATCAGCGAGGCTCGGGGCAGGTGGTGACATATGCCTTGAACACAATCACCAATGGAAAG	Yellow fever virus
JN811141.1	61	50	8.42e-05	9431	9491	469224961	469224902	2	GACCAGAGAGGATCCGGGCAGGTAGTGACTTATGCTCTGAACACCATCACCAACTTGAAAG	GATCAGCGAGGCTCGGGGCAGGTGGTGACATATGCCTTGAACACAATCACCAATGGAAAG	Yellow fever virus
JN811142.1	61	50	8.42e-05	9431	9491	469224961	469224902	2	GACCAGAGAGGATCCGGGCAGGTAGTGACTTATGCTCTGAACACCATCACCAACTTGAAAG	GATCAGCGAGGCTCGGGGCAGGTGGTGACATATGCCTTGAACACAATCACCAATGGAAAG	Yellow fever virus
JN811143.1	61	50	8.42e-05	9431	9491	469224961	469224902	2	GACCAGAGAGGATCCGGGCAGGTAGTGACTTATGCTCTGAACACCATCACCAACTTGAAAG	GATCAGCGAGGCTCGGGGCAGGTGGTGACATATGCCTTGAACACAATCACCAATGGAAAG	Yellow fever virus
JX898868.1	61	52	1.62e-07	9431	9491	469224961	469224902	2	GATCAGAGAGGATCCGGGCAGGTGGTGACTTATGCTCTGAACACTATCACCAACTTGAAAG	GATCAGCGAGGCTCGGGGCAGGTGGTGACATATGCCTTGAACACAATCACCAATGGAAAG	Yellow fever virus
JX898870.1	61	52	1.62e-07	9431	9491	469224961	469224902	2	GATCAGAGAGGATCCGGGCAGGTGGTGACTTATGCTCTGAACACTATCACCAACTTGAAAG	GATCAGCGAGGCTCGGGGCAGGTGGTGACATATGCCTTGAACACAATCACCAATGGAAAG	Yellow fever virus
JX898873.1	61	52	1.62e-07	9431	9491	469224961	469224902	2	GATCAGAGAGGATCCGGGCAGGTGGTGACTTATGCTCTGAACACTATCACCAACTTGAAAG	GATCAGCGAGGCTCGGGGCAGGTGGTGACATATGCCTTGAACACAATCACCAATGGAAAG	Yellow fever virus
MF289572.1	61	50	8.4e-05	9431	9491	469224961	469224902	2	GACCAGAGAGGATCCGGGCAGGTAGTGACTTATGCTCTGAACACCATCACCAACTTGAAAG	GATCAGCGAGGCTCGGGGCAGGTGGTGACATATGCCTTGAACACAATCACCAATGGAAAG	Yellow fever virus
MK292067.1	61	52	1.61e-07	9431	9491	469224961	469224902	2	GATCAGAGAGGATCCGGGCAGGTGGTGACTTATGCTCTGAACACTATCACCAACTTGAAAG	GATCAGCGAGGCTCGGGGCAGGTGGTGACATATGCCTTGAACACAATCACCAATGGAAAG	Yellow fever virus
NC_002031.1	61	50	8.42e-05	9431	9491	469224961	469224902	2	GACCAGAGAGGATCCGGGCAGGTAGTGACTTATGCTCTGAACACCATCACCAACTTGAAAG	GATCAGCGAGGCTCGGGGCAGGTGGTGACATATGCCTTGAACACAATCACCAATGGAAAG	Yellow fever virus
U17066.1	61	50	8.42e-05	9431	9491	469224961	469224902	2	GACCAGAGAGGATCCGGGCAGGTAGTGACTTATGCTCTGAACACCATCACCAACTTGAAAG	GATCAGCGAGGCTCGGGGCAGGTGGTGACATATGCCTTGAACACAATCACCAATGGAAAG	Yellow fever virus
U17067.1	61	50	8.42e-05	9431	9491	469224961	469224902	2	GACCAGAGAGGATCCGGGCAGGTAGTGACTTATGCTCTGAACACCATCACCAACTTGAAAG	GATCAGCGAGGCTCGGGGCAGGTGGTGACATATGCCTTGAACACAATCACCAATGGAAAG	Yellow fever virus
U21055.1	61	49	0.001	9431	9491	469224961	469224902	2	GACCAGAGAGGATCCGGGCAGGTAGTGACTTACGCTCTGAACACCATCACCAACTTGAAAG	GATCAGCGAGGCTCGGGGCAGGTGGTGACATATGCCTTGAACACAATCACCAATGGAAAG	Yellow fever virus
U21056.1	61	50	8.42e-05	9431	9491	469224961	469224902	2	GACCAGAGAGGATCCGGGCAGGTAGTGACTTATGCTCTGAACACCATCACCAACTTGAAAG	GATCAGCGAGGCTCGGGGCAGGTGGTGACATATGCCTTGAACACAATCACCAATGGAAAG	Yellow fever virus
X03700.1	61	50	8.42e-05	9431	9491	469224961	469224902	2	GACCAGAGAGGATCCGGGCAGGTAGTGACTTATGCTCTGAACACCATCACCAACTTGAAAG	GATCAGCGAGGCTCGGGGCAGGTGGTGACATATGCCTTGAACACAATCACCAATGGAAAG	Yellow fever virus
X15062.1	61	50	8.42e-05	9431	9491	469224961	469224902	2	GACCAGAGAGGATCCGGGCAGGTAGTGACTTATGCTCTGAACACCATCACCAACTTGAAAG	GATCAGCGAGGCTCGGGGCAGGTGGTGACATATGCCTTGAACACAATCACCAATGGAAAG	Yellow fever virus
MK060080.1	53	45	6.48e-06	9292	9344	469224961	469224909	2	GACCAGAGAGGATCCGGGCAGGTGGTGACTTATGCTCTGAACACCATCACCAA	GATCAGCGAGGCTCGGGGCAGGTGGTGACATATGCCTTGAACACAATCACCAA	Yellow fever virus
JX898876.1	53	45	6.91e-06	9430	9482	469224961	469224909	2	GACCAGAGAGGATCCGGGCAGGTGGTGACTTATGCTCTGAACACCATCACCAA	GATCAGCGAGGCTCGGGGCAGGTGGTGACATATGCCTTGAACACAATCACCAA	Yellow fever virus
JX898869.1	53	44	0.000293	9431	9483	469224961	469224909	2	GACCAGAGAGGGTCTGGGCAGGTGGTAACCTATGCCCTGAACACCATCACTAA	GATCAGCGAGGCTCGGGGCAGGTGGTGACATATGCCTTGAACACAATCACCAA	Yellow fever virus
FJ654700.1	61	50	8.42e-05	9431	9491	469224961	469224902	2	GACCAGAGAGGATCCGGGCAGGTAGTGACTTATGCTCTGAACACCATCACCAACTTGAAAG	GATCAGCGAGGCTCGGGGCAGGTGGTGACATATGCCTTGAACACAATCACCAATGGAAAG	Yellow fever virus 17D/Tiantan
KF815940.1	54	46	1.95e-06	9482	9535	469224962	469224909	2	GGACCAGCGTGGGTCTGGGCAGGTGGTGACTTATGCCCTCAACACTATCACCAA	GGATCAGCGAGGCTCGGGGCAGGTGGTGACATATGCCTTGAACACAATCACCAA	Kama virus
NC_023439.1	54	46	1.95e-06	9482	9535	469224962	469224909	2	GGACCAGCGTGGGTCTGGGCAGGTGGTGACTTATGCCCTCAACACTATCACCAA	GGATCAGCGAGGCTCGGGGCAGGTGGTGACATATGCCTTGAACACAATCACCAA	Kama virus
AY323489.1	66	52	8.22e-05	9342	9407	469224962	469224897	2	GGACCAGCGAGGATCAGGCCAAGTGGTTACATATGCCCTCAACACCCTCACTAATATAAAGGTGCA	GGATCAGCGAGGCTCGGGGCAGGTGGTGACATATGCCTTGAACACAATCACCAATGGAAAGGTTCA	Omsk hemorrhagic fever virus
AB507800.1	66	52	8.44e-05	9459	9524	469224962	469224897	2	GGACCAGCGAGGATCAGGCCAAGTGGTTACATATGCCCTCAACACCCTCACTAATATAAAGGTACA	GGATCAGCGAGGCTCGGGGCAGGTGGTGACATATGCCTTGAACACAATCACCAATGGAAAGGTTCA	Omsk hemorrhagic fever virus
KM388817.1	66	55	1.26e-08	9312	9377	469224962	469224897	2	GGACCAGAGAGGATCCGGGCAGGTGGTGACTTACGCCTTGAACACCATCACCAACCTGAAGGTTCA	GGATCAGCGAGGCTCGGGGCAGGTGGTGACATATGCCTTGAACACAATCACCAATGGAAAGGTTCA	Yellow fever virus
AB114858.1	54	44	0.001	9504	9557	469224962	469224909	2	GGAGCATCGAGGATCTGGGCAGGTGGTGACGTACGCGTTCAACACCATCACAAA	GGATCAGCGAGGCTCGGGGCAGGTGGTGACATATGCCTTGAACACAATCACCAA	Yokose virus
NC_005039.1	54	44	0.001	9504	9557	469224962	469224909	2	GGAGCATCGAGGATCTGGGCAGGTGGTGACGTACGCGTTCAACACCATCACAAA	GGATCAGCGAGGCTCGGGGCAGGTGGTGACATATGCCTTGAACACAATCACCAA	Yokose virus
EF158066.1	74	57	7.93e-05	9349	9422	469224982	469224909	2	ATGGATGTCATCTCCAGAGAGGATCAAAGGGGCAGTGGACAGGTGGTCACATATGCCCTGAACACCTTCACCAA	ATGGATGTGGTTTCCCGATCGGATCAGCGAGGCTCGGGGCAGGTGGTGACATATGCCTTGAACACAATCACCAA	Saint Louis encephalitis virus
DQ486861.1	91	68	8.39e-05	9423	9512	469224982	469224892	2	ATGGATGTCATCACCAGAAGGGATCAGAGGGGATCAGGCCAGGTTGTGACCTATGCTCTCAACACCCTCACCAACATAAAGGTTCAATTG	ATGGATGTGGTTTCCCGATCGGATCAGCGAGGCTCGGGGCAGGTGGTGACATATGCCTTGAACACAATCACCAATGGAAAGGTTCAGATTG	Tickborne encephalitis virus
MH094241.1	91	68	8.43e-05	9439	9528	469224982	469224892	2	ATGGATGTCATCACCAGAAGGGATCAGAGGGGATCAGGCCAGGTTGTGACCTATGCTCTCAACACCCTCACCAACATAAAGGTTCAATTG	ATGGATGTGGTTTCCCGATCGGATCAGCGAGGCTCGGGGCAGGTGGTGACATATGCCTTGAACACAATCACCAATGGAAAGGTTCAGATTG	Tickborne encephalitis virus
KF917535.1	75	57	0.000277	9303	9377	469224983	469224909	2	CATGGATGTGATCTCCAGAGAGGACCAACGAGGCAGTGGCCAAGTAGTGACATATGCTCTGAACACTTTCACAAA	CATGGATGTGGTTTCCCGATCGGATCAGCGAGGCTCGGGGCAGGTGGTGACATATGCCTTGAACACAATCACCAA	Aroa virus
EF158061.2	76	57	0.003	9348	9423	469224983	469224908	2	CATGGATGTCATCTCCAGAGAAGACCAAAGGGGCAGTGGACAGGTGGTCACATATGCCCTGAACACCTTCACCAAT	CATGGATGTGGTTTCCCGATCGGATCAGCGAGGCTCGGGGCAGGTGGTGACATATGCCTTGAACACAATCACCAAT	Saint Louis encephalitis virus
JF460774.1	76	57	0.004	9446	9521	469224983	469224908	2	CATGGATGTCATTTCTAGAGAAGACCAAAGGGGCAGTGGACAGGTGGTTACATATGCCCTGAACACCTTCACCAAT	CATGGATGTGGTTTCCCGATCGGATCAGCGAGGCTCGGGGCAGGTGGTGACATATGCCTTGAACACAATCACCAAT	Saint Louis encephalitis virus
EF158060.1	75	57	0.000277	9348	9422	469224983	469224909	2	CATGGATGTCATCTCCAGAGAGGACCAAAGAGGCAGTGGACAGGTGGTCACATATGCCCTGAACACCTTCACTAA	CATGGATGTGGTTTCCCGATCGGATCAGCGAGGCTCGGGGCAGGTGGTGACATATGCCTTGAACACAATCACCAA	Saint Louis encephalitis virus
EF158069.1	75	58	2.27e-05	9348	9422	469224983	469224909	2	CATGGATGTCATTTCCAGAGAAGACCAAAGAGGCAGTGGACAGGTGGTCACATATGCCCTGAACACCTTCACCAA	CATGGATGTGGTTTCCCGATCGGATCAGCGAGGCTCGGGGCAGGTGGTGACATATGCCTTGAACACAATCACCAA	Saint Louis encephalitis virus
MH899073.1	75	59	5.71e-07	9446	9520	469224983	469224909	2	CATGGATGTCATTTCCAGAGAAGACCAAAGAGGCAGTGGACAGGTGGTCACATATGCCTTGAACACCTTCACCAA	CATGGATGTGGTTTCCCGATCGGATCAGCGAGGCTCGGGGCAGGTGGTGACATATGCCTTGAACACAATCACCAA	Saint Louis encephalitis virus
MF347613.1	88	68	1.25e-08	9411	9498	469224983	469224896	2	CATGGATGTCATAAGCCGGCGGGACCAGAGAGGATCCGGGCAGGTGGTGACTTACGCCTTGAACACCATCACTAACCTGAAGGTTCAG	CATGGATGTGGTTTCCCGATCGGATCAGCGAGGCTCGGGGCAGGTGGTGACATATGCCTTGAACACAATCACCAATGGAAAGGTTCAG	Yellow fever virus
MH018081.1	87	68	3.59e-09	9289	9375	469224983	469224897	2	CATGGATGTCATAAGCCGGCGGGACCAGAGAGGATCTGGGCAGGTGGTGACTTACGCCTTGAACACCATCACCAACCTGAAGGTTCA	CATGGATGTGGTTTCCCGATCGGATCAGCGAGGCTCGGGGCAGGTGGTGACATATGCCTTGAACACAATCACCAATGGAAAGGTTCA	Yellow fever virus
HM582851.1	87	67	4.39e-08	9291	9377	469224983	469224897	2	CATGGATGTCATAAGCCGGCGGGACCAGAGAGGATCCGGGCAGGTGGTGACTTACGCCTTGAACACCATCACTAACCTGAAGGTTCA	CATGGATGTGGTTTCCCGATCGGATCAGCGAGGCTCGGGGCAGGTGGTGACATATGCCTTGAACACAATCACCAATGGAAAGGTTCA	Yellow fever virus
MF170968.1	87	66	5.34e-07	9291	9377	469224983	469224897	2	CATGGATGTCATAAGCCGGCGGGACCAGAGAGGATCTGGGCAGGTGGTGACTTACGTNTTGAACACCATCACCAACCTGAAGGTTCA	CATGGATGTGGTTTCCCGATCGGATCAGCGAGGCTCGGGGCAGGTGGTGACATATGCCTTGAACACAATCACCAATGGAAAGGTTCA	Yellow fever virus
MF370546.1	87	68	3.87e-09	9407	9493	469224983	469224897	2	CATGGATGTCATAAGCCGGCGGGACCAGAGAGGATCTGGGCAGGTGGTGACTTACGCCTTGAACACCATCACCAACCTGAAGGTTCA	CATGGATGTGGTTTCCCGATCGGATCAGCGAGGCTCGGGGCAGGTGGTGACATATGCCTTGAACACAATCACCAATGGAAAGGTTCA	Yellow fever virus
JF912181.1	87	66	1.97e-06	9409	9495	469224983	469224897	2	CATGGATGTCATAAGCCGGCGGGACCAGAGGGGATCTGGGCAGGTAGTGACTTATGCTTTGAATACCATCACCAATCTGAAGGTTCA	CATGGATGTGGTTTCCCGATCGGATCAGCGAGGCTCGGGGCAGGTGGTGACATATGCCTTGAACACAATCACCAATGGAAAGGTTCA	Yellow fever virus
JF912186.1	87	66	2.01e-06	9409	9495	469224983	469224897	2	CATGGATGTCATAAGCCGGCGGGACCAGAGAGGATCCGGACAGGTGGTGACCTACGCCTTGAATACCATCACCAACCTGAAGGTTCA	CATGGATGTGGTTTCCCGATCGGATCAGCGAGGCTCGGGGCAGGTGGTGACATATGCCTTGAACACAATCACCAATGGAAAGGTTCA	Yellow fever virus
KY861728.1	87	68	3.87e-09	9409	9495	469224983	469224897	2	CATGGATGTTATAAGCCGGCGGGACCAGAGAGGATCCGGGCAGGTGGTGACTTACGCCTTGAACACCATCACCAACCTGAAGGTTCA	CATGGATGTGGTTTCCCGATCGGATCAGCGAGGCTCGGGGCAGGTGGTGACATATGCCTTGAACACAATCACCAATGGAAAGGTTCA	Yellow fever virus
MF370544.1	87	67	4.72e-08	9409	9495	469224983	469224897	2	CATGGATGTCATAAGCCGGCGGGACCAGAGAGGATCTGGGCAAGTGGTGACTTACGCCTTGAACACCATCACCAACCTGAAGGTTCA	CATGGATGTGGTTTCCCGATCGGATCAGCGAGGCTCGGGGCAGGTGGTGACATATGCCTTGAACACAATCACCAATGGAAAGGTTCA	Yellow fever virus
MF370545.1	87	67	4.72e-08	9409	9495	469224983	469224897	2	CATGGATGTCATAAGCCGGCGGGACCAGAGAGGATCCGGGCAGGTGGTGACTTACGCCTTGAACACCATCACTAACCTGAAGGTTCA	CATGGATGTGGTTTCCCGATCGGATCAGCGAGGCTCGGGGCAGGTGGTGACATATGCCTTGAACACAATCACCAATGGAAAGGTTCA	Yellow fever virus
MH018100.1	75	59	5.31e-07	9267	9341	469224983	469224909	2	CATGGATGTCATAAGCCGGCGGGACCAGAGAGGATCCGGGCAGGTGGTGACTTACGCCTTGAACACCATCACTAA	CATGGATGTGGTTTCCCGATCGGATCAGCGAGGCTCGGGGCAGGTGGTGACATATGCCTTGAACACAATCACCAA	Yellow fever virus
MH018101.1	75	59	5.31e-07	9267	9341	469224983	469224909	2	CATGGATGTCATAAGCCGGCGGGACCAGAGAGGATCCGGGCAGGTGGTGACTTACGCCTTGAACACCATCACTAA	CATGGATGTGGTTTCCCGATCGGATCAGCGAGGCTCGGGGCAGGTGGTGACATATGCCTTGAACACAATCACCAA	Yellow fever virus
JF912179.1	75	58	2.42e-05	9409	9483	469224983	469224909	2	CATGGATGTCATAAGCCGGCGGGACCAGAGAGGATCCGGACAGGTGGTGACCTACGCCTTGAATACCATCACCAA	CATGGATGTGGTTTCCCGATCGGATCAGCGAGGCTCGGGGCAGGTGGTGACATATGCCTTGAACACAATCACCAA	Yellow fever virus
JF912182.1	75	58	2.41e-05	9409	9483	469224983	469224909	2	CATGGATGTCATAAGCCGGCGGGACCAGAGAGGATCCGGGCAGGTGGTGACCTACGCCCTGAATACCATCACCAA	CATGGATGTGGTTTCCCGATCGGATCAGCGAGGCTCGGGGCAGGTGGTGACATATGCCTTGAACACAATCACCAA	Yellow fever virus
JF912183.1	75	58	2.41e-05	9409	9483	469224983	469224909	2	CATGGATGTCATAAGCCGGCGGGACCAGAGAGGATCCGGACAGGTGGTGACCTACGCCTTGAATACCATCACCAA	CATGGATGTGGTTTCCCGATCGGATCAGCGAGGCTCGGGGCAGGTGGTGACATATGCCTTGAACACAATCACCAA	Yellow fever virus
JF912184.1	75	58	2.44e-05	9409	9483	469224983	469224909	2	CATGGATGTTATAAGCCGGCGGGACCAGAGAGGATCCGGACAGGTGGTGACCTACGCCTTGAATACCATCACCAA	CATGGATGTGGTTTCCCGATCGGATCAGCGAGGCTCGGGGCAGGTGGTGACATATGCCTTGAACACAATCACCAA	Yellow fever virus
JF912185.1	75	57	0.000298	9409	9483	469224983	469224909	2	CATGGATGTCATAAGCCGGCGGGACCAAAGAGGATCCGGGCAGGTGGTGACCTACGCCCTGAATACCATCACCAA	CATGGATGTGGTTTCCCGATCGGATCAGCGAGGCTCGGGGCAGGTGGTGACATATGCCTTGAACACAATCACCAA	Yellow fever virus
JF912187.1	75	59	5.75e-07	9409	9483	469224983	469224909	2	CATGGATGTCATAAGCCGGCGGGACCAGAGAGGATCCGGGCAGGTGGTGACTTACGCCTTGAACACCATCACTAA	CATGGATGTGGTTTCCCGATCGGATCAGCGAGGCTCGGGGCAGGTGGTGACATATGCCTTGAACACAATCACCAA	Yellow fever virus
JF912188.1	75	59	5.65e-07	9409	9483	469224983	469224909	2	CATGGATGTCATAAGCCGGCGGGACCAGAGAGGATCCGGGCAGGTGGTGACTTACGCCTTGAACACCATCACTAA	CATGGATGTGGTTTCCCGATCGGATCAGCGAGGCTCGGGGCAGGTGGTGACATATGCCTTGAACACAATCACCAA	Yellow fever virus
JF912189.1	75	59	5.75e-07	9409	9483	469224983	469224909	2	CATGGATGTCATAAGCCGGCGGGACCAGAGAGGATCCGGGCAGGTGGTGACTTACGCCTTGAACACCATCACTAA	CATGGATGTGGTTTCCCGATCGGATCAGCGAGGCTCGGGGCAGGTGGTGACATATGCCTTGAACACAATCACCAA	Yellow fever virus
JF912190.1	75	59	5.67e-07	9409	9483	469224983	469224909	2	CATGGATGTCATAAGCCGGCGGGACCAGAGAGGATCCGGGCAGGTGGTGACTTACGCCCTGAACACCATCACCAA	CATGGATGTGGTTTCCCGATCGGATCAGCGAGGCTCGGGGCAGGTGGTGACATATGCCTTGAACACAATCACCAA	Yellow fever virus
MG969501.1	75	59	5.75e-07	9409	9483	469224983	469224909	2	CATGGATGTCATAAGCCGGCGGGACCAGAGAGGATCCGGGCAGGTGGTGACTTACGCCTTGAACACCATCACTAA	CATGGATGTGGTTTCCCGATCGGATCAGCGAGGCTCGGGGCAGGTGGTGACATATGCCTTGAACACAATCACCAA	Yellow fever virus
KT224354.1	93	70	6.89e-06	9410	9501	469224984	469224892	2	TCATGGATGTCATTACGAGAAGAGACCAGAGAGGCTCCGGTCAGGTCGTGACCTATGCTTTGAATACCCTCACCAACATAAAGGTCCAATTG	TCATGGATGTGGTTTCCCGATCGGATCAGCGAGGCTCGGGGCAGGTGGTGACATATGCCTTGAACACAATCACCAATGGAAAGGTTCAGATTG	Louping ill virus
KJ495985.1	93	70	6.91e-06	9433	9524	469224984	469224892	2	TCATGGATGTCATTACGAGAAGAGACCAGAGAGGCTCCGGTCAGGTCGTGACCTATGCTTTGAATACCCTCACCAACATAAAGGTCCAATTG	TCATGGATGTGGTTTCCCGATCGGATCAGCGAGGCTCGGGGCAGGTGGTGACATATGCCTTGAACACAATCACCAATGGAAAGGTTCAGATTG	Louping ill virus
MH537791.1	93	69	8.43e-05	9433	9524	469224984	469224892	2	TCATGGATGTCATTACGAGAAGAGACCAGAGAGGCTCCGGTCAGGTCGTGACCTATGCTCTGAATACCCTCACCAACATAAAGGTCCAATTG	TCATGGATGTGGTTTCCCGATCGGATCAGCGAGGCTCGGGGCAGGTGGTGACATATGCCTTGAACACAATCACCAATGGAAAGGTTCAGATTG	Louping ill virus
KF056331.1	93	69	8.43e-05	9436	9527	469224984	469224892	2	TCATGGATGTCATCACGAGAAGAGATCAGAGAGGCTCAGGTCAGGTCGTGACCTATGCTCTGAATACCCTCACCAACATAAAGGTCCAATTG	TCATGGATGTGGTTTCCCGATCGGATCAGCGAGGCTCGGGGCAGGTGGTGACATATGCCTTGAACACAATCACCAATGGAAAGGTTCAGATTG	Louping ill virus
KP144331.1	93	69	8.43e-05	9437	9528	469224984	469224892	2	TCATGGATGTCATTACGAGAAGAGACCAGAGAGGCTCCGGTCAGGTCGTGACCTATGCTCTGAATACCCTCACCAACATAAAGGTCCAATTG	TCATGGATGTGGTTTCCCGATCGGATCAGCGAGGCTCGGGGCAGGTGGTGACATATGCCTTGAACACAATCACCAATGGAAAGGTTCAGATTG	Louping ill virus
NC_001809.1	88	65	0.000294	9434	9521	469224984	469224897	2	TCATGGATGTCATTACGAGAAGAGACCAGAGAGGCTCAGGTCAGGTTGTGACCTATGCTCTTAACACTCTCACCAACATAAAGGTGCA	TCATGGATGTGGTTTCCCGATCGGATCAGCGAGGCTCGGGGCAGGTGGTGACATATGCCTTGAACACAATCACCAATGGAAAGGTTCA	Louping ill virus
Y07863.1	88	65	0.000294	9434	9521	469224984	469224897	2	TCATGGATGTCATTACGAGAAGAGACCAGAGAGGCTCAGGTCAGGTTGTGACCTATGCTCTTAACACTCTCACCAACATAAAGGTGCA	TCATGGATGTGGTTTCCCGATCGGATCAGCGAGGCTCGGGGCAGGTGGTGACATATGCCTTGAACACAATCACCAATGGAAAGGTTCA	Louping ill virus
KT224355.1	93	70	6.74e-06	9399	9490	469224984	469224892	2	TCATGGATGTCATTACGAGAAGAGACCAGAGAGGCTCCGGTCAGGTCGTGACCTATGCTTTGAATACCCTCACCAACATAAAGGTCCAATTG	TCATGGATGTGGTTTCCCGATCGGATCAGCGAGGCTCGGGGCAGGTGGTGACATATGCCTTGAACACAATCACCAATGGAAAGGTTCAGATTG	Negishi virus
KP144332.1	116	87	2.58e-11	9437	9552	469224984	469224869	2	TCATGGATGTCATCACAAGAAGAGATCAGAGAGGCTCAGGCCAGGTCGTGACCTATGCCTTGAACACCCTCACCAACATAAAGGTTCAGTTGATCCGAATGATGGAGGGTGAAGGG	TCATGGATGTGGTTTCCCGATCGGATCAGCGAGGCTCGGGGCAGGTGGTGACATATGCCTTGAACACAATCACCAATGGAAAGGTTCAGATTGGCCGAACCCTTGAAAGTGAAGGG	Spanish goat encephalitis virus
NC_027709.1	116	87	2.58e-11	9437	9552	469224984	469224869	2	TCATGGATGTCATCACAAGAAGAGATCAGAGAGGCTCAGGCCAGGTCGTGACCTATGCCTTGAACACCCTCACCAACATAAAGGTTCAGTTGATCCGAATGATGGAGGGTGAAGGG	TCATGGATGTGGTTTCCCGATCGGATCAGCGAGGCTCGGGGCAGGTGGTGACATATGCCTTGAACACAATCACCAATGGAAAGGTTCAGATTGGCCGAACCCTTGAAAGTGAAGGG	Spanish goat encephalitis virus
DQ235152.1	88	65	0.000277	9305	9392	469224984	469224897	2	TCATGGATGTCATCACGAGAAGAGATCAGAGAGGCTCAGGCCAAGTCGTGACCTATGCTCTGAACACCCTCACCAACATAAAGGTCCA	TCATGGATGTGGTTTCCCGATCGGATCAGCGAGGCTCGGGGCAGGTGGTGACATATGCCTTGAACACAATCACCAATGGAAAGGTTCA	Spanish sheep encephalitis virus
MG589937.1	127	90	1.95e-06	9401	9527	469224984	469224858	2	TCATGGATGTCATCACAAGAAGAGATCAAAGAGGCTCGGGCCAGGTTGTGACCTATGCCCTTAACACCCTCACCAACATAAAGGTGCAACTAATCCGAATGATGGAAGGGGAAGGGGTCATAGAAGC	TCATGGATGTGGTTTCCCGATCGGATCAGCGAGGCTCGGGGCAGGTGGTGACATATGCCTTGAACACAATCACCAATGGAAAGGTTCAGATTGGCCGAACCCTTGAAAGTGAAGGGCTACTCGAAGC	Tickborne encephalitis virus
KF991107.1	127	90	1.97e-06	9403	9529	469224984	469224858	2	TCATGGATGTCATCACAAGAAGAGATCAAAGAGGCTCGGGCCAGGTTGTGACCTATGCCCTTAACACTCTCACCAACATAAAGGTGCAACTGATCCGAATGATGGAAGGGGAAGGGGTCATCGAGGC	TCATGGATGTGGTTTCCCGATCGGATCAGCGAGGCTCGGGGCAGGTGGTGACATATGCCTTGAACACAATCACCAATGGAAAGGTTCAGATTGGCCGAACCCTTGAAAGTGAAGGGCTACTCGAAGC	Tickborne encephalitis virus
MG589938.1	127	90	2.02e-06	9412	9538	469224984	469224858	2	TCATGGATGTCATCACAAGAAGAGATCAAAGAGGCTCGGGCCAGGTTGTGACCTATGCCCTTAACACCCTCACCAACATAAAGGTGCAACTAATCCGAATGATGGAAGGGGAAGGGGTCATAGAAGC	TCATGGATGTGGTTTCCCGATCGGATCAGCGAGGCTCGGGGCAGGTGGTGACATATGCCTTGAACACAATCACCAATGGAAAGGTTCAGATTGGCCGAACCCTTGAAAGTGAAGGGCTACTCGAAGC	Tickborne encephalitis virus
FJ572210.1	127	90	2.02e-06	9416	9542	469224984	469224858	2	TCATGGATGTCATCACAAGAAGAGATCAAAGAGGCTCGGGCCAGGTTGTGACCTATGCCCTTAACACCCTCACCAACATAAAGGTGCAACTAATCCGAATGATGGAAGGGGAAGGGGTCATAGAAGC	TCATGGATGTGGTTTCCCGATCGGATCAGCGAGGCTCGGGGCAGGTGGTGACATATGCCTTGAACACAATCACCAATGGAAAGGTTCAGATTGGCCGAACCCTTGAAAGTGAAGGGCTACTCGAAGC	Tickborne encephalitis virus
GU183381.1	116	83	6.51e-06	9305	9420	469224984	469224869	2	TCATGGATGTCATCACAAGAAGAGATCAAAGAGGCTCGGGCCAGGTTGTGACCTATGCCCTTAACACCCTCACCAACATAAAGGTGCAACTAATCCGAATGATGGAAGGGGAAGGG	TCATGGATGTGGTTTCCCGATCGGATCAGCGAGGCTCGGGGCAGGTGGTGACATATGCCTTGAACACAATCACCAATGGAAAGGTTCAGATTGGCCGAACCCTTGAAAGTGAAGGG	Tickborne encephalitis virus
MK801804.1	116	83	7e-06	9392	9507	469224984	469224869	2	TCATGGATGTCATCACAAGAAGAGATCAAAGAGGCTCGGGCCAGGTTGTGACCTATGCCCTTAACACCCTCACCAACATAAAGGTGCAACTAATCCGAATGATGGAAGGGGAAGGG	TCATGGATGTGGTTTCCCGATCGGATCAGCGAGGCTCGGGGCAGGTGGTGACATATGCCTTGAACACAATCACCAATGGAAAGGTTCAGATTGGCCGAACCCTTGAAAGTGAAGGG	Tickborne encephalitis virus
MK801805.1	116	83	6.98e-06	9392	9507	469224984	469224869	2	TCATGGATGTCATCACAAGAAGAGATCAAAGAGGCTCGGGCCAGGTTGTGACCTATGCCCTTAACACCCTCACCAACATAAAGGTGCAACTAATCCGAATGATGGAAGGGGAAGGG	TCATGGATGTGGTTTCCCGATCGGATCAGCGAGGCTCGGGGCAGGTGGTGACATATGCCTTGAACACAATCACCAATGGAAAGGTTCAGATTGGCCGAACCCTTGAAAGTGAAGGG	Tickborne encephalitis virus
MK801806.1	116	83	6.96e-06	9392	9507	469224984	469224869	2	TCATGGATGTCATCACAAGAAGAGATCAAAGAGGCTCGGGCCAGGTTGTGACCTATGCCCTTAACACCCTCACCAACATAAAGGTGCAACTAATCCGAATGATGGAAGGGGAAGGG	TCATGGATGTGGTTTCCCGATCGGATCAGCGAGGCTCGGGGCAGGTGGTGACATATGCCTTGAACACAATCACCAATGGAAAGGTTCAGATTGGCCGAACCCTTGAAAGTGAAGGG	Tickborne encephalitis virus
MK801807.1	116	83	6.83e-06	9392	9507	469224984	469224869	2	TCATGGATGTCATCACAAGAAGAGATCAAAGAGGCTCGGGCCAGGTTGTGACCTATGCCCTTAACACCCTCACCAACATAAAGGTGCAACTAATCCGAATGATGGAAGGGGAAGGG	TCATGGATGTGGTTTCCCGATCGGATCAGCGAGGCTCGGGGCAGGTGGTGACATATGCCTTGAACACAATCACCAATGGAAAGGTTCAGATTGGCCGAACCCTTGAAAGTGAAGGG	Tickborne encephalitis virus
MK801808.1	116	83	6.98e-06	9392	9507	469224984	469224869	2	TCATGGATGTCATCACAAGAAGAGATCAAAGAGGCTCGGGCCAGGTTGTGACCTATGCCCTTAACACCCTCACCAACATAAAGGTGCAACTAATCCGAATGATGGAAGGGGAAGGG	TCATGGATGTGGTTTCCCGATCGGATCAGCGAGGCTCGGGGCAGGTGGTGACATATGCCTTGAACACAATCACCAATGGAAAGGTTCAGATTGGCCGAACCCTTGAAAGTGAAGGG	Tickborne encephalitis virus
MK801809.1	116	83	7.01e-06	9392	9507	469224984	469224869	2	TCATGGATGTCATCACAAGAAGAGATCAAAGAGGCTCGGGCCAGGTTGTGACCTATGCCCTTAACACCCTCACCAACATAAAGGTGCAACTAATCCGAATGATGGAAGGGGAAGGG	TCATGGATGTGGTTTCCCGATCGGATCAGCGAGGCTCGGGGCAGGTGGTGACATATGCCTTGAACACAATCACCAATGGAAAGGTTCAGATTGGCCGAACCCTTGAAAGTGAAGGG	Tickborne encephalitis virus
MK801810.1	116	83	6.59e-06	9392	9507	469224984	469224869	2	TCATGGATGTCATCACAAGAAGAGATCAAAGAGGCTCGGGCCAGGTTGTGACCTATGCCCTTAACACCCTCACCAACATAAAGGTGCAACTAATCCGAATGATGGAAGGGGAAGGG	TCATGGATGTGGTTTCCCGATCGGATCAGCGAGGCTCGGGGCAGGTGGTGACATATGCCTTGAACACAATCACCAATGGAAAGGTTCAGATTGGCCGAACCCTTGAAAGTGAAGGG	Tickborne encephalitis virus
MK801811.1	116	83	6.59e-06	9392	9507	469224984	469224869	2	TCATGGATGTCATCACAAGAAGAGATCAAAGAGGCTCGGGCCAGGTTGTGACCTATGCCCTTAACACCCTCACCAACATAAAGGTGCAACTAATCCGAATGATGGAAGGGGAAGGG	TCATGGATGTGGTTTCCCGATCGGATCAGCGAGGCTCGGGGCAGGTGGTGACATATGCCTTGAACACAATCACCAATGGAAAGGTTCAGATTGGCCGAACCCTTGAAAGTGAAGGG	Tickborne encephalitis virus
MK801812.1	116	83	6.58e-06	9392	9507	469224984	469224869	2	TCATGGATGTCATCACAAGAAGAGATCAAAGAGGCTCGGGCCAGGTTGTGACCTATGCCCTTAACACCCTCACCAACATAAAGGTGCAACTAATCCGAATGATGGAAGGGGAAGGG	TCATGGATGTGGTTTCCCGATCGGATCAGCGAGGCTCGGGGCAGGTGGTGACATATGCCTTGAACACAATCACCAATGGAAAGGTTCAGATTGGCCGAACCCTTGAAAGTGAAGGG	Tickborne encephalitis virus
MK801813.1	116	83	7.01e-06	9392	9507	469224984	469224869	2	TCATGGATGTCATCACAAGAAGAGATCAAAGAGGCTCGGGCCAGGTTGTGACCTATGCCCTTAACACCCTCACCAACATAAAGGTGCAACTAATCCGAATGATGGAAGGGGAAGGG	TCATGGATGTGGTTTCCCGATCGGATCAGCGAGGCTCGGGGCAGGTGGTGACATATGCCTTGAACACAATCACCAATGGAAAGGTTCAGATTGGCCGAACCCTTGAAAGTGAAGGG	Tickborne encephalitis virus
MK801814.1	116	82	8.03e-05	9392	9507	469224984	469224869	2	TCATGGATGTCATCACAAGAAGAGATCAAAGAGGTTCGGGCCAGGTTGTGACCTATGCCCTTAACACCCTCACCAACATAAAGGTGCAACTAATCCGAATGATGGAAGGGGAAGGG	TCATGGATGTGGTTTCCCGATCGGATCAGCGAGGCTCGGGGCAGGTGGTGACATATGCCTTGAACACAATCACCAATGGAAAGGTTCAGATTGGCCGAACCCTTGAAAGTGAAGGG	Tickborne encephalitis virus
KU884607.1	116	84	1.65e-07	9408	9523	469224984	469224869	2	TCATGGATGTCATCACAAGAAGAGATCAGAGAGGCTCGGGCCAGGTTGTGACCTATGCCCTTAACACCCTCACCAACATAAAGGTGCAACTAATCCGAATGATGGAAGGGGAAGGG	TCATGGATGTGGTTTCCCGATCGGATCAGCGAGGCTCGGGGCAGGTGGTGACATATGCCTTGAACACAATCACCAATGGAAAGGTTCAGATTGGCCGAACCCTTGAAAGTGAAGGG	Tickborne encephalitis virus
AM600965.1	116	83	6.91e-06	9414	9529	469224984	469224869	2	TCATGGATGTCATCACAAGAAGAGATCAAAGAGGCTCGGGCCAGGTTGTGACCTATGCCCTTAACACCCTCACCAACATAAAGGTGCAACTAATCCGAATGATGGAAGGGGAAGGG	TCATGGATGTGGTTTCCCGATCGGATCAGCGAGGCTCGGGGCAGGTGGTGACATATGCCTTGAACACAATCACCAATGGAAAGGTTCAGATTGGCCGAACCCTTGAAAGTGAAGGG	Tickborne encephalitis virus
KT224357.1	116	83	6.66e-06	9414	9529	469224984	469224869	2	TCATGGATGTCATCACAAGAAGAGATCAGAGAGGCTCGGGCCAGGTTGTGACCTATGCCCTTAACACCCTCACTAACATAAAGGTGCAACTAATCCGAATGATGGAAGGGGAAGGG	TCATGGATGTGGTTTCCCGATCGGATCAGCGAGGCTCGGGGCAGGTGGTGACATATGCCTTGAACACAATCACCAATGGAAAGGTTCAGATTGGCCGAACCCTTGAAAGTGAAGGG	Tickborne encephalitis virus
KU885457.1	116	85	1.32e-08	9421	9536	469224984	469224869	2	TCATGGATGTCATTACAAGAAGAGATCAGAGAGGCTCGGGCCAGGTTGTGACCTATGCCCTTAACACCCTCACCAACATAAAGGTGCAACTAATCCGAATGATGGAAGGGGAAGGG	TCATGGATGTGGTTTCCCGATCGGATCAGCGAGGCTCGGGGCAGGTGGTGACATATGCCTTGAACACAATCACCAATGGAAAGGTTCAGATTGGCCGAACCCTTGAAAGTGAAGGG	Tickborne encephalitis virus
DQ153877.1	116	83	6.95e-06	9437	9552	469224984	469224869	2	TCATGGATGTCATCACAAGAAGAGATCAAAGAGGCTCGGGCCAGGTTGTGACCTATGCCCTCAACACCCTCACCAACATAAAGGTGCAACTAATCCGAATGATGGAAGGGGAAGGG	TCATGGATGTGGTTTCCCGATCGGATCAGCGAGGCTCGGGGCAGGTGGTGACATATGCCTTGAACACAATCACCAATGGAAAGGTTCAGATTGGCCGAACCCTTGAAAGTGAAGGG	Tickborne encephalitis virus
GU183380.1	116	83	7.06e-06	9437	9552	469224984	469224869	2	TCATGGATGTCATCACAAGAAGAGATCAGAGAGGCTCGGGCCAGGTTGTGACCTATGCCCTTAACACCCTCACTAACATAAAGGTGCAACTAATCCGAATGATGGAAGGGGAAGGG	TCATGGATGTGGTTTCCCGATCGGATCAGCGAGGCTCGGGGCAGGTGGTGACATATGCCTTGAACACAATCACCAATGGAAAGGTTCAGATTGGCCGAACCCTTGAAAGTGAAGGG	Tickborne encephalitis virus
KJ000002.1	116	83	7.06e-06	9437	9552	469224984	469224869	2	TCATGGATGTCATCACAAGAAGAGATCAGAGAGGCTCGGGCCAGGTTGTGACCTATGCCCTTAACACCCTCACTAACATAAAGGTGCAACTAATCCGAATGATGGAAGGGGAAGGG	TCATGGATGTGGTTTCCCGATCGGATCAGCGAGGCTCGGGGCAGGTGGTGACATATGCCTTGAACACAATCACCAATGGAAAGGTTCAGATTGGCCGAACCCTTGAAAGTGAAGGG	Tickborne encephalitis virus
KJ626343.1	116	82	8.46e-05	9437	9552	469224984	469224869	2	TCATGGATGTCATCACAAGAAGAGACCAGAGAGGATCAGGCCAGGTTGTGACCTATGCCCTCAACACCCTCACCAACATAAAGGTGCAGTTGATCCGAATGATGGAAGGGGAAGGG	TCATGGATGTGGTTTCCCGATCGGATCAGCGAGGCTCGGGGCAGGTGGTGACATATGCCTTGAACACAATCACCAATGGAAAGGTTCAGATTGGCCGAACCCTTGAAAGTGAAGGG	Tickborne encephalitis virus
KJ922514.1	116	83	6.99e-06	9437	9552	469224984	469224869	2	TCATGGATGTCATCACAAGAAGAGATCAAAGAGGCTCGGGCCAGGTTGTGACCTATGCCCTTAACACCCTCACCAACATAAAGGTGCAACTAATCCGAATGATGGAAGGGGAAGGG	TCATGGATGTGGTTTCCCGATCGGATCAGCGAGGCTCGGGGCAGGTGGTGACATATGCCTTGAACACAATCACCAATGGAAAGGTTCAGATTGGCCGAACCCTTGAAAGTGAAGGG	Tickborne encephalitis virus
KJ922516.1	116	83	6.88e-06	9437	9552	469224984	469224869	2	TCATGGATGTCATCACAAGAAGAGATCAAAGAGGCTCGGGCCAGGTTGTGACCTATGCCCTTAACACCCTCACCAACATAAAGGTGCAACTAATCCGAATGATGGAAGGGGAAGGG	TCATGGATGTGGTTTCCCGATCGGATCAGCGAGGCTCGGGGCAGGTGGTGACATATGCCTTGAACACAATCACCAATGGAAAGGTTCAGATTGGCCGAACCCTTGAAAGTGAAGGG	Tickborne encephalitis virus
KP716975.1	116	82	8.4e-05	9437	9552	469224984	469224869	2	TCATGGATGTCATCACAAGAAGAGATCAAAGAGGTTCGGGCCAGGTTGTGACCTATGCCCTTAACACCCTCACCAACATAAAGGTGCAACTAATCCGAATGATGGAAGGGGAAGGG	TCATGGATGTGGTTTCCCGATCGGATCAGCGAGGCTCGGGGCAGGTGGTGACATATGCCTTGAACACAATCACCAATGGAAAGGTTCAGATTGGCCGAACCCTTGAAAGTGAAGGG	Tickborne encephalitis virus
KP716978.1	116	82	8.6e-05	9437	9552	469224984	469224869	2	TCATGGATGTCATCACAAGAAGAGATCAAAGAGGTTCGGGCCAGGTTGTGACCTATGCCCTTAACACCCTCACCAACATAAAGGTGCAACTAATCCGAATGATGGAAGGGGAAGGG	TCATGGATGTGGTTTCCCGATCGGATCAGCGAGGCTCGGGGCAGGTGGTGACATATGCCTTGAACACAATCACCAATGGAAAGGTTCAGATTGGCCGAACCCTTGAAAGTGAAGGG	Tickborne encephalitis virus
KX268728.1	116	83	7.06e-06	9437	9552	469224984	469224869	2	TCATGGATGTCATCACAAGAAGAGATCAAAGAGGCTCGGGCCAGGTTGTGACCTATGCCCTTAACACCCTCACCAACATAAAGGTGCAACTAATCCGAATGATGGAAGGGGAAGGG	TCATGGATGTGGTTTCCCGATCGGATCAGCGAGGCTCGGGGCAGGTGGTGACATATGCCTTGAACACAATCACCAATGGAAAGGTTCAGATTGGCCGAACCCTTGAAAGTGAAGGG	Tickborne encephalitis virus
KY069124.1	116	85	1.33e-08	9437	9552	469224984	469224869	2	TCATGGATGTCATTACAAGAAGAGATCAGAGAGGCTCGGGCCAGGTTGTGACCTATGCCCTTAACACCCTCACCAACATAAAGGTGCAACTAATCCGAATGATGGAAGGGGAAGGG	TCATGGATGTGGTTTCCCGATCGGATCAGCGAGGCTCGGGGCAGGTGGTGACATATGCCTTGAACACAATCACCAATGGAAAGGTTCAGATTGGCCGAACCCTTGAAAGTGAAGGG	Tickborne encephalitis virus
KY069125.1	116	85	1.33e-08	9437	9552	469224984	469224869	2	TCATGGATGTCATTACAAGAAGAGATCAGAGAGGCTCGGGCCAGGTTGTGACCTATGCCCTTAACACCCTCACCAACATAAAGGTGCAACTAATCCGAATGATGGAAGGGGAAGGG	TCATGGATGTGGTTTCCCGATCGGATCAGCGAGGCTCGGGGCAGGTGGTGACATATGCCTTGAACACAATCACCAATGGAAAGGTTCAGATTGGCCGAACCCTTGAAAGTGAAGGG	Tickborne encephalitis virus
KY069126.1	116	85	1.33e-08	9437	9552	469224984	469224869	2	TCATGGATGTCATTACAAGAAGAGATCAGAGAGGCTCGGGCCAGGTTGTGACCTATGCCCTTAACACCCTCACCAACATAAAGGTGCAACTAATCCGAATGATGGAAGGGGAAGGG	TCATGGATGTGGTTTCCCGATCGGATCAGCGAGGCTCGGGGCAGGTGGTGACATATGCCTTGAACACAATCACCAATGGAAAGGTTCAGATTGGCCGAACCCTTGAAAGTGAAGGG	Tickborne encephalitis virus
MG210945.1	116	84	1.64e-07	9437	9552	469224984	469224869	2	TCATGGATGTCATCACAAGAAGAGATCAGAGAGGCTCGGGCCAGGTTGTGACCTATGCCCTTAACACCCTCACCAACATAAAGGTGCAACTAATCCGAATGATGGAAGGGGAAGGG	TCATGGATGTGGTTTCCCGATCGGATCAGCGAGGCTCGGGGCAGGTGGTGACATATGCCTTGAACACAATCACCAATGGAAAGGTTCAGATTGGCCGAACCCTTGAAAGTGAAGGG	Tickborne encephalitis virus
MG210946.1	116	84	1.64e-07	9437	9552	469224984	469224869	2	TCATGGATGTCATCACAAGAAGAGATCAGAGAGGCTCGGGCCAGGTTGTGACCTATGCCCTTAACACCCTCACCAACATAAAGGTGCAACTAATCCGAATGATGGAAGGGGAAGGG	TCATGGATGTGGTTTCCCGATCGGATCAGCGAGGCTCGGGGCAGGTGGTGACATATGCCTTGAACACAATCACCAATGGAAAGGTTCAGATTGGCCGAACCCTTGAAAGTGAAGGG	Tickborne encephalitis virus
MG210947.1	116	84	1.64e-07	9437	9552	469224984	469224869	2	TCATGGATGTCATCACAAGAAGAGATCAGAGAGGCTCGGGCCAGGTTGTGACCTATGCCCTTAACACCCTCACCAACATAAAGGTGCAACTAATCCGAATGATGGAAGGGGAAGGG	TCATGGATGTGGTTTCCCGATCGGATCAGCGAGGCTCGGGGCAGGTGGTGACATATGCCTTGAACACAATCACCAATGGAAAGGTTCAGATTGGCCGAACCCTTGAAAGTGAAGGG	Tickborne encephalitis virus
MG210948.1	116	84	1.64e-07	9437	9552	469224984	469224869	2	TCATGGATGTCATCACAAGAAGAGATCAGAGAGGCTCGGGCCAGGTTGTGACCTATGCCCTTAACACCCTCACCAACATAAAGGTGCAACTAATCCGAATGATGGAAGGGGAAGGG	TCATGGATGTGGTTTCCCGATCGGATCAGCGAGGCTCGGGGCAGGTGGTGACATATGCCTTGAACACAATCACCAATGGAAAGGTTCAGATTGGCCGAACCCTTGAAAGTGAAGGG	Tickborne encephalitis virus
NC_001672.1	116	81	0.004	9437	9552	469224984	469224869	2	TCATGGATGTCATCACAAGAAGAGACCAAAGAGGTTCGGGTCAGGTTGTGACCTATGCCCTTAACACCCTCACCAACATAAAGGTGCAATTAATCCGAATGATGGAAGGGGAAGGG	TCATGGATGTGGTTTCCCGATCGGATCAGCGAGGCTCGGGGCAGGTGGTGACATATGCCTTGAACACAATCACCAATGGAAAGGTTCAGATTGGCCGAACCCTTGAAAGTGAAGGG	Tickborne encephalitis virus
U27491.1	116	83	7.09e-06	9437	9552	469224984	469224869	2	TCATGGATGTCATCACAAGAAGAGATCAAAGAGGCTCGGGCCAGGTTGTGACCTATGCCCTCAACACCCTCACCAACATAAAGGTGCAACTAATCCGAATGATGGAAGGGGAAGGG	TCATGGATGTGGTTTCCCGATCGGATCAGCGAGGCTCGGGGCAGGTGGTGACATATGCCTTGAACACAATCACCAATGGAAAGGTTCAGATTGGCCGAACCCTTGAAAGTGAAGGG	Tickborne encephalitis virus
U27495.1	116	81	0.004	9437	9552	469224984	469224869	2	TCATGGATGTCATCACAAGAAGAGACCAAAGAGGTTCGGGTCAGGTTGTGACCTATGCCCTTAACACCCTCACCAACATAAAGGTGCAATTAATCCGAATGATGGAAGGGGAAGGG	TCATGGATGTGGTTTCCCGATCGGATCAGCGAGGCTCGGGGCAGGTGGTGACATATGCCTTGAACACAATCACCAATGGAAAGGTTCAGATTGGCCGAACCCTTGAAAGTGAAGGG	Tickborne encephalitis virus
U39292.1	116	82	8.4e-05	9437	9552	469224984	469224869	2	TCATGGATGTCATCACAAGAAGAGATCAAAGAGGTTCGGGCCAGGTTGTGACCTATGCCCTTAACACCCTCACCAACATAAAGGTGCAACTAATCCGAATGATGGAAGGGGAAGGG	TCATGGATGTGGTTTCCCGATCGGATCAGCGAGGCTCGGGGCAGGTGGTGACATATGCCTTGAACACAATCACCAATGGAAAGGTTCAGATTGGCCGAACCCTTGAAAGTGAAGGG	Tickborne encephalitis virus
MG599476.1	99	72	8.34e-05	9437	9535	469224984	469224886	2	TCATGGATGTCATCACAAGAAGAGACCAGAGAGGTTCGGGACAGGTCGTAACCTATGCTCTCAACACTCTCACCAACATAAAGGTGCAGCTTGTCCGAA	TCATGGATGTGGTTTCCCGATCGGATCAGCGAGGCTCGGGGCAGGTGGTGACATATGCCTTGAACACAATCACCAATGGAAAGGTTCAGATTGGCCGAA	Tickborne encephalitis virus
MG599477.1	99	73	1.96e-06	9437	9535	469224984	469224886	2	TCATGGATGTCATCACAAGAAGAGACCAGAGAGGTTCGGGACAGGTCGTGACCTATGCTCTCAACACCCTCACCAACATAAAGGTGCAGCTTGTCCGAA	TCATGGATGTGGTTTCCCGATCGGATCAGCGAGGCTCGGGGCAGGTGGTGACATATGCCTTGAACACAATCACCAATGGAAAGGTTCAGATTGGCCGAA	Tickborne encephalitis virus
JX968560.1	89	68	1.58e-07	9314	9402	469224984	469224896	2	TCATGGATGTCATCACAAGAAGAGATCAAAGAGGCTCAGGGCAGGTTGTGACTTATGCCCTCAACACCCTCACCAACATAAAGGTTCAG	TCATGGATGTGGTTTCCCGATCGGATCAGCGAGGCTCGGGGCAGGTGGTGACATATGCCTTGAACACAATCACCAATGGAAAGGTTCAG	Tickborne encephalitis virus
JQ825161.1	89	66	8.06e-05	9430	9518	469224984	469224896	2	TCATGGATGTCATCACTAGAAGAGATCAAAGAGGTTCAGGACAGGTCGTGACTTATGCCCTCAACACCCTCACCAACATAAAGGTTCAG	TCATGGATGTGGTTTCCCGATCGGATCAGCGAGGCTCGGGGCAGGTGGTGACATATGCCTTGAACACAATCACCAATGGAAAGGTTCAG	Tickborne encephalitis virus
EU816452.1	89	66	8.43e-05	9433	9521	469224984	469224896	2	TCATGGATGTCATCACTAGAAGAGATCAAAGAGGTTCAGGACAGGTCGTGACTTATGCCCTCAACACCCTCACCAACATAAAGGTTCAG	TCATGGATGTGGTTTCCCGATCGGATCAGCGAGGCTCGGGGCAGGTGGTGACATATGCCTTGAACACAATCACCAATGGAAAGGTTCAG	Tickborne encephalitis virus
EU816455.2	89	66	8.43e-05	9433	9521	469224984	469224896	2	TCATGGATGTCATCACTAGAAGAGATCAAAGAGGTTCAGGACAGGTCGTGACTTATGCCCTCAACACCCTCACCAACATAAAGGTTCAG	TCATGGATGTGGTTTCCCGATCGGATCAGCGAGGCTCGGGGCAGGTGGTGACATATGCCTTGAACACAATCACCAATGGAAAGGTTCAG	Tickborne encephalitis virus
FJ997899.1	89	66	8.43e-05	9433	9521	469224984	469224896	2	TCATGGATGTCATCACTAGAAGAGATCAAAGAGGTTCAGGACAGGTCGTGACTTATGCCCTCAACACCCTCACCAACATAAAGGTTCAG	TCATGGATGTGGTTTCCCGATCGGATCAGCGAGGCTCGGGGCAGGTGGTGACATATGCCTTGAACACAATCACCAATGGAAAGGTTCAG	Tickborne encephalitis virus
JQ825144.1	89	66	8.06e-05	9433	9521	469224984	469224896	2	TCATGGATGTCATCACTAGAAGAGATCAAAGAGGTTCAGGACAGGTCGTGACTTATGCCCTCAACACCCTCACCAACATAAAGGTTCAG	TCATGGATGTGGTTTCCCGATCGGATCAGCGAGGCTCGGGGCAGGTGGTGACATATGCCTTGAACACAATCACCAATGGAAAGGTTCAG	Tickborne encephalitis virus
JQ825145.1	89	66	8.43e-05	9433	9521	469224984	469224896	2	TCATGGATGTCATCACTAGAAGAGATCAAAGAGGTTCAGGACAGGTCGTGACTTATGCCCTCAACACCCTCACCAACATAAAGGTTCAG	TCATGGATGTGGTTTCCCGATCGGATCAGCGAGGCTCGGGGCAGGTGGTGACATATGCCTTGAACACAATCACCAATGGAAAGGTTCAG	Tickborne encephalitis virus
JQ825152.1	89	66	8.43e-05	9433	9521	469224984	469224896	2	TCATGGATGTCATCACTAGAAGAGATCAAAGAGGTTCAGGACAGGTCGTGACTTATGCCCTCAACACCCTCACCAACATAAAGGTTCAG	TCATGGATGTGGTTTCCCGATCGGATCAGCGAGGCTCGGGGCAGGTGGTGACATATGCCTTGAACACAATCACCAATGGAAAGGTTCAG	Tickborne encephalitis virus
JQ825153.1	89	66	8.43e-05	9433	9521	469224984	469224896	2	TCATGGATGTCATCACTAGAAGAGATCAAAGAGGTTCAGGACAGGTCGTGACTTATGCCCTCAACACCCTCACCAACATAAAGGTTCAG	TCATGGATGTGGTTTCCCGATCGGATCAGCGAGGCTCGGGGCAGGTGGTGACATATGCCTTGAACACAATCACCAATGGAAAGGTTCAG	Tickborne encephalitis virus
JQ825158.1	89	66	8.06e-05	9433	9521	469224984	469224896	2	TCATGGATGTCATCACTAGAAGAGATCAAAGAGGTTCAGGACAGGTCGTGACTTATGCCCTCAACACCCTCACCAACATAAAGGTTCAG	TCATGGATGTGGTTTCCCGATCGGATCAGCGAGGCTCGGGGCAGGTGGTGACATATGCCTTGAACACAATCACCAATGGAAAGGTTCAG	Tickborne encephalitis virus
JQ825159.1	89	66	8.06e-05	9433	9521	469224984	469224896	2	TCATGGATGTCATCACTAGAAGAGATCAAAGAGGTTCAGGACAGGTCGTGACTTATGCCCTCAACACCCTCACCAACATAAAGGTTCAG	TCATGGATGTGGTTTCCCGATCGGATCAGCGAGGCTCGGGGCAGGTGGTGACATATGCCTTGAACACAATCACCAATGGAAAGGTTCAG	Tickborne encephalitis virus
JQ825160.1	89	66	8.43e-05	9433	9521	469224984	469224896	2	TCATGGATGTCATCACTAGAAGAGATCAAAGAGGTTCAGGACAGGTCGTGACTTATGCCCTCAACACCCTCACCAACATAAAGGTTCAG	TCATGGATGTGGTTTCCCGATCGGATCAGCGAGGCTCGGGGCAGGTGGTGACATATGCCTTGAACACAATCACCAATGGAAAGGTTCAG	Tickborne encephalitis virus
JQ825163.1	89	66	8.43e-05	9433	9521	469224984	469224896	2	TCATGGATGTCATCACTAGAAGAGATCAAAGAGGTTCAGGACAGGTCGTGACTTATGCCCTCAACACCCTCACCAACATAAAGGTTCAG	TCATGGATGTGGTTTCCCGATCGGATCAGCGAGGCTCGGGGCAGGTGGTGACATATGCCTTGAACACAATCACCAATGGAAAGGTTCAG	Tickborne encephalitis virus
JQ825164.1	89	66	8.06e-05	9433	9521	469224984	469224896	2	TCATGGATGTCATCACTAGAAGAGATCAAAGAGGTTCAGGACAGGTCGTGACTTATGCCCTCAACACCCTCACCAACATAAAGGTTCAG	TCATGGATGTGGTTTCCCGATCGGATCAGCGAGGCTCGGGGCAGGTGGTGACATATGCCTTGAACACAATCACCAATGGAAAGGTTCAG	Tickborne encephalitis virus
GU183379.1	88	66	6.51e-06	9305	9392	469224984	469224897	2	TCATGGATGTCATCACAAGAAGAGATCAGAGAGGCTCGGGCCAGGTTGTGACCTATGCCCTTAACACCCTCACTAACATAAAGGTGCA	TCATGGATGTGGTTTCCCGATCGGATCAGCGAGGCTCGGGGCAGGTGGTGACATATGCCTTGAACACAATCACCAATGGAAAGGTTCA	Tickborne encephalitis virus
GU183383.1	88	65	0.000277	9305	9392	469224984	469224897	2	TCATGGATGTCATCACAAGAAGAGATCAAAGAGGCTCGGGCCAGGTTGTGACCTATGCCCTTAACACCCTTACCAACATAAAGGTGCA	TCATGGATGTGGTTTCCCGATCGGATCAGCGAGGCTCGGGGCAGGTGGTGACATATGCCTTGAACACAATCACCAATGGAAAGGTTCA	Tickborne encephalitis virus
KJ744034.1	88	64	0.004	9400	9487	469224984	469224897	2	TCATGGATGTCATCACAAGAAGAGACCAAAGAGGTTCAGGACAGGTTGTGACTTATGCCCTCAACACCCTCACCAACATAAAGGTTCA	TCATGGATGTGGTTTCCCGATCGGATCAGCGAGGCTCGGGGCAGGTGGTGACATATGCCTTGAACACAATCACCAATGGAAAGGTTCA	Tickborne encephalitis virus
KF880805.1	88	64	0.004	9413	9500	469224984	469224897	2	TCATGGATGTCATTACAAGAAGAGACCAAAGAGGTTCAGGACAGGTTGTGACTTATGCCCTCAACACCCTTACCAACATAAAGGTTCA	TCATGGATGTGGTTTCCCGATCGGATCAGCGAGGCTCGGGGCAGGTGGTGACATATGCCTTGAACACAATCACCAATGGAAAGGTTCA	Tickborne encephalitis virus
MK922615.1	88	65	0.000299	9416	9503	469224984	469224897	2	TCATGGATGTCATCACAAGAAGAGATCAAAGAGGTTCGGGCCAGGTTGTGACCTATGCCCTTAACACCCTCACCAACATAAAGGTGCA	TCATGGATGTGGTTTCCCGATCGGATCAGCGAGGCTCGGGGCAGGTGGTGACATATGCCTTGAACACAATCACCAATGGAAAGGTTCA	Tickborne encephalitis virus
MK922616.1	88	65	0.000299	9416	9503	469224984	469224897	2	TCATGGATGTCATCACAAGAAGAGATCAAAGAGGTTCGGGCCAGGTTGTGACCTATGCCCTTAACACCCTCACCAACATAAAGGTGCA	TCATGGATGTGGTTTCCCGATCGGATCAGCGAGGCTCGGGGCAGGTGGTGACATATGCCTTGAACACAATCACCAATGGAAAGGTTCA	Tickborne encephalitis virus
MK922617.1	88	66	7.03e-06	9416	9503	469224984	469224897	2	TCATGGATGTCATCACAAGAAGAGATCAAAGAGGCTCGGGCCAGGTTGTGACCTATGCCCTTAACACCCTCACCAACATAAAGGTGCA	TCATGGATGTGGTTTCCCGATCGGATCAGCGAGGCTCGGGGCAGGTGGTGACATATGCCTTGAACACAATCACCAATGGAAAGGTTCA	Tickborne encephalitis virus
HM120875.1	88	66	6.9e-06	9417	9504	469224984	469224897	2	TCATGGATGTCATCACAAGAAGAGATCAAAGAGGCTCGGGCCAGGTTGTGACCTATGCCCTCAACACCCTCACCAACATAAAGGTGCA	TCATGGATGTGGTTTCCCGATCGGATCAGCGAGGCTCGGGGCAGGTGGTGACATATGCCTTGAACACAATCACCAATGGAAAGGTTCA	Tickborne encephalitis virus
MH021184.1	88	66	6.73e-06	9419	9506	469224984	469224897	2	TCATGGATGTCATCACAAGAAGAGATCAGAGAGGCTCGGGCCAGGTTGTGACCTATGCCCTTAACACCCTCACTAACATAAAGGTGCA	TCATGGATGTGGTTTCCCGATCGGATCAGCGAGGCTCGGGGCAGGTGGTGACATATGCCTTGAACACAATCACCAATGGAAAGGTTCA	Tickborne encephalitis virus
MG589939.1	88	65	0.0003	9423	9510	469224984	469224897	2	TCATGGATGTCATCACCAGAAGGGATCAGAGGGGATCAGGCCAGGTTGTGACCTATGCTCTCAACACCCTCACCAACATAAAGGTGCA	TCATGGATGTGGTTTCCCGATCGGATCAGCGAGGCTCGGGGCAGGTGGTGACATATGCCTTGAACACAATCACCAATGGAAAGGTTCA	Tickborne encephalitis virus
MG589940.1	88	65	0.0003	9423	9510	469224984	469224897	2	TCATGGATGTCATCACCAGAAGGGATCAGAGGGGATCAGGCCAGGTTGTGACCTATGCTCTCAACACCCTCACCAACATAAAGGTGCA	TCATGGATGTGGTTTCCCGATCGGATCAGCGAGGCTCGGGGCAGGTGGTGACATATGCCTTGAACACAATCACCAATGGAAAGGTTCA	Tickborne encephalitis virus
KT224352.1	88	65	0.000287	9424	9511	469224984	469224897	2	TCATGGATGTCATCACCAGAAGGGACCAGAGGGGATCGGGCCAGGTCGTGACCTATGCTCTCAACACTCTCACCAACATAAAGGTGCA	TCATGGATGTGGTTTCCCGATCGGATCAGCGAGGCTCGGGGCAGGTGGTGACATATGCCTTGAACACAATCACCAATGGAAAGGTTCA	Tickborne encephalitis virus
JN229223.1	88	64	0.004	9427	9514	469224984	469224897	2	TCATGGATGTCATCACAAGAAGAGACCAAAGAGGTTCAGGACAGGTTGTGACTTATGCCCTCAACACCCTCACCAACATAAAGGTTCA	TCATGGATGTGGTTTCCCGATCGGATCAGCGAGGCTCGGGGCAGGTGGTGACATATGCCTTGAACACAATCACCAATGGAAAGGTTCA	Tickborne encephalitis virus
FJ906622.1	88	64	0.004	9436	9523	469224984	469224897	2	TCATGGATGTCATCACAAGAAGAGACCAAAGAGGTTCAGGACAGGTTGTGACTTATGCCCTCAACACCCTCACCAACATAAAGGTTCA	TCATGGATGTGGTTTCCCGATCGGATCAGCGAGGCTCGGGGCAGGTGGTGACATATGCCTTGAACACAATCACCAATGGAAAGGTTCA	Tickborne encephalitis virus
HM859894.1	88	64	0.004	9436	9523	469224984	469224897	2	TCATGGATGTCATCACAAGAAGAGACCAAAGAGGTTCAGGACAGGTTGTGACTTATGCCCTCAACACCCTCACCAACATAAAGGTTCA	TCATGGATGTGGTTTCCCGATCGGATCAGCGAGGCTCGGGGCAGGTGGTGACATATGCCTTGAACACAATCACCAATGGAAAGGTTCA	Tickborne encephalitis virus
JX498940.1	88	64	0.004	9436	9523	469224984	469224897	2	TCATGGATGTCATCACAAGAAGAGACCAAAGAGGTTCAGGACAGGTTGTGACTTATGCCCTCAACACCCTCACCAACATAAAGGTTCA	TCATGGATGTGGTTTCCCGATCGGATCAGCGAGGCTCGGGGCAGGTGGTGACATATGCCTTGAACACAATCACCAATGGAAAGGTTCA	Tickborne encephalitis virus
GU183382.1	88	65	0.000294	9437	9524	469224984	469224897	2	TCATGGATGTCATCACCAGAAGGGATCAGAGGGGATCAGGCCAGGTTGTGACCTATGCTCTCAACACCCTCACCAACATAAAGGTGCA	TCATGGATGTGGTTTCCCGATCGGATCAGCGAGGCTCGGGGCAGGTGGTGACATATGCCTTGAACACAATCACCAATGGAAAGGTTCA	Tickborne encephalitis virus
HM535610.1	88	66	7.06e-06	9437	9524	469224984	469224897	2	TCATGGATGTCATCACAAGAAGAGATCAAAGAGGCTCGGGCCAGGTTGTGACCTATGCCCTTAACACCCTCACCAACATAAAGGTGCA	TCATGGATGTGGTTTCCCGATCGGATCAGCGAGGCTCGGGGCAGGTGGTGACATATGCCTTGAACACAATCACCAATGGAAAGGTTCA	Tickborne encephalitis virus
HM535611.1	88	66	7.06e-06	9437	9524	469224984	469224897	2	TCATGGATGTCATCACAAGAAGAGATCAAAGAGGCTCGGGCCAGGTTGTGACCTATGCCCTTAACACCCTCACCAACATAAAGGTGCA	TCATGGATGTGGTTTCCCGATCGGATCAGCGAGGCTCGGGGCAGGTGGTGACATATGCCTTGAACACAATCACCAATGGAAAGGTTCA	Tickborne encephalitis virus
JQ654701.1	88	67	5.79e-07	9437	9524	469224984	469224897	2	TCATGGATGTCATCACAAGAAGAGATCAGAGAGGCTCGGGCCAGGTTGTGACCTATGCCCTTAACACCCTCACCAACATAAAGGTGCA	TCATGGATGTGGTTTCCCGATCGGATCAGCGAGGCTCGGGGCAGGTGGTGACATATGCCTTGAACACAATCACCAATGGAAAGGTTCA	Tickborne encephalitis virus
KC835595.1	88	65	0.000301	9437	9524	469224984	469224897	2	TCATGGATGTCATCACAAGAAGAGATCAAAGAGGCTCAGGCCAGGTTGTGACCTATGCCCTCAACACCCTCACCAACATAAAGGTGCA	TCATGGATGTGGTTTCCCGATCGGATCAGCGAGGCTCGGGGCAGGTGGTGACATATGCCTTGAACACAATCACCAATGGAAAGGTTCA	Tickborne encephalitis virus
KC835596.1	88	65	0.000297	9437	9524	469224984	469224897	2	TCATGGATGTCATCACAAGAAGAGATCAAAGAGGCTCAGGCCAGGTTGTGACCTATGCCCTCAACACCCTCACCAACATAAAGGTGCA	TCATGGATGTGGTTTCCCGATCGGATCAGCGAGGCTCGGGGCAGGTGGTGACATATGCCTTGAACACAATCACCAATGGAAAGGTTCA	Tickborne encephalitis virus
KC835597.1	88	65	0.0003	9437	9524	469224984	469224897	2	TCATGGATGTCATCACAAGAAGAGATCAAAGAGGCTCAGGCCAGGTTGTGACCTATGCCCTCAACACCCTCACCAACATAAAGGTGCA	TCATGGATGTGGTTTCCCGATCGGATCAGCGAGGCTCGGGGCAGGTGGTGACATATGCCTTGAACACAATCACCAATGGAAAGGTTCA	Tickborne encephalitis virus
KF151173.1	88	67	5.79e-07	9437	9524	469224984	469224897	2	TCATGGATGTCATCACAAGAAGAGATCAGAGAGGCTCGGGCCAGGTTGTGACCTATGCCCTTAACACCCTCACCAACATAAAGGTGCA	TCATGGATGTGGTTTCCCGATCGGATCAGCGAGGCTCGGGGCAGGTGGTGACATATGCCTTGAACACAATCACCAATGGAAAGGTTCA	Tickborne encephalitis virus
KJ922512.1	88	66	6.85e-06	9437	9524	469224984	469224897	2	TCATGGATGTCATCACAAGAAGAGATCAAAGAGGCTCGGGCCAGGTTGTGACCTATGCCCTCAACACCCTCACCAACATAAAGGTGCA	TCATGGATGTGGTTTCCCGATCGGATCAGCGAGGCTCGGGGCAGGTGGTGACATATGCCTTGAACACAATCACCAATGGAAAGGTTCA	Tickborne encephalitis virus
KP331441.1	88	66	6.66e-06	9437	9524	469224984	469224897	2	TCATGGATGTCATCACAAGAAGAGATCAAAGAGGCTCGGGCCAGGTTGTGACCTATGCCCTCAACACCCTCACCAACATAAAGGTGCA	TCATGGATGTGGTTTCCCGATCGGATCAGCGAGGCTCGGGGCAGGTGGTGACATATGCCTTGAACACAATCACCAATGGAAAGGTTCA	Tickborne encephalitis virus
KP331442.1	88	66	6.66e-06	9437	9524	469224984	469224897	2	TCATGGATGTCATCACAAGAAGAGATCAAAGAGGCTCGGGCCAGGTTGTGACCTATGCCCTCAACACCCTCACCAACATAAAGGTGCA	TCATGGATGTGGTTTCCCGATCGGATCAGCGAGGCTCGGGGCAGGTGGTGACATATGCCTTGAACACAATCACCAATGGAAAGGTTCA	Tickborne encephalitis virus
KP331443.1	88	66	6.66e-06	9437	9524	469224984	469224897	2	TCATGGATGTCATCACAAGAAGAGATCAAAGAGGCTCGGGCCAGGTTGTGACCTATGCCCTCAACACCCTCACCAACATAAAGGTGCA	TCATGGATGTGGTTTCCCGATCGGATCAGCGAGGCTCGGGGCAGGTGGTGACATATGCCTTGAACACAATCACCAATGGAAAGGTTCA	Tickborne encephalitis virus
KP716974.1	88	66	7.06e-06	9437	9524	469224984	469224897	2	TCATGGATGTTATCACAAGAAGAGATCAAAGAGGCTCGGGCCAGGTTGTGACCTATGCCCTTAACACCCTCACCAACATAAAGGTGCA	TCATGGATGTGGTTTCCCGATCGGATCAGCGAGGCTCGGGGCAGGTGGTGACATATGCCTTGAACACAATCACCAATGGAAAGGTTCA	Tickborne encephalitis virus
KP716976.1	88	66	7.06e-06	9437	9524	469224984	469224897	2	TCATGGATGTTATCACAAGAAGAGATCAAAGAGGCTCGGGCCAGGTTGTGACCTATGCCCTTAACACCCTCACCAACATAAAGGTGCA	TCATGGATGTGGTTTCCCGATCGGATCAGCGAGGCTCGGGGCAGGTGGTGACATATGCCTTGAACACAATCACCAATGGAAAGGTTCA	Tickborne encephalitis virus
KP716977.1	88	66	7.06e-06	9437	9524	469224984	469224897	2	TCATGGATGTTATCACAAGAAGAGATCAAAGAGGCTCGGGCCAGGTTGTGACCTATGCCCTTAACACCCTCACCAACATAAAGGTGCA	TCATGGATGTGGTTTCCCGATCGGATCAGCGAGGCTCGGGGCAGGTGGTGACATATGCCTTGAACACAATCACCAATGGAAAGGTTCA	Tickborne encephalitis virus
KP938507.1	88	66	7.05e-06	9437	9524	469224984	469224897	2	TCATGGATGTCATCACAAGAAGAGATCAAAGAGGCTCGGGCCAGGTTGTGACCTATGCCCTCAACACCCTCACCAACATAAAGGTGCA	TCATGGATGTGGTTTCCCGATCGGATCAGCGAGGCTCGGGGCAGGTGGTGACATATGCCTTGAACACAATCACCAATGGAAAGGTTCA	Tickborne encephalitis virus
KY069119.1	88	65	0.000295	9437	9524	469224984	469224897	2	TCATGGATGTCATCACAAGAAGAGATCAAAGAGGCTCGGGCCAGGTTGTAACCTATGCCCTCAACACCCTCACCAACATAAAGGTGCA	TCATGGATGTGGTTTCCCGATCGGATCAGCGAGGCTCGGGGCAGGTGGTGACATATGCCTTGAACACAATCACCAATGGAAAGGTTCA	Tickborne encephalitis virus
KY069120.1	88	66	6.94e-06	9437	9524	469224984	469224897	2	TCATGGATGTCATCACAAGAAGAGATCAAAGAGGCTCGGGCCAGGTTGTGACCTATGCCCTCAACACCCTCACCAACATAAAGGTGCA	TCATGGATGTGGTTTCCCGATCGGATCAGCGAGGCTCGGGGCAGGTGGTGACATATGCCTTGAACACAATCACCAATGGAAAGGTTCA	Tickborne encephalitis virus
KY069121.1	88	66	6.94e-06	9437	9524	469224984	469224897	2	TCATGGATGTCATCACAAGAAGAGATCAAAGAGGCTCGGGCCAGGTTGTGACCTATGCCCTCAACACCCTCACCAACATAAAGGTGCA	TCATGGATGTGGTTTCCCGATCGGATCAGCGAGGCTCGGGGCAGGTGGTGACATATGCCTTGAACACAATCACCAATGGAAAGGTTCA	Tickborne encephalitis virus
KY069122.1	88	66	6.94e-06	9437	9524	469224984	469224897	2	TCATGGATGTCATCACAAGAAGAGATCAAAGAGGCTCGGGCCAGGTTGTGACCTATGCCCTCAACACCCTCACCAACATAAAGGTGCA	TCATGGATGTGGTTTCCCGATCGGATCAGCGAGGCTCGGGGCAGGTGGTGACATATGCCTTGAACACAATCACCAATGGAAAGGTTCA	Tickborne encephalitis virus
KY069123.1	88	66	6.94e-06	9437	9524	469224984	469224897	2	TCATGGATGTCATCACAAGAAGAGATCAAAGAGGCTCGGGCCAGGTTGTGACCTATGCCCTCAACACCCTCACCAACATAAAGGTGCA	TCATGGATGTGGTTTCCCGATCGGATCAGCGAGGCTCGGGGCAGGTGGTGACATATGCCTTGAACACAATCACCAATGGAAAGGTTCA	Tickborne encephalitis virus
HM440560.1	77	58	0.001	9417	9493	469224985	469224909	2	GTGATGGATGTGATCACGAGAAGAGATCAGAGAGGATCAGGACAGGTTGTCACATATGCCCTCAACACCATCACAAA	GTCATGGATGTGGTTTCCCGATCGGATCAGCGAGGCTCGGGGCAGGTGGTGACATATGCCTTGAACACAATCACCAA	Powassan virus
HM440561.1	77	58	0.001	9418	9494	469224985	469224909	2	GTGATGGATGTGATCACGAGAAGAGATCAGAGAGGATCAGGACAGGTTGTCACATATGCCCTCAACACCATCACAAA	GTCATGGATGTGGTTTCCCGATCGGATCAGCGAGGCTCGGGGCAGGTGGTGACATATGCCTTGAACACAATCACCAA	Powassan virus
AY217093.1	90	67	2.27e-05	9304	9393	469224985	469224896	2	GTCATGGATGTCATCACAAGAAGAGACCAAAGAGGCTCAGGGCAGGTTGTGACTTATGCCCTCAACACTCTAACCAACATAAAGGTTCAG	GTCATGGATGTGGTTTCCCGATCGGATCAGCGAGGCTCGGGGCAGGTGGTGACATATGCCTTGAACACAATCACCAATGGAAAGGTTCAG	Tickborne encephalitis virus
JQ650522.1	90	67	2.39e-05	9433	9522	469224985	469224896	2	GTCATGGATGTCATCACAAGAAGAGACCAAAGAGGCTCAGGGCAGGTTGTGACTTATGCCCTCAACACTCTAACCAACATAAAGGTTCAG	GTCATGGATGTGGTTTCCCGATCGGATCAGCGAGGCTCGGGGCAGGTGGTGACATATGCCTTGAACACAATCACCAATGGAAAGGTTCAG	Tickborne encephalitis virus
FJ402885.1	90	67	2.41e-05	9435	9524	469224985	469224896	2	GTCATGGATGTCATCACAAGAAGAGACCAAAGAGGCTCAGGGCAGGTTGTGACTTATGCCCTCAACACCCTTACCAACATAAAGGTTCAG	GTCATGGATGTGGTTTCCCGATCGGATCAGCGAGGCTCGGGGCAGGTGGTGACATATGCCTTGAACACAATCACCAATGGAAAGGTTCAG	Tickborne encephalitis virus
GU121642.1	90	68	5.8e-07	9435	9524	469224985	469224896	2	GTCATGGATGTCATTACAAGAAGAGACCAAAGAGGCTCAGGGCAGGTTGTGACTTATGCCCTCAACACCCTTACCAACATAAAGGTTCAG	GTCATGGATGTGGTTTCCCGATCGGATCAGCGAGGCTCGGGGCAGGTGGTGACATATGCCTTGAACACAATCACCAATGGAAAGGTTCAG	Tickborne encephalitis virus
JX534167.1	90	67	2.47e-05	9435	9524	469224985	469224896	2	GTCATGGATGTCATCACAAGAAGAGACCAAAGAGGCTCAGGGCAGGTTGTGACTTATGCCCTCAACACTCTAACCAACATAAAGGTTCAG	GTCATGGATGTGGTTTCCCGATCGGATCAGCGAGGCTCGGGGCAGGTGGTGACATATGCCTTGAACACAATCACCAATGGAAAGGTTCAG	Tickborne encephalitis virus
KU761568.1	90	66	0.000293	9435	9524	469224985	469224896	2	GTCATGGATGTCATCACAAGAAGAGACCAAAGAGGCTCAGGGCAGGTTGTGACTTATGCCCTCAATACCCTTACCAACATAAAGGTTCAG	GTCATGGATGTGGTTTCCCGATCGGATCAGCGAGGCTCGGGGCAGGTGGTGACATATGCCTTGAACACAATCACCAATGGAAAGGTTCAG	Tickborne encephalitis virus
MF398818.1	90	67	2.47e-05	9435	9524	469224985	469224896	2	GTCATGGATGTCATCACAAGAAGAGACCAAAGAGGCTCAGGGCAGGTTGTGACTTATGCCCTCAACACCCTTACCAACATAAAGGTTCAG	GTCATGGATGTGGTTTCCCGATCGGATCAGCGAGGCTCGGGGCAGGTGGTGACATATGCCTTGAACACAATCACCAATGGAAAGGTTCAG	Tickborne encephalitis virus
MF398819.1	90	67	2.47e-05	9435	9524	469224985	469224896	2	GTCATGGATGTCATCACAAGAAGAGACCAAAGAGGCTCAGGGCAGGTTGTGACTTATGCCCTCAACACCCTTACCAACATAAAGGTTCAG	GTCATGGATGTGGTTTCCCGATCGGATCAGCGAGGCTCGGGGCAGGTGGTGACATATGCCTTGAACACAATCACCAATGGAAAGGTTCAG	Tickborne encephalitis virus
MF398820.1	90	67	2.47e-05	9435	9524	469224985	469224896	2	GTCATGGATGTCATCACAAGAAGAGACCAAAGAGGCTCAGGGCAGGTTGTGACTTATGCCCTCAACACCCTTACCAACATAAAGGTTCAG	GTCATGGATGTGGTTTCCCGATCGGATCAGCGAGGCTCGGGGCAGGTGGTGACATATGCCTTGAACACAATCACCAATGGAAAGGTTCAG	Tickborne encephalitis virus
LC440460.1	90	67	2.46e-05	9436	9525	469224985	469224896	2	GTCATGGATGTCATCACAAGAAGAGACCAAAGAGGCTCAGGGCAGGTTGTGACTTATGCCCTCAACACCCTTACCAACATAAAGGTTCAG	GTCATGGATGTGGTTTCCCGATCGGATCAGCGAGGCTCGGGGCAGGTGGTGACATATGCCTTGAACACAATCACCAATGGAAAGGTTCAG	Tickborne encephalitis virus
KJ152564.1	78	62	1.32e-08	9494	9571	469224986	469224909	2	GGTCATGGATGTGATATCAAGGACTGATCAGAGAGGGTCAGGCCAAGTGGTCACATATGCCTTAAACACCTTCACCAA	GGTCATGGATGTGGTTTCCCGATCGGATCAGCGAGGCTCGGGGCAGGTGGTGACATATGCCTTGAACACAATCACCAA	Paraiso Escondido virus
NC_027999.1	78	62	1.32e-08	9494	9571	469224986	469224909	2	GGTCATGGATGTGATATCAAGGACTGATCAGAGAGGGTCAGGCCAAGTGGTCACATATGCCTTAAACACCTTCACCAA	GGTCATGGATGTGGTTTCCCGATCGGATCAGCGAGGCTCGGGGCAGGTGGTGACATATGCCTTGAACACAATCACCAA	Paraiso Escondido virus
KF917536.1	80	62	5.37e-07	9337	9416	469224988	469224909	2	ACGCTCATGGATGTGATCTCGAGAGAGGACCAGCGAGGCAGTGGGCAGGTTGTGACCTACGCGTTGAACACGTTCACGAA	ACGGTCATGGATGTGGTTTCCCGATCGGATCAGCGAGGCTCGGGGCAGGTGGTGACATATGCCTTGAACACAATCACCAA	Cacipacore virus
LN849009.1	80	62	5.67e-07	9337	9416	469224988	469224909	2	ACGCTCATGGATGTGATCTCGAGAGAGGACCAGCGAGGCAGTGGGCAGGTTGTGACCTACGCGTTGAACACGTTCACGAA	ACGGTCATGGATGTGGTTTCCCGATCGGATCAGCGAGGCTCGGGGCAGGTGGTGACATATGCCTTGAACACAATCACCAA	Cacipacore virus
NC_026623.1	80	62	5.37e-07	9337	9416	469224988	469224909	2	ACGCTCATGGATGTGATCTCGAGAGAGGACCAGCGAGGCAGTGGGCAGGTTGTGACCTACGCGTTGAACACGTTCACGAA	ACGGTCATGGATGTGGTTTCCCGATCGGATCAGCGAGGCTCGGGGCAGGTGGTGACATATGCCTTGAACACAATCACCAA	Cacipacore virus
KX816646.1	80	63	4.37e-08	9318	9397	469224988	469224909	2	ACCGTCATGGATGTGATTTCCCGAGAAGATCAGAGAGGAAGTGGACAGGTTGTGACCTATGCTCTCAACACATTCACCAA	ACGGTCATGGATGTGGTTTCCCGATCGGATCAGCGAGGCTCGGGGCAGGTGGTGACATATGCCTTGAACACAATCACCAA	Usutu virus
KU573076.1	80	63	4.44e-08	9324	9403	469224988	469224909	2	ACCGTCATGGATGTGATTTCCCGAGAAGATCAGAGAGGAAGTGGACAGGTTGTGACCTATGCTCTCAACACATTCACCAA	ACGGTCATGGATGTGGTTTCCCGATCGGATCAGCGAGGCTCGGGGCAGGTGGTGACATATGCCTTGAACACAATCACCAA	Usutu virus
KU573074.1	80	63	4.66e-08	9340	9419	469224988	469224909	2	ACCGTCATGGATGTGATTTCCCGAGAAGATCAGAGAGGAAGTGGACAGGTTGTGACCTATGCTCTCAACACATTCACCAA	ACGGTCATGGATGTGGTTTCCCGATCGGATCAGCGAGGCTCGGGGCAGGTGGTGACATATGCCTTGAACACAATCACCAA	Usutu virus
KU573070.1	80	63	4.56e-08	9358	9437	469224988	469224909	2	ACCGTCATGGATGTGATTTCCCGAGAAGATCAGAGAGGAAGTGGACAGGTTGTGACCTATGCTCTCAACACATTCACCAA	ACGGTCATGGATGTGGTTTCCCGATCGGATCAGCGAGGCTCGGGGCAGGTGGTGACATATGCCTTGAACACAATCACCAA	Usutu virus
KU573072.1	80	63	4.6e-08	9358	9437	469224988	469224909	2	ACCGTCATGGATGTGATTTCCCGAGAAGATCAGAGAGGAAGTGGACAGGTTGTGACCTATGCTCTCAACACATTCACCAA	ACGGTCATGGATGTGGTTTCCCGATCGGATCAGCGAGGCTCGGGGCAGGTGGTGACATATGCCTTGAACACAATCACCAA	Usutu virus
KU573073.1	80	63	4.42e-08	9358	9437	469224988	469224909	2	ACCGTCATGGATGTGATTTCCCGAGAAGATCAGAGAGGAAGTGGACAGGTTGTGACCTATGCTCTCAACACATTCACCAA	ACGGTCATGGATGTGGTTTCCCGATCGGATCAGCGAGGCTCGGGGCAGGTGGTGACATATGCCTTGAACACAATCACCAA	Usutu virus
KU573075.1	80	63	4.66e-08	9358	9437	469224988	469224909	2	ACCGTCATGGATGTGATTTCCCGAGAAGATCAGAGAGGAAGTGGACAGGTTGTGACCTATGCTCTCAACACATTCACCAA	ACGGTCATGGATGTGGTTTCCCGATCGGATCAGCGAGGCTCGGGGCAGGTGGTGACATATGCCTTGAACACAATCACCAA	Usutu virus
KX816647.1	80	63	4.66e-08	9358	9437	469224988	469224909	2	ACCGTCATGGATGTGATTTCCCGAGAAGATCAGAGAGGAAGTGGACAGGTTGTGACCTATGCTCTCAACACATTCACCAA	ACGGTCATGGATGTGGTTTCCCGATCGGATCAGCGAGGCTCGGGGCAGGTGGTGACATATGCCTTGAACACAATCACCAA	Usutu virus
KX816648.1	80	63	4.38e-08	9358	9437	469224988	469224909	2	ACCGTCATGGATGTGATTTCCCGAGAAGATCAGAGAGGAAGTGGACAGGTTGTGACCTATGCTCTCAACACATTCACCAA	ACGGTCATGGATGTGGTTTCCCGATCGGATCAGCGAGGCTCGGGGCAGGTGGTGACATATGCCTTGAACACAATCACCAA	Usutu virus
KX816649.1	80	63	4.66e-08	9358	9437	469224988	469224909	2	ACCGTCATGGATGTGATTTCCCGAGAAGATCAGAGAGGAAGTGGACAGGTTGTGACCTATGCTCTCAACACATTCACCAA	ACGGTCATGGATGTGGTTTCCCGATCGGATCAGCGAGGCTCGGGGCAGGTGGTGACATATGCCTTGAACACAATCACCAA	Usutu virus
KX816650.1	80	63	4.7e-08	9358	9437	469224988	469224909	2	ACCGTCATGGATGTGATTTCCCGAGAAGATCAGAGAGGAAGTGGACAGGTTGTGACCTATGCTCTCAACACATTCACCAA	ACGGTCATGGATGTGGTTTCCCGATCGGATCAGCGAGGCTCGGGGCAGGTGGTGACATATGCCTTGAACACAATCACCAA	Usutu virus
KX816651.1	80	63	4.45e-08	9358	9437	469224988	469224909	2	ACCGTCATGGATGTGATTTCCCGAGAAGATCAGAGAGGAAGTGGACAGGTTGTGACCTATGCTCTCAACACATTCACCAA	ACGGTCATGGATGTGGTTTCCCGATCGGATCAGCGAGGCTCGGGGCAGGTGGTGACATATGCCTTGAACACAATCACCAA	Usutu virus
KX816652.1	80	63	4.42e-08	9358	9437	469224988	469224909	2	ACCGTCATGGATGTGATTTCCCGAGAAGATCAGAGAGGAAGTGGACAGGTTGTGACCTATGCTCTCAACACATTCACCAA	ACGGTCATGGATGTGGTTTCCCGATCGGATCAGCGAGGCTCGGGGCAGGTGGTGACATATGCCTTGAACACAATCACCAA	Usutu virus
KX816653.1	80	63	4.68e-08	9358	9437	469224988	469224909	2	ACCGTCATGGATGTGATTTCCCGAGAAGATCAGAGAGGAAGTGGACAGGTTGTGACCTATGCTCTCAACACATTCACCAA	ACGGTCATGGATGTGGTTTCCCGATCGGATCAGCGAGGCTCGGGGCAGGTGGTGACATATGCCTTGAACACAATCACCAA	Usutu virus
MG888044.1	80	63	4.44e-08	9358	9437	469224988	469224909	2	ACCGTCATGGATGTGATTTCCCGAGAAGATCAGAGAGGAAGTGGACAGGTTGTGACCTATGCTCTCAACACATTCACCAA	ACGGTCATGGATGTGGTTTCCCGATCGGATCAGCGAGGCTCGGGGCAGGTGGTGACATATGCCTTGAACACAATCACCAA	Usutu virus
KY426765.1	80	63	4.67e-08	9377	9456	469224988	469224909	2	ACCGTCATGGATGTGATTTCCCGAGAAGATCAGAGAGGAAGTGGACAGGTTGTGACCTATGCTCTCAACACATTCACCAA	ACGGTCATGGATGTGGTTTCCCGATCGGATCAGCGAGGCTCGGGGCAGGTGGTGACATATGCCTTGAACACAATCACCAA	Usutu virus
KY426761.1	80	63	4.69e-08	9386	9465	469224988	469224909	2	ACCGTCATGGATGTGATTTCCCGAGAAGATCAGAGAGGAAGTGGACAGGTTGTGACCTATGCTCTCAACACATTCACCAA	ACGGTCATGGATGTGGTTTCCCGATCGGATCAGCGAGGCTCGGGGCAGGTGGTGACATATGCCTTGAACACAATCACCAA	Usutu virus
MK796168.1	80	63	4.64e-08	9387	9466	469224988	469224909	2	ACCGTCATGGATGTGATTTCCCGAGAAGATCAGAGAGGAAGTGGACAGGTTGTGACCTATGCTCTCAACACATTCACCAA	ACGGTCATGGATGTGGTTTCCCGATCGGATCAGCGAGGCTCGGGGCAGGTGGTGACATATGCCTTGAACACAATCACCAA	Usutu virus
MK796169.1	80	63	4.69e-08	9387	9466	469224988	469224909	2	ACCGTCATGGATGTGATTTCCCGAGAAGATCAGAGAGGAAGTGGACAGGTTGTGACCTATGCTCTCAACACATTCACCAA	ACGGTCATGGATGTGGTTTCCCGATCGGATCAGCGAGGCTCGGGGCAGGTGGTGACATATGCCTTGAACACAATCACCAA	Usutu virus
KY426752.1	80	63	4.69e-08	9388	9467	469224988	469224909	2	ACCGTCATGGATGTGATTTCCCGAGAAGATCAGAGAGGAAGTGGACAGGTTGTGACCTATGCTCTCAACACATTCACCAA	ACGGTCATGGATGTGGTTTCCCGATCGGATCAGCGAGGCTCGGGGCAGGTGGTGACATATGCCTTGAACACAATCACCAA	Usutu virus
KY426750.1	80	63	4.7e-08	9390	9469	469224988	469224909	2	ACCGTCATGGATGTGATTTCCCGAGAAGATCAGAGAGGAAGTGGACAGGTTGTGACCTATGCTCTCAACACATTCACCAA	ACGGTCATGGATGTGGTTTCCCGATCGGATCAGCGAGGCTCGGGGCAGGTGGTGACATATGCCTTGAACACAATCACCAA	Usutu virus
KY426753.1	80	63	4.69e-08	9392	9471	469224988	469224909	2	ACCGTCATGGATGTGATTTCCCGAGAAGATCAGAGAGGAAGTGGACAGGTTGTGACCTATGCTCTCAACACATTCACCAA	ACGGTCATGGATGTGGTTTCCCGATCGGATCAGCGAGGCTCGGGGCAGGTGGTGACATATGCCTTGAACACAATCACCAA	Usutu virus
KY426754.1	80	63	4.58e-08	9393	9472	469224988	469224909	2	ACCGTCATGGATGTGATTTCCCGAGAAGATCAGAGAGGAAGTGGACAGGTTGTGACCTATGCTCTCAACACATTCACCAA	ACGGTCATGGATGTGGTTTCCCGATCGGATCAGCGAGGCTCGGGGCAGGTGGTGACATATGCCTTGAACACAATCACCAA	Usutu virus
KY426751.1	80	63	4.69e-08	9394	9473	469224988	469224909	2	ACCGTCATGGATGTGATTTCCCGAGAAGATCAGAGAGGAAGTGGACAGGTTGTGACCTATGCTCTCAACACATTCACCAA	ACGGTCATGGATGTGGTTTCCCGATCGGATCAGCGAGGCTCGGGGCAGGTGGTGACATATGCCTTGAACACAATCACCAA	Usutu virus
KY426770.1	80	63	4.7e-08	9395	9474	469224988	469224909	2	ACCGTCATGGATGTGATTTCCCGAGAAGATCAGAGAGGAAGTGGACAGGTTGTGACCTATGCTCTCAACACATTCACCAA	ACGGTCATGGATGTGGTTTCCCGATCGGATCAGCGAGGCTCGGGGCAGGTGGTGACATATGCCTTGAACACAATCACCAA	Usutu virus
KY426762.1	80	63	4.66e-08	9400	9479	469224988	469224909	2	ACCGTCATGGATGTGATTTCCCGAGAAGATCAGAGAGGAAGTGGACAGGTTGTGACCTATGCTCTCAACACATTCACCAA	ACGGTCATGGATGTGGTTTCCCGATCGGATCAGCGAGGCTCGGGGCAGGTGGTGACATATGCCTTGAACACAATCACCAA	Usutu virus
KX555628.1	80	63	4.69e-08	9401	9480	469224988	469224909	2	ACCGTCATGGATGTGATTTCCCGAGAAGATCAGAGAGGAAGTGGACAGGTTGTGACCTATGCTCTCAACACATTCACCAA	ACGGTCATGGATGTGGTTTCCCGATCGGATCAGCGAGGCTCGGGGCAGGTGGTGACATATGCCTTGAACACAATCACCAA	Usutu virus
KX555625.1	80	63	4.72e-08	9412	9491	469224988	469224909	2	ACCGTCATGGATGTGATTTCCCGAGAAGATCAGAGAGGAAGTGGACAGGTTGTGACCTATGCTCTCAACACATTCACCAA	ACGGTCATGGATGTGGTTTCCCGATCGGATCAGCGAGGCTCGGGGCAGGTGGTGACATATGCCTTGAACACAATCACCAA	Usutu virus
KX555627.1	80	63	4.72e-08	9417	9496	469224988	469224909	2	ACCGTCATGGATGTGATTTCCCGAGAAGATCAGAGAGGAAGTGGACAGGTTGTGACCTATGCTCTCAACACATTCACCAA	ACGGTCATGGATGTGGTTTCCCGATCGGATCAGCGAGGCTCGGGGCAGGTGGTGACATATGCCTTGAACACAATCACCAA	Usutu virus
KY426757.1	80	63	4.76e-08	9418	9497	469224988	469224909	2	ACCGTCATGGATGTGATTTCCCGAGAAGATCAGAGAGGAAGTGGACAGGTTGTGACCTATGCTCTCAACACATTCACCAA	ACGGTCATGGATGTGGTTTCCCGATCGGATCAGCGAGGCTCGGGGCAGGTGGTGACATATGCCTTGAACACAATCACCAA	Usutu virus
KY128481.1	80	63	4.49e-08	9427	9506	469224988	469224909	2	ACCGTCATGGATGTGATTTCCCGAGAAGATCAGAGAGGAAGTGGACAGGTTGTGACCTATGCTCTCAACACATTCACCAA	ACGGTCATGGATGTGGTTTCCCGATCGGATCAGCGAGGCTCGGGGCAGGTGGTGACATATGCCTTGAACACAATCACCAA	Usutu virus
MF374485.1	80	63	4.72e-08	9429	9508	469224988	469224909	2	ACCGTCATGGATGTGATTTCCCGAGAAGATCAGAGAGGAAGTGGACAGGTTGTGACCTATGCTCTCAACACATTCACCAA	ACGGTCATGGATGTGGTTTCCCGATCGGATCAGCGAGGCTCGGGGCAGGTGGTGACATATGCCTTGAACACAATCACCAA	Usutu virus
MF991886.1	80	63	4.62e-08	9433	9512	469224988	469224909	2	ACCGTCATGGATGTGATTTCCCGAGAAGATCAGAGAGGTAGTGGACAGGTTGTGACCTATGCTCTCAACACATTCACCAA	ACGGTCATGGATGTGGTTTCCCGATCGGATCAGCGAGGCTCGGGGCAGGTGGTGACATATGCCTTGAACACAATCACCAA	Usutu virus
KY426764.1	80	63	4.7e-08	9438	9517	469224988	469224909	2	ACCGTCATGGATGTGATTTCCCGAGAAGATCAGAGAGGAAGTGGACAGGTTGTGACCTATGCTCTCAACACATTCACCAA	ACGGTCATGGATGTGGTTTCCCGATCGGATCAGCGAGGCTCGGGGCAGGTGGTGACATATGCCTTGAACACAATCACCAA	Usutu virus
KX601690.1	80	63	4.72e-08	9439	9518	469224988	469224909	2	ACCGTCATGGATGTGATTTCCCGAGAAGATCAGAGAGGAAGTGGACAGGTTGTGACCTATGCTCTCAACACATTCACCAA	ACGGTCATGGATGTGGTTTCCCGATCGGATCAGCGAGGCTCGGGGCAGGTGGTGACATATGCCTTGAACACAATCACCAA	Usutu virus
MG461313.1	80	62	5.74e-07	9439	9518	469224988	469224909	2	ACCGTTATGGATGTGATTTCCCGAGAAGATCAGAGAGGAAGTGGACAGGTTGTGACCTATGCTCTCAACACATTCACCAA	ACGGTCATGGATGTGGTTTCCCGATCGGATCAGCGAGGCTCGGGGCAGGTGGTGACATATGCCTTGAACACAATCACCAA	Usutu virus
KX977447.1	80	63	4.42e-08	9440	9519	469224988	469224909	2	ACCGTCATGGATGTGATTTCCCGAGAAGATCAGAGAGGAAGTGGACAGGTTGTGACCTATGCTCTCAACACATTCACCAA	ACGGTCATGGATGTGGTTTCCCGATCGGATCAGCGAGGCTCGGGGCAGGTGGTGACATATGCCTTGAACACAATCACCAA	Usutu virus
MG461312.1	80	63	4.73e-08	9442	9521	469224988	469224909	2	ACCGTCATGGATGTGATTTCCCGAGAAGATCAGAGAGGAAGTGGACAGGTTGTGACCTATGCTCTCAACACATTCACCAA	ACGGTCATGGATGTGGTTTCCCGATCGGATCAGCGAGGCTCGGGGCAGGTGGTGACATATGCCTTGAACACAATCACCAA	Usutu virus
KX555624.1	80	63	4.73e-08	9444	9523	469224988	469224909	2	ACCGTCATGGATGTGATTTCCCGAGAAGATCAGAGAGGAAGTGGACAGGTTGTGACCTATGCTCTCAACACATTCACCAA	ACGGTCATGGATGTGGTTTCCCGATCGGATCAGCGAGGCTCGGGGCAGGTGGTGACATATGCCTTGAACACAATCACCAA	Usutu virus
KX555626.1	80	63	4.73e-08	9444	9523	469224988	469224909	2	ACCGTCATGGATGTGATTTCCCGAGAAGATCAGAGAGGAAGTGGACAGGTTGTGACCTATGCTCTCAACACATTCACCAA	ACGGTCATGGATGTGGTTTCCCGATCGGATCAGCGAGGCTCGGGGCAGGTGGTGACATATGCCTTGAACACAATCACCAA	Usutu virus
KY315178.1	80	63	4.7e-08	9444	9523	469224988	469224909	2	ACCGTCATGGATGTGATTTCCCGAGAAGATCAGAGAGGAAGTGGACAGGTTGTGACCTATGCTCTCAACACATTCACCAA	ACGGTCATGGATGTGGTTTCCCGATCGGATCAGCGAGGCTCGGGGCAGGTGGTGACATATGCCTTGAACACAATCACCAA	Usutu virus
KY426755.1	80	63	4.72e-08	9444	9523	469224988	469224909	2	ACCGTCATGGATGTGATTTCCCGAGAAGATCAGAGAGGAAGTGGACAGGTTGTGACCTATGCTCTCAACACATTCACCAA	ACGGTCATGGATGTGGTTTCCCGATCGGATCAGCGAGGCTCGGGGCAGGTGGTGACATATGCCTTGAACACAATCACCAA	Usutu virus
HE599647.1	80	63	4.72e-08	9445	9524	469224988	469224909	2	ACCGTCATGGATGTGATTTCCCGAGAAGATCAGAGAGGAAGTGGACAGGTTGTGACCTATGCTCTCAACACATTCACCAA	ACGGTCATGGATGTGGTTTCCCGATCGGATCAGCGAGGCTCGGGGCAGGTGGTGACATATGCCTTGAACACAATCACCAA	Usutu virus
MF063043.1	80	63	4.65e-08	9445	9524	469224988	469224909	2	ACCGTCATGGATGTGATTTCCCGAGAAGATCAGAGAGGAAGTGGACAGGTTGTGACCTATGCTCTCAACACATTCACCAA	ACGGTCATGGATGTGGTTTCCCGATCGGATCAGCGAGGCTCGGGGCAGGTGGTGACATATGCCTTGAACACAATCACCAA	Usutu virus
MG461311.1	80	63	4.72e-08	9445	9524	469224988	469224909	2	ACCGTCATGGATGTGATTTCCCGAGAAGATCAGAGAGGAAGTGGACAGGTTGTGACCTATGCTCTCAACACATTCACCAA	ACGGTCATGGATGTGGTTTCCCGATCGGATCAGCGAGGCTCGGGGCAGGTGGTGACATATGCCTTGAACACAATCACCAA	Usutu virus
KY294722.1	80	63	4.7e-08	9446	9525	469224988	469224909	2	ACCGTCATGGATGTGATTTCCCGAGAAGATCAGAGAGGAAGTGGACAGGTTGTGACCTATGCTCTCAACACATTCACCAA	ACGGTCATGGATGTGGTTTCCCGATCGGATCAGCGAGGCTCGGGGCAGGTGGTGACATATGCCTTGAACACAATCACCAA	Usutu virus
KY294723.1	80	63	4.74e-08	9447	9526	469224988	469224909	2	ACCGTCATGGATGTGATTTCCCGAGAAGATCAGAGAGGAAGTGGACAGGTTGTGACCTATGCTCTCAACACATTCACCAA	ACGGTCATGGATGTGGTTTCCCGATCGGATCAGCGAGGCTCGGGGCAGGTGGTGACATATGCCTTGAACACAATCACCAA	Usutu virus
KY426763.1	80	63	4.7e-08	9448	9527	469224988	469224909	2	ACCGTCATGGATGTGATTTCCCGAGAAGATCAGAGAGGAAGTGGACAGGTTGTGACCTATGCTCTCAACACATTCACCAA	ACGGTCATGGATGTGGTTTCCCGATCGGATCAGCGAGGCTCGGGGCAGGTGGTGACATATGCCTTGAACACAATCACCAA	Usutu virus
MG461309.1	80	63	4.72e-08	9449	9528	469224988	469224909	2	ACCGTCATGGATGTGATTTCCCGAGAAGATCAGAGAGGAAGTGGACAGGTTGTGACCTATGCTCTCAACACATTCACCAA	ACGGTCATGGATGTGGTTTCCCGATCGGATCAGCGAGGCTCGGGGCAGGTGGTGACATATGCCTTGAACACAATCACCAA	Usutu virus
MG461310.1	80	63	4.73e-08	9449	9528	469224988	469224909	2	ACCGTCATGGATGTGATTTCCCGAGAAGATCAGAGAGGAAGTGGACAGGTTGTGACCTATGCTCTCAACACATTCACCAA	ACGGTCATGGATGTGGTTTCCCGATCGGATCAGCGAGGCTCGGGGCAGGTGGTGACATATGCCTTGAACACAATCACCAA	Usutu virus
MH891847.1	80	63	4.51e-08	9449	9528	469224988	469224909	2	ACCGTCATGGATGTGATTTCCCGAGAAGATCAGAGAGGAAGTGGACAGGTTGTGACCTATGCTCTCAACACATTCACCAA	ACGGTCATGGATGTGGTTTCCCGATCGGATCAGCGAGGCTCGGGGCAGGTGGTGACATATGCCTTGAACACAATCACCAA	Usutu virus
MF063042.1	80	63	4.74e-08	9450	9529	469224988	469224909	2	ACCGTCATGGATGTGATTTCCCGAGAAGATCAGAGAGGAAGTGGACAGGTTGTGACCTATGCTCTCAACACATTCACCAA	ACGGTCATGGATGTGGTTTCCCGATCGGATCAGCGAGGCTCGGGGCAGGTGGTGACATATGCCTTGAACACAATCACCAA	Usutu virus
KX555629.1	80	63	4.72e-08	9452	9531	469224988	469224909	2	ACCGTCATGGATGTGATTTCCCGAGAAGATCAGAGAGGAAGTGGACAGGTTGTGACCTATGCTCTCAACACATTCACCAA	ACGGTCATGGATGTGGTTTCCCGATCGGATCAGCGAGGCTCGGGGCAGGTGGTGACATATGCCTTGAACACAATCACCAA	Usutu virus
KY426766.1	80	63	4.71e-08	9452	9531	469224988	469224909	2	ACCGTCATGGATGTGATTTCCCGAGAAGATCAGAGAGGAAGTGGACAGGTTGTGACCTATGCTCTCAACACATTCACCAA	ACGGTCATGGATGTGGTTTCCCGATCGGATCAGCGAGGCTCGGGGCAGGTGGTGACATATGCCTTGAACACAATCACCAA	Usutu virus
KC754958.1	80	63	4.6e-08	9453	9532	469224988	469224909	2	ACAGTCATGGATGTGATCTCGCGAGAAGACCAGAGAGGAAGCGGGCAAGTGGTGACATACGCCCTGAACACATTCACCAA	ACGGTCATGGATGTGGTTTCCCGATCGGATCAGCGAGGCTCGGGGCAGGTGGTGACATATGCCTTGAACACAATCACCAA	Usutu virus
KX601691.1	80	63	4.74e-08	9453	9532	469224988	469224909	2	ACCGTCATGGATGTGATTTCCCGAGAAGATCAGAGAGGAAGTGGACAGGTTGTGACCTATGCTCTCAACACATTCACCAA	ACGGTCATGGATGTGGTTTCCCGATCGGATCAGCGAGGCTCGGGGCAGGTGGTGACATATGCCTTGAACACAATCACCAA	Usutu virus
KY426759.1	80	63	4.72e-08	9453	9532	469224988	469224909	2	ACCGTCATGGATGTGATTTCCCGAGAAGATCAGAGAGGAAGTGGACAGGTTGTGACCTATGCTCTCAACACATTCACCAA	ACGGTCATGGATGTGGTTTCCCGATCGGATCAGCGAGGCTCGGGGCAGGTGGTGACATATGCCTTGAACACAATCACCAA	Usutu virus
KY426769.1	80	63	4.73e-08	9453	9532	469224988	469224909	2	ACTGTCATGGATGTGATTTCCCGAGAAGATCAGAGAGGAAGTGGACAGGTTGTGACCTATGCTCTCAACACATTCACCAA	ACGGTCATGGATGTGGTTTCCCGATCGGATCAGCGAGGCTCGGGGCAGGTGGTGACATATGCCTTGAACACAATCACCAA	Usutu virus
AY453411.1	80	63	4.74e-08	9454	9533	469224988	469224909	2	ACCGTCATGGATGTGATTTCCCGAGAAGATCAGAGAGGAAGTGGACAGGTTGTGACCTATGCTCTCAACACATTCACCAA	ACGGTCATGGATGTGGTTTCCCGATCGGATCAGCGAGGCTCGGGGCAGGTGGTGACATATGCCTTGAACACAATCACCAA	Usutu virus
AY453412.1	80	63	4.74e-08	9454	9533	469224988	469224909	2	ACCGTCATGGATGTGATTTCCCGAGAAGATCAGAGAGGAAGTGGACAGGTTGTGACCTATGCTCTCAACACATTCACCAA	ACGGTCATGGATGTGGTTTCCCGATCGGATCAGCGAGGCTCGGGGCAGGTGGTGACATATGCCTTGAACACAATCACCAA	Usutu virus
EF206350.1	80	63	4.74e-08	9454	9533	469224988	469224909	2	ACCGTCATGGATGTGATTTCCCGAGAAGATCAGAGAGGAAGTGGACAGGTTGTGACCTATGCTCTCAACACATTCACCAA	ACGGTCATGGATGTGGTTTCCCGATCGGATCAGCGAGGCTCGGGGCAGGTGGTGACATATGCCTTGAACACAATCACCAA	Usutu virus
HM569263.1	80	63	4.74e-08	9454	9533	469224988	469224909	2	ACCGTCATGGATGTGATTTCCCGAGAAGATCAGAGAGGAAGTGGACAGGTTGTGACCTATGCTCTCAACACATTCACCAA	ACGGTCATGGATGTGGTTTCCCGATCGGATCAGCGAGGCTCGGGGCAGGTGGTGACATATGCCTTGAACACAATCACCAA	Usutu virus
JF266698.1	80	63	4.74e-08	9454	9533	469224988	469224909	2	ACCGTCATGGATGTGATTTCCCGAGAAGATCAGAGAGGAAGTGGACAGGTTGTGACCTATGCTCTCAACACATTCACCAA	ACGGTCATGGATGTGGTTTCCCGATCGGATCAGCGAGGCTCGGGGCAGGTGGTGACATATGCCTTGAACACAATCACCAA	Usutu virus
JQ219843.1	80	63	4.73e-08	9454	9533	469224988	469224909	2	ACCGTCATGGATGTGATTTCCCGAGAAGATCAGAGAGGAAGTGGACAGGTTGTGACCTATGCTCTCAACACATTCACCAA	ACGGTCATGGATGTGGTTTCCCGATCGGATCAGCGAGGCTCGGGGCAGGTGGTGACATATGCCTTGAACACAATCACCAA	Usutu virus
KC754954.1	80	63	4.64e-08	9454	9533	469224988	469224909	2	ACCGTCATGGATGTGATTTCCCGAGAAGATCAGAGAGGAAGTGGACAGGTTGTGACCTATGCTCTCAACACATTCACCAA	ACGGTCATGGATGTGGTTTCCCGATCGGATCAGCGAGGCTCGGGGCAGGTGGTGACATATGCCTTGAACACAATCACCAA	Usutu virus
KC754955.1	80	63	4.63e-08	9454	9533	469224988	469224909	2	ACCGTCATGGATGTGATTTCCCGAGAAGATCAGAGAGGAAGTGGACAGGTTGTGACCTATGCTCTCAACACATTCACCAA	ACGGTCATGGATGTGGTTTCCCGATCGGATCAGCGAGGCTCGGGGCAGGTGGTGACATATGCCTTGAACACAATCACCAA	Usutu virus
KC754956.1	80	63	4.64e-08	9454	9533	469224988	469224909	2	ACCGTCATGGATGTGATTTCCCGAGAAGATCAGAGAGGAAGTGGACAGGTTGTGACCTATGCTCTCAACACATTCACCAA	ACGGTCATGGATGTGGTTTCCCGATCGGATCAGCGAGGCTCGGGGCAGGTGGTGACATATGCCTTGAACACAATCACCAA	Usutu virus
KC754957.1	80	63	4.64e-08	9454	9533	469224988	469224909	2	ACCGTCATGGATGTGATTTCCCGAGAAGATCAGAGAGGAAGTGGACAGGTTGTGACCTATGCTCTCAACACATTCACCAA	ACGGTCATGGATGTGGTTTCCCGATCGGATCAGCGAGGCTCGGGGCAGGTGGTGACATATGCCTTGAACACAATCACCAA	Usutu virus
KF573410.1	80	61	2.46e-05	9454	9533	469224988	469224909	2	ACCGTCATGGATGTGATCTCCCGAGAAGACCAGAGAGGAAGTGGACAGGTTGTGACCTATGCTCTCAACACATTCACCAA	ACGGTCATGGATGTGGTTTCCCGATCGGATCAGCGAGGCTCGGGGCAGGTGGTGACATATGCCTTGAACACAATCACCAA	Usutu virus
KJ438705.1	80	63	4.74e-08	9454	9533	469224988	469224909	2	ACCGTCATGGATGTGATTTCCCGAGAAGATCAGAGAGGAAGTGGACAGGTTGTGACCTATGCTCTCAACACATTCACCAA	ACGGTCATGGATGTGGTTTCCCGATCGGATCAGCGAGGCTCGGGGCAGGTGGTGACATATGCCTTGAACACAATCACCAA	Usutu virus
KJ438706.1	80	63	4.74e-08	9454	9533	469224988	469224909	2	ACCGTCATGGATGTGATTTCCCGAGAAGATCAGAGAGGAAGTGGACAGGTTGTGACCTATGCTCTCAACACATTCACCAA	ACGGTCATGGATGTGGTTTCCCGATCGGATCAGCGAGGCTCGGGGCAGGTGGTGACATATGCCTTGAACACAATCACCAA	Usutu virus
KJ438707.1	80	63	4.74e-08	9454	9533	469224988	469224909	2	ACCGTCATGGATGTGATTTCCCGAGAAGATCAGAGAGGAAGTGGACAGGTTGTGACCTATGCTCTCAACACATTCACCAA	ACGGTCATGGATGTGGTTTCCCGATCGGATCAGCGAGGCTCGGGGCAGGTGGTGACATATGCCTTGAACACAATCACCAA	Usutu virus
KJ438708.1	80	63	4.74e-08	9454	9533	469224988	469224909	2	ACCGTCATGGATGTGATTTCCCGAGAAGATCAGAGAGGAAGTGGACAGGTTGTGACCTATGCTCTCAACACATTCACCAA	ACGGTCATGGATGTGGTTTCCCGATCGGATCAGCGAGGCTCGGGGCAGGTGGTGACATATGCCTTGAACACAATCACCAA	Usutu virus
KJ438709.1	80	63	4.74e-08	9454	9533	469224988	469224909	2	ACCGTCATGGATGTGATTTCCCGAGAAGATCAGAGAGGAAGTGGACAGGTTGTGACCTATGCTCTCAACACATTCACCAA	ACGGTCATGGATGTGGTTTCCCGATCGGATCAGCGAGGCTCGGGGCAGGTGGTGACATATGCCTTGAACACAATCACCAA	Usutu virus
KJ438710.1	80	63	4.74e-08	9454	9533	469224988	469224909	2	ACCGTCATGGATGTGATTTCCCGAGAAGATCAGAGAGGAAGTGGACAGGTTGTGACCTATGCTCTCAACACATTCACCAA	ACGGTCATGGATGTGGTTTCCCGATCGGATCAGCGAGGCTCGGGGCAGGTGGTGACATATGCCTTGAACACAATCACCAA	Usutu virus
KJ438711.1	80	63	4.74e-08	9454	9533	469224988	469224909	2	ACCGTCATGGATGTGATTTCCCGAGAAGATCAGAGAGGAAGTGGACAGGTTGTGACCTATGCTCTCAACACATTCACCAA	ACGGTCATGGATGTGGTTTCCCGATCGGATCAGCGAGGCTCGGGGCAGGTGGTGACATATGCCTTGAACACAATCACCAA	Usutu virus
KJ438712.1	80	63	4.74e-08	9454	9533	469224988	469224909	2	ACCGTCATGGATGTGATTTCCCGAGAAGATCAGAGAGGAAGTGGACAGGTTGTGACCTATGCTCTCAACACATTCACCAA	ACGGTCATGGATGTGGTTTCCCGATCGGATCAGCGAGGCTCGGGGCAGGTGGTGACATATGCCTTGAACACAATCACCAA	Usutu virus
KJ438713.1	80	63	4.74e-08	9454	9533	469224988	469224909	2	ACCGTCATGGATGTGATTTCCCGAGAAGATCAGAGAGGAAGTGGACAGGTTGTGACCTATGCTCTCAACACATTCACCAA	ACGGTCATGGATGTGGTTTCCCGATCGGATCAGCGAGGCTCGGGGCAGGTGGTGACATATGCCTTGAACACAATCACCAA	Usutu virus
KJ438714.1	80	63	4.74e-08	9454	9533	469224988	469224909	2	ACCGTCATGGATGTGATTTCCCGAGAAGATCAGAGAGGAAGTGGACAGGTTGTGACCTATGCTCTCAACACATTCACCAA	ACGGTCATGGATGTGGTTTCCCGATCGGATCAGCGAGGCTCGGGGCAGGTGGTGACATATGCCTTGAACACAATCACCAA	Usutu virus
KJ438715.1	80	63	4.74e-08	9454	9533	469224988	469224909	2	ACCGTCATGGATGTGATTTCCCGAGAAGATCAGAGAGGAAGTGGACAGGTTGTGACCTATGCTCTCAACACATTCACCAA	ACGGTCATGGATGTGGTTTCCCGATCGGATCAGCGAGGCTCGGGGCAGGTGGTGACATATGCCTTGAACACAATCACCAA	Usutu virus
KJ438716.1	80	63	4.74e-08	9454	9533	469224988	469224909	2	ACCGTCATGGATGTGATTTCCCGAGAAGATCAGAGAGGAAGTGGACAGGTTGTGACCTATGCTCTCAACACATTCACCAA	ACGGTCATGGATGTGGTTTCCCGATCGGATCAGCGAGGCTCGGGGCAGGTGGTGACATATGCCTTGAACACAATCACCAA	Usutu virus
KJ438717.1	80	63	4.74e-08	9454	9533	469224988	469224909	2	ACCGTCATGGATGTGATTTCCCGAGAAGATCAGAGAGGAAGTGGACAGGTTGTGACCTATGCTCTCAACACATTCACCAA	ACGGTCATGGATGTGGTTTCCCGATCGGATCAGCGAGGCTCGGGGCAGGTGGTGACATATGCCTTGAACACAATCACCAA	Usutu virus
KJ438718.1	80	63	4.74e-08	9454	9533	469224988	469224909	2	ACCGTCATGGATGTGATTTCCCGAGAAGATCAGAGAGGAAGTGGACAGGTTGTGACCTATGCTCTCAACACATTCACCAA	ACGGTCATGGATGTGGTTTCCCGATCGGATCAGCGAGGCTCGGGGCAGGTGGTGACATATGCCTTGAACACAATCACCAA	Usutu virus
KJ438719.1	80	63	4.74e-08	9454	9533	469224988	469224909	2	ACCGTCATGGATGTGATTTCCCGAGAAGATCAGAGAGGAAGTGGACAGGTTGTGACCTATGCTCTCAACACATTCACCAA	ACGGTCATGGATGTGGTTTCCCGATCGGATCAGCGAGGCTCGGGGCAGGTGGTGACATATGCCTTGAACACAATCACCAA	Usutu virus
KJ438720.1	80	63	4.74e-08	9454	9533	469224988	469224909	2	ACCGTCATGGATGTGATTTCCCGAGAAGATCAGAGAGGAAGTGGACAGGTTGTGACCTATGCTCTCAACACATTCACCAA	ACGGTCATGGATGTGGTTTCCCGATCGGATCAGCGAGGCTCGGGGCAGGTGGTGACATATGCCTTGAACACAATCACCAA	Usutu virus
KJ438721.1	80	63	4.74e-08	9454	9533	469224988	469224909	2	ACCGTCATGGATGTGATTTCCCGAGAAGATCAGAGAGGAAGTGGACAGGTTGTGACCTATGCTCTCAACACATTCACCAA	ACGGTCATGGATGTGGTTTCCCGATCGGATCAGCGAGGCTCGGGGCAGGTGGTGACATATGCCTTGAACACAATCACCAA	Usutu virus
KJ438722.1	80	63	4.74e-08	9454	9533	469224988	469224909	2	ACCGTCATGGATGTGATTTCCCGAGAAGATCAGAGAGGAAGTGGACAGGTTGTGACCTATGCTCTCAACACATTCACCAA	ACGGTCATGGATGTGGTTTCCCGATCGGATCAGCGAGGCTCGGGGCAGGTGGTGACATATGCCTTGAACACAATCACCAA	Usutu virus
KJ438723.1	80	63	4.74e-08	9454	9533	469224988	469224909	2	ACCGTCATGGATGTGATTTCCCGAGAAGATCAGAGAGGAAGTGGACAGGTTGTGACCTATGCTCTCAACACATTCACCAA	ACGGTCATGGATGTGGTTTCCCGATCGGATCAGCGAGGCTCGGGGCAGGTGGTGACATATGCCTTGAACACAATCACCAA	Usutu virus
KJ438724.1	80	63	4.74e-08	9454	9533	469224988	469224909	2	ACCGTCATGGATGTGATTTCCCGAGAAGATCAGAGAGGAAGTGGACAGGTTGTGACCTATGCTCTCAACACATTCACCAA	ACGGTCATGGATGTGGTTTCCCGATCGGATCAGCGAGGCTCGGGGCAGGTGGTGACATATGCCTTGAACACAATCACCAA	Usutu virus
KJ438725.1	80	63	4.74e-08	9454	9533	469224988	469224909	2	ACCGTCATGGATGTGATTTCCCGAGAAGATCAGAGAGGAAGTGGACAGGTTGTGACCTATGCTCTCAACACATTCACCAA	ACGGTCATGGATGTGGTTTCCCGATCGGATCAGCGAGGCTCGGGGCAGGTGGTGACATATGCCTTGAACACAATCACCAA	Usutu virus
KJ438726.1	80	63	4.74e-08	9454	9533	469224988	469224909	2	ACCGTCATGGATGTGATTTCCCGAGAAGATCAGAGAGGAAGTGGACAGGTTGTGACCTATGCTCTCAACACATTCACCAA	ACGGTCATGGATGTGGTTTCCCGATCGGATCAGCGAGGCTCGGGGCAGGTGGTGACATATGCCTTGAACACAATCACCAA	Usutu virus
KJ438727.1	80	63	4.74e-08	9454	9533	469224988	469224909	2	ACCGTCATGGATGTGATTTCCCGAGAAGATCAGAGAGGAAGTGGACAGGTTGTGACCTATGCTCTCAACACATTCACCAA	ACGGTCATGGATGTGGTTTCCCGATCGGATCAGCGAGGCTCGGGGCAGGTGGTGACATATGCCTTGAACACAATCACCAA	Usutu virus
KJ438728.1	80	63	4.74e-08	9454	9533	469224988	469224909	2	ACCGTCATGGATGTGATTTCCCGAGAAGATCAGAGAGGAAGTGGACAGGTTGTGACCTATGCTCTCAACACATTCACCAA	ACGGTCATGGATGTGGTTTCCCGATCGGATCAGCGAGGCTCGGGGCAGGTGGTGACATATGCCTTGAACACAATCACCAA	Usutu virus
KJ438729.1	80	63	4.74e-08	9454	9533	469224988	469224909	2	ACCGTCATGGATGTGATTTCCCGAGAAGATCAGAGAGGAAGTGGACAGGTTGTGACCTATGCTCTCAACACATTCACCAA	ACGGTCATGGATGTGGTTTCCCGATCGGATCAGCGAGGCTCGGGGCAGGTGGTGACATATGCCTTGAACACAATCACCAA	Usutu virus
KJ438730.1	80	63	4.74e-08	9454	9533	469224988	469224909	2	ACCGTCATGGATGTGATTTCCCGAGAAGATCAGAGAGGAAGTGGACAGGTTGTGACCTATGCTCTCAACACATTCACCAA	ACGGTCATGGATGTGGTTTCCCGATCGGATCAGCGAGGCTCGGGGCAGGTGGTGACATATGCCTTGAACACAATCACCAA	Usutu virus
KJ438731.1	80	63	4.74e-08	9454	9533	469224988	469224909	2	ACCGTCATGGATGTGATTTCCCGAGAAGATCAGAGAGGAAGTGGACAGGTTGTGACCTATGCTCTCAACACATTCACCAA	ACGGTCATGGATGTGGTTTCCCGATCGGATCAGCGAGGCTCGGGGCAGGTGGTGACATATGCCTTGAACACAATCACCAA	Usutu virus
KJ438732.1	80	63	4.74e-08	9454	9533	469224988	469224909	2	ACCGTCATGGATGTGATTTCCCGAGAAGATCAGAGAGGAAGTGGACAGGTTGTGACCTATGCTCTCAACACATTCACCAA	ACGGTCATGGATGTGGTTTCCCGATCGGATCAGCGAGGCTCGGGGCAGGTGGTGACATATGCCTTGAACACAATCACCAA	Usutu virus
KJ438733.1	80	63	4.74e-08	9454	9533	469224988	469224909	2	ACCGTCATGGATGTGATTTCCCGAGAAGATCAGAGAGGAAGTGGACAGGTTGTGACCTATGCTCTCAACACATTCACCAA	ACGGTCATGGATGTGGTTTCCCGATCGGATCAGCGAGGCTCGGGGCAGGTGGTGACATATGCCTTGAACACAATCACCAA	Usutu virus
KJ438734.1	80	63	4.74e-08	9454	9533	469224988	469224909	2	ACCGTCATGGATGTGATTTCCCGAGAAGATCAGAGAGGAAGTGGACAGGTTGTGACCTATGCTCTCAACACATTCACCAA	ACGGTCATGGATGTGGTTTCCCGATCGGATCAGCGAGGCTCGGGGCAGGTGGTGACATATGCCTTGAACACAATCACCAA	Usutu virus
KJ438735.1	80	63	4.74e-08	9454	9533	469224988	469224909	2	ACCGTCATGGATGTGATTTCCCGAGAAGATCAGAGAGGAAGTGGACAGGTTGTGACCTATGCTCTCAACACATTCACCAA	ACGGTCATGGATGTGGTTTCCCGATCGGATCAGCGAGGCTCGGGGCAGGTGGTGACATATGCCTTGAACACAATCACCAA	Usutu virus
KJ438736.1	80	63	4.74e-08	9454	9533	469224988	469224909	2	ACCGTCATGGATGTGATTTCCCGAGAAGATCAGAGAGGAAGTGGACAGGTTGTGACCTATGCTCTCAACACATTCACCAA	ACGGTCATGGATGTGGTTTCCCGATCGGATCAGCGAGGCTCGGGGCAGGTGGTGACATATGCCTTGAACACAATCACCAA	Usutu virus
KJ438737.1	80	63	4.74e-08	9454	9533	469224988	469224909	2	ACCGTCATGGATGTGATTTCCCGAGAAGATCAGAGAGGAAGTGGACAGGTTGTGACCTATGCTCTCAACACATTCACCAA	ACGGTCATGGATGTGGTTTCCCGATCGGATCAGCGAGGCTCGGGGCAGGTGGTGACATATGCCTTGAACACAATCACCAA	Usutu virus
KJ438738.1	80	63	4.74e-08	9454	9533	469224988	469224909	2	ACCGTCATGGATGTGATTTCCCGAGAAGATCAGAGAGGAAGTGGACAGGTTGTGACCTATGCTCTCAACACATTCACCAA	ACGGTCATGGATGTGGTTTCCCGATCGGATCAGCGAGGCTCGGGGCAGGTGGTGACATATGCCTTGAACACAATCACCAA	Usutu virus
KJ438739.1	80	63	4.74e-08	9454	9533	469224988	469224909	2	ACCGTCATGGATGTGATTTCCCGAGAAGATCAGAGAGGAAGTGGACAGGTTGTGACCTATGCTCTCAACACATTCACCAA	ACGGTCATGGATGTGGTTTCCCGATCGGATCAGCGAGGCTCGGGGCAGGTGGTGACATATGCCTTGAACACAATCACCAA	Usutu virus
KJ438740.1	80	63	4.74e-08	9454	9533	469224988	469224909	2	ACCGTCATGGATGTGATTTCCCGAGAAGATCAGAGAGGAAGTGGACAGGTTGTGACCTATGCTCTCAACACATTCACCAA	ACGGTCATGGATGTGGTTTCCCGATCGGATCAGCGAGGCTCGGGGCAGGTGGTGACATATGCCTTGAACACAATCACCAA	Usutu virus
KJ438741.1	80	63	4.74e-08	9454	9533	469224988	469224909	2	ACCGTCATGGATGTGATTTCCCGAGAAGATCAGAGAGGAAGTGGACAGGTTGTGACCTATGCTCTCAACACATTCACCAA	ACGGTCATGGATGTGGTTTCCCGATCGGATCAGCGAGGCTCGGGGCAGGTGGTGACATATGCCTTGAACACAATCACCAA	Usutu virus
KJ438742.1	80	63	4.74e-08	9454	9533	469224988	469224909	2	ACCGTCATGGATGTGATTTCCCGAGAAGATCAGAGAGGAAGTGGACAGGTTGTGACCTATGCTCTCAACACATTCACCAA	ACGGTCATGGATGTGGTTTCCCGATCGGATCAGCGAGGCTCGGGGCAGGTGGTGACATATGCCTTGAACACAATCACCAA	Usutu virus
KJ438743.1	80	63	4.74e-08	9454	9533	469224988	469224909	2	ACCGTCATGGATGTGATTTCCCGAGAAGATCAGAGAGGAAGTGGACAGGTTGTGACCTATGCTCTCAACACATTCACCAA	ACGGTCATGGATGTGGTTTCCCGATCGGATCAGCGAGGCTCGGGGCAGGTGGTGACATATGCCTTGAACACAATCACCAA	Usutu virus
KJ438744.1	80	63	4.74e-08	9454	9533	469224988	469224909	2	ACCGTCATGGATGTGATTTCCCGAGAAGATCAGAGAGGAAGTGGACAGGTTGTGACCTATGCTCTCAACACATTCACCAA	ACGGTCATGGATGTGGTTTCCCGATCGGATCAGCGAGGCTCGGGGCAGGTGGTGACATATGCCTTGAACACAATCACCAA	Usutu virus
KJ438745.1	80	63	4.74e-08	9454	9533	469224988	469224909	2	ACCGTCATGGATGTGATTTCCCGAGAAGATCAGAGAGGAAGTGGACAGGTTGTGACCTATGCTCTCAACACATTCACCAA	ACGGTCATGGATGTGGTTTCCCGATCGGATCAGCGAGGCTCGGGGCAGGTGGTGACATATGCCTTGAACACAATCACCAA	Usutu virus
KJ438746.1	80	63	4.74e-08	9454	9533	469224988	469224909	2	ACCGTCATGGATGTGATTTCCCGAGAAGATCAGAGAGGAAGTGGACAGGTTGTGACCTATGCTCTCAACACATTCACCAA	ACGGTCATGGATGTGGTTTCCCGATCGGATCAGCGAGGCTCGGGGCAGGTGGTGACATATGCCTTGAACACAATCACCAA	Usutu virus
KJ438747.1	80	62	5.78e-07	9454	9533	469224988	469224909	2	ACCGTCATGGATGTGATTTCCCGAGAAGATCAGAGAGGAAGTGGACAGGTTGTGACCTATGCTCTCAACACATTCACTAA	ACGGTCATGGATGTGGTTTCCCGATCGGATCAGCGAGGCTCGGGGCAGGTGGTGACATATGCCTTGAACACAATCACCAA	Usutu virus
KJ438748.1	80	63	4.74e-08	9454	9533	469224988	469224909	2	ACCGTCATGGATGTGATTTCCCGAGAAGATCAGAGAGGAAGTGGACAGGTTGTGACCTATGCTCTCAACACATTCACCAA	ACGGTCATGGATGTGGTTTCCCGATCGGATCAGCGAGGCTCGGGGCAGGTGGTGACATATGCCTTGAACACAATCACCAA	Usutu virus
KJ438749.1	80	63	4.74e-08	9454	9533	469224988	469224909	2	ACCGTCATGGATGTGATTTCCCGAGAAGATCAGAGAGGAAGTGGACAGGTTGTGACCTATGCTCTCAACACATTCACCAA	ACGGTCATGGATGTGGTTTCCCGATCGGATCAGCGAGGCTCGGGGCAGGTGGTGACATATGCCTTGAACACAATCACCAA	Usutu virus
KJ438750.1	80	63	4.74e-08	9454	9533	469224988	469224909	2	ACCGTCATGGATGTGATTTCCCGAGAAGATCAGAGAGGAAGTGGACAGGTTGTGACCTATGCTCTCAACACATTCACCAA	ACGGTCATGGATGTGGTTTCCCGATCGGATCAGCGAGGCTCGGGGCAGGTGGTGACATATGCCTTGAACACAATCACCAA	Usutu virus
KJ438751.1	80	63	4.74e-08	9454	9533	469224988	469224909	2	ACCGTCATGGATGTGATTTCCCGAGAAGATCAGAGAGGAAGTGGACAGGTTGTGACCTATGCTCTCAACACATTCACCAA	ACGGTCATGGATGTGGTTTCCCGATCGGATCAGCGAGGCTCGGGGCAGGTGGTGACATATGCCTTGAACACAATCACCAA	Usutu virus
KJ438752.1	80	63	4.74e-08	9454	9533	469224988	469224909	2	ACCGTCATGGATGTGATTTCCCGAGAAGATCAGAGAGGAAGTGGACAGGTTGTGACCTATGCTCTCAACACATTCACCAA	ACGGTCATGGATGTGGTTTCCCGATCGGATCAGCGAGGCTCGGGGCAGGTGGTGACATATGCCTTGAACACAATCACCAA	Usutu virus
KJ438753.1	80	63	4.74e-08	9454	9533	469224988	469224909	2	ACCGTCATGGATGTGATTTCCCGAGAAGATCAGAGAGGAAGTGGACAGGTTGTGACCTATGCTCTCAACACATTCACCAA	ACGGTCATGGATGTGGTTTCCCGATCGGATCAGCGAGGCTCGGGGCAGGTGGTGACATATGCCTTGAACACAATCACCAA	Usutu virus
KJ438754.1	80	63	4.74e-08	9454	9533	469224988	469224909	2	ACCGTCATGGATGTGATTTCCCGAGAAGATCAGAGAGGAAGTGGACAGGTTGTGACCTATGCTCTCAACACATTCACCAA	ACGGTCATGGATGTGGTTTCCCGATCGGATCAGCGAGGCTCGGGGCAGGTGGTGACATATGCCTTGAACACAATCACCAA	Usutu virus
KJ438755.1	80	63	4.74e-08	9454	9533	469224988	469224909	2	ACCGTCATGGATGTGATTTCCCGAGAAGATCAGAGAGGAAGTGGACAGGTTGTGACCTATGCTCTCAACACATTCACCAA	ACGGTCATGGATGTGGTTTCCCGATCGGATCAGCGAGGCTCGGGGCAGGTGGTGACATATGCCTTGAACACAATCACCAA	Usutu virus
KJ438756.1	80	63	4.74e-08	9454	9533	469224988	469224909	2	ACCGTCATGGATGTGATTTCCCGAGAAGATCAGAGAGGAAGTGGACAGGTTGTGACCTATGCTCTCAACACATTCACCAA	ACGGTCATGGATGTGGTTTCCCGATCGGATCAGCGAGGCTCGGGGCAGGTGGTGACATATGCCTTGAACACAATCACCAA	Usutu virus
KJ438757.1	80	63	4.74e-08	9454	9533	469224988	469224909	2	ACCGTCATGGATGTGATTTCCCGAGAAGATCAGAGAGGAAGTGGACAGGTTGTGACCTATGCTCTCAACACATTCACCAA	ACGGTCATGGATGTGGTTTCCCGATCGGATCAGCGAGGCTCGGGGCAGGTGGTGACATATGCCTTGAACACAATCACCAA	Usutu virus
KJ438758.1	80	63	4.74e-08	9454	9533	469224988	469224909	2	ACCGTCATGGATGTGATTTCCCGAGAAGATCAGAGAGGAAGTGGACAGGTTGTGACCTATGCTCTCAACACATTCACCAA	ACGGTCATGGATGTGGTTTCCCGATCGGATCAGCGAGGCTCGGGGCAGGTGGTGACATATGCCTTGAACACAATCACCAA	Usutu virus
KJ438759.1	80	63	4.74e-08	9454	9533	469224988	469224909	2	ACCGTCATGGATGTGATTTCCCGAGAAGATCAGAGAGGAAGTGGACAGGTTGTGACCTATGCTCTCAACACATTCACCAA	ACGGTCATGGATGTGGTTTCCCGATCGGATCAGCGAGGCTCGGGGCAGGTGGTGACATATGCCTTGAACACAATCACCAA	Usutu virus
KJ438760.1	80	63	4.73e-08	9454	9533	469224988	469224909	2	ACCGTCATGGATGTGATTTCCCGAGAAGATCAGAGAGGAAGTGGACAGGTTGTGACCTATGCTCTCAACACATTCACCAA	ACGGTCATGGATGTGGTTTCCCGATCGGATCAGCGAGGCTCGGGGCAGGTGGTGACATATGCCTTGAACACAATCACCAA	Usutu virus
KJ438761.1	80	63	4.74e-08	9454	9533	469224988	469224909	2	ACCGTCATGGATGTGATTTCCCGAGAAGATCAGAGAGGAAGTGGACAGGTTGTGACCTATGCTCTCAACACATTCACCAA	ACGGTCATGGATGTGGTTTCCCGATCGGATCAGCGAGGCTCGGGGCAGGTGGTGACATATGCCTTGAACACAATCACCAA	Usutu virus
KJ438762.1	80	63	4.74e-08	9454	9533	469224988	469224909	2	ACCGTCATGGATGTGATTTCCCGAGAAGATCAGAGAGGAAGTGGACAGGTTGTGACCTATGCTCTCAACACATTCACCAA	ACGGTCATGGATGTGGTTTCCCGATCGGATCAGCGAGGCTCGGGGCAGGTGGTGACATATGCCTTGAACACAATCACCAA	Usutu virus
KJ438763.1	80	63	4.74e-08	9454	9533	469224988	469224909	2	ACCGTCATGGATGTGATTTCCCGAGAAGATCAGAGAGGAAGTGGACAGGTTGTGACCTATGCTCTTAACACATTCACCAA	ACGGTCATGGATGTGGTTTCCCGATCGGATCAGCGAGGCTCGGGGCAGGTGGTGACATATGCCTTGAACACAATCACCAA	Usutu virus
KJ438764.1	80	63	4.73e-08	9454	9533	469224988	469224909	2	ACCGTCATGGATGTGATTTCCCGAGAAGATCAGAGAGGAAGTGGACAGGTTGTGACCTATGCTCTCAACACATTCACCAA	ACGGTCATGGATGTGGTTTCCCGATCGGATCAGCGAGGCTCGGGGCAGGTGGTGACATATGCCTTGAACACAATCACCAA	Usutu virus
KJ438765.1	80	63	4.74e-08	9454	9533	469224988	469224909	2	ACCGTCATGGATGTGATTTCCCGAGAAGATCAGAGAGGAAGTGGACAGGTTGTGACCTATGCTCTCAACACATTCACCAA	ACGGTCATGGATGTGGTTTCCCGATCGGATCAGCGAGGCTCGGGGCAGGTGGTGACATATGCCTTGAACACAATCACCAA	Usutu virus
KJ438766.1	80	63	4.74e-08	9454	9533	469224988	469224909	2	ACCGTCATGGATGTGATTTCCCGAGAAGATCAGAGAGGAAGTGGACAGGTTGTGACCTATGCTCTCAACACATTCACCAA	ACGGTCATGGATGTGGTTTCCCGATCGGATCAGCGAGGCTCGGGGCAGGTGGTGACATATGCCTTGAACACAATCACCAA	Usutu virus
KJ438767.1	80	63	4.74e-08	9454	9533	469224988	469224909	2	ACCGTCATGGATGTGATTTCCCGAGAAGATCAGAGAGGAAGTGGACAGGTTGTGACCTATGCTCTCAACACATTCACCAA	ACGGTCATGGATGTGGTTTCCCGATCGGATCAGCGAGGCTCGGGGCAGGTGGTGACATATGCCTTGAACACAATCACCAA	Usutu virus
KJ438768.1	80	63	4.74e-08	9454	9533	469224988	469224909	2	ACCGTCATGGATGTGATTTCCCGAGAAGATCAGAGAGGAAGTGGACAGGTTGTGACCTATGCTCTCAACACATTCACCAA	ACGGTCATGGATGTGGTTTCCCGATCGGATCAGCGAGGCTCGGGGCAGGTGGTGACATATGCCTTGAACACAATCACCAA	Usutu virus
KJ438769.1	80	63	4.74e-08	9454	9533	469224988	469224909	2	ACCGTCATGGATGTGATTTCCCGAGAAGATCAGAGAGGAAGTGGACAGGTTGTGACCTATGCTCTCAACACATTCACCAA	ACGGTCATGGATGTGGTTTCCCGATCGGATCAGCGAGGCTCGGGGCAGGTGGTGACATATGCCTTGAACACAATCACCAA	Usutu virus
KJ438770.1	80	63	4.74e-08	9454	9533	469224988	469224909	2	ACCGTCATGGATGTGATTTCCCGAGAAGATCAGAGAGGAAGTGGACAGGTTGTGACCTATGCTCTCAACACATTCACCAA	ACGGTCATGGATGTGGTTTCCCGATCGGATCAGCGAGGCTCGGGGCAGGTGGTGACATATGCCTTGAACACAATCACCAA	Usutu virus
KJ438771.1	80	63	4.74e-08	9454	9533	469224988	469224909	2	ACCGTCATGGATGTGATTTCCCGAGAAGATCAGAGAGGAAGTGGACAGGTTGTGACCTATGCTCTCAACACATTCACCAA	ACGGTCATGGATGTGGTTTCCCGATCGGATCAGCGAGGCTCGGGGCAGGTGGTGACATATGCCTTGAACACAATCACCAA	Usutu virus
KJ438772.1	80	63	4.74e-08	9454	9533	469224988	469224909	2	ACCGTCATGGATGTGATTTCCCGAGAAGATCAGAGAGGAAGTGGACAGGTTGTGACCTATGCTCTCAACACATTCACCAA	ACGGTCATGGATGTGGTTTCCCGATCGGATCAGCGAGGCTCGGGGCAGGTGGTGACATATGCCTTGAACACAATCACCAA	Usutu virus
KJ438773.1	80	63	4.74e-08	9454	9533	469224988	469224909	2	ACCGTCATGGATGTGATTTCCCGAGAAGATCAGAGAGGAAGTGGACAGGTTGTGACCTATGCTCTCAACACATTCACCAA	ACGGTCATGGATGTGGTTTCCCGATCGGATCAGCGAGGCTCGGGGCAGGTGGTGACATATGCCTTGAACACAATCACCAA	Usutu virus
KJ438774.1	80	63	4.74e-08	9454	9533	469224988	469224909	2	ACCGTCATGGATGTGATTTCCCGAGAAGATCAGAGAGGAAGTGGACAGGTTGTGACCTATGCTCTCAACACATTCACCAA	ACGGTCATGGATGTGGTTTCCCGATCGGATCAGCGAGGCTCGGGGCAGGTGGTGACATATGCCTTGAACACAATCACCAA	Usutu virus
KJ438775.1	80	63	4.74e-08	9454	9533	469224988	469224909	2	ACCGTCATGGATGTGATTTCCCGAGAAGATCAGAGAGGAAGTGGACAGGTTGTGACCTATGCTCTCAACACATTCACCAA	ACGGTCATGGATGTGGTTTCCCGATCGGATCAGCGAGGCTCGGGGCAGGTGGTGACATATGCCTTGAACACAATCACCAA	Usutu virus
KJ438776.1	80	63	4.74e-08	9454	9533	469224988	469224909	2	ACCGTCATGGATGTGATTTCCCGAGAAGATCAGAGAGGAAGTGGACAGGTTGTGACCTATGCTCTCAACACATTCACCAA	ACGGTCATGGATGTGGTTTCCCGATCGGATCAGCGAGGCTCGGGGCAGGTGGTGACATATGCCTTGAACACAATCACCAA	Usutu virus
KJ438777.1	80	63	4.74e-08	9454	9533	469224988	469224909	2	ACCGTCATGGATGTGATTTCCCGAGAAGATCAGAGAGGAAGTGGACAGGTTGTGACCTATGCTCTCAACACATTCACCAA	ACGGTCATGGATGTGGTTTCCCGATCGGATCAGCGAGGCTCGGGGCAGGTGGTGACATATGCCTTGAACACAATCACCAA	Usutu virus
KJ438778.1	80	63	4.74e-08	9454	9533	469224988	469224909	2	ACCGTCATGGATGTGATTTCCCGAGAAGATCAGAGAGGAAGTGGACAGGTTGTGACCTATGCTCTCAACACATTCACCAA	ACGGTCATGGATGTGGTTTCCCGATCGGATCAGCGAGGCTCGGGGCAGGTGGTGACATATGCCTTGAACACAATCACCAA	Usutu virus
KJ438779.1	80	63	4.74e-08	9454	9533	469224988	469224909	2	ACCGTCATGGATGTGATTTCCCGAGAAGATCAGAGAGGAAGCGGACAGGTTGTGACCTATGCTCTCAACACATTCACCAA	ACGGTCATGGATGTGGTTTCCCGATCGGATCAGCGAGGCTCGGGGCAGGTGGTGACATATGCCTTGAACACAATCACCAA	Usutu virus
KJ438780.1	80	63	4.74e-08	9454	9533	469224988	469224909	2	ACCGTCATGGATGTGATTTCCCGAGAAGATCAGAGAGGAAGTGGACAGGTTGTGACCTATGCTCTCAACACATTCACCAA	ACGGTCATGGATGTGGTTTCCCGATCGGATCAGCGAGGCTCGGGGCAGGTGGTGACATATGCCTTGAACACAATCACCAA	Usutu virus
KJ438781.1	80	63	4.74e-08	9454	9533	469224988	469224909	2	ACCGTCATGGATGTGATTTCCCGAGAAGATCAGAGAGGAAGTGGACAGGTTGTGACCTATGCTCTCAACACATTCACCAA	ACGGTCATGGATGTGGTTTCCCGATCGGATCAGCGAGGCTCGGGGCAGGTGGTGACATATGCCTTGAACACAATCACCAA	Usutu virus
KJ859682.1	80	63	4.74e-08	9454	9533	469224988	469224909	2	ACCGTCATGGATGTGATTTCCCGAGAAGATCAGAGAGGAAGTGGACAGGTTGTGACCTATGCTCTCAACACATTCACCAA	ACGGTCATGGATGTGGTTTCCCGATCGGATCAGCGAGGCTCGGGGCAGGTGGTGACATATGCCTTGAACACAATCACCAA	Usutu virus
KJ859683.1	80	63	4.74e-08	9454	9533	469224988	469224909	2	ACCGTCATGGATGTGATTTCCCGAGAAGATCAGAGAGGAAGTGGACAGGTTGTGACCTATGCTCTCAACACATTCACCAA	ACGGTCATGGATGTGGTTTCCCGATCGGATCAGCGAGGCTCGGGGCAGGTGGTGACATATGCCTTGAACACAATCACCAA	Usutu virus
KM659877.1	80	63	4.74e-08	9454	9533	469224988	469224909	2	ACCGTCATGGATGTGATTTCCCGAGAAGATCAGAGAGGAAGTGGACAGGTTGTGACCTATGCTCTCAACACATTCACCAA	ACGGTCATGGATGTGGTTTCCCGATCGGATCAGCGAGGCTCGGGGCAGGTGGTGACATATGCCTTGAACACAATCACCAA	Usutu virus
KU760915.1	80	63	4.74e-08	9454	9533	469224988	469224909	2	ACCGTCATGGATGTGATTTCCCGAGAAGATCAGAGAGGAAGTGGACAGGTTGTGACCTATGCTCTCAACACATTCACCAA	ACGGTCATGGATGTGGTTTCCCGATCGGATCAGCGAGGCTCGGGGCAGGTGGTGACATATGCCTTGAACACAATCACCAA	Usutu virus
KY199557.1	80	63	4.74e-08	9454	9533	469224988	469224909	2	ACCGTCATGGATGTGATTTCCCGAGAAGATCAGAGAGGAAGTGGACAGGTTGTGACCTATGCTCTCAACACATTCACCAA	ACGGTCATGGATGTGGTTTCCCGATCGGATCAGCGAGGCTCGGGGCAGGTGGTGACATATGCCTTGAACACAATCACCAA	Usutu virus
KY199558.1	80	63	4.74e-08	9454	9533	469224988	469224909	2	ACCGTCATGGATGTGATTTCCCGAGAAGATCAGAGAGGAAGTGGACAGGTTGTGACCTATGCTCTCAACACATTCACCAA	ACGGTCATGGATGTGGTTTCCCGATCGGATCAGCGAGGCTCGGGGCAGGTGGTGACATATGCCTTGAACACAATCACCAA	Usutu virus
KY263624.1	80	63	4.74e-08	9454	9533	469224988	469224909	2	ACCGTCATGGATGTGATTTCCCGAGAAGATCAGAGAGGAAGTGGACAGGTTGTGACCTATGCTCTCAACACATTCACCAA	ACGGTCATGGATGTGGTTTCCCGATCGGATCAGCGAGGCTCGGGGCAGGTGGTGACATATGCCTTGAACACAATCACCAA	Usutu virus
KY263625.1	80	63	4.74e-08	9454	9533	469224988	469224909	2	ACCGTCATGGATGTGATTTCCCGAGAAGATCAGAGAGGAAGTGGACAGGTTGTGACCTATGCTCTCAACACATTCACCAA	ACGGTCATGGATGTGGTTTCCCGATCGGATCAGCGAGGCTCGGGGCAGGTGGTGACATATGCCTTGAACACAATCACCAA	Usutu virus
KY263626.1	80	63	4.74e-08	9454	9533	469224988	469224909	2	ACCGTCATGGATGTGATTTCCCGAGAAGATCAGAGAGGAAGTGGACAGGTTGTGACCTATGCTCTCAACACATTCACCAA	ACGGTCATGGATGTGGTTTCCCGATCGGATCAGCGAGGCTCGGGGCAGGTGGTGACATATGCCTTGAACACAATCACCAA	Usutu virus
KY426760.1	80	63	4.72e-08	9454	9533	469224988	469224909	2	ACCGTCATGGATGTGATTTCCCGAGAAGATCAGAGAGGAAGTGGACAGGTTGTGACCTATGCTCTCAACACATTCACCAA	ACGGTCATGGATGTGGTTTCCCGATCGGATCAGCGAGGCTCGGGGCAGGTGGTGACATATGCCTTGAACACAATCACCAA	Usutu virus
MG461306.1	80	62	5.77e-07	9454	9533	469224988	469224909	2	ACCGTTATGGATGTGATTTCCCGAGAAGATCAGAGAGGAAGTGGACAGGTTGTGACCTATGCTCTCAACACATTCACCAA	ACGGTCATGGATGTGGTTTCCCGATCGGATCAGCGAGGCTCGGGGCAGGTGGTGACATATGCCTTGAACACAATCACCAA	Usutu virus
MG461307.1	80	62	5.77e-07	9454	9533	469224988	469224909	2	ACCGTTATGGATGTGATTTCCCGAGAAGATCAGAGAGGAAGTGGACAGGTTGTGACCTATGCTCTCAACACATTCACCAA	ACGGTCATGGATGTGGTTTCCCGATCGGATCAGCGAGGCTCGGGGCAGGTGGTGACATATGCCTTGAACACAATCACCAA	Usutu virus
MG461308.1	80	62	5.77e-07	9454	9533	469224988	469224909	2	ACCGTTATGGATGTGATTTCCCGAGAAGATCAGAGAGGAAGTGGACAGGTTGTGACCTATGCTCTCAACACATTCACCAA	ACGGTCATGGATGTGGTTTCCCGATCGGATCAGCGAGGCTCGGGGCAGGTGGTGACATATGCCTTGAACACAATCACCAA	Usutu virus
MH727238.1	80	63	4.65e-08	9454	9533	469224988	469224909	2	ACCGTCATGGATGTGATTTCCCGAGAAGATCAGAGAGGAAGTGGACAGGTTGTGACCTATGCTCTCAACACATTCACCAA	ACGGTCATGGATGTGGTTTCCCGATCGGATCAGCGAGGCTCGGGGCAGGTGGTGACATATGCCTTGAACACAATCACCAA	Usutu virus
MH727239.1	80	63	4.65e-08	9454	9533	469224988	469224909	2	ACCGTCATGGATGTGATTTCCCGAGAAGATCAGAGAGGAAGTGGACAGGTTGTGACCTATGCTCTCAACACATTCACCAA	ACGGTCATGGATGTGGTTTCCCGATCGGATCAGCGAGGCTCGGGGCAGGTGGTGACATATGCCTTGAACACAATCACCAA	Usutu virus
MH727240.1	80	63	4.65e-08	9454	9533	469224988	469224909	2	ACCGTCATGGATGTGATTTCCCGAGAAGATCAGAGAGGAAGTGGACAGGTTGTGACCTATGCTCTCAACACATTCACCAA	ACGGTCATGGATGTGGTTTCCCGATCGGATCAGCGAGGCTCGGGGCAGGTGGTGACATATGCCTTGAACACAATCACCAA	Usutu virus
MH727241.1	80	63	4.65e-08	9454	9533	469224988	469224909	2	ACCGTCATGGATGTGATTTCCCGAGAAGATCAGAGAGGAAGTGGACAGGTTGTGACCTATGCTCTCAACACATTCACCAA	ACGGTCATGGATGTGGTTTCCCGATCGGATCAGCGAGGCTCGGGGCAGGTGGTGACATATGCCTTGAACACAATCACCAA	Usutu virus
MH727242.1	80	63	4.5e-08	9454	9533	469224988	469224909	2	ACCGTCATGGATGTGATTTCCCGAGAAGATCAGAGAGGAAGTGGACAGGTTGTGACCTATGCTCTCAACACATTCACCAA	ACGGTCATGGATGTGGTTTCCCGATCGGATCAGCGAGGCTCGGGGCAGGTGGTGACATATGCCTTGAACACAATCACCAA	Usutu virus
NC_006551.1	80	63	4.74e-08	9454	9533	469224988	469224909	2	ACCGTCATGGATGTGATTTCCCGAGAAGATCAGAGAGGAAGTGGACAGGTTGTGACCTATGCTCTCAACACATTCACCAA	ACGGTCATGGATGTGGTTTCCCGATCGGATCAGCGAGGCTCGGGGCAGGTGGTGACATATGCCTTGAACACAATCACCAA	Usutu virus
KY426756.1	80	63	4.72e-08	9458	9537	469224988	469224909	2	ACCGTCATGGATGTGATTTCCCGAGAAGATCAGAGAGGAAGTGGACAGGTTGTGACCTATGCTCTCAACACATTCACCAA	ACGGTCATGGATGTGGTTTCCCGATCGGATCAGCGAGGCTCGGGGCAGGTGGTGACATATGCCTTGAACACAATCACCAA	Usutu virus
KY128482.1	80	63	4.74e-08	9474	9553	469224988	469224909	2	ACCGTCATGGATGTGATTTCCCGAGAAGATCAGAGAGGAAGTGGACAGGTTGTGACCTATGCTCTCAACACATTCACCAA	ACGGTCATGGATGTGGTTTCCCGATCGGATCAGCGAGGCTCGGGGCAGGTGGTGACATATGCCTTGAACACAATCACCAA	Usutu virus
KY426767.1	80	63	4.73e-08	9479	9558	469224988	469224909	2	ACCGTCATGGATGTGATTTCCCGAGAAGATCAGAGAGGAAGTGGACAGGTTGTGACCTATGCTCTCAACACATTCACCAA	ACGGTCATGGATGTGGTTTCCCGATCGGATCAGCGAGGCTCGGGGCAGGTGGTGACATATGCCTTGAACACAATCACCAA	Usutu virus
KY426768.1	80	63	4.73e-08	9479	9558	469224988	469224909	2	ACCGTCATGGATGTGATTTCCCGAGAAGATCAGAGAGGAAGTGGACAGGTTGTGACCTATGCTCTCAACACATTCACCAA	ACGGTCATGGATGTGGTTTCCCGATCGGATCAGCGAGGCTCGGGGCAGGTGGTGACATATGCCTTGAACACAATCACCAA	Usutu virus
KY703855.1	81	61	7.98e-05	9355	9435	469224988	469224908	2	ACTGTGATGGACGTGATCTCCAGGGAAGACCAGCGAGGCAGCGGACAGGTAGTCACGTACGCCTTGAACACATTCACCAAT	ACGGTCATGGATGTGGTTTCCCGATCGGATCAGCGAGGCTCGGGGCAGGTGGTGACATATGCCTTGAACACAATCACCAAT	West Nile virus
KY703856.1	81	60	0.003	9355	9435	469224988	469224908	2	ACTGTAATGGATGTCCTGTCGCGGGAAGACCAACGAGGCAGCGGGCAGGTGGTCACTTATGCTCTGAACACCTTCACCAAT	ACGGTCATGGATGTGGTTTCCCGATCGGATCAGCGAGGCTCGGGGCAGGTGGTGACATATGCCTTGAACACAATCACCAAT	West Nile virus
KM361634.1	82	61	0.001	9381	9462	469224989	469224908	2	AACGTTTATGGACATCATTTCCCGCAGAGACCAGAGAGGGTCAGGACAAGTTGTGACCTATGCTTTGAACACAGTAACCAAT	AACGGTCATGGATGTGGTTTCCCGATCGGATCAGCGAGGCTCGGGGCAGGTGGTGACATATGCCTTGAACACAATCACCAAT	Fitzroy River virus
HM147824.1	82	61	0.001	9453	9534	469224989	469224908	2	AACCGTGATGGACGTCATCTCTAGAGAGGATCAGAGAGGAAGCGGTCAGGTAGTGACTTACGCCTTGAACACCTTCACCAAT	AACGGTCATGGATGTGGTTTCCCGATCGGATCAGCGAGGCTCGGGGCAGGTGGTGACATATGCCTTGAACACAATCACCAAT	West Nile virus
KJ469370.1	74	57	7.85e-05	9205	9278	469224991	469224918	2	GGAACCGTCCTGGATGTGATAACGAGGAGAGATCAGAGAGGCTCTGGACAGGTTGTGACTTACGCCTTGAACAC	GGAACGGTCATGGATGTGGTTTCCCGATCGGATCAGCGAGGCTCGGGGCAGGTGGTGACATATGCCTTGAACAC	Batu Cave virus
DQ235146.1	96	71	6.5e-06	9265	9360	469224991	469224896	2	GGAACTGTCATGGATGTGATCACTAGAAGAGACCAGAGAGGGTCCGGACAGGTGGTCACTTATGCCCTCAACACCATCACGAACATAAAAGTACAG	GGAACGGTCATGGATGTGGTTTCCCGATCGGATCAGCGAGGCTCGGGGCAGGTGGTGACATATGCCTTGAACACAATCACCAATGGAAAGGTTCAG	Kadam virus
NC_033724.1	96	71	6.5e-06	9265	9360	469224991	469224896	2	GGAACTGTCATGGATGTGATCACTAGAAGAGACCAGAGAGGGTCCGGACAGGTGGTCACTTATGCCCTCAACACCATCACGAACATAAAAGTACAG	GGAACGGTCATGGATGTGGTTTCCCGATCGGATCAGCGAGGCTCGGGGCAGGTGGTGACATATGCCTTGAACACAATCACCAATGGAAAGGTTCAG	Kadam virus
EU879061.2	84	67	3.16e-10	9431	9514	469224991	469224908	2	GGAACGGTCATGGACGTGATTTCCCGAGAGGACCAGCGTGGTAGTGGGCAAGTTGTTACATATGCCCTGAACACCTTCACAAAT	GGAACGGTCATGGATGTGGTTTCCCGATCGGATCAGCGAGGCTCGGGGCAGGTGGTGACATATGCCTTGAACACAATCACCAAT	T'Ho virus
NC_034151.1	84	67	3.16e-10	9431	9514	469224991	469224908	2	GGAACGGTCATGGACGTGATTTCCCGAGAGGACCAGCGTGGTAGTGGGCAAGTTGTTACATATGCCCTGAACACCTTCACAAAT	GGAACGGTCATGGATGTGGTTTCCCGATCGGATCAGCGAGGCTCGGGGCAGGTGGTGACATATGCCTTGAACACAATCACCAAT	T'Ho virus
JX897904.1	179	119	0.001	9118	9296	469225036	469224858	2	AACATGGTCGCGCTATTTCCAAGGAACCATCCGCAGTTCCGGAGCGGAACAGTTTTTGACGTTGTTTCACGGACGGATCAACGCGGGTCTGGACAAGTGACCACTTACGCTCTCAACACTGTGACGAACGGGAAAAACCAGGTTGGGAGAATGTTGGAAGCAGAAGGGCTACTGGATGC	AATATTGTGGCCCTGTTTCCCCGAACCCATTCTGAATTCGGGAGTGGAACGGTCATGGATGTGGTTTCCCGATCGGATCAGCGAGGCTCGGGGCAGGTGGTGACATATGCCTTGAACACAATCACCAATGGAAAGGTTCAGATTGGCCGAACCCTTGAAAGTGAAGGGCTACTCGAAGC	Culex flavivirus
MG719525.1	151	104	6.41e-06	9106	9256	469225036	469224886	2	AACATGGTCGCTTTGTTCCCTCGTAACCATCCCAAGTACAGGAGTGGCACGGTGTTTGACGTGCTGTCTCGCACGGATCAGCGTGGTTCCGGACAGGTCACAACTTACGCTCTTAACACTGTGACCAATGGAAAGAACCAGGTGGGGCGAA	AATATTGTGGCCCTGTTTCCCCGAACCCATTCTGAATTCGGGAGTGGAACGGTCATGGATGTGGTTTCCCGATCGGATCAGCGAGGCTCGGGGCAGGTGGTGACATATGCCTTGAACACAATCACCAATGGAAAGGTTCAGATTGGCCGAA	Quang Binh virus
FJ644291.1	151	104	6.91e-06	9218	9368	469225036	469224886	2	AACATGGTCGCCTTGTTCCCCCGCAACCACCCCAAGTACAGGAGTGGCACTGTTTTTGATGTGCTGTCTCGCACGGATCAGCGTGGTTCCGGACAAGTCACAACCTACGCCCTCAACACGGTGACTAATGGCAAGAACCAGGTTGGACGAA	AATATTGTGGCCCTGTTTCCCCGAACCCATTCTGAATTCGGGAGTGGAACGGTCATGGATGTGGTTTCCCGATCGGATCAGCGAGGCTCGGGGCAGGTGGTGACATATGCCTTGAACACAATCACCAATGGAAAGGTTCAGATTGGCCGAA	Quang Binh virus
NC_012671.1	151	104	6.91e-06	9218	9368	469225036	469224886	2	AACATGGTCGCCTTGTTCCCCCGCAACCACCCCAAGTACAGGAGTGGCACTGTTTTTGATGTGCTGTCTCGCACGGATCAGCGTGGTTCCGGACAAGTCACAACCTACGCCCTCAACACGGTGACTAATGGCAAGAACCAGGTTGGACGAA	AATATTGTGGCCCTGTTTCCCCGAACCCATTCTGAATTCGGGAGTGGAACGGTCATGGATGTGGTTTCCCGATCGGATCAGCGAGGCTCGGGGCAGGTGGTGACATATGCCTTGAACACAATCACCAATGGAAAGGTTCAGATTGGCCGAA	Quang Binh virus
DQ859061.1	68	52	0.003	9118	9185	469225171	469225104	2	GCCGATGACACAGCAGGATGGGACACTCGTGTTACGGAAGCAGACTTGGATGACGAAGCGCTCATCAT	GCCGATGACATAGCTGGCTGGGACACTCGCATTAGTCAGGCGGATTTGGCCGACGAAGAGTTCTTCAT	Kedougou virus
AY632540.2	68	52	0.004	9224	9291	469225171	469225104	2	GCCGATGACACAGCAGGATGGGACACTCGTGTTACGGAAGCAGACTTGGATGACGAAGCGCTCATCAT	GCCGATGACATAGCTGGCTGGGACACTCGCATTAGTCAGGCGGATTTGGCCGACGAAGAGTTCTTCAT	Kedougou virus
NC_012533.1	68	52	0.004	9224	9291	469225171	469225104	2	GCCGATGACACAGCAGGATGGGACACTCGTGTTACGGAAGCAGACTTGGATGACGAAGCGCTCATCAT	GCCGATGACATAGCTGGCTGGGACACTCGCATTAGTCAGGCGGATTTGGCCGACGAAGAGTTCTTCAT	Kedougou virus
KJ501155.1	33	31	0.004	9000	9032	469225172	469225140	2	TGCTGATGACACAGCTGGCTGGGACACTCGCAT	TGCCGATGACATAGCTGGCTGGGACACTCGCAT	West Nile virus
KR348978.1	33	31	0.003	9019	9051	469225172	469225140	2	TGCTGATGACACAGCTGGCTGGGACACTCGCAT	TGCCGATGACATAGCTGGCTGGGACACTCGCAT	West Nile virus
KR348981.1	33	31	0.003	9019	9051	469225172	469225140	2	TGCTGATGACACAGCTGGCTGGGACACTCGCAT	TGCCGATGACATAGCTGGCTGGGACACTCGCAT	West Nile virus
KR348987.1	33	31	0.003	9019	9051	469225172	469225140	2	TGCTGATGACACAGCTGGCTGGGACACTCGCAT	TGCCGATGACATAGCTGGCTGGGACACTCGCAT	West Nile virus
KR348988.1	33	32	0.000274	9019	9051	469225172	469225140	2	TGCCGATGACACAGCTGGCTGGGACACTCGCAT	TGCCGATGACATAGCTGGCTGGGACACTCGCAT	West Nile virus
KJ501164.1	33	31	0.003	9033	9065	469225172	469225140	2	TGCTGATGACACAGCTGGCTGGGACACTCGCAT	TGCCGATGACATAGCTGGCTGGGACACTCGCAT	West Nile virus
KJ501158.1	33	31	0.003	9034	9066	469225172	469225140	2	TGCTGATGACACAGCTGGCTGGGACACTCGCAT	TGCCGATGACATAGCTGGCTGGGACACTCGCAT	West Nile virus
KJ145817.1	33	31	0.003	9086	9118	469225172	469225140	2	TGCTGATGACACAGCTGGCTGGGACACTCGCAT	TGCCGATGACATAGCTGGCTGGGACACTCGCAT	West Nile virus
KJ501200.1	33	31	0.003	9087	9119	469225172	469225140	2	TGCTGATGACACAGCTGGCTGGGACACTCGCAT	TGCCGATGACATAGCTGGCTGGGACACTCGCAT	West Nile virus
KJ501165.1	33	32	0.000295	9147	9179	469225172	469225140	2	TGCCGATGACACAGCTGGCTGGGACACTCGCAT	TGCCGATGACATAGCTGGCTGGGACACTCGCAT	West Nile virus
KR348930.1	33	31	0.003	9183	9215	469225172	469225140	2	TGCTGATGACACAGCTGGCTGGGACACTCGCAT	TGCCGATGACATAGCTGGCTGGGACACTCGCAT	West Nile virus
KR348931.1	33	31	0.003	9183	9215	469225172	469225140	2	TGCTGATGACACAGCTGGCTGGGACACTCGCAT	TGCCGATGACATAGCTGGCTGGGACACTCGCAT	West Nile virus
MH507715.1	33	31	0.003	9183	9215	469225172	469225140	2	TGCTGATGACACAGCTGGCTGGGACACTCGCAT	TGCCGATGACATAGCTGGCTGGGACACTCGCAT	West Nile virus
MH507857.1	33	31	0.003	9183	9215	469225172	469225140	2	TGCTGATGACACAGCTGGCTGGGACACTCGCAT	TGCCGATGACATAGCTGGCTGGGACACTCGCAT	West Nile virus
MH507858.1	33	31	0.003	9183	9215	469225172	469225140	2	TGCTGATGACACAGCTGGCTGGGACACTCGCAT	TGCCGATGACATAGCTGGCTGGGACACTCGCAT	West Nile virus
MH507859.1	33	31	0.003	9183	9215	469225172	469225140	2	TGCTGATGACACAGCTGGCTGGGACACTCGCAT	TGCCGATGACATAGCTGGCTGGGACACTCGCAT	West Nile virus
MH507860.1	33	31	0.003	9183	9215	469225172	469225140	2	TGCTGATGACACAGCTGGCTGGGACACTCGCAT	TGCCGATGACATAGCTGGCTGGGACACTCGCAT	West Nile virus
MH507861.1	33	31	0.003	9183	9215	469225172	469225140	2	TGCTGATGACACAGCTGGCTGGGACACTCGCAT	TGCCGATGACATAGCTGGCTGGGACACTCGCAT	West Nile virus
MH507862.1	33	31	0.003	9183	9215	469225172	469225140	2	TGCTGATGACACAGCTGGCTGGGACACTCGCAT	TGCCGATGACATAGCTGGCTGGGACACTCGCAT	West Nile virus
MH507863.1	33	31	0.003	9183	9215	469225172	469225140	2	TGCTGATGACACAGCTGGCTGGGACACTCGCAT	TGCCGATGACATAGCTGGCTGGGACACTCGCAT	West Nile virus
MH507864.1	33	31	0.003	9183	9215	469225172	469225140	2	TGCTGATGACACAGCTGGCTGGGACACTCGCAT	TGCCGATGACATAGCTGGCTGGGACACTCGCAT	West Nile virus
MH507865.1	33	31	0.003	9183	9215	469225172	469225140	2	TGCTGATGACACAGCTGGCTGGGACACTCGCAT	TGCCGATGACATAGCTGGCTGGGACACTCGCAT	West Nile virus
MH507866.1	33	31	0.003	9183	9215	469225172	469225140	2	TGCTGATGACACAGCTGGCTGGGACACTCGCAT	TGCCGATGACATAGCTGGCTGGGACACTCGCAT	West Nile virus
MH507867.1	33	31	0.003	9183	9215	469225172	469225140	2	TGCTGATGACACAGCTGGCTGGGACACTCGCAT	TGCCGATGACATAGCTGGCTGGGACACTCGCAT	West Nile virus
MH507870.1	33	31	0.003	9183	9215	469225172	469225140	2	TGCTGATGACACAGCTGGCTGGGACACTCGCAT	TGCCGATGACATAGCTGGCTGGGACACTCGCAT	West Nile virus
MH507871.1	33	31	0.003	9183	9215	469225172	469225140	2	TGCTGATGACACAGCTGGCTGGGACACTCGCAT	TGCCGATGACATAGCTGGCTGGGACACTCGCAT	West Nile virus
MH507873.1	33	31	0.003	9183	9215	469225172	469225140	2	TGCTGATGACACAGCTGGCTGGGACACTCGCAT	TGCCGATGACATAGCTGGCTGGGACACTCGCAT	West Nile virus
MH507884.1	33	31	0.003	9183	9215	469225172	469225140	2	TGCTGATGACACAGCTGGCTGGGACACTCGCAT	TGCCGATGACATAGCTGGCTGGGACACTCGCAT	West Nile virus
MH507887.1	33	31	0.003	9183	9215	469225172	469225140	2	TGCTGATGACACAGCTGGCTGGGACACTCGCAT	TGCCGATGACATAGCTGGCTGGGACACTCGCAT	West Nile virus
MH507945.1	33	31	0.003	9183	9215	469225172	469225140	2	TGCTGATGACACAGCTGGCTGGGACACTCGCAT	TGCCGATGACATAGCTGGCTGGGACACTCGCAT	West Nile virus
MH507946.1	33	31	0.003	9183	9215	469225172	469225140	2	TGCTGATGACACAGCTGGCTGGGACACTCGCAT	TGCCGATGACATAGCTGGCTGGGACACTCGCAT	West Nile virus
MH507947.1	33	31	0.003	9183	9215	469225172	469225140	2	TGCTGATGACACAGCTGGCTGGGACACTCGCAT	TGCCGATGACATAGCTGGCTGGGACACTCGCAT	West Nile virus
MH507988.1	33	31	0.003	9183	9215	469225172	469225140	2	TGCTGATGACACAGCTGGCTGGGACACTCGCAT	TGCCGATGACATAGCTGGCTGGGACACTCGCAT	West Nile virus
MH507989.1	33	31	0.003	9183	9215	469225172	469225140	2	TGCTGATGACACAGCTGGCTGGGACACTCGCAT	TGCCGATGACATAGCTGGCTGGGACACTCGCAT	West Nile virus
MH507990.1	33	31	0.003	9183	9215	469225172	469225140	2	TGCTGATGACACAGCTGGCTGGGACACTCGCAT	TGCCGATGACATAGCTGGCTGGGACACTCGCAT	West Nile virus
MH507991.1	33	31	0.003	9183	9215	469225172	469225140	2	TGCTGATGACACAGCTGGCTGGGACACTCGCAT	TGCCGATGACATAGCTGGCTGGGACACTCGCAT	West Nile virus
MH507993.1	33	31	0.003	9183	9215	469225172	469225140	2	TGCTGATGACACAGCTGGCTGGGACACTCGCAT	TGCCGATGACATAGCTGGCTGGGACACTCGCAT	West Nile virus
MH507994.1	33	31	0.003	9183	9215	469225172	469225140	2	TGCTGATGACACAGCTGGCTGGGACACTCGCAT	TGCCGATGACATAGCTGGCTGGGACACTCGCAT	West Nile virus
MH507995.1	33	31	0.003	9183	9215	469225172	469225140	2	TGCTGATGACACAGCTGGCTGGGACACTCGCAT	TGCCGATGACATAGCTGGCTGGGACACTCGCAT	West Nile virus
MH507996.1	33	31	0.003	9183	9215	469225172	469225140	2	TGCTGATGACACAGCTGGCTGGGACACTCGCAT	TGCCGATGACATAGCTGGCTGGGACACTCGCAT	West Nile virus
MH507997.1	33	31	0.003	9183	9215	469225172	469225140	2	TGCTGATGACACAGCTGGCTGGGACACTCGCAT	TGCCGATGACATAGCTGGCTGGGACACTCGCAT	West Nile virus
MH507999.1	33	31	0.003	9183	9215	469225172	469225140	2	TGCTGATGACACAGCTGGCTGGGACACTCGCAT	TGCCGATGACATAGCTGGCTGGGACACTCGCAT	West Nile virus
MH508000.1	33	31	0.003	9183	9215	469225172	469225140	2	TGCTGATGACACAGCTGGCTGGGACACTCGCAT	TGCCGATGACATAGCTGGCTGGGACACTCGCAT	West Nile virus
MH508001.1	33	31	0.003	9183	9215	469225172	469225140	2	TGCTGATGACACAGCTGGCTGGGACACTCGCAT	TGCCGATGACATAGCTGGCTGGGACACTCGCAT	West Nile virus
MH508002.1	33	31	0.003	9183	9215	469225172	469225140	2	TGCTGATGACACAGCTGGCTGGGACACTCGCAT	TGCCGATGACATAGCTGGCTGGGACACTCGCAT	West Nile virus
MH508003.1	33	31	0.003	9183	9215	469225172	469225140	2	TGCTGATGACACAGCTGGCTGGGACACTCGCAT	TGCCGATGACATAGCTGGCTGGGACACTCGCAT	West Nile virus
MH508004.1	33	31	0.003	9183	9215	469225172	469225140	2	TGCTGATGACACAGCTGGCTGGGACACTCGCAT	TGCCGATGACATAGCTGGCTGGGACACTCGCAT	West Nile virus
MH508005.1	33	31	0.003	9183	9215	469225172	469225140	2	TGCTGATGACACAGCTGGCTGGGACACTCGCAT	TGCCGATGACATAGCTGGCTGGGACACTCGCAT	West Nile virus
MH508006.1	33	31	0.003	9183	9215	469225172	469225140	2	TGCTGATGACACAGCTGGCTGGGACACTCGCAT	TGCCGATGACATAGCTGGCTGGGACACTCGCAT	West Nile virus
MH508007.1	33	31	0.003	9183	9215	469225172	469225140	2	TGCTGATGACACAGCTGGCTGGGACACTCGCAT	TGCCGATGACATAGCTGGCTGGGACACTCGCAT	West Nile virus
MH508008.1	33	31	0.003	9183	9215	469225172	469225140	2	TGCTGATGACACAGCTGGCTGGGACACTCGCAT	TGCCGATGACATAGCTGGCTGGGACACTCGCAT	West Nile virus
MH508009.1	33	31	0.003	9183	9215	469225172	469225140	2	TGCTGATGACACAGCTGGCTGGGACACTCGCAT	TGCCGATGACATAGCTGGCTGGGACACTCGCAT	West Nile virus
MH508013.1	33	31	0.003	9183	9215	469225172	469225140	2	TGCTGATGACACAGCTGGCTGGGACACTCGCAT	TGCCGATGACATAGCTGGCTGGGACACTCGCAT	West Nile virus
MH508014.1	33	31	0.003	9183	9215	469225172	469225140	2	TGCTGATGACACAGCTGGCTGGGACACTCGCAT	TGCCGATGACATAGCTGGCTGGGACACTCGCAT	West Nile virus
MH508015.1	33	31	0.003	9183	9215	469225172	469225140	2	TGCTGATGACACAGCTGGCTGGGACACTCGCAT	TGCCGATGACATAGCTGGCTGGGACACTCGCAT	West Nile virus
MH508017.1	33	31	0.003	9183	9215	469225172	469225140	2	TGCTGATGACACAGCTGGCTGGGACACTCGCAT	TGCCGATGACATAGCTGGCTGGGACACTCGCAT	West Nile virus
MH508020.1	33	31	0.003	9183	9215	469225172	469225140	2	TGCTGATGACACAGCTGGCTGGGACACTCGCAT	TGCCGATGACATAGCTGGCTGGGACACTCGCAT	West Nile virus
MH508021.1	33	31	0.003	9183	9215	469225172	469225140	2	TGCTGATGACACAGCTGGCTGGGACACTCGCAT	TGCCGATGACATAGCTGGCTGGGACACTCGCAT	West Nile virus
MH508023.1	33	31	0.003	9183	9215	469225172	469225140	2	TGCTGATGACACAGCTGGCTGGGACACTCGCAT	TGCCGATGACATAGCTGGCTGGGACACTCGCAT	West Nile virus
MH508026.1	33	31	0.003	9183	9215	469225172	469225140	2	TGCTGATGACACAGCTGGCTGGGACACTCGCAT	TGCCGATGACATAGCTGGCTGGGACACTCGCAT	West Nile virus
KJ501111.1	33	31	0.004	9216	9248	469225172	469225140	2	TGCTGATGACACAGCTGGCTGGGACACTCGCAT	TGCCGATGACATAGCTGGCTGGGACACTCGCAT	West Nile virus
[truncated: 10,755 more rows]

## Sheet: JN819305.1(excl)
*Same short sequence with strong similarty to nonmosquito genomes
[truncated: 61,615 more rows]

[truncated: 4 more sheets: GU131973.1(excl), DENV1(excl), other excluded, Other(excl - unique)]
