# Supplementary material for: Flavivirus integrations in Aedes aegypti are limited and highly conserved across samples from different geographic regions unlike integrations in Aedes albopictus
Source: Parasit Vectors. 2021 Jun 26;14:332. doi: 10.1186/s13071-021-04828-w (PMC8235865; doi:10.1186/s13071-021-04828-w)
Supplement: Supplementary file 4 — Additional file 4. Accension IDs of all used flavivirus genomes. [file 13071_2021_4828_MOESM4_ESM.xlsx]

## Sheet: All blasted Flavi
ACCESSION	ORGANISM	Country	Isolation Source	Note	Length(nt)
MF776369.1	Cyclopterus lumpus virus	Norway			11454
AY149905.1	Kamiti River virus				11375
AY149904.1	Kamiti River virus				11375
NC_005064.1	Kamiti River virus				11375
JF488088.1	West Nile virus	USA: Connecticut	cell supernatant	lineage I; passage history: Vero 1; cohort population: WNV_CT	11355
JX503095.1	West Nile virus	USA			11244
JX503085.1	West Nile virus	USA			11243
JX503087.1	West Nile virus	USA			11237
JX503097.1	West Nile virus	USA			11231
JX503088.1	West Nile virus	USA			11201
JQ287663.1	Dengue virus 1	Viet Nam: South	plasma	cohort population: MD;type: 1	11195
JX503099.1	West Nile virus	USA			11195
JX503092.1	West Nile virus	USA			11191
JX503090.1	West Nile virus	USA			11187
JX503091.1	West Nile virus	USA			11187
JX503086.1	West Nile virus	USA			11186
JX503089.1	West Nile virus	USA			11185
JX503094.1	West Nile virus	USA			11183
JX503098.1	West Nile virus	USA			11183
JX503093.1	West Nile virus	USA			11178
JX503084.1	West Nile virus	USA			11174
KY766069.1	Zika virus	French Polynesia	cell supernatant		11155
U27495.1	Tick-borne encephalitis virus				11141
U27491.1	Tick-borne encephalitis virus				11141
NC_001672.1	Tick-borne encephalitis virus				11141
KC835595.1	Tick-borne encephalitis virus	Slovakia: Plastovce		subtype: Central European	11140
KX198134.2	Zika virus	Senegal: Kedougou		passage history: A1C1/V2 (prior to deposit at BEI/BEI); A# = number of passages in Aedes pseudocutellaris (AP61) cells; C# = number of passages in Aedes albopictus (C6/36) cells; V# = number of passages in Vero cells	11119
KY426757.1	Usutu virus	Germany			11115
LC017692.1	Tick-borne encephalitis virus	Mongolia			11106
LC017693.1	Tick-borne encephalitis virus	Mongolia			11106
MF398818.1	Tick-borne encephalitis virus	China		genotype: Far-Eastern	11106
MF398819.1	Tick-borne encephalitis virus	China		genotype: Far-Eastern	11106
MF398820.1	Tick-borne encephalitis virus	China		genotype: Far-Eastern	11104
JX534167.1	Tick-borne encephalitis virus	China		identical sequence found in host Dermacentor silvarum	11103
KP716974.1	Tick-borne encephalitis virus			infectious synthetic clone;subtype: West European	11103
KP716976.1	Tick-borne encephalitis virus			infectious synthetic clone;subtype: chimeric	11103
KP716977.1	Tick-borne encephalitis virus			infectious synthetic clone;subtype: chimeric	11103
KP716978.1	Tick-borne encephalitis virus			infectious synthetic clone;subtype: chimeric	11103
GU121642.1	Tick-borne encephalitis virus	Russia	brain		11102
MF774565.1	Tick-borne encephalitis virus	Russia: Western Siberia, Novosibirk region		subtype: Siberian	11102
LC440460.1	Tick-borne encephalitis virus	Japan:Nanporo			11102
LC440459.1	Tick-borne encephalitis virus	Japan: Sapporo			11101
AB062063.2	Tick-borne encephalitis virus				11100
AB753012.1	Tick-borne encephalitis virus	Japan:Hokkaido, Hokuto	Apodemus speciosus		11100
EU816453.1	Tick-borne encephalitis virus	Russia	blood of patient		11099
JQ825149.1	Tick-borne encephalitis virus	Russia	brain	Far Eastern type	11098
KX268728.1	Tick-borne encephalitis virus	Germany			11098
GQ266392.1	Tick-borne encephalitis virus	Germany: Amberg			11097
HM859894.1	Tick-borne encephalitis virus	Russia		subtype: Far-Eastern	11097
HM859895.1	Tick-borne encephalitis virus	Russia		subtype: Far-Eastern	11097
HM535610.1	Tick-borne encephalitis virus	South Korea	lung tissue homogenate	subtype: Western	11097
HM535611.1	Tick-borne encephalitis virus	South Korea	lung tissue homogenate	subtype: Western	11097
GU183380.1	Tick-borne encephalitis virus	Finland	brain		11097
KF151173.1	Tick-borne encephalitis virus	Austria		subtype: Central European	11097
DQ401140.3	Tick-borne encephalitis virus	Sweden: Toro			11097
KC835597.1	Tick-borne encephalitis virus	Slovakia: Zahorska Ves		subtype: Central European	11097
KJ000002.1	Tick-borne encephalitis virus	Russia: Karelia	blood	subtype: Western	11097
GQ228395.1	Tick-borne encephalitis virus	Russia	blood from patient		11096
JQ825157.1	Tick-borne encephalitis virus	Russia	blood	Far Eastern type	11096
JQ654701.1	Tick-borne encephalitis virus	Slovenia	Human serum		11092
MG589939.1	Tick-borne encephalitis virus	Finland		SK-N-SH cells 1 passage;subtype: Siberian	11090
MG589940.1	Tick-borne encephalitis virus	Finland		subtype: Siberian	11090
KP938507.1	Tick-borne encephalitis virus	Russia: Eastern Siberia		subtype: Western	11088
MH924836.1	West Nile virus	Germany	spleen	lineage 2	11080
KC181923.1	Aedes flavivirus	USA: Springfield, Missouri	pool of 5 male mosquitoes collected as larvae and reared to adults	sequence from 3rd serial passage in C6/36 Aedes albopictus cells	11079
KF991106.1	Tick-borne encephalitis virus	Sweden: Saringe		subtype: Western European	11074
KX966398.1	Tick-borne encephalitis virus	Sweden		subtype: European	11069
KX966399.1	Tick-borne encephalitis virus	Sweden		subtype: European	11069
KU705229.1	Japanese encephalitis virus	Indonesia: Flores, golok			11069
MG589938.1	Tick-borne encephalitis virus	Finland		SK-N-SH cells 1 passage;subtype: European	11069
FJ572210.1	Tick-borne encephalitis virus	Germany	naturally exposed monkey brain	subtype: Central European	11068
AY453411.1	Usutu virus	Austria	dead blackbird		11066
KJ438766.1	Usutu virus	Germany			11066
KY263625.1	Usutu virus	Belgium			11066
KY263626.1	Usutu virus	Belgium			11066
NC_006551.1	Usutu virus	Austria	dead blackbird		11066
EF206350.1	Usutu virus	Hungary	brain of blackbird which died from encephalitis		11065
JF266698.1	Usutu virus	Italy	dead blackbird		11065
HM147822.1	West Nile virus	South Africa		lineage 2;group: Japan encephalitis virus	11065
HM569263.1	Usutu virus	Italy	plasma		11065
KJ859682.1	Usutu virus	Germany	brain		11065
KJ859683.1	Usutu virus	Germany	brain		11065
KM659877.1	Usutu virus	Germany			11065
KJ438705.1	Usutu virus	Germany			11065
KJ438706.1	Usutu virus	Germany			11065
KJ438707.1	Usutu virus	Germany			11065
KJ438708.1	Usutu virus	Germany			11065
KJ438709.1	Usutu virus	Germany			11065
KJ438710.1	Usutu virus	Germany			11065
KJ438711.1	Usutu virus	Germany			11065
KJ438712.1	Usutu virus	Germany			11065
KJ438713.1	Usutu virus	Germany			11065
KJ438714.1	Usutu virus	Germany			11065
KJ438715.1	Usutu virus	Germany			11065
KJ438716.1	Usutu virus	Germany			11065
KJ438717.1	Usutu virus	Germany			11065
KJ438718.1	Usutu virus	Germany			11065
KJ438719.1	Usutu virus	Germany			11065
KJ438720.1	Usutu virus	Germany			11065
KJ438721.1	Usutu virus	Germany			11065
KJ438722.1	Usutu virus	Germany			11065
KJ438723.1	Usutu virus	Germany			11065
KJ438724.1	Usutu virus	Germany			11065
KJ438725.1	Usutu virus	Germany			11065
KJ438726.1	Usutu virus	Germany			11065
KJ438727.1	Usutu virus	Germany			11065
KJ438728.1	Usutu virus	Germany			11065
KJ438729.1	Usutu virus	Germany			11065
KJ438730.1	Usutu virus	Germany			11065
KJ438731.1	Usutu virus	Germany			11065
KJ438732.1	Usutu virus	Germany			11065
KJ438733.1	Usutu virus	Germany			11065
KJ438734.1	Usutu virus	Germany			11065
KJ438735.1	Usutu virus	Germany			11065
KJ438736.1	Usutu virus	Germany			11065
KJ438737.1	Usutu virus	Germany			11065
KJ438738.1	Usutu virus	Germany			11065
KJ438739.1	Usutu virus	Germany			11065
KJ438740.1	Usutu virus	Germany			11065
KJ438741.1	Usutu virus	Germany			11065
KJ438742.1	Usutu virus	Germany			11065
KJ438743.1	Usutu virus	Germany			11065
KJ438744.1	Usutu virus	Germany			11065
KJ438745.1	Usutu virus	Germany			11065
KJ438746.1	Usutu virus	Germany			11065
KJ438747.1	Usutu virus	Germany			11065
KJ438748.1	Usutu virus	Germany			11065
KJ438749.1	Usutu virus	Germany			11065
KJ438750.1	Usutu virus	Germany			11065
KJ438751.1	Usutu virus	Germany			11065
KJ438752.1	Usutu virus	Germany			11065
KJ438753.1	Usutu virus	Germany			11065
KJ438754.1	Usutu virus	Germany			11065
KJ438755.1	Usutu virus	Germany			11065
KJ438756.1	Usutu virus	Germany			11065
KJ438757.1	Usutu virus	Germany			11065
KJ438758.1	Usutu virus	Germany			11065
KJ438759.1	Usutu virus	Germany			11065
KJ438761.1	Usutu virus	Germany			11065
KJ438762.1	Usutu virus	Germany			11065
KJ438763.1	Usutu virus	Germany			11065
KJ438767.1	Usutu virus	Germany			11065
KJ438768.1	Usutu virus	Germany			11065
KJ438769.1	Usutu virus	Germany			11065
KJ438770.1	Usutu virus	Germany			11065
KJ438771.1	Usutu virus	Germany			11065
KJ438772.1	Usutu virus	Germany			11065
KJ438773.1	Usutu virus	Germany			11065
KJ438774.1	Usutu virus	Germany			11065
KJ438775.1	Usutu virus	Germany			11065
KJ438776.1	Usutu virus	Germany			11065
KJ438777.1	Usutu virus	Germany			11065
KJ438778.1	Usutu virus	Germany			11065
KJ438781.1	Usutu virus	Germany			11065
KX601691.1	Usutu virus	France			11065
KY199557.1	Usutu virus	Germany: Leipzig			11065
KY199558.1	Usutu virus	Germany: Dresden			11065
KY263624.1	Usutu virus	Belgium			11065
AY453412.1	Usutu virus	South Africa	mosquito		11064
KF573410.1	Usutu virus	Spain: Catalonia, Viladecans			11064
AB488408.1	Aedes flavivirus	Japan:Chiba, Narita			11064
KJ958533.1	Duck Tembusu virus	China	spleen and ovary		11064
KU760915.1	Usutu virus	Spain		cell passaged derivative of the South African strain Saar-1776;EER-cell passaged	11064
KY199556.1	Usutu virus	Germany: Halle (Saale)			11064
NC_012932.1	Aedes flavivirus	Japan:Chiba, Narita			11064
KJ741266.1	Aedes flavivirus	Thailand			11063
GQ903680.1	West Nile virus	Cyprus			11062
MF063042.1	Usutu virus	Austria: Fishamend			11062
KJ438779.1	Usutu virus	Germany			11060
MH021189.1	West Nile virus	Belgium			11060
KT001073.1	Tick-borne encephalitis virus	Russia: Far East, Khabarovsk territory, Lazo region		subtype: Far Eastern	11059
AY688948.1	West Nile virus	Israel		lineage II	11057
KF880803.1	Tick-borne encephalitis virus	Russia: Amur region		genotype: Far Eastern	11057
MK922615.1	Tick-borne encephalitis virus	Germany		subtype: European	11056
MK922617.1	Tick-borne encephalitis virus	Germany		subtype: European	11056
MK922616.1	Tick-borne encephalitis virus	Germany		subtype: European	11055
KP844727.1	Tick-borne encephalitis virus	Russia: Far East, the Jewish Autonomous Region, Birobidzhan		subtype: Far Eastern	11054
KF880805.1	Tick-borne encephalitis virus	Russia: Khabarovsk region		genotype: Far Eastern	11053
KY294723.1	Usutu virus	Germany			11053
EF429197.1	West Nile virus SPU116/89	South Africa	patient who died of necrotic hepatitis	lineage II	11052
EF429198.1	West Nile virus SA93/01	South Africa	patient with fever, rash, myalgia, and encephalitis	lineage II	11052
EF429199.1	West Nile virus SA381/00	South Africa	patient with fever, rash, myalgia, and arthralgia	lineage II	11052
KP844724.1	Tick-borne encephalitis virus	Russia: Far East, Khabarovsk region		subtype: Far Eastern	11052
KP844725.1	Tick-borne encephalitis virus	Russia: Far East, Khabarovsk region		subtype: Far Eastern	11052
KY128482.1	Usutu virus	Netherlands: Kerkrade	liver		11052
EF429200.1	West Nile virus H442	South Africa	patient with fever, rash, myalgia, and arthralgia	lineage II	11051
HM147823.1	West Nile virus	Madagascar		lineage 2;group: Japan encephalitis virus	11051
KP844726.1	Tick-borne encephalitis virus	Russia: Far East, the Jewish Autonomous Region, Birobidzhan		subtype: Far Eastern	11051
KT001070.1	Tick-borne encephalitis virus	Russia: Far East, Khabarovsk territory		subtype: Far Eastern	11051
KT001072.1	Tick-borne encephalitis virus	Russia: Far East, Khabarovsk territory		subtype: Far Eastern	11051
MF374487.1	Tick-borne encephalitis virus	Japan	Sentinel dog	subtype: Far eastern	11051
HM147824.1	West Nile virus	Democratic Republic of the Congo		lineage 2;group: Japan encephalitis virus	11050
KY523178.1	West Nile virus	Uganda: Queen Elizabeth National Park	mosquito pool	lineage II	11050
KY594040.1	West Nile virus	Greece	blood donor	lineage II	11050
LC318700.1	West Nile virus	Zambia:Mongu district	Culex quinquefasciatus		11050
KJ438765.1	Usutu virus	Germany			11049
KJ438780.1	Usutu virus	Germany			11049
DQ318020.1	West Nile virus	Central African Republic		lineage 2; SMB pass 4, C6/36 pass 1	11048
KU884607.1	Tick-borne encephalitis virus	Germany	brain		11048
JQ219843.1	Usutu virus	Austria	brain of a blue tit		11047
KJ438764.1	Usutu virus	Germany			11046
JN003209.1	Tick-borne encephalitis virus	Russia	blood	subtype: Siberian	11043
JN393308.1	West Nile virus	South Africa: Tiegerpoort, Pretoria		lineage 2	11042
KY426767.1	Usutu virus	Germany			11042
KY426768.1	Usutu virus	Germany			11042
MG461306.1	Usutu virus	Israel	Culex perexiguus		11042
MG461307.1	Usutu virus	Israel	Culex pipiens		11042
MG461308.1	Usutu virus	Israel	Aedes albopictus		11042
KU978767.1	West Nile virus	Madagascar			11040
KU978769.1	West Nile virus	Mexico			11040
DQ318019.1	West Nile virus	Senegal		lineage 2; SMB pass 3, C6/36 pass 1	11038
AY532665.1	West Nile virus			obtained from R. Shope, Galveston, TX at suckling mouse brain passage 2; passaged once in C6/36 cells	11038
KU664608.1	Usutu virus	Germany	liver		11038
KX555624.1	Usutu virus	Italy			11035
KX555626.1	Usutu virus	Italy			11035
MG461310.1	Usutu virus	Israel	Culex perexiguus		11035
MF175833.1	West Nile virus	USA: Dallas Co. TX			11035
MF175865.1	West Nile virus	USA: Montgomery Co. TX			11035
KJ501265.1	West Nile virus	USA	kidney and spleen	cell passage history: Vero 1; cohort population: USGS;type: 1	11034
KJ501314.1	West Nile virus	USA	feather pulp	cell passage history: Vero 1; cohort population: USGS;type: 1	11034
KJ501456.1	West Nile virus	USA	feather pulp	cell passage history: Vero 1; cohort population: USGS;type: 1	11034
MF175834.1	West Nile virus	USA: Montgomery Co. TX			11034
MF175868.1	West Nile virus	USA: Montgomery Co. TX			11034
MF175875.1	West Nile virus	USA: Collin Co. TX			11034
KJ501107.1	West Nile virus	USA	mosquito pool	cell passage history: Vero 1; cohort population: WNV_CA;type: 1	11033
KJ501110.1	West Nile virus	USA	mosquito pool	cell passage history: Vero 1; cohort population: WNV_CA;type: 1	11033
KJ501114.1	West Nile virus	USA	mosquito pool	cell passage history: Vero 1; cohort population: WNV_CA;type: 1	11033
KJ501122.1	West Nile virus	USA	mosquito pool	cell passage history: Vero 1; cohort population: WNV_CA;type: 1	11033
KJ501133.1	West Nile virus	USA	mosquito pool	cell passage history: Vero 1; cohort population: WNV_CA;type: 1	11033
KJ501150.1	West Nile virus	USA	mosquito pool	cell passage history: Vero 1; cohort population: WNV_CA;type: 1	11033
KJ501224.1	West Nile virus	USA	mosquito pool	cell passage history: Vero 1; cohort population: WNV_CO;type: 1	11033
KJ501226.1	West Nile virus	USA	mosquito pool	cell passage history: Vero 1; cohort population: WNV_CO;type: 1	11033
KJ501324.1	West Nile virus	USA	brain	cell passage history: Vero 1; cohort population: USGS;type: 1	11033
KJ501481.1	West Nile virus	USA	kidney and spleen	cell passage history: Vero 1; cohort population: USGS;type: 1	11033
KJ501502.1	West Nile virus	USA	kidney and spleen	cell passage history: Vero 2; cohort population: USGS;type: 1	11033
MF175830.1	West Nile virus	USA: Montgomery Co. TX			11033
MF175843.1	West Nile virus	USA: Denton Co. TX			11033
MF175872.1	West Nile virus	USA: Dallas Co. TX			11033
JN003208.1	Tick-borne encephalitis virus	Russia	brain	subtype: Siberian	11032
KJ501257.1	West Nile virus	USA	kidney and spleen	cell passage history: Vero 1; cohort population: USGS;type: 1	11032
KJ438760.1	Usutu virus	Germany			11032
MF175831.1	West Nile virus	USA: Denton Co. TX			11032
MF175832.1	West Nile virus	USA: Fort Bend Co. TX			11032
MF175835.1	West Nile virus	USA: El Paso Co. TX			11032
MF175837.1	West Nile virus	USA: El Paso Co. TX			11032
MF175840.1	West Nile virus	USA: Montgomery Co. TX			11032
MF175841.1	West Nile virus	USA: Montgomery Co. TX			11032
MF175842.1	West Nile virus	USA: Travis Co. TX			11032
MF175844.1	West Nile virus	USA: Montgomery Co. TX			11032
MF175845.1	West Nile virus	USA: Fort Bend Co. TX			11032
MF175846.1	West Nile virus	USA: Fort Bend Co. TX			11032
MF175849.1	West Nile virus	USA: El Paso Co. TX			11032
MF175853.1	West Nile virus	USA: Denton Co. TX			11032
MF175856.1	West Nile virus	USA: Collin Co. TX			11032
MF175858.1	West Nile virus	USA: Collin Co. TX			11032
MF175859.1	West Nile virus	USA: Fort Bend Co. TX			11032
MF175860.1	West Nile virus	USA: Denton Co. TX			11032
MF175861.1	West Nile virus	USA: El Paso Co. TX			11032
MF175863.1	West Nile virus	USA: Denton Co. TX			11032
MF175864.1	West Nile virus	USA: El Paso Co. TX			11032
MF175866.1	West Nile virus	USA: El Paso Co. TX			11032
MF175871.1	West Nile virus	USA: Travis Co. TX			11032
MF175874.1	West Nile virus	USA: Denton Co. TX			11032
JF415927.1	West Nile virus	USA: Texas			11031
KJ501109.1	West Nile virus	USA	mosquito pool	cell passage history: Vero 1; cohort population: WNV_CA;type: 1	11031
KJ501121.1	West Nile virus	USA	mosquito pool	cell passage history: Vero 1; cohort population: WNV_CA;type: 1	11031
KJ501134.1	West Nile virus	USA	mosquito pool	cell passage history: Vero 1; cohort population: WNV_CA;type: 1	11031
KJ501143.1	West Nile virus	USA	mosquito pool	cell passage history: Vero 1; cohort population: WNV_CA;type: 1	11031
KJ501343.1	West Nile virus	USA	kidney and spleen	cell passage history: Vero 2; cohort population: USGS;type: 1	11031
KJ501409.1	West Nile virus	USA	feather pulp	cell passage history: Vero 1; cohort population: USGS;type: 1	11031
KJ501466.1	West Nile virus	USA	eyelid	cell passage history: Vero 1; cohort population: USGS;type: 1	11031
KJ501475.1	West Nile virus	USA	kidney and spleen	cell passage history: Vero 1; cohort population: USGS;type: 1	11031
KJ501486.1	West Nile virus	USA	kidney and spleen	cell passage history: Vero 2; cohort population: USGS;type: 1	11031
MF175836.1	West Nile virus	USA: Montgomery Co. TX			11031
MF175839.1	West Nile virus	USA: Denton Co. TX			11031
MF175847.1	West Nile virus	USA: Fort Bend Co. TX			11031
MF175848.1	West Nile virus	USA: Collin Co. TX			11031
MF175852.1	West Nile virus	USA: Dallas Co. TX			11031
MF175854.1	West Nile virus	USA: Williamson Co. TX			11031
MF175855.1	West Nile virus	USA: Williamson Co. TX			11031
MF175857.1	West Nile virus	USA: Fort Bend Co. TX			11031
MF175862.1	West Nile virus	USA: Montgomery Co. TX			11031
MF175867.1	West Nile virus	USA: Fort Bend Co. TX			11031
MF175876.1	West Nile virus	USA: Denton Co. TX			11031
FJ483548.1	West Nile virus	Italy	magpie		11030
FJ483549.1	West Nile virus	Italy	magpie		11030
GU011992.2	West Nile virus	Italy	blood donor	lineage I	11030
KF234080.1	West Nile virus	Italy: Emilia-Romagna region	patient with neuroinvasive WNV		11030
KJ501103.1	West Nile virus	USA	mosquito pool	cell passage history: Vero 1; cohort population: WNV_CA;type: 1	11030
AY646354.1	West Nile virus	USA	serum	isolated during 2002 epidemic	11030
MF175838.1	West Nile virus	USA: Montgomery Co. TX			11030
MF175851.1	West Nile virus	USA: Fort Bend Co. TX			11030
MF175869.1	West Nile virus	USA: Travis Co. TX			11030
MF175873.1	West Nile virus	USA: Dallas Co. TX			11030
AY795965.1	West Nile virus	USA			11029
AB185916.1	West Nile virus				11029
AB185917.1	West Nile virus				11029
AB185914.2	West Nile virus				11029
AB185915.2	West Nile virus				11029
DQ066423.1	West Nile virus strain 385-99		kidney	TVP9429	11029
AY848697.2	West Nile virus strain 385-99				11029
AY848695.2	West Nile virus strain 385-99				11029
DQ005530.1	West Nile virus	USA			11029
EF571854.1	West Nile virus	USA		passaged once in Vero cells	11029
EU081844.1	West Nile virus	Egypt		passaged in Vero cells	11029
EU249803.1	West Nile virus				11029
FJ527738.1	West Nile virus	USA: Louisiana			11029
FJ151394.1	West Nile virus	USA: New York City			11029
AY842931.3	West Nile virus strain 385-99	USA			11029
AF260967.1	West Nile virus	USA: New York		1999	11029
AF260968.1	West Nile virus				11029
AF260969.1	West Nile virus	Romania		1996	11029
AF481864.1	West Nile virus			isolated in Israel in 1998	11029
AY289214.1	West Nile virus			Beaumont Strain	11029
DQ211652.1	West Nile virus	USA		lineage 1; Vero cell passage 2 after isolation	11029
AY848696.2	West Nile virus strain 385-99				11029
EF530047.1	West Nile virus	USA	kidney	small plaque phenotype; plaque purified virus variant with small plaque morphology; derived from WN NY 2000-crow3356 VP1	11029
EF657887.1	West Nile virus	USA	kidney	derived from WN NY 2000-crow3356 VP1; passaged in Vero once more	11029
DQ666448.1	West Nile virus	USA		serogroup: Japanese encephalitis virus group	11029
DQ666449.1	West Nile virus	USA		serogroup: Japanese encephalitis virus group	11029
DQ666450.1	West Nile virus	USA		serogroup: Japanese encephalitis virus group	11029
DQ666451.1	West Nile virus	USA		serogroup: Japanese encephalitis virus group	11029
GQ379156.1	West Nile virus	USA			11029
GQ379157.1	West Nile virus	USA: California			11029
GQ379158.1	West Nile virus	USA: California			11029
GQ379159.1	West Nile virus	USA: California			11029
GQ379160.1	West Nile virus	Argentina	brain		11029
GQ379161.1	West Nile virus	Argentina	brain		11029
DQ080051.1	West Nile virus	USA:Cochise Co., Arizona			11029
DQ080052.1	West Nile virus	USA:Maricopoa Co., Arizona			11029
DQ080053.1	West Nile virus	USA:Apache Co., Arizona			11029
DQ080054.1	West Nile virus	USA:Los Angeles, California			11029
DQ080058.1	West Nile virus	USA:Los Angeles, California			11029
DQ080059.1	West Nile virus	USA:Sacramento, California			11029
DQ164186.1	West Nile virus	USA: NY, Queens		lineage I	11029
DQ164187.1	West Nile virus	USA: NY, Broome			11029
DQ164188.1	West Nile virus	USA: NY, Westchester			11029
DQ164189.1	West Nile virus	USA: NY, Albany			11029
DQ164190.1	West Nile virus	USA: NY, Suffolk			11029
DQ164191.1	West Nile virus	USA: NY, Chautauqua			11029
DQ164192.1	West Nile virus	USA: NY, Rockland			11029
DQ164193.1	West Nile virus	USA: NY, Clinton			11029
DQ164194.1	West Nile virus	USA: NY, Suffolk			11029
DQ164195.1	West Nile virus	USA: NY, Nassau			11029
DQ164196.1	West Nile virus	USA: GA			11029
DQ164197.1	West Nile virus	USA: GA			11029
DQ164198.1	West Nile virus	USA: TX			11029
DQ164199.1	West Nile virus	USA: TX			11029
DQ164200.1	West Nile virus	USA: IN			11029
DQ164201.1	West Nile virus	USA: AZ			11029
DQ164202.1	West Nile virus	USA: OH			11029
DQ164203.1	West Nile virus	USA: CO			11029
DQ164204.1	West Nile virus	USA: CO			11029
DQ164205.1	West Nile virus	USA: TX			11029
DQ164206.1	West Nile virus	USA: TX, Harris			11029
AF196835.2	West Nile virus	USA: New York		1999; passage level 0 in chicken embryo	11029
AF533540.1	West Nile virus	USA	human cerebrospinal fluid, New York, 2001		11029
AY603654.1	West Nile virus	Ethiopia			11029
AY712945.1	West Nile virus	USA: Texas			11029
AY712946.1	West Nile virus	USA: Texas			11029
AY712947.1	West Nile virus	USA: Texas			11029
AY712948.1	West Nile virus	USA: Texas			11029
AY660002.1	West Nile virus	Mexico			11029
HM051416.1	West Nile virus	Israel		lineage 1;group: Japan encephalitis	11029
JF415914.1	West Nile virus	USA: Texas			11029
JF415915.1	West Nile virus	USA: Texas			11029
JF415916.1	West Nile virus	USA: Texas			11029
JF415918.1	West Nile virus	USA: Texas			11029
JF415919.1	West Nile virus	USA: Texas			11029
JF415920.1	West Nile virus	USA: Texas			11029
JF415922.1	West Nile virus	USA: Texas			11029
JF415926.1	West Nile virus	USA: Texas			11029
JF415928.1	West Nile virus	USA: Texas			11029
JF415930.1	West Nile virus	USA: Texas			11029
FJ411043.1	West Nile virus			originally isolated in NY, USA in 1999; cultured in Vero E6 cells in Japan in 2007	11029
JF703161.1	West Nile virus	USA		genotype: WN02	11029
JF703162.1	West Nile virus	USA		genotype: WN02	11029
JF703163.1	West Nile virus	USA		genotype: WN02	11029
JF703164.1	West Nile virus	USA		genotype: WN02	11029
AF404753.1	West Nile virus	USA: Maryland			11029
AF404754.1	West Nile virus	USA: New Jersey			11029
AF404755.1	West Nile virus	USA: New York			11029
AF404756.1	West Nile virus	USA: New York			11029
AF404757.1	West Nile virus	Italy			11029
HM488144.1	West Nile virus	USA: Connecticut	cell supernatant	lineage I; passage history: Vero 1; cohort population: WNV_CT	11029
KC407666.1	West Nile virus			lineage 1; ABB-cell passaged	11029
KC407667.1	West Nile virus	Spain		lineage 1	11029
JF957164.1	West Nile virus	USA: ID			11029
JF957166.1	West Nile virus	USA: UT			11029
JF957170.1	West Nile virus	USA: CO			11029
JF957173.1	West Nile virus	USA: AZ			11029
JF957174.1	West Nile virus	USA: NV			11029
JF957176.1	West Nile virus	USA: AZ			11029
JF957177.1	West Nile virus	USA: NV			11029
JF957178.1	West Nile virus	USA: NV			11029
JF957179.1	West Nile virus	USA: LA			11029
JF957180.1	West Nile virus	USA: NV			11029
JF957181.1	West Nile virus	USA: SD			11029
JF957182.1	West Nile virus	USA: TX			11029
JF957183.1	West Nile virus	USA: TX			11029
JF957184.1	West Nile virus	USA: CO			11029
JF957185.1	West Nile virus	USA: AZ			11029
JF957186.1	West Nile virus	USA: AZ			11029
JQ700439.1	West Nile virus	USA			11029
JQ700440.1	West Nile virus	USA			11029
JQ700441.1	West Nile virus	USA			11029
JQ700442.1	West Nile virus	USA			11029
KC736486.1	West Nile virus	USA: Texas			11029
KC736487.1	West Nile virus	USA: Texas			11029
KC736488.1	West Nile virus	USA: Texas			11029
KC736489.1	West Nile virus	USA: Texas			11029
KC736490.1	West Nile virus	USA: Texas			11029
KC736491.1	West Nile virus	USA: Texas			11029
KC736492.1	West Nile virus	USA: Texas			11029
KC736493.1	West Nile virus	USA: Texas			11029
KC736494.1	West Nile virus	USA: Texas			11029
KC736495.1	West Nile virus	USA: Texas			11029
KC736496.1	West Nile virus	USA: Texas			11029
KC736497.1	West Nile virus	USA: Texas			11029
KC736498.1	West Nile virus	USA: Texas			11029
KC736499.1	West Nile virus	USA: Texas			11029
KC736500.1	West Nile virus	USA: Texas			11029
KC736501.1	West Nile virus	USA: Texas			11029
KC736502.1	West Nile virus	USA: Texas			11029
KC711059.1	West Nile virus	USA: Fairview, Collin Co., Texas			11029
KJ501135.1	West Nile virus	USA	mosquito pool	cell passage history: Vero 1; cohort population: WNV_CA;type: 1	11029
KJ501222.1	West Nile virus	USA	mosquito pool	cell passage history: Vero 1; cohort population: WNV_CO;type: 1	11029
KJ501230.1	West Nile virus	USA	mosquito pool	cell passage history: Vero 1; cohort population: WNV_CO;type: 1	11029
KJ501251.1	West Nile virus	USA	feather	cohort population: USGS;type: 1	11029
KJ501263.1	West Nile virus	USA	kidney and spleen	cell passage history: Vero 1; cohort population: USGS;type: 1	11029
KJ501279.1	West Nile virus	USA	kidney and spleen	cell passage history: Vero 1; cohort population: USGS;type: 1	11029
KJ501291.1	West Nile virus	USA	kidney and spleen	cell passage history: Vero 1; cohort population: USGS;type: 1	11029
KJ501296.1	West Nile virus	USA	kidney and spleen	cell passage history: Vero 1; cohort population: USGS;type: 1	11029
KJ501298.1	West Nile virus	USA	kidney and spleen	cell passage history: Vero 1; cohort population: USGS;type: 1	11029
KJ501300.1	West Nile virus	USA	kidney and spleen	cell passage history: Vero 1; cohort population: USGS;type: 1	11029
KJ501302.1	West Nile virus	USA	kidney and spleen	cell passage history: Vero 1; cohort population: USGS;type: 1	11029
KJ501310.1	West Nile virus	USA	kidney and spleen	cell passage history: Vero 1; cohort population: USGS;type: 1	11029
KJ501315.1	West Nile virus	USA	kidney and spleen	cell passage history: Vero 1; cohort population: USGS;type: 1	11029
KJ501363.1	West Nile virus	USA	kidney and spleen	cell passage history: Vero 2; cohort population: USGS;type: 1	11029
KJ501370.1	West Nile virus	USA	kidney and spleen	cell passage history: Vero 2; cohort population: USGS;type: 1	11029
KJ501371.1	West Nile virus	USA	kidney and spleen	cell passage history: Vero 1; cohort population: USGS;type: 1	11029
KJ501373.1	West Nile virus	USA	kidney and spleen	cell passage history: Vero 1; cohort population: USGS;type: 1	11029
KJ501380.1	West Nile virus	USA	brain	cell passage history: Vero 1; cohort population: USGS;type: 1	11029
KJ501384.1	West Nile virus	USA	kidney and spleen	cell passage history: Vero 1; cohort population: USGS;type: 1	11029
KJ501385.1	West Nile virus	USA	brain	cell passage history: Vero 1; cohort population: USGS;type: 1	11029
KJ501395.1	West Nile virus	USA	kidney and spleen	cell passage history: Vero 1; cohort population: USGS;type: 1	11029
KJ501399.1	West Nile virus	USA	kidney and spleen	cell passage history: Vero 1; cohort population: USGS;type: 1	11029
KJ501404.1	West Nile virus	USA	feather pulp	cell passage history: Vero 1; cohort population: USGS;type: 1	11029
KJ501429.1	West Nile virus	USA	feather pulp	cell passage history: Vero 1; cohort population: USGS;type: 1	11029
KJ501430.1	West Nile virus	USA	feather pulp	cell passage history: Vero 1; cohort population: USGS;type: 1	11029
KJ501442.1	West Nile virus	USA	kidney and spleen	cell passage history: Vero 2; cohort population: USGS;type: 1	11029
KJ501448.1	West Nile virus	USA	kidney and spleen	cell passage history: Vero 1; cohort population: USGS;type: 1	11029
KJ501470.1	West Nile virus	USA	kidney, spleen, and heart	cell passage history: Vero 1; cohort population: USGS;type: 1	11029
KJ501488.1	West Nile virus	USA	kidney and spleen	cell passage history: Vero 1; cohort population: USGS;type: 1	11029
KJ501510.1	West Nile virus	USA	kidney and spleen	cell passage history: Vero 1; cohort population: USGS;type: 1	11029
KJ501511.1	West Nile virus	USA	kidney and spleen	cell passage history: Vero 1; cohort population: USGS;type: 1	11029
KJ501516.1	West Nile virus	USA	kidney and spleen	cell passage history: Vero 1; cohort population: USGS;type: 1	11029
KJ501525.1	West Nile virus	USA	feather pulp	cell passage history: Vero 1; cohort population: USGS;type: 1	11029
KJ501529.1	West Nile virus	USA	feather pulp	cell passage history: Vero 1; cohort population: USGS;type: 1	11029
JX442279.1	West Nile virus	China	BHK 21 cells one passage	genotype: Lineage 1	11029
KM083619.1	West Nile virus	USA		passage 2 in Vero cells	11029
HQ596519.1	West Nile virus	USA			11029
KT163243.1	West Nile virus	India		infectious clone;genotype: 1	11029
KR868734.1	West Nile virus	USA: Fort Collins, CO	homogenate from 6 pooled mosquitoes	genotype: WN02	11029
KM012170.1	West Nile virus	USA: AZ			11029
KM012171.1	West Nile virus	USA: MS			11029
KM012172.1	West Nile virus	USA: TX			11029
KM012173.1	West Nile virus	USA: SD			11029
KM012174.1	West Nile virus	USA: AZ			11029
KM012175.1	West Nile virus	USA: CA			11029
KM012176.1	West Nile virus	USA: ND			11029
KM012177.1	West Nile virus	USA: WY			11029
KM012178.1	West Nile virus	USA: TX			11029
KM012179.1	West Nile virus	USA: SD			11029
KM012180.1	West Nile virus	USA: GA			11029
KM012181.1	West Nile virus	USA: LA			11029
KM012182.1	West Nile virus	USA: NM			11029
KM012183.1	West Nile virus	USA: TX			11029
KM012184.1	West Nile virus	USA: OH			11029
KM012185.1	West Nile virus	USA: NE			11029
KM012186.1	West Nile virus	USA: OH			11029
KM012187.1	West Nile virus	USA: NE			11029
KM012188.1	West Nile virus	USA: IL			11029
MH166890.1	West Nile virus	USA: VA, Norfolk County			11029
MH166913.1	West Nile virus	USA: VA, Norfolk County			11029
MH166916.1	West Nile virus	USA: VA, Norfolk County			11029
MF175850.1	West Nile virus	USA: Dallas Co. TX			11029
MF175870.1	West Nile virus	USA: Dallas Co. TX			11029
MF175877.1	West Nile virus	USA: Denton Co. TX			11029
MH986055.1	West Nile virus	Germany		lineage 2	11029
NC_009942.1	West Nile virus	USA		lineage 1; Vero cell passage 2 after isolation	11029
DQ116961.1	West Nile virus	Hungary		lineage 2	11028
AY490240.2	West Nile virus	China			11028
HQ537483.1	West Nile virus	Greece			11028
JF415917.1	West Nile virus	USA: Texas			11028
JF415921.1	West Nile virus	USA: Texas			11028
JF415923.1	West Nile virus	USA: Texas			11028
JF415924.1	West Nile virus	USA: Texas			11028
JF415925.1	West Nile virus	USA: Texas			11028
KC407673.1	West Nile virus	Serbia			11028
JQ700437.1	West Nile virus	USA			11028
KC333374.1	West Nile virus	USA: Harris Co., Texas			11028
KC496015.1	West Nile virus	Hungary		lineage 2	11028
KC496016.1	West Nile virus	Serbia		lineage 2	11028
KJ501096.1	West Nile virus	USA	mosquito pool	cell passage history: Vero 1; cohort population: WNV_CA;type: 1	11028
KJ501099.1	West Nile virus	USA	mosquito pool	cell passage history: Vero 1; cohort population: WNV_CA;type: 1	11028
KJ501100.1	West Nile virus	USA	mosquito pool	cell passage history: Vero 1; cohort population: WNV_CA;type: 1	11028
KJ501123.1	West Nile virus	USA	mosquito pool	cell passage history: Vero 1; cohort population: WNV_CA;type: 1	11028
KJ501131.1	West Nile virus	USA	mosquito pool	cell passage history: Vero 1; cohort population: WNV_CA;type: 1	11028
KJ501138.1	West Nile virus	USA	mosquito pool	cell passage history: Vero 1; cohort population: WNV_CA;type: 1	11028
KJ501140.1	West Nile virus	USA	mosquito pool	cell passage history: Vero 1; cohort population: WNV_CA;type: 1	11028
KJ501229.1	West Nile virus	USA	mosquito pool	cell passage history: Vero 1; cohort population: WNV_CO;type: 1	11028
KJ501234.1	West Nile virus	USA	kidney and spleen	cell passage history: Vero 2; cohort population: USGS;type: 1	11028
KJ501237.1	West Nile virus	USA	brain	cohort population: USGS;type: 1	11028
KJ501244.1	West Nile virus	USA	kidney and spleen	cell passage history: Vero 1; cohort population: USGS;type: 1	11028
KJ501372.1	West Nile virus	USA	kidney and spleen	cell passage history: Vero 1; cohort population: USGS;type: 1	11028
KJ501388.1	West Nile virus	USA	kidney and spleen	cell passage history: Vero 1; cohort population: USGS;type: 1	11028
KJ501438.1	West Nile virus	USA	feather	cell passage history: Vero 1; cohort population: USGS;type: 1	11028
KJ501439.1	West Nile virus	USA	kidney and spleen	cell passage history: Vero 1; cohort population: USGS;type: 1	11028
KJ501443.1	West Nile virus	USA	kidney and spleen	cell passage history: Vero 1; cohort population: USGS;type: 1	11028
KJ501468.1	West Nile virus	USA	kidney and spleen	cell passage history: Vero 2; cohort population: USGS;type: 1	11028
KJ501474.1	West Nile virus	USA	brain	cell passage history: Vero 1; cohort population: USGS;type: 1	11028
KJ501483.1	West Nile virus	USA	kidney and spleen	cell passage history: Vero 1; cohort population: USGS;type: 1	11028
KJ786935.1	West Nile virus	USA: Houston, Harris Co., TX			11028
KM659876.1	West Nile virus	Austria	human blood donor serum		11028
MG461312.1	Usutu virus	Israel	Culex perexiguus		11028
MH166882.1	West Nile virus	USA: VA, Norfolk County			11028
MH166899.1	West Nile virus	USA: VA, Norfolk County			11028
MH166914.1	West Nile virus	USA: VA, Norfolk County			11028
KC711057.1	West Nile virus	USA: Denton, Denton Co., Texas			11027
KJ501119.1	West Nile virus	USA	mosquito pool	cell passage history: Vero 1; cohort population: WNV_CA;type: 1	11027
KJ501419.1	West Nile virus	USA	feather pulp	cell passage history: Vero 1; cohort population: USGS;type: 1	11027
KY426769.1	Usutu virus	Germany			11027
MH166886.1	West Nile virus	USA: VA, Norfolk County			11027
MH166898.1	West Nile virus	USA: VA, Norfolk County			11027
MH166920.1	West Nile virus	USA: VA, Norfolk County			11027
MH166921.1	West Nile virus	USA: VA, Norfolk County			11027
HM756657.1	West Nile virus	USA: Connecticut	cell supernatant	lineage I; passage history: Vero 1; cohort population: WNV_CT	11026
JF957169.1	West Nile virus	USA: CO			11026
KJ501125.1	West Nile virus	USA	mosquito pool	cell passage history: Vero 1; cohort population: WNV_CA;type: 1	11026
KJ501149.1	West Nile virus	USA	mosquito pool	cell passage history: Vero 1; cohort population: WNV_CA;type: 1	11026
KJ501238.1	West Nile virus	USA	brain	cohort population: USGS;type: 1	11026
KJ501308.1	West Nile virus	USA	brain	cell passage history: Vero 1; cohort population: USGS;type: 1	11026
KJ501318.1	West Nile virus	USA	kidney and spleen	cell passage history: Vero 1; cohort population: USGS;type: 1	11026
KJ501322.1	West Nile virus	USA	brain	cell passage history: Vero 1; cohort population: USGS;type: 1	11026
KJ501406.1	West Nile virus	USA	feather pulp	cell passage history: Vero 1; cohort population: USGS;type: 1	11026
KJ501472.1	West Nile virus	USA	feather pulp	cell passage history: Vero 1; cohort population: USGS;type: 1	11026
KJ501496.1	West Nile virus	USA	kidney and spleen	cell passage history: Vero 1; cohort population: USGS;type: 1	11026
KJ958922.1	West Nile virus	Turkey	blood		11026
KJ786934.1	West Nile virus	USA: New York			11026
MH244511.1	West Nile virus	Slovakia: Velky Biel	brain	WNV lineage II	11026
MH166903.1	West Nile virus	USA: VA, Norfolk County			11026
MH166905.1	West Nile virus	USA: VA, Norfolk County			11026
MH166906.1	West Nile virus	USA: VA, Norfolk County			11026
MK801809.1	Tick-borne encephalitis virus	Finland		subtype: European	11026
KJ501098.1	West Nile virus	USA	mosquito pool	cell passage history: Vero 1; cohort population: WNV_CA;type: 1	11025
KT862843.1	West Nile virus	USA: Texas, Harris County			11025
MH244510.1	West Nile virus	Slovakia: Velky Biel	brain	WNV lineage II	11025
MH166887.1	West Nile virus	USA: VA, Norfolk County			11025
MH166891.1	West Nile virus	USA: VA, Norfolk County			11025
MH166896.1	West Nile virus	USA: VA, Norfolk County			11025
MH166901.1	West Nile virus	USA: VA, Norfolk County			11025
MH170248.1	West Nile virus	USA: CO, Wellington, Larimer County	bird		11025
KF704158.1	West Nile virus	USA: Gilbert, Maricopa Co., AZ			11024
KJ501309.1	West Nile virus	USA	kidney and spleen	cell passage history: Vero 1; cohort population: USGS;type: 1	11024
KJ501313.1	West Nile virus	USA	feather pulp	cell passage history: Vero 1; cohort population: USGS;type: 1	11024
KJ501480.1	West Nile virus	USA	kidney and spleen	cell passage history: Vero 1; cohort population: USGS;type: 1	11024
KX601690.1	Usutu virus	France			11024
KU705227.1	Japanese encephalitis virus	Philippines: Santo Cristo			11024
MF984344.1	West Nile virus	Austria	brain	lineage 2	11024
MH166892.1	West Nile virus	USA: VA, Norfolk County			11024
MH166912.1	West Nile virus	USA: VA, Norfolk County			11024
MH170229.1	West Nile virus	USA: CO, Weld County	mosquito		11024
MH170243.1	West Nile virus	USA: CO, Weld County	mosquito pool (50)		11024
JF415929.1	West Nile virus	USA: Texas			11023
KX555629.1	Usutu virus	Italy			11023
MH166883.1	West Nile virus	USA: VA, Norfolk County			11023
MH166884.1	West Nile virus	USA: VA, Norfolk County			11023
MH166885.1	West Nile virus	USA: VA, Norfolk County			11023
MH166888.1	West Nile virus	USA: VA, Norfolk County			11023
MH166894.1	West Nile virus	USA: VA, Norfolk County			11023
MH166909.1	West Nile virus	USA: VA, Norfolk County			11023
MH166911.1	West Nile virus	USA: VA, Norfolk County			11023
MH166918.1	West Nile virus	USA: VA, Norfolk County			11023
AY274504.1	Kunjin virus				11022
AY274505.1	Kunjin virus				11022
KT862844.1	West Nile virus	USA: Texas, Harris County			11022
MH166897.1	West Nile virus	USA: VA, Norfolk County			11022
MH170228.1	West Nile virus	USA: CO, Larimer County	mosquito		11022
MH170240.1	West Nile virus	USA: CO, Wellington, Larimer County	mosquito		11022
KJ501305.1	West Nile virus	USA	feather pulp	cell passage history: Vero 1; cohort population: USGS;type: 1	11021
KY426756.1	Usutu virus	Germany			11021
MG461311.1	Usutu virus	Israel	Culex pipiens		11021
MH166889.1	West Nile virus	USA: VA, Norfolk County			11021
MH170234.1	West Nile virus	USA: CO, Fort Collins (80526)	bird		11021
MH170236.1	West Nile virus	USA: CO, Weld County	mosquito		11021
MH170275.1	West Nile virus	USA: GA, Dekalb County County	bird		11021
HM488114.1	West Nile virus	USA: Connecticut	cell supernatant	lineage I; passage history: Vero 1; cohort population: WNV_CT	11020
KC333387.1	West Nile virus	USA: Harris Co., Texas			11020
MH170241.1	West Nile virus	USA: CO, Weld County	mosquito pool (33)		11020
DQ080056.1	West Nile virus	USA:California			11019
KJ501148.1	West Nile virus	USA	mosquito pool	cell passage history: Vero 1; cohort population: WNV_CA;type: 1	11019
KJ501290.1	West Nile virus	USA	kidney and spleen	cell passage history: Vero 1; cohort population: USGS;type: 1	11019
KJ501327.1	West Nile virus	USA	brain	cell passage history: Vero 1; cohort population: USGS;type: 1	11019
KJ501491.1	West Nile virus	USA	kidney and spleen	cell passage history: Vero 1; cohort population: USGS;type: 1	11019
KY426760.1	Usutu virus	Germany			11019
MH166902.1	West Nile virus	USA: VA, Norfolk County			11019
MH166915.1	West Nile virus	USA: VA, Norfolk County			11019
MH166917.1	West Nile virus	USA: VA, Norfolk County			11019
MH170276.1	West Nile virus	USA: GA, Dekalb County County	bird		11019
MH643887.1	West Nile virus	Brazil	brain		11019
DQ080055.1	West Nile virus	USA:California			11018
HM488176.1	West Nile virus	USA: Connecticut	cell supernatant	lineage I; passage history: Vero 1; cohort population: WNV_CT	11018
JX015519.1	West Nile virus	USA: El Paso, Texas			11018
KJ501228.1	West Nile virus	USA	mosquito pool	cell passage history: Vero 1; cohort population: WNV_CO;type: 1	11018
KJ501477.1	West Nile virus	USA	feather pulp	cell passage history: Vero 1; cohort population: USGS;type: 1	11018
KM203860.1	West Nile virus	Czech Republic: South Moravia, Novy fishpond at Mikulov			11018
KM203861.1	West Nile virus	Czech Republic: South Moravia, Nesyt fishpond at Mikulov			11018
KM203862.1	West Nile virus	Czech Republic: South Moravia, Mlynsky fishpond at Lednice			11018
KM203863.1	West Nile virus	Czech Republic: South Moravia, Mlynsky fishpond at Lednice			11018
MH166893.1	West Nile virus	USA: VA, Norfolk County			11018
MH166900.1	West Nile virus	USA: VA, Norfolk County			11018
MH166904.1	West Nile virus	USA: VA, Norfolk County			11018
MH166907.1	West Nile virus	USA: VA, Norfolk County			11018
MH166908.1	West Nile virus	USA: VA, Norfolk County			11018
MH166910.1	West Nile virus	USA: VA, Norfolk County			11018
MH170226.1	West Nile virus	USA: CO, Fort Collins (80526)	bird		11018
MH170231.1	West Nile virus	USA: CO, Fort Collins (80525)	bird		11018
MH170255.1	West Nile virus	USA: CO, Scarborough Forth Collins	mosquito		11018
MH170274.1	West Nile virus	USA: GA, Fulton County	bird		11018
MH986056.1	West Nile virus	Germany		lineage 2	11018
KF704153.1	West Nile virus	USA: Gilbert, Maricopa Co., AZ			11017
KJ501344.1	West Nile virus	USA	kidney and spleen	cell passage history: Vero 1; cohort population: USGS;type: 1	11017
MG461309.1	Usutu virus	Israel	Culex pipiens		11017
MH170257.1	West Nile virus	USA: GA, Lawnder County	mosquito		11017
JF957161.1	West Nile virus	USA: ID			11016
JF957162.1	West Nile virus	USA: ID			11016
JF957163.1	West Nile virus	USA: ID			11016
JF957165.1	West Nile virus	USA: ID			11016
JF957167.1	West Nile virus	USA: ND			11016
JF957168.1	West Nile virus	USA: ID			11016
JF957171.1	West Nile virus	USA: ID			11016
JF957172.1	West Nile virus	USA: ID			11016
JF957175.1	West Nile virus	USA: NV			11016
JQ700438.1	West Nile virus	USA			11016
KC711058.1	West Nile virus	USA: Plano, Collin Co., Texas			11016
KJ501285.1	West Nile virus	USA	brain	cell passage history: Vero 1; cohort population: USGS;type: 1	11016
KY426759.1	Usutu virus	Germany			11016
KY216149.1	West Nile virus	USA			11016
KY216150.1	West Nile virus	USA			11016
MH170251.1	West Nile virus	USA: CO, Weld County	mosquito pool (40)		11016
MH170254.1	West Nile virus	USA: CO, Ft. Collins (80526)	bird		11016
DQ666452.1	West Nile virus	USA		serogroup: Japanese encephalitis virus group	11015
KY216153.1	West Nile virus	USA			11015
KY229068.1	West Nile virus	USA			11015
KY229071.1	West Nile virus	USA			11015
MF374485.1	Usutu virus	South Africa	Culex neavei		11015
MH166895.1	West Nile virus	USA: VA, Norfolk County			11015
MH170237.1	West Nile virus	USA: CO, Larimer County	mosquito		11015
MH170242.1	West Nile virus	USA: CO	mosquito		11015
MH170244.1	West Nile virus	USA: CO, Weld County	mosquito pool (29)		11015
MH170250.1	West Nile virus	USA: CO, Wellington, Larimer County	mosquito		11015
MH170261.1	West Nile virus	USA: GA, Decatur, Dekalb County	mosquito		11015
MH170262.1	West Nile virus	USA: GA, Valdasta, Lowndes	mosquito		11015
DQ256376.1	West Nile virus	India	brain		11014
AF161266.1	Murray Valley encephalitis virus				11014
KC852189.1	Murray Valley encephalitis virus	Australia		genotype: 1	11014
KC852190.1	Murray Valley encephalitis virus	Australia	mosquito C6/36 cells	genotype: 1	11014
KC852191.1	Murray Valley encephalitis virus	Australia	avian DF1 cells	genotype: 1	11014
KC852192.1	Murray Valley encephalitis virus	Australia	C6/36-DF1 cells	genotype: 1	11014
KF751869.1	Murray Valley encephalitis virus	Papua New Guinea		genotype: 4	11014
KJ501127.1	West Nile virus	USA	mosquito pool	cell passage history: Vero 1; cohort population: WNV_CA;type: 1	11014
KJ501225.1	West Nile virus	USA	mosquito pool	cell passage history: Vero 1; cohort population: WNV_CO;type: 1	11014
KM052152.1	West Nile virus	South Africa		genotype: lineage 2	11014
KX229766.1	Murray Valley encephalitis virus	Canada			11014
KY229070.1	West Nile virus	USA			11014
KY229073.1	West Nile virus	USA			11014
MH170249.1	West Nile virus	USA: CO, Weld County	mosquito pool (50)		11014
MH170252.1	West Nile virus	USA: CO, Weld County	mosquito pool (24)		11014
MH170256.1	West Nile virus	USA: CO, Fort Collins	bird		11014
MH170263.1	West Nile virus	USA: GA, Wane County	bird		11014
MH170268.1	West Nile virus	USA: GA, Savannah, Chatham	bird		11014
MH170273.1	West Nile virus	USA: GA, Lowndes County	bird		11014
NC_000943.1	Murray Valley encephalitis virus				11014
MK801813.1	Tick-borne encephalitis virus	Finland		subtype: European	11014
KF647248.1	West Nile virus	Italy: Veneto region, Rovigo	plasma	lineage II	11013
KF647250.1	West Nile virus	Italy: Veneto region, Rovigo	urine	lineage II	11013
KJ934710.1	West Nile virus	Romania: Enisala		lineage 2	11013
KJ883341.1	West Nile virus	Greece	urine	lineage II	11013
KJ883347.1	West Nile virus	Greece	urine	lineage II	11013
KJ883350.1	West Nile virus	Greece	urine	lineage II	11013
KY229069.1	West Nile virus	USA			11013
KY229074.1	West Nile virus	USA			11013
MF984343.1	West Nile virus	Austria	urine	lineage 2	11013
MF984345.1	West Nile virus	Austria	brain	lineage 2	11013
MH244512.1	West Nile virus	Slovakia: Velky Biel	brain	WNV lineage II	11013
MH166919.1	West Nile virus	USA: VA, Norfolk County			11013
MH170230.1	West Nile virus	USA: CO, Weld County	mosquito		11013
MH170232.1	West Nile virus	USA: CO, Weld County	mosquito		11013
MH170235.1	West Nile virus	USA: CO, Weld County	mosquito		11013
KF751870.1	Murray Valley encephalitis virus	Papua New Guinea	human brain	genotype: 3	11012
KJ501206.1	West Nile virus	USA	mosquito pool	cell passage history: Vero 1; cohort population: WNV_CA;type: 1	11012
KY229072.1	West Nile virus	USA			11012
MH244513.1	West Nile virus	Slovakia: Secovce	brain	WNV lineage II	11012
MH170233.1	West Nile virus	USA: CO, Loveland, LarimerCounty	bird		11012
MH170245.1	West Nile virus	USA: CO, Wellington, Larimer County	mosquito		11012
MH170247.1	West Nile virus	USA: CO, Wellington, Larimer County	mosquito		11012
MH170260.1	West Nile virus	USA: GA, Atlanta, Fulton County	mosquito		11012
MH170267.1	West Nile virus	USA: GA, Norcross, Gwinnett	bird		11012
KF823805.1	West Nile virus	Italy: Veneto region, Rovigo	urine	lineage II	11011
KJ883342.1	West Nile virus	Greece	urine	lineage II	11011
MH170239.1	West Nile virus	USA: CO, Weld County	mosquito pool (50)		11011
MH170259.1	West Nile virus	USA: GA, Atlanta, Fulton County	mosquito		11011
MH170269.1	West Nile virus	USA: GA, Dekalb County	bird		11011
MH170271.1	West Nile virus	USA: GA, Decatur, Dekalb County	mosquito		11011
KJ501220.1	West Nile virus	USA	mosquito pool	cohort population: WNV_CO;type: 1	11010
KJ501329.1	West Nile virus	USA	kidney, spleen, and heart	cell passage history: Vero 2; cohort population: USGS;type: 1	11010
KJ501489.1	West Nile virus	USA	kidney and spleen	cell passage history: Vero 1; cohort population: USGS;type: 1	11010
MH170258.1	West Nile virus	USA: GA, Garden City, Chatham	mosquito		11010
KC333376.1	West Nile virus	USA: Katy, Harris Co., Texas			11009
KY426755.1	Usutu virus	Germany			11009
MH170264.1	West Nile virus	USA: GA, Muscogee County	bird		11009
JF912180.1	Yellow fever virus	Brazil			11008
JF912185.1	Yellow fever virus	Brazil			11008
JF912187.1	Yellow fever virus	Brazil			11008
JF912189.1	Yellow fever virus	Brazil			11008
KF704147.1	West Nile virus	USA: Glendale, Maricopa Co., AZ			11008
KJ883345.1	West Nile virus	Greece	urine	lineage II	11008
KX555627.1	Usutu virus	Italy			11008
KY861728.1	Yellow fever virus	Brazil: Caibate	serum	passage details: isolation in Vero cells; 4th pasages in C6/36 cell clone of Aedes albopictus	11008
MF370545.1	Yellow fever virus	Brazil	liver		11008
KJ501124.1	West Nile virus	USA	mosquito pool	cell passage history: Vero 1; cohort population: WNV_CA;type: 1	11007
KJ501130.1	West Nile virus	USA	mosquito pool	cell passage history: Vero 1; cohort population: WNV_CA;type: 1	11007
KJ501320.1	West Nile virus	USA	kidney and spleen	cell passage history: Vero 1; cohort population: USGS;type: 1	11007
KY216155.1	West Nile virus	USA			11007
MG969501.1	Yellow fever virus	Brazil: Minas Gerais	directly from liver sample	C6/36 cells, passage 1	11007
MF370534.1	Yellow fever virus	Brazil	cell suspension		11007
MF370536.1	Yellow fever virus	Brazil	cell suspension		11007
MF370537.1	Yellow fever virus	Brazil	liver		11007
MF370538.1	Yellow fever virus	Brazil	liver		11007
MF370543.1	Yellow fever virus	Brazil	liver		11007
MF370544.1	Yellow fever virus	Brazil	liver		11007
MF370548.1	Yellow fever virus	Brazil	liver		11007
MF423373.2	Yellow fever virus	Brazil: Paraju, Domingos Martins - ES	mosquitoes pool		11007
MF423374.2	Yellow fever virus	Brazil: Paraju, Domingos Martins - ES	mosquitoes pool		11007
MF423375.2	Yellow fever virus	Brazil: Macae, Atalaia - RJ	serum		11007
MF423376.2	Yellow fever virus	Brazil: Macae, Sana - RJ	serum		11007
MF423377.2	Yellow fever virus	Brazil: Carmo - RJ	serum		11007
MF423378.2	Yellow fever virus	Brazil: Macae, Sana - RJ	serum		11007
MF434851.2	Yellow fever virus	Brazil: Casimiro de Abreu-RJ	serum		11007
MF538782.2	Yellow fever virus	Brazil: Sao Fidelis-RJ	serum		11007
MF538783.2	Yellow fever virus	Brazil: Casimiro de Abreu-RJ	serum		11007
MF538784.2	Yellow fever virus	Brazil: Porciuncula-RJ	serum		11007
MG550109.2	Yellow fever virus	Brazil:Bananal, Marica - RJ	serum		11007
MF538785.2	Yellow fever virus	Brazil: Araras, Petropolis - RJ	serum		11007
MF538786.2	Yellow fever virus	Brazil: Guapimirim - RJ	serum		11007
KY885000.2	Yellow fever virus	Brazil: Domingos Martins-ES	serum		11007
KY885001.2	Yellow fever virus	Brazil: Domingos Martins-ES	serum		11007
MK533792.1	Yellow fever virus	Brazil: Casimiro de Abreu-RJ	serum		11007
MK728873.1	Yellow fever virus	Brazil: Amorinopolis, GO	liver		11007
MF370539.1	Yellow fever virus	Brazil	liver		11006
MH170265.1	West Nile virus	USA: GA, Chattron County	mosquito pool (16)		11006
JX123032.1	Murray Valley encephalitis virus	Australia			11005
KJ501116.1	West Nile virus	USA	mosquito pool	cell passage history: Vero 1; cohort population: WNV_CA;type: 1	11005
KJ501118.1	West Nile virus	USA	mosquito pool	cell passage history: Vero 1; cohort population: WNV_CA;type: 1	11005
KJ501142.1	West Nile virus	USA	mosquito pool	cell passage history: Vero 1; cohort population: WNV_CA;type: 1	11005
KJ501186.1	West Nile virus	USA	mosquito pool	cell passage history: Vero 1; cohort population: WNV_CA;type: 1	11005
MF370532.1	Yellow fever virus	Brazil	cell suspension		11005
MF370540.1	Yellow fever virus	Brazil	liver		11005
MF370541.1	Yellow fever virus	Brazil	liver		11005
MH170246.1	West Nile virus	USA: CO, Weld County	mosquito pool (5)		11005
MH170253.1	West Nile virus	USA: CO, Wellington, Larimer County	mosquito		11005
MH170272.1	West Nile virus	USA: GA, Garden City, Chatham	mosquito pool (25)		11005
JF912184.1	Yellow fever virus	Brazil			11004
JF912186.1	Yellow fever virus	Brazil			11004
MF370531.1	Yellow fever virus	Brazil	liver		11004
MF370546.1	Yellow fever virus	Brazil	liver		11004
MH170238.1	West Nile virus	USA: CO, Fort Collins	bird		11004
MH170266.1	West Nile virus	USA: GA, Atlanta, Fulton County	mosquito pool (25)		11004
HE599647.1	Usutu virus	Germany:Baden-Wuerttemberg, Mannheim			11003
KJ501303.1	West Nile virus	USA	kidney and spleen	cell passage history: Vero 1; cohort population: USGS;type: 1	11003
KJ501440.1	West Nile virus	USA	feather	cohort population: USGS;type: 1	11003
KJ501460.1	West Nile virus	USA	brain	cell passage history: Vero 1; cohort population: USGS;type: 1	11003
KJ577739.1	West Nile virus	Greece	urine	lineage II	11003
KJ883344.1	West Nile virus	Greece	urine	lineage II	11003
KX555625.1	Usutu virus	Italy			11003
MH170227.1	West Nile virus	USA: CO, Larimer County	mosquito		11003
JX015516.1	West Nile virus	USA: El Paso, Texas			11002
KC333383.1	West Nile virus	USA: Houston, Harris Co., Texas			11002
KJ501101.1	West Nile virus	USA	mosquito pool	cell passage history: Vero 1; cohort population: WNV_CA;type: 1	11002
KJ501168.1	West Nile virus	USA	mosquito pool	cell passage history: Vero 1; cohort population: WNV_CA;type: 1	11002
KJ883343.1	West Nile virus	Greece	urine	lineage II	11002
KJ883348.1	West Nile virus	Greece	urine	lineage II	11002
DQ080062.1	West Nile virus	USA:Louisiana			11001
DQ080064.1	West Nile virus	Mexico:Baja Calfornia Norte			11001
DQ080066.1	West Nile virus	Mexico:Baja Calfornia Norte			11001
DQ080067.1	West Nile virus	Mexico:Baja Calfornia Norte			11001
DQ080068.1	West Nile virus	Mexico:Baja Calfornia Norte			11001
DQ080070.1	West Nile virus	Mexico:Sonora			11001
JX015518.1	West Nile virus	Mexico: Cuidad Juarez, Chihuahua State			11001
KU978770.1	West Nile virus	India			11001
KY216151.1	West Nile virus	USA			11001
KY216152.1	West Nile virus	USA			11001
MH414569.1	Tembusu virus	Malaysia			11001
MH748542.1	Tembusu virus	China			11001
MH170270.1	West Nile virus	USA: GA, Henry County	bird		11001
DQ080061.1	West Nile virus	USA:Louisiana			11000
DQ080071.1	West Nile virus	Mexico:Florida			11000
DQ080072.1	West Nile virus	USA: Florida			11000
KF179639.1	West Nile virus	Greece: Kavala prefecture	urine from 72 year old female	lineage 2	11000
KJ501311.1	West Nile virus	USA	kidney and spleen	cell passage history: Vero 1; cohort population: USGS;type: 1	11000
KJ501403.1	West Nile virus	USA		cell passage history: Vero 1; cohort population: USGS;type: 1	11000
KJ501501.1	West Nile virus	USA	kidney and spleen	cell passage history: Vero 1; cohort population: USGS;type: 1	11000
KJ883346.1	West Nile virus	Greece	urine	lineage II	11000
KP789954.1	West Nile virus	Italy		lineage II; phenotype: WNND	11000
KP789958.1	West Nile virus	Italy		lineage II; phenotype: WNF	11000
KR108244.1	Bagaza virus	Spain		passage details: BSR cell line (2P)	11000
KU978768.1	West Nile virus	Russia			11000
MG461313.1	Usutu virus	Israel	Culex perexiguus		11000
MK801804.1	Tick-borne encephalitis virus	Finland		subtype: European	11000
JX015521.1	West Nile virus	USA: El Paso, Texas			10999
KC333381.1	West Nile virus	USA: Houston, Harris Co., Texas			10999
KP789957.1	West Nile virus	Italy		lineage II; phenotype: WNND	10999
AY278441.1	West Nile virus	Russia: Astrakhan, Volga delta	human blood in 1999		10998
JN051152.1	West Nile virus	Mexico		variant plaque purified on Vero cells from parental isolate TM171-03	10998
JN051153.1	West Nile virus	Mexico		variant plaque purified on Vero cells from parental isolate TM171-03	10998
JX041634.1	West Nile virus	Russia: Astrakhan region			10998
KF179640.1	West Nile virus	Austria		lineage 2; second passage on Vero E6 cells	10998
KF588365.1	West Nile virus	Italy: Veneto region, Rovigo	urine	lineage 2	10998
KJ501512.1	West Nile virus	USA	kidney and spleen	cell passage history: Vero 1; cohort population: USGS;type: 1	10998
KJ577738.1	West Nile virus	Greece	urine	lineage II	10998
KR604786.1	Duck Tembusu virus	China			10998
KR108245.1	Bagaza virus	Spain		passage details: BSR (2P)+Vero (4P)	10998
MF370547.1	Yellow fever virus	Brazil	liver		10998
GQ851605.1	West Nile virus	India			10997
JX015523.1	West Nile virus	USA: El Paso, Texas			10997
KJ501273.1	West Nile virus	USA	kidney and spleen	cell passage history: Vero 1; cohort population: USGS;type: 1	10997
KJ501304.1	West Nile virus	USA	kidney and spleen	cell passage history: Vero 1; cohort population: USGS;type: 1	10997
DQ080065.1	West Nile virus	Mexico:Baja Calfornia Norte			10995
KJ501323.1	West Nile virus	USA	brain	cell passage history: Vero 1; cohort population: USGS;type: 1	10995
KJ501332.1	West Nile virus	USA	kidney and spleen	cell passage history: Vero 1; cohort population: USGS;type: 1	10995
KJ501335.1	West Nile virus	USA	kidney and spleen	cell passage history: Vero 2; cohort population: USGS;type: 1	10995
KJ501383.1	West Nile virus	USA	kidney and spleen	cell passage history: Vero 1; cohort population: USGS;type: 1	10995
KJ501407.1	West Nile virus	USA	feather pulp	cell passage history: Vero 1; cohort population: USGS;type: 1	10995
KJ501457.1	West Nile virus	USA	feather pulp	cell passage history: Vero 1; cohort population: USGS;type: 1	10995
KJ501461.1	West Nile virus	USA	kidney and spleen	cell passage history: Vero 1; cohort population: USGS;type: 1	10995
KP789955.1	West Nile virus	Italy	urine	lineage II	10995
KT207792.1	West Nile virus	Italy		lineage 2	10995
KX601692.1	Usutu virus	France			10995
JX015517.1	West Nile virus	USA: El Paso, Texas			10994
KF647251.1	West Nile virus	Italy: Veneto region, Padova	urine	lineage II	10994
KJ501106.1	West Nile virus	USA	mosquito pool	cell passage history: Vero 1; cohort population: WNV_CA;type: 1	10994
KJ501518.1	West Nile virus	USA	feather pulp	cell passage history: Vero 1; cohort population: USGS;type: 1	10994
KJ922514.1	Tick-borne encephalitis virus	Czech Republic	serum		10994
KP789953.1	West Nile virus	Italy		lineage II; phenotype: WNND	10994
KU978766.1	West Nile virus	Colombia			10994
MG210945.1	Tick-borne encephalitis virus	Hungary	larvae (vegetation)	subtype: European	10994
MG210946.1	Tick-borne encephalitis virus	Hungary	nymphs (vegetation)	subtype: European	10994
MG210947.1	Tick-borne encephalitis virus	Hungary	nymphs (vegetation)	subtype: European	10994
MG210948.1	Tick-borne encephalitis virus	Hungary	larvae	subtype: European	10994
KJ501386.1	West Nile virus	USA	feather pulp	cell passage history: Vero 1; cohort population: USGS;type: 1	10993
GU827999.1	West Nile virus	USA: Texas			10992
KC835596.1	Tick-borne encephalitis virus	Slovakia: Malacky		subtype: Central European	10992
KJ501306.1	West Nile virus	USA	heart	cell passage history: Vero 2; cohort population: USGS;type: 1	10992
KM233707.1	Tembusu virus	China			10992
KT159713.1	Duck Tembusu virus	China	egg		10992
KX686579.1	Tembusu virus	China			10992
KX686580.1	Tembusu virus	China			10992
MK907880.1	Duck Tembusu virus	China			10992
MK801803.1	Tick-borne encephalitis virus	Finland		subtype: European	10992
KC333378.1	West Nile virus	USA: Pasadena, Harris Co., Texas			10991
KC333384.1	West Nile virus	USA: Harris Co., Texas			10991
KF955373.1	Dengue virus 2	Puerto Rico	cell supernatant	cell passage history: unknown; cohort population: Puerto Rico;type: 2	10991
KJ501282.1	West Nile virus	USA	kidney and spleen	cell passage history: Vero 1; cohort population: USGS;type: 1	10991
KJ501398.1	West Nile virus	USA	kidney and spleen	cell passage history: Vero 1; cohort population: USGS;type: 1	10991
KP096415.1	Duck Tembusu virus	China			10991
KX686571.1	Tembusu virus	China			10991
KX686572.1	Tembusu virus	China			10991
KX686575.1	Tembusu virus	China			10991
KX686576.1	Tembusu virus	China			10991
KX686577.1	Tembusu virus	China			10991
KX686578.1	Tembusu virus	China			10991
MF984347.1	West Nile virus	Austria	plasma	lineage 2	10991
MH414568.1	Tembusu virus	China			10991
JF719069.1	West Nile virus	Spain	brain		10990
JF270480.1	Tembusu virus	China			10990
JQ314464.1	Tembusu virus	China	liver		10990
JQ314465.1	Tembusu virus	China	heart		10990
JF459991.1	Tembusu virus	China	rectum mucosa		10990
JF488093.1	West Nile virus	USA: Connecticut	cell supernatant	lineage I; passage history: Vero 1; cohort population: WNV_CT	10990
JQ595407.1	Tembusu virus	China: Hebei			10990
JX196334.1	Flavivirus White Kaiya duck/WR/China/2010	China	ovary		10990
JX273153.1	Tembusu virus	China	liver		10990
JQ920420.1	Duck egg-drop syndrome virus	China	egg-laying duck		10990
JQ920421.1	Duck egg-drop syndrome virus	China			10990
JQ920422.1	Duck egg-drop syndrome virus	China	egg-laying duck		10990
JQ920423.1	Duck egg-drop syndrome virus	China	egg-laying duck		10990
JQ920424.1	Duck egg-drop syndrome virus	China			10990
JQ920425.1	Duck egg-drop syndrome virus	China			10990
JQ920426.1	Duck egg-drop syndrome virus	China	egg-laying duck		10990
JX549382.1	Tembusu virus	China			10990
JX965381.1	Tembusu virus	China	liver		10990
JF895923.2	Tembusu virus	China			10990
JQ928189.1	Tembusu virus	China			10990
KC990540.1	Duck Tembusu virus	China			10990
KC990541.1	Duck Tembusu virus	China			10990
KC990542.1	Duck Tembusu virus	China			10990
KC990543.1	Duck Tembusu virus	China			10990
KC990544.1	Duck Tembusu virus	China			10990
KC990545.1	Duck Tembusu virus	China			10990
KF557893.1	Tembusu virus	China			10990
KF557894.1	Tembusu virus	China			10990
KF826767.1	Tembusu virus	China			10990
KC333867.1	Tembusu virus	China			10990
KJ489355.1	Duck Tembusu virus	China			10990
KJ501136.1	West Nile virus	USA	mosquito pool	cell passage history: Vero 1; cohort population: WNV_CA;type: 1	10990
KJ501326.1	West Nile virus	USA	feather	cell passage history: Vero 1; cohort population: USGS;type: 1	10990
KJ501354.1	West Nile virus	USA		cell passage history: Vero 1; cohort population: USGS;type: 1	10990
KJ501361.1	West Nile virus	USA	kidney and spleen	cell passage history: Vero 2; cohort population: USGS;type: 1	10990
KJ501426.1	West Nile virus	USA	kidney and spleen	cell passage history: Vero 2; cohort population: USGS;type: 1	10990
KJ501445.1	West Nile virus	USA	kidney and spleen	cell passage history: Vero 1; cohort population: USGS;type: 1	10990
KJ740745.1	Tembusu virus	China			10990
KJ740746.1	Tembusu virus	China			10990
KJ740748.1	Tembusu virus	China			10990
KJ700462.1	Tembusu virus	China	theca folliculi		10990
KM066945.1	Tembusu virus	China			10990
KM188953.1	Duck Tembusu virus	China			10990
KM275940.1	Tembusu virus	China	theca folliculi		10990
AB917088.1	Tembusu virus	China:Zejiang, Yuyao	duck tissues		10990
AB917089.1	Tembusu virus	China: Zhejiang, Wuzhen	duck ovary		10990
KM275941.1	Tembusu virus	China	brain		10990
KP742476.1	Tembusu virus	China	liver		10990
KP861859.1	Tembusu virus	China			10990
KM102539.1	Tembusu virus	China			10990
KF573582.1	Duck flavivirus KPS54A61/THA	Thailand	spinal cord		10990
KR869106.1	Tembusu virus	China			10990
KT824876.1	Duck Tembusu virus	China			10990
KJ740747.1	Tembusu virus	China			10990
KT876991.1	Tembusu virus	China	ovary		10990
KU323595.1	Duck Tembusu virus	China			10990
KX686570.1	Tembusu virus	China			10990
KX686573.1	Tembusu virus	China			10990
KX686574.1	Tembusu virus	China			10990
KX452096.1	Duck Tembusu virus	China			10990
KY426766.1	Usutu virus	Germany			10990
MF984337.1	West Nile virus	Austria	plasma	lineage 2	10990
MF522175.1	Tembusu virus	China			10990
MF522176.1	Tembusu virus	China			10990
MF522174.1	Tembusu virus	China			10990
NC_015843.2	Tembusu virus	China			10990
KX977550.1	Tembusu virus	China			10990
KX977551.1	Tembusu virus	China			10990
KX977552.1	Tembusu virus	China			10990
KX977553.1	Tembusu virus	China			10990
KX977554.1	Tembusu virus	China			10990
KX977555.1	Tembusu virus	China			10990
AY268132.1	West Nile virus				10989
AY268133.1	West Nile virus				10989
KC333380.1	West Nile virus	USA: Katy, Harris Co., Texas			10989
KF192951.1	Tembusu virus	China			10989
KJ501126.1	West Nile virus	USA	mosquito pool	cell passage history: Vero 1; cohort population: WNV_CA;type: 1	10989
KJ501132.1	West Nile virus	USA	mosquito pool	cell passage history: Vero 1; cohort population: WNV_CA;type: 1	10989
KJ501269.1	West Nile virus	USA	kidney and spleen	cell passage history: Vero 1; cohort population: USGS;type: 1	10989
KJ501275.1	West Nile virus	USA	kidney and spleen	cell passage history: Vero 2; cohort population: USGS;type: 1	10989
KJ501299.1	West Nile virus	USA	kidney and spleen	cell passage history: Vero 1; cohort population: USGS;type: 1	10989
KJ501330.1	West Nile virus	USA	kidney and spleen	cell passage history: Vero 1; cohort population: USGS;type: 1	10989
KJ501366.1	West Nile virus	USA	feather pulp	cell passage history: Vero 1; cohort population: USGS;type: 1	10989
KJ501485.1	West Nile virus	USA	kidney and spleen	cell passage history: Vero 1; cohort population: USGS;type: 1	10989
KJ501495.1	West Nile virus	USA	kidney and spleen	cell passage history: Vero 1; cohort population: USGS;type: 1	10989
KU705226.1	Japanese encephalitis virus	Sri Lanka: Anuradhapura			10989
DQ983578.1	West Nile virus	USA: Florida, Indian River County	plaque purified twice in Vero cells	WN-FL pool DAY03-0001, plaque 2, subplaque 3	10988
HM596272.1	Japanese encephalitis virus	Malaysia	brain	genotype: V	10988
KJ501115.1	West Nile virus	USA	mosquito pool	cell passage history: Vero 1; cohort population: WNV_CA;type: 1	10988
KJ501280.1	West Nile virus	USA	feather pulp	cell passage history: Vero 1; cohort population: USGS;type: 1	10988
KJ501360.1	West Nile virus	USA	feather pulp	cell passage history: Vero 1; cohort population: USGS;type: 1	10988
KJ501527.1	West Nile virus	USA	feather pulp	cell passage history: Vero 1; cohort population: USGS;type: 1	10988
KM677246.1	Japanese encephalitis virus	Singapore		genotype: V	10988
KP109691.1	West Nile virus	Austria		lineage 2	10988
KP109692.1	West Nile virus	Austria		lineage 2	10988
KX097989.1	Tembusu virus	Malaysia	brain		10988
KX097990.1	Tembusu virus	Malaysia	heart		10988
KJ501104.1	West Nile virus	USA	mosquito pool	cell passage history: Vero 1; cohort population: WNV_CA;type: 1	10987
KJ501449.1	West Nile virus	USA	kidney and spleen	cell passage history: Vero 1; cohort population: USGS;type: 1	10987
JQ289550.1	Duck flavivirus TA	China			10986
KF647249.1	West Nile virus	Italy: Veneto region, Rovigo	urine	lineage II	10986
KJ501292.1	West Nile virus	USA	kidney and spleen	cell passage history: Vero 1; cohort population: USGS;type: 1	10986
KJ501346.1	West Nile virus	USA		cell passage history: Vero 1; cohort population: USGS;type: 1	10986
KJ501412.1	West Nile virus	USA	liver and spleen	cell passage history: Vero 1; cohort population: USGS;type: 1	10986
KY782105.1	West Nile virus	USA: Illinois, West Chicago suburbs			10986
KY782106.1	West Nile virus	USA: Illinois, West Chicago suburbs			10986
KY782107.1	West Nile virus	USA: Illinois, West Chicago suburbs			10986
KY782108.1	West Nile virus	USA: Illinois, West Chicago suburbs			10986
KY782109.1	West Nile virus	USA: Illinois, West Chicago suburbs			10986
KY782110.1	West Nile virus	USA: Illinois, West Chicago suburbs			10986
KY782111.1	West Nile virus	USA: Illinois, West Chicago suburbs			10986
KY782112.1	West Nile virus	USA: Illinois, West Chicago suburbs			10986
KY782114.1	West Nile virus	USA: Illinois, West Chicago suburbs			10986
KY782115.1	West Nile virus	USA: Illinois, West Chicago suburbs			10986
KY782116.1	West Nile virus	USA: Illinois, West Chicago suburbs			10986
KY782117.1	West Nile virus	USA: Illinois, West Chicago suburbs			10986
KY782118.1	West Nile virus	USA: Illinois, West Chicago suburbs			10986
KY782119.1	West Nile virus	USA: Illinois, West Chicago suburbs			10986
KY782120.1	West Nile virus	USA: Illinois, West Chicago suburbs			10986
KY782121.1	West Nile virus	USA: Illinois, West Chicago suburbs			10986
KY782122.1	West Nile virus	USA: Illinois, West Chicago suburbs			10986
KY782123.1	West Nile virus	USA: Illinois, West Chicago suburbs			10986
KY782124.1	West Nile virus	USA: Illinois, West Chicago suburbs			10986
HM488219.1	West Nile virus	USA: Connecticut	cell supernatant	lineage I; passage history: Vero 1; cohort population: WNV_CT	10985
HM488230.1	West Nile virus	USA: Connecticut	cell supernatant	lineage I; passage history: Vero 1; cohort population: WNV_CT	10985
KC333377.1	West Nile virus	USA: Katy, Harris Co., Texas			10985
KC333379.1	West Nile virus	USA: Houston, Harris Co., Texas			10985
KJ501359.1	West Nile virus	USA	kidney and spleen	cell passage history: Vero 1; cohort population: USGS;type: 1	10985
KJ501394.1	West Nile virus	USA	kidney and spleen	cell passage history: Vero 1; cohort population: USGS;type: 1	10985
KJ501497.1	West Nile virus	USA	kidney and spleen	cell passage history: Vero 2; cohort population: USGS;type: 1	10985
KJ501503.1	West Nile virus	USA	kidney and spleen	cell passage history: Vero 1; cohort population: USGS;type: 1	10985
KJ501508.1	West Nile virus	USA	feather pulp	cell passage history: Vero 1; cohort population: USGS;type: 1	10985
EU816454.1	Tick-borne encephalitis virus	Russia	blood of patient		10984
AY262283.1	West Nile virus				10984
KJ501137.1	West Nile virus	USA	mosquito pool	cell passage history: Vero 1; cohort population: WNV_CA;type: 1	10984
KJ501268.1	West Nile virus	USA	kidney and spleen	cell passage history: Vero 2; cohort population: USGS;type: 1	10984
KJ501301.1	West Nile virus	USA	kidney and spleen	cell passage history: Vero 1; cohort population: USGS;type: 1	10984
KJ501317.1	West Nile virus	USA	kidney and spleen	cell passage history: Vero 1; cohort population: USGS;type: 1	10984
KJ501319.1	West Nile virus	USA	kidney and spleen	cell passage history: Vero 1; cohort population: USGS;type: 1	10984
KJ501400.1	West Nile virus	USA	kidney and spleen	cell passage history: Vero 1; cohort population: USGS;type: 1	10984
KJ501420.1	West Nile virus	USA	feather pulp	cell passage history: Vero 1; cohort population: USGS;type: 1	10984
KJ501446.1	West Nile virus	USA	kidney and spleen	cell passage history: Vero 1; cohort population: USGS;type: 1	10984
KJ501447.1	West Nile virus	USA	kidney and spleen	cell passage history: Vero 1; cohort population: USGS;type: 1	10984
KJ501467.1	West Nile virus	USA	blood	cell passage history: Vero 1; cohort population: USGS;type: 1	10984
KJ501471.1	West Nile virus	USA	feather pulp	cell passage history: Vero 1; cohort population: USGS;type: 1	10984
KU705224.1	Japanese encephalitis virus	South Korea: Kyung Kee			10984
KU573080.1	West Nile virus	Italy			10984
GQ851603.1	West Nile virus	Australia			10983
JF915894.1	Japanese encephalitis virus	China			10983
JX123030.1	West Nile virus	Australia			10983
JX123031.1	West Nile virus	Australia			10983
KJ501520.1	West Nile virus	USA	kidney and spleen	cell passage history: Vero 1; cohort population: USGS;type: 1	10983
KT207791.1	West Nile virus	Italy		lineage 2	10983
KU206781.1	West Nile virus	Bulgaria		lineage 2; WNND	10983
KU705228.1	Japanese encephalitis virus	Viet Nam			10983
KC333385.1	West Nile virus	USA: Harris Co., Texas			10982
KJ501295.1	West Nile virus	USA	kidney and spleen	cell passage history: Vero 1; cohort population: USGS;type: 1	10982
KJ501349.1	West Nile virus	USA	brain	cell passage history: Vero 1; cohort population: USGS;type: 1	10982
KJ501390.1	West Nile virus	USA	feather pulp	cell passage history: Vero 1; cohort population: USGS;type: 1	10982
KJ501402.1	West Nile virus	USA	kidney and spleen	cell passage history: Vero 1; cohort population: USGS;type: 1	10982
KJ501463.1	West Nile virus	USA	kidney and spleen	cell passage history: Vero 1; cohort population: USGS;type: 1	10982
MF797870.1	West Nile virus	Cyprus	urine	lineage 1	10982
GQ851602.1	West Nile virus	Australia			10981
JF488086.1	West Nile virus	USA: Connecticut	cell supernatant	lineage I; passage history: Vero 1; cohort population: WNV_CT	10981
KJ501312.1	West Nile virus	USA	feather pulp	cell passage history: Vero 1; cohort population: USGS;type: 1	10981
KJ786936.1	West Nile virus	USA: Kathy, Harris Co., TX			10981
FJ425721.1	West Nile virus	Russia: Volgograd	brain		10980
HM152775.1	West Nile virus	Israel	hospital patient		10980
KJ501337.1	West Nile virus	USA	kidney and spleen	cell passage history: Vero 1; cohort population: USGS;type: 1	10980
KJ501451.1	West Nile virus	USA	kidney and spleen	cell passage history: Vero 1; cohort population: USGS;type: 1	10980
KJ501453.1	West Nile virus	USA	kidney and spleen	cell passage history: Vero 2; cohort population: USGS;type: 1	10980
KJ501498.1	West Nile virus	USA	kidney and spleen	cell passage history: Vero 1; cohort population: USGS;type: 1	10980
KJ501499.1	West Nile virus	USA	kidney and spleen	cell passage history: Vero 1; cohort population: USGS;type: 1	10980
MF984351.1	West Nile virus	Austria	mosquito suspension	lineage 2	10980
AM404308.1	West Nile virus strain PTRoxo	Portugal			10979
AJ965626.2	West Nile virus strain PT6.16				10979
KC333386.1	West Nile virus	USA: Harris Co., Texas			10979
KJ501240.1	West Nile virus	USA	feather	cohort population: USGS;type: 1	10979
KJ501243.1	West Nile virus	USA	kidney and spleen	cell passage history: Vero 1; cohort population: USGS;type: 1	10979
KJ501245.1	West Nile virus	USA	kidney and spleen	cell passage history: Vero 1; cohort population: USGS;type: 1	10979
KJ501253.1	West Nile virus	USA	kidney and spleen	cohort population: USGS;type: 1	10979
KJ501254.1	West Nile virus	USA	feather	cohort population: USGS;type: 1	10979
KJ501256.1	West Nile virus	USA	kidney and spleen	cell passage history: Vero 1; cohort population: USGS;type: 1	10979
KJ501258.1	West Nile virus	USA	feather	cohort population: USGS;type: 1	10979
KJ501264.1	West Nile virus	USA	kidney and spleen	cell passage history: Vero 2; cohort population: USGS;type: 1	10979
KJ501270.1	West Nile virus	USA	kidney and spleen	cell passage history: Vero 1; cohort population: USGS;type: 1	10979
KJ501277.1	West Nile virus	USA	kidney and spleen	cell passage history: Vero 2; cohort population: USGS;type: 1	10979
KJ501286.1	West Nile virus	USA	heart	cell passage history: Vero 1; cohort population: USGS;type: 1	10979
KJ501287.1	West Nile virus	USA	kidney and spleen	cell passage history: Vero 1; cohort population: USGS;type: 1	10979
KJ501289.1	West Nile virus	USA	kidney and spleen	cell passage history: Vero 1; cohort population: USGS;type: 1	10979
KJ501293.1	West Nile virus	USA	kidney and spleen	cell passage history: Vero 1; cohort population: USGS;type: 1	10979
KJ501297.1	West Nile virus	USA	feather	cell passage history: Vero 1; cohort population: USGS;type: 1	10979
KJ501336.1	West Nile virus	USA	kidney and spleen	cell passage history: Vero 1; cohort population: USGS;type: 1	10979
KJ501339.1	West Nile virus	USA	kidney and spleen	cell passage history: Vero 1; cohort population: USGS;type: 1	10979
KJ501345.1	West Nile virus	USA	kidney and spleen	cell passage history: Vero 1; cohort population: USGS;type: 1	10979
KJ501364.1	West Nile virus	USA	kidney and spleen	cell passage history: Vero 1; cohort population: USGS;type: 1	10979
KJ501365.1	West Nile virus	USA	kidney and spleen	cell passage history: Vero 1; cohort population: USGS;type: 1	10979
KJ501374.1	West Nile virus	USA	kidney and spleen	cell passage history: Vero 1; cohort population: USGS;type: 1	10979
KJ501375.1	West Nile virus	USA	kidney and spleen	cell passage history: Vero 1; cohort population: USGS;type: 1	10979
KJ501377.1	West Nile virus	USA	kidney and spleen	cell passage history: Vero 1; cohort population: USGS;type: 1	10979
KJ501379.1	West Nile virus	USA	kidney and spleen	cell passage history: Vero 1; cohort population: USGS;type: 1	10979
KJ501387.1	West Nile virus	USA	kidney and spleen	cell passage history: Vero 1; cohort population: USGS;type: 1	10979
KJ501396.1	West Nile virus	USA	feather pulp	cell passage history: Vero 1; cohort population: USGS;type: 1	10979
KJ501401.1	West Nile virus	USA	kidney and spleen	cell passage history: Vero 1; cohort population: USGS;type: 1	10979
KJ501418.1	West Nile virus	USA	feather pulp	cell passage history: Vero 1; cohort population: USGS;type: 1	10979
KJ501423.1	West Nile virus	USA	feather pulp	cell passage history: Vero 1; cohort population: USGS;type: 1	10979
KJ501424.1	West Nile virus	USA	feather pulp	cell passage history: Vero 1; cohort population: USGS;type: 1	10979
KJ501425.1	West Nile virus	USA	feather pulp	cell passage history: Vero 1; cohort population: USGS;type: 1	10979
KJ501427.1	West Nile virus	USA	kidney and spleen	cell passage history: Vero 1; cohort population: USGS;type: 1	10979
KJ501434.1	West Nile virus	USA	feather	cell passage history: Vero 1; cohort population: USGS;type: 1	10979
KJ501441.1	West Nile virus	USA	kidney and spleen	cohort population: USGS;type: 1	10979
KJ501450.1	West Nile virus	USA	kidney and spleen	cell passage history: Vero 2; cohort population: USGS;type: 1	10979
KJ501452.1	West Nile virus	USA	kidney and spleen	cell passage history: Vero 1; cohort population: USGS;type: 1	10979
KJ501454.1	West Nile virus	USA	kidney and spleen	cell passage history: Vero 1; cohort population: USGS;type: 1	10979
KJ501455.1	West Nile virus	USA	kidney and spleen	cell passage history: Vero 1; cohort population: USGS;type: 1	10979
KJ501458.1	West Nile virus	USA	kidney and spleen	cell passage history: Vero 1; cohort population: USGS;type: 1	10979
KJ501465.1	West Nile virus	USA	kidney and spleen	cell passage history: Vero 2; cohort population: USGS;type: 1	10979
KJ501476.1	West Nile virus	USA	kidney and spleen	cell passage history: Vero 1; cohort population: USGS;type: 1	10979
KJ501478.1	West Nile virus	USA	kidney and spleen	cell passage history: Vero 1; cohort population: USGS;type: 1	10979
KJ501484.1	West Nile virus	USA	kidney and spleen	cell passage history: Vero 1; cohort population: USGS;type: 1	10979
KJ501494.1	West Nile virus	USA	kidney and spleen	cell passage history: Vero 1; cohort population: USGS;type: 1	10979
KJ501514.1	West Nile virus	USA	kidney and spleen	cell passage history: Vero 1; cohort population: USGS;type: 1	10979
KJ501515.1	West Nile virus	USA	kidney and spleen	cell passage history: Vero 2; cohort population: USGS;type: 1	10979
KJ501517.1	West Nile virus	USA	kidney and spleen	cell passage history: Vero 1; cohort population: USGS;type: 1	10979
KJ501524.1	West Nile virus	USA	feather pulp	cell passage history: Vero 1; cohort population: USGS;type: 1	10979
KJ501530.1	West Nile virus	USA	feather	cell passage history: Vero 1; cohort population: USGS;type: 1	10979
MF984350.1	West Nile virus	Austria	brain	lineage 2	10979
AY184212.1	Japanese encephalitis virus	Indonesia		isolated in 1981	10978
GU828000.1	West Nile virus	USA: Texas			10978
KJ501271.1	West Nile virus	USA	kidney and spleen	cell passage history: Vero 1; cohort population: USGS;type: 1	10978
KJ501278.1	West Nile virus	USA	kidney and spleen	cell passage history: Vero 1; cohort population: USGS;type: 1	10978
KJ501353.1	West Nile virus	USA	feather pulp	cell passage history: Vero 1; cohort population: USGS;type: 1	10978
KJ501362.1	West Nile virus	USA	kidney and spleen	cell passage history: Vero 2; cohort population: USGS;type: 1	10978
KJ501397.1	West Nile virus	USA	kidney and spleen	cell passage history: Vero 1; cohort population: USGS;type: 1	10978
KJ501416.1	West Nile virus	USA	feather pulp	cell passage history: Vero 1; cohort population: USGS;type: 1	10978
KJ501437.1	West Nile virus	USA	oral swab	cohort population: USGS;type: 1	10978
KJ501473.1	West Nile virus	USA	kidney and spleen	cell passage history: Vero 1; cohort population: USGS;type: 1	10978
KJ501487.1	West Nile virus	USA	feather pulp	cell passage history: Vero 1; cohort population: USGS;type: 1	10978
KJ501493.1	West Nile virus	USA	kidney and spleen	cell passage history: Vero 1; cohort population: USGS;type: 1	10978
KJ501504.1	West Nile virus	USA	feather	cell passage history: Vero 1; cohort population: USGS;type: 1	10978
KJ501507.1	West Nile virus	USA	kidney and spleen	cell passage history: Vero 1; cohort population: USGS;type: 1	10978
KJ501509.1	West Nile virus	USA	kidney and spleen	cell passage history: Vero 2; cohort population: USGS;type: 1	10978
KY426764.1	Usutu virus	Germany			10978
AB196923.1	Japanese encephalitis virus				10977
AB196924.1	Japanese encephalitis virus				10977
AB196925.1	Japanese encephalitis virus			cDNA derived recombinant virus	10977
AB196926.1	Japanese encephalitis virus			cDNA derived recombinant virus	10977
EF543861.1	Japanese encephalitis virus				10977
AJ965628.2	West Nile virus strain PT5.2				10977
FJ185036.1	Japanese encephalitis virus	China			10977
FJ185037.1	Japanese encephalitis virus	China			10977
AF080251.1	Japanese encephalitis virus	India		grown in Aedes albopictus cell line C6/36	10977
AF069076.1	Japanese encephalitis virus				10977
AF486638.1	Japanese encephalitis virus			vaccine strain	10977
AY849939.1	Japanese encephalitis virus				10977
AB551990.1	Japanese encephalitis virus	Japan: Tokyo	swine serum	isolated in 1975	10977
EF571853.1	Japanese encephalitis virus	Japan		passaged once in Vero cells; virus obtained from the Diagnostic and Reference Laboratory, Arboviruses Diseases Branch, Division of Vector-Borne Infectious Diseases (DVBID), Centers for Disease Control and Prevention (CDC), 3150 Rampart Road, Fort Collins, CO 80521	10977
JN381853.1	Japanese encephalitis virus				10977
JN381854.1	Japanese encephalitis virus				10977
JN381855.1	Japanese encephalitis virus				10977
JN381856.1	Japanese encephalitis virus				10977
JN381857.1	Japanese encephalitis virus				10977
JN381858.1	Japanese encephalitis virus				10977
JN381859.1	Japanese encephalitis virus				10977
JN381860.1	Japanese encephalitis virus				10977
JN381861.1	Japanese encephalitis virus				10977
JN381862.1	Japanese encephalitis virus				10977
JN381863.1	Japanese encephalitis virus				10977
JN381864.1	Japanese encephalitis virus				10977
JN381865.1	Japanese encephalitis virus				10977
JN381866.1	Japanese encephalitis virus				10977
JN381867.1	Japanese encephalitis virus				10977
JN381868.1	Japanese encephalitis virus				10977
JN381869.1	Japanese encephalitis virus				10977
JN381870.1	Japanese encephalitis virus				10977
JN381871.1	Japanese encephalitis virus				10977
JN381872.1	Japanese encephalitis virus				10977
JF706269.1	Japanese encephalitis virus	China	CSF		10977
JF706272.1	Japanese encephalitis virus	China			10977
JF706273.1	Japanese encephalitis virus	China	CSF		10977
JF706275.1	Japanese encephalitis virus	China	CSF		10977
JF706276.1	Japanese encephalitis virus	China			10977
JF706280.1	Japanese encephalitis virus	China	CSF		10977
JF706283.1	Japanese encephalitis virus	China	CSF		10977
JF706284.1	Japanese encephalitis virus	China	blood		10977
JF706285.1	Japanese encephalitis virus	China	blood		10977
JN604986.1	Japanese encephalitis virus	South Korea		live-attenuated vaccine strain	10977
JX131374.1	Japanese encephalitis virus	India	serum	genotype: III	10977
HE861351.1	Japanese encephalitis virus				10977
KF907505.1	Japanese encephalitis virus	Taiwan		defective interfering RNA variant selected from JEV NT109; available from European Virus Archive collection;genotype: 3	10977
AB569990.2	Japanese encephalitis virus	Japan:Okinawa, Okinawa Island	Mosquito pool		10977
AB569988.2	Japanese encephalitis virus	Japan:Okinawa, Okinawa Island	Mosquito pool		10977
AB569985.2	Japanese encephalitis virus	Japan:Okinawa, Okinawa Island	swine serum		10977
AB569984.2	Japanese encephalitis virus	Japan:Okinawa, Okinawa Island	swine serum		10977
AB569983.2	Japanese encephalitis virus	Japan:Okinawa, Okinawa Island	swine serum		10977
AB569981.2	Japanese encephalitis virus	Japan:Okinawa, Okinawa Island	swine serum		10977
AB569980.2	Japanese encephalitis virus	Japan:Okinawa, Okinawa Island	swine serum		10977
KJ501195.1	West Nile virus	USA	mosquito pool	cell passage history: Vero 1; cohort population: WNV_CA;type: 1	10977
KJ501249.1	West Nile virus	USA	kidney and spleen	cell passage history: Vero 1; cohort population: USGS;type: 1	10977
KJ501352.1	West Nile virus	USA	feather pulp	cell passage history: Vero 1; cohort population: USGS;type: 1	10977
KJ501356.1	West Nile virus	USA	kidney and spleen	cell passage history: Vero 1; cohort population: USGS;type: 1	10977
KJ501382.1	West Nile virus	USA	brain	cell passage history: Vero 1; cohort population: USGS;type: 1	10977
KJ501421.1	West Nile virus	USA	feather pulp	cell passage history: Vero 1; cohort population: USGS;type: 1	10977
KJ501428.1	West Nile virus	USA	kidney and spleen	cell passage history: Vero 1; cohort population: USGS;type: 1	10977
KJ501500.1	West Nile virus	USA	brain	cell passage history: Vero 1; cohort population: USGS;type: 1	10977
KT239164.1	Japanese encephalitis virus	India			10977
KU323483.1	Japanese encephalitis virus			the parental strain of SA14-14-2	10977
KT447437.1	Japanese encephalitis virus	South Korea		live-attenuated vaccine virus derived from wild-type Anyang strain	10977
KX965684.1	Japanese encephalitis virus	China		genotype: III	10977
MF002373.1	Japanese encephalitis virus	China			10977
MF326270.1	Japanese encephalitis virus	China			10977
MH258848.1	Japanese encephalitis virus	China			10977
MH258849.1	Japanese encephalitis virus	China		live attenuated vaccine master seed	10977
MH258850.1	Japanese encephalitis virus	China		live attenuated vaccine	10977
MH258851.1	Japanese encephalitis virus	China		live attenuated vaccine primary seed	10977
MH258852.1	Japanese encephalitis virus	China		live attenuated vaccine	10977
MH258853.1	Japanese encephalitis virus	China		live attenuated vaccine working seed	10977
MH753130.1	Japanese encephalitis virus	China		genotype: GIII	10977
MH753131.1	Japanese encephalitis virus	China		genotype: GIII	10977
MH753132.1	Japanese encephalitis virus	China		genotype: GIII	10977
MK801805.1	Tick-borne encephalitis virus	Finland		subtype: European	10977
MK585066.1	Japanese encephalitis virus	China			10977
L48961.1	Japanese encephalitis virus				10976
EF107523.1	Japanese encephalitis virus	China	brain tissue		10976
D90195.1	Japanese encephalitis virus			pathogenesis, viral attenuation	10976
D90194.1	Japanese encephalitis virus			pathogenesis, viral attenuation	10976
EF623989.1	Japanese encephalitis virus	India: Maharashtra, Bhandara district	Culex quinquefasciatus pool 04940-4		10976
M18370.1	Japanese encephalitis virus				10976
AF315119.1	Japanese encephalitis virus			vaccine strain	10976
AF014160.1	Japanese encephalitis virus				10976
AF014161.1	Japanese encephalitis virus				10976
AF098735.1	Japanese encephalitis virus	Taiwan			10976
AF098736.1	Japanese encephalitis virus	Taiwan			10976
AF098737.1	Japanese encephalitis virus	Taiwan			10976
AF221499.1	Japanese encephalitis virus				10976
AF221500.1	Japanese encephalitis virus				10976
AF416457.1	Japanese encephalitis virus				10976
U47032.1	Japanese encephalitis virus				10976
AF075723.1	Japanese encephalitis virus				10976
U14163.1	Japanese encephalitis virus				10976
AY508812.1	Japanese encephalitis virus			swine vaccine strain; adapted from strain JaOH0566 for growth at 25 degrees celcius in monkey kidney cell line	10976
AY508813.1	Japanese encephalitis virus				10976
EF623987.1	Japanese encephalitis virus	India: UP, Lakhimpur district	human blood clot during encephalitis outbreak		10976
EF623988.1	Japanese encephalitis virus	India: UP, Gorakhpur	human blood clot during encephalitis outbreak		10976
JN711458.1	Japanese encephalitis virus	China		genotype: 3	10976
JN864064.1	Japanese encephalitis virus	China: Yunnan			10976
JQ086762.1	Japanese encephalitis virus	China			10976
JQ086763.1	Japanese encephalitis virus	China			10976
JX015522.1	West Nile virus	USA: El Paso, Texas			10976
KF297915.1	Japanese encephalitis virus	China: Guangdong	aborted fetuses	genotype: 3	10976
KF297916.1	Japanese encephalitis virus	China: Guizhou	seminal fluid	highly virulent;genotype: 3	10976
AB569982.2	Japanese encephalitis virus	Japan:Okinawa, Okinawa Island	swine serum		10976
KJ501281.1	West Nile virus	USA	kidney and spleen	cell passage history: Vero 1; cohort population: USGS;type: 1	10976
KJ501347.1	West Nile virus	USA	kidney and spleen	cell passage history: Vero 1; cohort population: USGS;type: 1	10976
KJ501358.1	West Nile virus	USA	kidney and spleen	cell passage history: Vero 1; cohort population: USGS;type: 1	10976
KJ501381.1	West Nile virus	USA	brain	cell passage history: Vero 1; cohort population: USGS;type: 1	10976
KJ501521.1	West Nile virus	USA	brain	cell passage history: Vero 1; cohort population: USGS;type: 1	10976
KJ501522.1	West Nile virus	USA	kidney and spleen	cell passage history: Vero 1; cohort population: USGS;type: 1	10976
KR265316.1	Japanese encephalitis virus	China			10976
KT224356.1	Tyuleniy virus	Russia: Far East	birds colony, islands (rocks) in the Sea of Okhotsk		10976
KU363309.1	Japanese encephalitis virus	China	brain of stillborn pig	genotype: 3	10976
KP164498.2	Japanese encephalitis virus	India	brain	genotype: GIII	10976
KY426763.1	Usutu virus	Germany			10976
MH753128.1	Japanese encephalitis virus	China	swine brain	genotype: GIII	10976
NC_001437.1	Japanese encephalitis virus				10976
MH385014.1	Japanese encephalitis virus	China		genotype: I	10976
AF206518.2	West Nile virus	USA:Connecticut, Greenwich-Stanford town line			10975
DQ080063.1	West Nile virus	Mexico:Baja Calfornia Norte			10975
DQ080069.1	West Nile virus	Mexico:Tamaulipas			10975
JN381873.1	Japanese encephalitis virus				10975
JN711459.1	Japanese encephalitis virus	China		genotype: 3	10975
KJ501241.1	West Nile virus	USA	feather	cell passage history: Vero 1; cohort population: USGS;type: 1	10975
KJ501294.1	West Nile virus	USA	feather pulp	cell passage history: Vero 1; cohort population: USGS;type: 1	10975
KJ501342.1	West Nile virus	USA	brain	cell passage history: Vero 1; cohort population: USGS;type: 1	10975
KJ501391.1	West Nile virus	USA	feather pulp	cell passage history: Vero 1; cohort population: USGS;type: 1	10975
KJ501414.1	West Nile virus	USA	kidney and spleen	cell passage history: Vero 1; cohort population: USGS;type: 1	10975
KJ501469.1	West Nile virus	USA	feather	cell passage history: Vero 1; cohort population: USGS;type: 1	10975
KF823806.1	West Nile virus	Italy: Lombardia region, Mantova	urine	lineage II	10975
KR108246.1	Bagaza virus	Spain	brain		10975
KF647252.1	West Nile virus	Italy: Veneto region, Rovigo	urine	lineage II	10974
KJ501178.1	West Nile virus	USA	mosquito pool	cell passage history: Vero 1; cohort population: WNV_CA;type: 1	10974
KJ501506.1	West Nile virus	USA	feather	cell passage history: Vero 1; cohort population: USGS;type: 1	10974
KF921933.1	Dengue virus 1	Cambodia	cell supernatant	cell passage history: C6/36 passage number unknown; cohort population: PDVI IPC;type: 1	10973
KJ501422.1	West Nile virus	USA	feather pulp	cell passage history: Vero 1; cohort population: USGS;type: 1	10973
KJ501492.1	West Nile virus	USA	kidney and spleen	cell passage history: Vero 1; cohort population: USGS;type: 1	10973
KJ501519.1	West Nile virus	USA	kidney and spleen	cell passage history: Vero 1; cohort population: USGS;type: 1	10973
KY294722.1	Usutu virus	Germany			10973
AF317203.1	West Nile virus	Russia: Volgograd		isolated from brain of patient that died of encephalitis in September 1999	10972
AY765264.1	West Nile virus			lineage 3	10972
DQ080060.1	West Nile virus	Mexico:Baja Calfornia Norte			10972
KJ501284.1	West Nile virus	USA	kidney and spleen	cell passage history: Vero 1; cohort population: USGS;type: 1	10972
KJ501348.1	West Nile virus	USA	brain	cell passage history: Vero 1; cohort population: USGS;type: 1	10972
KJ501355.1	West Nile virus	USA	kidney and spleen	cell passage history: Vero 1; cohort population: USGS;type: 1	10972
KY782113.1	West Nile virus	USA: Illinois, West Chicago suburbs			10972
KJ501392.1	West Nile virus	USA	feather pulp	cell passage history: Vero 1; cohort population: USGS;type: 1	10971
KJ501523.1	West Nile virus	USA	kidney and spleen	cell passage history: Vero 1; cohort population: USGS;type: 1	10971
AF254452.1	Japanese encephalitis virus	Taiwan		isolated in 1990	10970
AF254453.1	Japanese encephalitis virus	Taiwan: Liu-Chiu islet		isolated in 1997	10970
AY303791.1	Japanese encephalitis virus			small plaque variant	10970
AY303792.1	Japanese encephalitis virus			large plaque variant	10970
AY303793.1	Japanese encephalitis virus			small plaque variant	10970
AY303794.1	Japanese encephalitis virus			large plaque variant	10970
AY303795.1	Japanese encephalitis virus			large plaque variant	10970
AY303796.1	Japanese encephalitis virus			large plaque variant	10970
AY303797.1	Japanese encephalitis virus			small plaque variant	10970
AY303798.1	Japanese encephalitis virus			small plaque variant	10970
KJ501378.1	West Nile virus	USA	kidney and spleen	cell passage history: Vero 1; cohort population: USGS;type: 1	10970
DQ118127.1	West Nile virus	Hungary			10969
M55506.1	Japanese encephalitis virus				10969
U15763.1	Japanese encephalitis virus				10969
JF719065.1	West Nile virus	Italy			10969
KY885009.1	Japanese encephalitis virus				10969
KX816650.1	Usutu virus	Italy			10969
MH184573.1	Japanese encephalitis virus	China		genotype: I	10969
GQ199609.1	Japanese encephalitis virus	South Korea		pBACSP6/JVFLx/XbaI-derived	10968
AY585242.1	Japanese encephalitis virus	South Korea		isolated in 1987	10968
AY585243.1	Japanese encephalitis virus	South Korea		plaque-purified, large-plaque-forming virus from the JEV K87P39 strain	10968
AB551991.1	Japanese encephalitis virus	Japan: Tokyo	swine serum	isolated in 1990	10968
AB551992.1	Japanese encephalitis virus	Japan: Tokyo	swine serum	isolated in 1991	10968
JF920747.1	West Nile virus	USA: Connecticut	cell supernatant	lineage I; passage history: Vero 1; cohort population: WNV_CT	10968
KC915016.1	Japanese encephalitis virus	China	swine brain		10968
KJ501267.1	West Nile virus	USA	brain	cell passage history: Vero 1; cohort population: USGS;type: 1	10968
KR908703.1	Japanese encephalitis virus	South Korea		genotype: 3	10968
KY650724.1	Japanese encephalitis virus	China: Zhejiang		genotype: 3	10968
KY650725.1	Japanese encephalitis virus	China: Zhejiang		genotype: 3	10968
MH184570.1	Japanese encephalitis virus	China		genotype: I	10968
HM488257.1	Dengue virus 2	Guam	cell supernatant	passage history: C6/36 2; cohort population: CDC Reference Collection;type: 2	10967
KC333382.1	West Nile virus	USA: Houston, Harris Co., Texas			10967
KJ883349.1	West Nile virus	Greece	urine	lineage II	10967
KT229574.1	Japanese encephalitis virus	China: Yunnan Province		genotype: I	10967
MH184571.1	Japanese encephalitis virus	China		genotype: I	10967
MK801808.1	Tick-borne encephalitis virus	Finland		subtype: European	10967
KJ501111.1	West Nile virus	USA	mosquito pool	cell passage history: Vero 1; cohort population: WNV_CA;type: 1	10966
KJ501248.1	West Nile virus	USA	kidney and spleen	cell passage history: Vero 1; cohort population: USGS;type: 1	10966
KT359349.1	West Nile virus	Hungary	urine	lineage-2	10966
MH184567.1	Japanese encephalitis virus	China		genotype: I	10966
MH184569.1	Japanese encephalitis virus	China		genotype: I	10966
AB051292.1	Japanese encephalitis virus				10965
AB241118.1	Japanese encephalitis virus	Japan: Mie	swine serum		10965
AB241119.1	Japanese encephalitis virus	Japan: Mie	swine serum		10965
EU429297.1	Japanese encephalitis virus	China			10965
GU205163.1	Japanese encephalitis virus	China: Guangxi			10965
HM228921.1	Japanese encephalitis virus	Viet Nam	blood	genotype: 1	10965
GU187972.1	Japanese encephalitis virus	China		genotype: I; PCR_primers=fwd_name: P1, rev_name: P7	10965
HM366552.1	Japanese encephalitis virus	China	cerebrospinal fluid	genotype: 1	10965
AB594829.1	Japanese encephalitis virus	Japan:Tottori	horse cerebrum		10965
HQ652538.1	Japanese encephalitis virus	China			10965
JN381830.1	Japanese encephalitis virus				10965
JN381831.1	Japanese encephalitis virus				10965
JN381832.1	Japanese encephalitis virus				10965
JN381833.1	Japanese encephalitis virus				10965
JN381834.1	Japanese encephalitis virus				10965
JN381835.1	Japanese encephalitis virus				10965
JN381836.1	Japanese encephalitis virus				10965
JN381837.1	Japanese encephalitis virus				10965
JN381838.1	Japanese encephalitis virus				10965
JN381840.1	Japanese encephalitis virus				10965
JN381841.1	Japanese encephalitis virus				10965
JN381842.1	Japanese encephalitis virus				10965
JN381843.1	Japanese encephalitis virus				10965
JN381844.1	Japanese encephalitis virus				10965
JN381845.1	Japanese encephalitis virus				10965
JN381846.1	Japanese encephalitis virus				10965
JN381847.1	Japanese encephalitis virus				10965
JN381848.1	Japanese encephalitis virus				10965
JN381849.1	Japanese encephalitis virus				10965
JN381850.1	Japanese encephalitis virus				10965
JN381851.1	Japanese encephalitis virus				10965
JN381852.1	Japanese encephalitis virus				10965
JF706267.1	Japanese encephalitis virus	China			10965
JF706268.1	Japanese encephalitis virus	China			10965
JF706270.1	Japanese encephalitis virus	China			10965
JF706271.1	Japanese encephalitis virus	China			10965
JF706274.1	Japanese encephalitis virus	China			10965
JF706277.1	Japanese encephalitis virus	China			10965
JF706278.1	Japanese encephalitis virus	China			10965
JF706279.1	Japanese encephalitis virus	China			10965
JF706281.1	Japanese encephalitis virus	China			10965
JF706282.1	Japanese encephalitis virus	China			10965
JF706286.1	Japanese encephalitis virus	China			10965
HQ893545.1	Japanese encephalitis virus	China	brain		10965
JF499788.1	Japanese encephalitis virus	Taiwan			10965
JF499789.1	Japanese encephalitis virus	Taiwan			10965
JF499790.1	Japanese encephalitis virus	Taiwan			10965
AB698905.1	Japanese encephalitis virus	Japan: Mie			10965
AB698906.1	Japanese encephalitis virus	Japan: Mie			10965
AB698907.1	Japanese encephalitis virus	Japan: Tokyo			10965
AB698908.1	Japanese encephalitis virus	Japan: Tokyo			10965
AB698909.1	Japanese encephalitis virus	Japan: Mie			10965
JQ031753.1	Japanese encephalitis virus	Taiwan		passaged in BHK cells	10965
KC196115.1	Japanese encephalitis virus	Laos	CSF	genotype: I	10965
FJ495189.1	Japanese encephalitis virus	China	swine brain		10965
AB830335.1	Japanese encephalitis virus	Japan:Miyazaki			10965
AB569989.2	Japanese encephalitis virus	Japan:Okinawa, Okinawa Island	Mosquito pool		10965
AB569987.2	Japanese encephalitis virus	Japan:Okinawa, Okinawa Island	Mosquito pool		10965
AB471670.2	Japanese encephalitis virus	Japan:Okinawa, Okinawa Island	swine serum		10965
AB471669.2	Japanese encephalitis virus	Japan:Okinawa, Okinawa Island	swine serum		10965
AB471668.2	Japanese encephalitis virus	Japan:Okinawa, Okinawa Island	swine serum		10965
AB471667.2	Japanese encephalitis virus	Japan:Okinawa, Okinawa Island	swine serum		10965
AB471666.2	Japanese encephalitis virus	Japan:Okinawa, Okinawa Island	swine serum		10965
KM658163.1	Japanese encephalitis virus	China	brain	genotype: 1	10965
KT229572.1	Japanese encephalitis virus	China: Yunnan Province		genotype: I	10965
KT229573.1	Japanese encephalitis virus	China: Yunnan Province		genotype: I	10965
KT229575.1	Japanese encephalitis virus	China: Yunnan Province		genotype: I	10965
AB981183.1	Japanese encephalitis virus	Japan: Yamaguchi, Yoshida			10965
AB981184.1	Japanese encephalitis virus	Japan: Yamaguchi, Yoshida			10965
KT957419.1	Japanese encephalitis virus	China: Yunnan Province		genotype: I	10965
KT957420.1	Japanese encephalitis virus	China: Yunnan Province		genotype: I	10965
KT957421.1	Japanese encephalitis virus	China: Yunnan Province		genotype: I	10965
KT957422.1	Japanese encephalitis virus	China: Yunnan Province		genotype: I	10965
KT957423.1	Japanese encephalitis virus	China: Yunnan Province		genotype: I	10965
KU351667.1	Japanese encephalitis virus	China: Sichuan province			10965
KU351668.1	Japanese encephalitis virus	China: Sichuan province	brain		10965
KU508408.1	Japanese encephalitis virus	China	brain	genotype: 1	10965
KU508409.1	Japanese encephalitis virus	China	brain	genotype: 1	10965
MF542268.1	Japanese encephalitis virus	China		genotype: GI	10965
MF124315.1	Japanese encephalitis virus	China			10965
MF124316.1	Japanese encephalitis virus	China			10965
KY650726.1	Japanese encephalitis virus	China: Zhejiang		genotype: 1	10965
KY650727.1	Japanese encephalitis virus	China: Zhejiang		genotype: 1	10965
MH165313.1	Japanese encephalitis virus	China	brain		10965
MH753127.1	Japanese encephalitis virus	China	swine brain	genotype: GI	10965
MH753129.1	Japanese encephalitis virus	China		genotype: GI	10965
MH753133.1	Japanese encephalitis virus	China		genotype: GI	10965
MH184568.1	Japanese encephalitis virus	China		genotype: I	10965
EU880214.1	Japanese encephalitis virus	China			10964
EU693899.1	Japanese encephalitis virus	China		type: I	10964
GU556217.1	Japanese encephalitis virus	China	serum	genotype: I	10964
AF217620.1	Japanese encephalitis virus	Australia			10964
GQ851608.1	West Nile virus	Central African Republic			10964
JN381839.1	Japanese encephalitis virus				10964
KJ501413.1	West Nile virus	USA	kidney and spleen	cell passage history: Vero 1; cohort population: USGS;type: 1	10964
KJ922513.1	Tick-borne encephalitis virus	Czech Republic	serum		10964
KJ922515.1	Tick-borne encephalitis virus	Czech Republic	serum		10964
KR908702.1	Japanese encephalitis virus	South Korea: Gunsan-si		genotype: 1	10964
KY426758.1	Usutu virus	Germany			10964
MH184572.1	Japanese encephalitis virus	China		genotype: I	10964
MH184575.1	Japanese encephalitis virus	China		genotype: I	10964
AF045551.2	Japanese encephalitis virus				10963
AY316157.1	Japanese encephalitis virus				10963
KP780837.1	West Nile virus	Austria			10963
KP780838.1	West Nile virus	Austria			10963
KP780839.1	West Nile virus	Austria			10963
KP780840.1	West Nile virus	Austria			10963
M12294.2	West Nile virus				10962
GQ851607.1	West Nile virus	Nigeria			10962
JQ287667.1	Dengue virus 1	Viet Nam: South	plasma	cohort population: FR;type: 1	10962
KJ501236.1	West Nile virus	USA	feather	cell passage history: Vero 1; cohort population: USGS;type: 1	10962
KJ501246.1	West Nile virus	USA	kidney and spleen	cell passage history: Vero 1; cohort population: USGS;type: 1	10962
KJ501283.1	West Nile virus	USA	kidney and spleen	cell passage history: Vero 2; cohort population: USGS;type: 1	10962
KJ501288.1	West Nile virus	USA	kidney and spleen	cell passage history: Vero 1; cohort population: USGS;type: 1	10962
KJ501464.1	West Nile virus	USA	kidney and spleen	cell passage history: Vero 1; cohort population: USGS;type: 1	10962
KY426750.1	Usutu virus	Germany			10962
NC_001563.2	West Nile virus			lineage 2	10962
FJ766332.1	West Nile virus	Spain		maintained in Vero cells	10961
GQ918133.2	Japanese encephalitis virus				10961
KX945367.1	Japanese encephalitis virus	Angola		genotype: G3	10961
MH753126.1	Japanese encephalitis virus	China	swine brain	genotype: GIII	10961
AY898809.1	Alfuy virus	Australia			10960
FJ766331.1	West Nile virus	Spain		maintained in BSR cells	10960
KJ501102.1	West Nile virus	USA	mosquito pool	cell passage history: Vero 1; cohort population: WNV_CA;type: 1	10960
KJ501331.1	West Nile virus	USA	kidney and spleen	cell passage history: Vero 1; cohort population: USGS;type: 1	10960
KJ501479.1	West Nile virus	USA	kidney and spleen	cell passage history: Vero 1; cohort population: USGS;type: 1	10960
KJ501482.1	West Nile virus	USA	kidney and spleen	cell passage history: Vero 1; cohort population: USGS;type: 1	10960
KX357114.1	Japanese encephalitis virus	China			10960
KY426770.1	Usutu virus	Germany			10960
GU828001.1	West Nile virus	USA: Texas			10959
GU828004.1	West Nile virus	USA: Texas			10959
KJ501260.1	West Nile virus	USA	feather	cohort population: USGS;type: 1	10959
KJ501340.1	West Nile virus	USA	kidney and spleen	cell passage history: Vero 1; cohort population: USGS;type: 1	10959
AB917090.1	Tembusu virus	China: Jiangsu	goose mix tissues		10959
KY315178.1	Usutu virus	Belgium	brain tissue		10959
GU828002.1	West Nile virus	USA: Texas			10958
AB853904.1	Japanese encephalitis virus	Japan: Aichi			10958
KJ501526.1	West Nile virus	USA	kidney, spleen, and brain	cell passage history: Vero 2; cohort population: USGS;type: 1	10958
HQ671669.1	West Nile virus		spleen	lineage I; isolated from experimentally infected host	10957
KJ501217.1	West Nile virus	USA	mosquito pool	cohort population: WNV_CO;type: 1	10957
KJ501233.1	West Nile virus	USA	kidney and spleen	cell passage history: Vero 1; cohort population: USGS;type: 1	10957
KJ501247.1	West Nile virus	USA	kidney and spleen	cell passage history: Vero 1; cohort population: USGS;type: 1	10957
KJ501272.1	West Nile virus	USA	kidney and spleen	cell passage history: Vero 1; cohort population: USGS;type: 1	10957
DQ080057.1	West Nile virus	USA:Los Angeles, California			10956
AB920399.1	Japanese encephalitis virus	Japan: Okinawa	swine serum		10956
MH184574.1	Japanese encephalitis virus	China		genotype: I	10956
MH184576.1	Japanese encephalitis virus	China		genotype: I	10956
KJ501350.1	West Nile virus	USA	kidney, spleen, and heart	cell passage history: Vero 1; cohort population: USGS;type: 1	10955
KX254416.1	Japanese encephalitis virus	China		vaccine strain	10955
JX015515.1	West Nile virus	USA: El Paso, Texas			10954
JX503096.1	West Nile virus	USA			10954
KJ501117.1	West Nile virus	USA	mosquito pool	cell passage history: Vero 1; cohort population: WNV_CA;type: 1	10954
KX555628.1	Usutu virus	Italy			10954
KY426751.1	Usutu virus	Germany			10954
MF380424.1	Bagaza virus	Senegal	Matam		10954
MF380425.1	Bagaza virus	Senegal	Diawara		10954
MF380426.1	Bagaza virus	Senegal	Diawara		10954
MF380427.1	Bagaza virus	Senegal	Barkedji		10954
MF380428.1	Bagaza virus	Senegal	Barkedji		10954
MF380429.1	Bagaza virus	Cote d'Ivoire	Dezidougou		10954
MF380430.1	Bagaza virus	Senegal	Dakar-Bango		10954
MF380431.1	Bagaza virus	Senegal	Barkedji		10954
MF380432.1	Bagaza virus	Senegal	Diawara		10954
MF380433.1	Bagaza virus	Senegal	Diawara		10954
MF380434.1	Bagaza virus	Senegal	Barkedji		10954
JF719066.1	West Nile virus	Italy			10953
KC852193.1	Murray Valley encephalitis virus	Australia		genotype: 2	10953
KC852194.1	Murray Valley encephalitis virus	Australia	mosquito C6/36 cells	genotype: 2	10953
KC852195.1	Murray Valley encephalitis virus	Australia	avian DF1 cells	genotype: 2	10953
KC852196.1	Murray Valley encephalitis virus	Australia	C6/36-DF1 cells	genotype: 2	10953
KF751871.1	Murray Valley encephalitis virus	Australia		genotype: 2	10953
KJ501274.1	West Nile virus	USA	kidney and spleen	cell passage history: Vero 2; cohort population: USGS;type: 1	10953
KJ501368.1	West Nile virus	USA	kidney and spleen	cell passage history: Vero 1; cohort population: USGS;type: 1	10953
KJ501408.1	West Nile virus	USA	feather pulp	cell passage history: Vero 1; cohort population: USGS;type: 1	10953
KJ501411.1	West Nile virus	USA	liver and spleen	cell passage history: Vero 1; cohort population: USGS;type: 1	10953
KJ501462.1	West Nile virus	USA	kidney and spleen	cell passage history: Vero 1; cohort population: USGS;type: 1	10953
KJ501490.1	West Nile virus	USA	kidney and spleen	cell passage history: Vero 1; cohort population: USGS;type: 1	10953
KJ501505.1	West Nile virus	USA	kidney and spleen	cell passage history: Vero 1; cohort population: USGS;type: 1	10953
KJ501351.1	West Nile virus	USA	feather pulp	cell passage history: Vero 1; cohort population: USGS;type: 1	10952
L78128.1	Japanese encephalitis virus				10951
GQ851606.1	West Nile virus	Senegal			10951
KJ501120.1	West Nile virus	USA	mosquito pool	cell passage history: Vero 1; cohort population: WNV_CA;type: 1	10951
KJ501141.1	West Nile virus	USA	mosquito pool	cell passage history: Vero 1; cohort population: WNV_CA;type: 1	10951
KJ501259.1	West Nile virus	USA	feather	cohort population: USGS;type: 1	10951
KJ501262.1	West Nile virus	USA	feather	cohort population: USGS;type: 1	10951
KJ501321.1	West Nile virus	USA	kidney and spleen	cell passage history: Vero 1; cohort population: USGS;type: 1	10951
KJ501328.1	West Nile virus	USA	kidney and spleen	cell passage history: Vero 1; cohort population: USGS;type: 1	10951
KJ501357.1	West Nile virus	USA	kidney and spleen	cell passage history: Vero 1; cohort population: USGS;type: 1	10951
KJ501415.1	West Nile virus	USA	feather pulp	cell passage history: Vero 1; cohort population: USGS;type: 1	10951
KY426753.1	Usutu virus	Germany			10951
MK801806.1	Tick-borne encephalitis virus	Finland		subtype: European	10950
JX015520.1	West Nile virus	Mexico: Cuidad Juarez, Chihuahua State			10949
KP789960.1	West Nile virus	Italy	urine	lineage II	10949
KC601756.1	West Nile virus	India: Kerala			10948
KJ501341.1	West Nile virus	USA	feather pulp	cell passage history: Vero 1; cohort population: USGS;type: 1	10948
KT757318.1	West Nile virus	Serbia		isolated during 2013 epidemic	10948
KT757319.1	West Nile virus	Serbia		isolated during 2013 epidemic	10948
KT757320.1	West Nile virus	Serbia		isolated during 2013 epidemic	10948
KT757321.1	West Nile virus	Serbia		isolated during 2013 epidemic	10948
KT757322.1	West Nile virus	Serbia		isolated during 2013 epidemic	10948
KT757323.1	West Nile virus	Serbia		isolated during 2013 epidemic	10948
KY426752.1	Usutu virus	Germany			10948
MF465805.1	Yellow fever virus	Brazil	urine	genotype: South America I	10948
KJ501393.1	West Nile virus	USA	kidney and spleen	cell passage history: Vero 1; cohort population: USGS;type: 1	10947
KP789959.1	West Nile virus	Italy		lineage II; phenotype: WNND	10947
KJ501108.1	West Nile virus	USA	mosquito pool	cell passage history: Vero 1; cohort population: WNV_CA;type: 1	10946
AY701412.1	West Nile virus	Morocco	brain of horse with encephalitis		10945
AY701413.1	West Nile virus	Morocco	brain of horse with encephalitis		10945
AF202541.1	West Nile virus	USA: New York		isolated from total brain RNA (patient NYC99002) by RT-PCR amplification	10945
KY426761.1	Usutu virus	Germany			10945
MK680893.1	Langat virus	Thailand			10945
KJ501146.1	West Nile virus	USA	mosquito pool	cell passage history: Vero 1; cohort population: WNV_CA;type: 1	10944
KJ501216.1	West Nile virus	USA	mosquito pool	cohort population: WNV_CO;type: 1	10944
EU790644.1	Langat virus	Malaysia	plaque N6-1		10943
AF253419.1	Langat virus				10943
AF253420.1	Langat virus				10943
JX236040.3	Ntaya virus			passaged in Vero-E6 cells	10943
NC_003690.1	Langat virus				10943
NC_018705.3	Ntaya virus			passaged in Vero-E6 cells	10943
GQ902058.1	Japanese encephalitis virus	Thailand			10942
GQ902059.1	Japanese encephalitis virus	Thailand			10942
GQ902060.1	Japanese encephalitis virus	Thailand			10942
GQ902061.1	Japanese encephalitis virus	Thailand			10942
GQ902062.1	Japanese encephalitis virus	Thailand			10942
JX041628.1	West Nile virus	Azerbaijan			10942
GU827998.1	West Nile virus	USA: Texas			10941
AY632545.2	Bagaza virus	Central African Republic		mosquito-borne flavivirus	10941
NC_012534.1	Bagaza virus	Central African Republic		mosquito-borne flavivirus	10941
DQ525916.1	Saint Louis encephalitis virus	USA		3.1.1.1 (third plaque, purified three times)	10940
GQ902063.1	Japanese encephalitis virus	Thailand			10940
KJ501250.1	West Nile virus	USA	feather	cell passage history: Vero 1; cohort population: USGS;type: 1	10940
KX452017.1	Dengue virus 2	Malaysia: Johor Bahru	serum	genotype: Cosmopolitan	10940
NC_007580.2	Saint Louis encephalitis virus	USA		3.1.1.1 (third plaque, purified three times)	10940
EU566860.1	Saint Louis encephalitis virus	USA	host brain		10939
JF460774.1	Saint Louis encephalitis virus	USA: Imperial Valley, CA		Vero cell line passage 1	10939
DQ786572.1	West Nile virus	France	whole cell lysate		10938
DQ786573.1	West Nile virus	France	whole cell lysate		10938
JQ957869.1	Saint Louis encephalitis virus	Mexico			10938
KP789956.1	West Nile virus	Italy	urine	lineage II	10938
KP688057.1	Mercadeo virus	Panama			10938
KP688058.1	Mercadeo virus	Panama			10938
NC_027819.1	Mercadeo virus	Panama			10938
EU879061.2	T'Ho virus	Mexico: Yucatan State, Merida	field-collected adult mosquitoes		10937
MG452954.1	Murray Valley encephalitis virus	Australia	Cerebrospinal fluid	genotype: 2	10937
NC_034151.1	T'Ho virus	Mexico: Yucatan State, Merida	field-collected adult mosquitoes		10937
GU828003.1	West Nile virus	USA: Texas			10936
FJ753286.2	Saint Louis encephalitis virus	Argentina			10936
FJ753287.2	Saint Louis encephalitis virus	Argentina			10936
KJ501410.1	West Nile virus	USA	feather pulp	cell passage history: Vero 1; cohort population: USGS;type: 1	10936
KJ501432.1	West Nile virus	USA	feather	cell passage history: Vero 1; cohort population: USGS;type: 1	10936
JX050179.1	Japanese encephalitis virus	India: West Bengal	cerebrospinal fluid		10934
KM019545.1	Tick-borne encephalitis virus	Russia: Tomsk region	liver	subtype: Siberian	10933
KC333375.1	West Nile virus	USA: Harris Co., Texas			10932
MK796169.1	Usutu virus	Netherlands			10932
KY927815.1	Japanese encephalitis virus	Cambodia		genotype: I	10931
KJ501201.1	West Nile virus	USA	mosquito pool	cell passage history: C6/36 1; cohort population: WNV_CA;type: 1	10930
KJ501255.1	West Nile virus	USA	feather	cohort population: USGS;type: 1	10929
MH899073.1	Saint Louis encephalitis virus	USA: Arizona			10929
FJ968751.1	Tick-borne encephalitis virus	Russia		passaged 3 times in PKE cells;subtype: Siberian	10928
KY927816.1	Japanese encephalitis virus	Cambodia		genotype: I	10928
L40361.3	Tick-borne encephalitis virus				10927
AF069066.1	Tick-borne encephalitis virus			infectious clone	10927
JX276662.1	Kunjin virus			WNV-KV Master Virus Bank	10927
KP716971.1	Tick-borne encephalitis virus			infectious synthetic clone;subtype: chimeric	10927
KP716972.1	Tick-borne encephalitis virus			infectious synthetic clone;subtype: chimeric	10927
KP716973.1	Tick-borne encephalitis virus			infectious synthetic clone;subtype: chimeric	10927
KX254415.1	Japanese encephalitis virus	China			10927
JF719067.1	West Nile virus	Italy			10926
JF719068.1	West Nile virus	Italy			10926
KF667310.1	Japanese encephalitis virus	Taiwan			10926
KF667311.1	Japanese encephalitis virus	Taiwan	cerebrospinal fluid of patient		10926
KF667312.1	Japanese encephalitis virus	Taiwan			10926
KF667313.1	Japanese encephalitis virus	Taiwan			10926
KF667314.1	Japanese encephalitis virus	Taiwan			10926
KF667315.1	Japanese encephalitis virus	Taiwan			10926
KU573078.1	West Nile virus	Italy			10926
KX254417.1	Japanese encephalitis virus	China		vaccine strain	10925
KJ782377.1	Tembusu virus	China	embryo		10924
KJ782378.1	Tembusu virus	China	embryo		10924
KJ782379.1	Tembusu virus	China	embryo		10924
KJ782380.1	Tembusu virus	China	embryo		10924
DQ153877.1	Tick-borne encephalitis virus	Czech Republic		temperature-resistant variant of strain 263;subtype: European	10923
JN887352.1	West Nile virus	Australia			10923
KJ626343.1	Tick-borne encephalitis virus	USSR: Kyrgyzstan, Issyk-Kul Lake		subtype: Siberian	10923
AY632538.4	Iguape virus				10922
KU761575.1	Tick-borne encephalitis virus	Russia	blood		10921
KU761569.1	Tick-borne encephalitis virus	Russia	brain		10918
KX816653.1	Usutu virus	Italy			10918
KJ501276.1	West Nile virus	USA	kidney and spleen	cell passage history: Vero 1; cohort population: USGS;type: 1	10917
KP188543.1	Dengue virus 1	Brazil	human blood	genotype: V	10917
KP188544.1	Dengue virus 1	Brazil: SP, Sao Jose do Rio Preto	human blood	genotype: V	10917
KJ633033.1	Tick-borne encephalitis virus	Russia: Irkutsk region	brain	strain provided by V.I. Zlobin	10916
JX072965.1	Japanese encephalitis virus	India: West Bengal	cerebrospinal fluid	genotype: III	10915
KF667316.1	Japanese encephalitis virus	Taiwan			10914
KF667317.1	Japanese encephalitis virus	Taiwan			10914
KF667318.1	Japanese encephalitis virus	Taiwan			10914
KF667319.1	Japanese encephalitis virus	Taiwan			10914
KF667320.1	Japanese encephalitis virus	Taiwan			10914
KF667321.1	Japanese encephalitis virus	Taiwan			10914
KF667322.1	Japanese encephalitis virus	Taiwan			10914
KF667323.1	Japanese encephalitis virus	Taiwan			10914
KF667324.1	Japanese encephalitis virus	Taiwan	patients serum		10914
KF667325.1	Japanese encephalitis virus	Taiwan			10914
KF667326.1	Japanese encephalitis virus	Taiwan			10914
KF667327.1	Japanese encephalitis virus	Taiwan			10914
JQ957868.1	Saint Louis encephalitis virus	Mexico			10913
KJ501235.1	West Nile virus	USA	kidney and spleen	cell passage history: Vero 2; cohort population: USGS;type: 1	10913
KJ501333.1	West Nile virus	USA	kidney and spleen	cell passage history: Vero 1; cohort population: USGS;type: 1	10913
KJ501113.1	West Nile virus	USA	mosquito pool	cell passage history: Vero 1; cohort population: WNV_CA;type: 1	10912
HM488235.1	West Nile virus	USA: Connecticut	cell supernatant	lineage I; passage history: Vero 1; cohort population: WNV_CT	10908
KJ501231.1	West Nile virus	USA	mosquito pool	cell passage history: Vero 1; cohort population: WNV_CO;type: 1	10905
KY069119.1	Tick-borne encephalitis virus	Russia: Eastern Siberia, Irkutsk region	blood	subtype: European	10905
KY069120.1	Tick-borne encephalitis virus	Russia: Eastern Siberia, Irkutsk region		subtype: European	10905
KY069121.1	Tick-borne encephalitis virus	Russia: Eastern Siberia, Irkutsk region		subtype: European	10905
KY069122.1	Tick-borne encephalitis virus	Russia: Eastern Siberia, Irkutsk region		subtype: European	10905
KY069123.1	Tick-borne encephalitis virus	Russia: Eastern Siberia, Irkutsk region		subtype: European	10905
KU573082.1	West Nile virus	Italy			10905
JQ287662.1	Dengue virus 1	Viet Nam: South	plasma	cohort population: MD;type: 1	10904
HM488116.1	West Nile virus	USA: Connecticut	cell supernatant	lineage I; passage history: Vero 1; cohort population: WNV_CT	10904
KJ501232.1	West Nile virus	USA	mosquito pool	cell passage history: Vero 1; cohort population: WNV_CO;type: 1	10903
HM488173.1	West Nile virus	USA: Connecticut	cell supernatant	lineage I; passage history: Vero 1; cohort population: WNV_CT	10902
KJ501145.1	West Nile virus	USA	mosquito pool	cell passage history: Vero 1; cohort population: WNV_CA;type: 1	10901
KJ501185.1	West Nile virus	USA	mosquito pool	cell passage history: Vero 1; cohort population: WNV_CA;type: 1	10901
JF707789.1	West Nile virus	Spain			10900
JX041632.1	West Nile virus	India: Madras state			10900
KJ501165.1	West Nile virus	USA	mosquito pool	cell passage history: Vero 1; cohort population: WNV_CA;type: 1	10899
JX041629.1	West Nile virus	Azerbaijan			10898
KJ501129.1	West Nile virus	USA	mosquito pool	cell passage history: Vero 1; cohort population: WNV_CA;type: 1	10898
MF370542.1	Yellow fever virus	Brazil	liver		10898
KJ501189.1	West Nile virus	USA	mosquito pool	cell passage history: Vero 1; cohort population: WNV_CA;type: 1	10897
KY927817.1	Japanese encephalitis virus	Cambodia		genotype: I	10897
NC_034204.1	Menghai flavivirus	China: Menghai			10897
MF370535.1	Yellow fever virus	Brazil	liver		10897
KJ501174.1	West Nile virus	USA	mosquito pool	cell passage history: Vero 1; cohort population: WNV_CA;type: 1	10896
KJ501223.1	West Nile virus	USA	mosquito pool	cell passage history: Vero 1; cohort population: WNV_CO;type: 1	10896
KJ501242.1	West Nile virus	USA	brain	cohort population: USGS;type: 1	10896
KY927818.1	Japanese encephalitis virus	Cambodia		genotype: I	10896
JN858069.1	West Nile virus	Italy	urine from infected transplant recipient	passage 1 in Vero cells; lineage 1	10895
AB062064.1	Tick-borne encephalitis virus				10894
JX498940.1	Tick-borne encephalitis virus			far-eastern subtype	10894
KF951037.1	Tick-borne encephalitis virus	Russia	blood	subtype: Far-Eastern	10894
KJ501139.1	West Nile virus	USA	mosquito pool	cell passage history: Vero 1; cohort population: WNV_CA;type: 1	10894
KJ501144.1	West Nile virus	USA	mosquito pool	cell passage history: Vero 1; cohort population: WNV_CA;type: 1	10894
KT192549.1	Parramatta River virus	Australia			10893
NC_027817.1	Parramatta River virus	Australia			10893
KM267635.1	Saint Louis encephalitis virus	Brazil: Belem			10892
KJ501105.1	West Nile virus	USA	mosquito pool	cell passage history: Vero 1; cohort population: WNV_CA;type: 1	10891
KJ501214.1	West Nile virus	USA	mosquito pool	cohort population: WNV_CO;type: 1	10891
KY626659.1	Duck Tembusu virus	China	ovarium		10890
JF912179.1	Yellow fever virus	Brazil			10889
AB507800.1	Omsk hemorrhagic fever virus				10888
KX394405.1	Kunjin virus	Australia			10888
KY426765.1	Usutu virus	Germany			10888
HM488172.1	West Nile virus	USA: Connecticut	cell supernatant	lineage I; passage history: Vero 1; cohort population: WNV_CT	10887
JQ825147.1	Tick-borne encephalitis virus	Russia	blood	Far Eastern type	10887
JQ825150.1	Tick-borne encephalitis virus	Russia	brain	Far Eastern type	10887
KX394383.1	Kunjin virus	Australia			10887
DQ862460.1	Tick-borne encephalitis virus	Russia: Primorsky krai	brain cell tissue lysate		10886
KX394388.1	Kunjin virus	Australia			10886
KX394403.1	Kunjin virus	Australia			10886
KP869172.1	Tick-borne encephalitis virus	Russia: Far East, Khabarovsk region, Nikolaevsk		subtype: Far Eastern	10885
MF370530.1	Yellow fever virus	Brazil	cell suspension		10885
JN003207.1	Tick-borne encephalitis virus	Russia	brain	subtype: Siberian	10884
NC_034017.1	Xishuangbanna aedes flavivirus	China			10884
KU761571.1	Tick-borne encephalitis virus	Russia			10883
KY426762.1	Usutu virus	Germany			10883
KY810818.1	Duck Tembusu virus	China	ovarium		10883
KY810819.1	Duck Tembusu virus	China	ovarium		10883
EU816450.1	Tick-borne encephalitis virus	Russia	blood of patient		10882
HQ201303.1	Tick-borne encephalitis virus	Russia	brain of patient		10882
JQ825148.1	Tick-borne encephalitis virus	Russia	blood	Far Eastern type	10882
FJ402886.1	Tick-borne encephalitis virus	Russia	brain		10881
HQ901366.1	Tick-borne encephalitis virus	Russia	blood	subtype: Far-Eastern	10881
HQ901367.1	Tick-borne encephalitis virus	Russia	blood	subtype: Far-Eastern	10881
KT239021.1	Duck Tembusu virus	China			10881
MF370533.1	Yellow fever virus	Brazil	liver		10881
KJ501097.1	West Nile virus	USA	mosquito pool	cell passage history: Vero 1; cohort population: WNV_CA;type: 1	10880
KP144331.1	Louping ill virus	United Kingdom: Scotland		APHA lab ID: Arb126	10880
JQ825153.1	Tick-borne encephalitis virus	Russia	blood	Far Eastern type	10879
EU816455.2	Tick-borne encephalitis virus	Russia	brain of patient		10878
FJ997899.1	Tick-borne encephalitis virus	Russia	brain of patient		10878
EU816452.1	Tick-borne encephalitis virus	Russia	blood of patient		10878
AY169390.3	Tick-borne encephalitis virus	Russia	patient blood		10878
JQ825145.1	Tick-borne encephalitis virus	Russia	blood	Far Eastern type	10878
JQ825163.1	Tick-borne encephalitis virus	Russia	blood	Far Eastern type	10878
MK332102.1	Iguape virus	Brazil			10876
JQ825152.1	Tick-borne encephalitis virus	Russia	blood	Far Eastern type	10876
JQ825160.1	Tick-borne encephalitis virus	Russia	blood	Far Eastern type	10876
KJ701416.1	Tick-borne encephalitis virus	Russia: Novosibirsk		strain provided by V.I. Zlobin;subtype: Siberian	10876
KJ501334.1	West Nile virus	USA	feather pulp	cell passage history: Vero 1; cohort population: USGS;type: 1	10876
FJ402885.1	Tick-borne encephalitis virus	Russia	brain		10875
FJ906622.1	Tick-borne encephalitis virus	Russia	brain		10875
GU183382.1	Tick-borne encephalitis virus	Latvia	brain		10875
KF056331.1	Louping ill virus	United Kingdom: England	spinal cord		10875
KU573074.1	Usutu virus	Italy			10875
AY632541.4	Kokobera virus				10874
MF374484.1	Langat virus	Malaysia	Ixodes granulatus supino		10874
MH094241.1	Tick-borne encephalitis virus	Estonia		variant of the EK-328 strain, deposited due to substitutions accumulation during laboratory cultivation	10874
NC_009029.2	Kokobera virus				10874
MH537791.1	Louping ill virus	United Kingdom: England			10873
KX816649.1	Usutu virus	Italy			10873
KU573077.1	West Nile virus	Italy			10873
Y07863.1	Louping ill virus				10871
KJ495985.1	Louping ill virus	Russia			10871
NC_001809.1	Louping ill virus				10871
KP144332.1	Spanish goat encephalitis virus	Spain		APHA lab ID: Arb408	10870
KT823415.1	Saint Louis encephalitis virus	USA			10870
KU573075.1	Usutu virus	Italy			10870
NC_027709.1	Spanish goat encephalitis virus	Spain		APHA lab ID: Arb408	10870
KY825742.1	Saint Louis encephalitis virus	USA			10869
KX816647.1	Usutu virus	Italy			10869
KJ501431.1	West Nile virus	USA	feather pulp	cell passage history: Vero 1; cohort population: USGS;type: 1	10868
DQ176636.2	West Nile virus	Madagascar	parrot (Coracopsis vasa)		10866
FJ644291.1	Quang Binh virus	Viet Nam			10865
KC464457.1	Mosquito flavivirus	China			10865
KJ501147.1	West Nile virus	USA	mosquito pool	cell passage history: Vero 1; cohort population: WNV_CA;type: 1	10865
KX394391.1	Kunjin virus	Australia			10865
NC_021069.1	Mosquito flavivirus	China			10865
NC_012671.1	Quang Binh virus	Viet Nam			10865
HM152773.1	West Nile virus	Israel	hospital patient		10864
KC788512.1	New Mapoon virus	Australia: New Mapoon			10864
KC243146.1	West Nile virus	Kenya: Ijara, North Eastern Province	cattle		10864
KX197205.1	Zika virus	Brazil		passage details: c6/36 mosquito cells	10864
KY927819.1	Japanese encephalitis virus	Cambodia		genotype: I	10864
NC_032088.1	New Mapoon virus	Australia: New Mapoon			10864
KC517497.1	Japanese encephalitis virus			parent virus SA14 isolated from Culex pipiens in Xian, China, in 1954; passage history: HK(6), C6-36(1), Vero(4)	10863
AB981186.1	Mosquito flavivirus	Japan: Yamaguchi, Yoshida		insect-specific Yamadai flavivirus	10863
KX394387.1	Kunjin virus	Australia			10863
X03700.1	Yellow fever virus			mosquito-borne	10862
X15062.1	Yellow fever virus				10862
DQ118157.1	Yellow fever virus	Spain	liver, kidney and serum of a YEL-AVD case		10862
DQ100292.1	Yellow fever virus	Brazil		vaccine strain; batch 182A	10862
U17066.1	Yellow fever virus				10862
U17067.1	Yellow fever virus				10862
U54798.1	Yellow fever virus			isolated from a human case during 1982 West Africa epidemic	10862
GQ379162.1	Yellow fever virus	Peru			10862
GQ379163.1	Yellow fever virus	Peru			10862
AF052437.1	Yellow fever virus			isolated from human vaccinee	10862
AF052438.1	Yellow fever virus			isolated from human vaccinee	10862
AF052439.1	Yellow fever virus			isolated from human vaccinee	10862
U21056.1	Yellow fever virus				10862
U21055.1	Yellow fever virus				10862
AF052444.1	Yellow fever virus				10862
AF052445.1	Yellow fever virus				10862
AF052446.1	Yellow fever virus				10862
AY572535.1	Yellow fever virus	Gambia			10862
AY603338.1	Yellow fever virus	Cote d'Ivoire			10862
AY640589.1	Yellow fever virus				10862
JN628279.1	Yellow fever virus			derived from different seed lots of the yellow fever vaccine strain 17D (strain 17D-204, substrain 112/95)	10862
JN628280.1	Yellow fever virus			derived from different seed lots of the yellow fever vaccine strain 17D (strain 17D-204, substrain 112/95)	10862
JN628281.1	Yellow fever virus			derived from different seed lots of the yellow fever vaccine strain 17D (strain 17D-204, substrain 112/95)	10862
JX898868.1	Yellow fever virus	Senegal			10862
JX898870.1	Yellow fever virus	Senegal			10862
JX898873.1	Yellow fever virus	Senegal			10862
JX898877.1	Yellow fever virus	Senegal			10862
JX898878.1	Yellow fever virus	Senegal			10862
JX898879.1	Yellow fever virus	Senegal			10862
JX898880.1	Yellow fever virus	Senegal			10862
JX898881.1	Yellow fever virus	Senegal			10862
JN811140.1	Yellow fever virus				10862
JN811141.1	Yellow fever virus				10862
JN811142.1	Yellow fever virus				10862
JN811143.1	Yellow fever virus				10862
FJ654700.1	Yellow fever virus 17D/Tiantan	China			10862
NC_002031.1	Yellow fever virus			virion RNA mosquito-borne	10862
JX898874.1	Yellow fever virus	Senegal			10861
JF912182.1	Yellow fever virus	Brazil			10860
JF912190.1	Yellow fever virus	Brazil			10859
JX898871.1	Yellow fever virus	Senegal			10859
JX898872.1	Yellow fever virus	Senegal			10859
JX898876.1	Yellow fever virus	Senegal			10859
KX394386.1	Kunjin virus	Australia			10859
AB114858.1	Yokose virus		bat		10857
AM600965.1	Tick-borne encephalitis virus	Germany:Karlsruhe	primary chicken embryo cells		10857
JX898875.1	Yellow fever virus	Senegal			10857
LN849009.1	Cacipacore virus	Brazil			10857
NC_005039.1	Yokose virus		bat		10857
KX394398.1	Kunjin virus	Australia			10855
HM488171.1	West Nile virus	USA: Connecticut	cell supernatant	lineage I; passage history: Vero 1; cohort population: WNV_CT	10854
MH727238.1	Usutu virus	Senegal	brain	passaged in C6/36 cells	10853
JF912183.1	Yellow fever virus	Brazil			10852
KJ501367.1	West Nile virus	USA	feather pulp	cell passage history: Vero 1; cohort population: USGS;type: 1	10852
KU978765.1	Yellow fever virus	Guinea-Bissau			10851
MH444798.1	Yellow fever virus	Senegal	Vero cells	French viscerotropic strain;genotype: West African	10851
MK332105.1	Iguape virus	Brazil			10848
JX898869.1	Yellow fever virus	Cote d'Ivoire			10848
MF139576.1	Marisma mosquito virus	Spain			10848
MK332104.1	Iguape virus	Brazil			10846
DQ431710.1	West Nile virus	USA: California	plasma		10846
JN003206.1	Tick-borne encephalitis virus	Russia	cerebrospinal fluid	subtype: Siberian	10846
KJ501444.1	West Nile virus	USA	kidney and spleen	cell passage history: Vero 1; cohort population: USGS;type: 1	10846
MH444796.1	Yellow fever virus	France		French neurotropic vaccine strain	10846
MH444797.1	Yellow fever virus	France		French neurotropic vaccine strain	10846
FJ159129.1	West Nile virus	Russia: Volgograd		isolated from pool of 10 mosquitoes	10845
FJ159130.1	West Nile virus	Russia: Volgograd		isolated from individual mosquito	10845
FJ159131.1	West Nile virus	Russia: Volgograd		isolated from pool of 10 mosquitoes	10845
AY277252.1	West Nile virus	Russia: Volgograd, low Volga	human brain in 1999		10845
JX070655.1	West Nile virus	Tajikistan			10845
MF063043.1	Usutu virus	Hungary: Zalaegerszeg			10845
MH444795.1	Yellow fever virus	France		French neurotropic vaccine strain	10844
DQ431706.1	West Nile virus	USA: New Mexico	plasma		10843
HM120875.1	Tick-borne encephalitis virus	Russia: Altay	acarid		10843
HM488236.1	West Nile virus	USA: Connecticut	cell supernatant	lineage I; passage history: Vero 1; cohort population: WNV_CT	10843
MH727241.1	Usutu virus	Senegal	brain	passaged in C6/36 cells	10843
AY278442.1	West Nile virus	Russia: Volgograd, low Volga	human blood in 2000		10842
KU761570.1	Tick-borne encephalitis virus	Russia			10842
HQ678513.1	Culex flavivirus	China: Liaoning			10841
JQ308186.1	Culex flavivirus	China			10841
JQ308187.1	Culex flavivirus	China			10841
JQ308188.1	Culex flavivirus	China			10841
JQ308189.1	Culex flavivirus	China			10841
JQ308190.1	Culex flavivirus	China			10841
JF488091.1	West Nile virus	USA: Connecticut	cell supernatant	lineage I; passage history: Vero 1; cohort population: WNV_CT	10841
MH444794.1	Yellow fever virus	France	Vero cells, mouse brain	French neurotropic vaccine strain	10841
MH727239.1	Usutu virus	Senegal	brain	passaged in C6/36 cells	10841
MH727240.1	Usutu virus	Senegal	brain	passaged in C6/36 cells	10841
DQ431705.1	West Nile virus	USA: North Dakota	plasma		10840
KF880804.1	Tick-borne encephalitis virus	Russia: Khabarovsk region		genotype: Far Eastern	10840
L06436.1	Powassan virus				10839
EU670438.1	Powassan virus	Russia	blood of patient		10839
EU770575.1	Powassan virus	Russia			10839
KF589299.1	Saint Louis encephalitis virus	Peru	oropharyngeal swab		10839
MF289572.1	Yellow fever virus	Singapore			10839
NC_003687.1	Powassan virus				10839
KF769015.1	Yellow fever virus				10838
KP644245.1	Tick-borne encephalitis virus	Russia: Novosibirsk	brain		10838
MF043953.1	Tick-borne encephalitis virus	Russia	brain		10838
MH633691.1	Yellow fever virus	China			10838
AB262759.2	Culex flavivirus	Japan:Tokyo, Shinjuku	Culex pipiens		10837
AB377213.1	Culex flavivirus	Japan: Tokyo, Shinjuku			10837
EU879060.1	Culex flavivirus	Mexico: Yucatan State	field-collected adult mosquitoes		10837
FJ663034.1	Culex flavivirus	USA: Iowa		CxFV-Iowa07	10837
HM440559.1	Powassan virus	USA: Nantucket, MA			10837
HM440563.1	Powassan virus	USA: New York	ticks on Marmota sp.		10837
AB701766.1	Culex flavivirus	Japan: Toyama			10837
AB701767.1	Culex flavivirus	Japan: Toyama			10837
AB701768.1	Culex flavivirus	Japan: Toyama			10837
AB701771.1	Culex flavivirus	Japan: Toyama			10837
AB701772.1	Culex flavivirus	Japan: Toyama			10837
AB701773.1	Culex flavivirus	Japan: Toyama			10837
AB701776.1	Culex flavivirus	Japan: Toyama			10837
KC754954.1	Usutu virus	Senegal		Kedougou_1974	10837
KC754956.1	Usutu virus	Senegal		Barkedji_1993	10837
MF043955.1	Tick-borne encephalitis virus	Russia	brain		10837
MH719098.1	Culex flavivirus	Mexico			10837
NC_008604.2	Culex flavivirus	Japan:Tokyo, Shinjuku	Culex pipiens		10837
FJ502995.1	Culex flavivirus	USA			10837
HM440560.1	Powassan virus	USA: Spooner, WI			10836
AB701769.1	Culex flavivirus	Japan: Toyama			10836
AB701770.1	Culex flavivirus	Japan: Toyama			10836
AB701774.1	Culex flavivirus	Japan: Toyama			10836
KJ501435.1	West Nile virus	USA	brain	cell passage history: Vero 1; cohort population: USGS;type: 1	10836
MF984338.1	West Nile virus	Austria	plasma	lineage 2	10836
U39292.1	Tick-borne encephalitis virus				10835
AB701775.1	Culex flavivirus	Japan: Toyama			10835
KP716975.1	Tick-borne encephalitis virus			infectious synthetic clone;subtype: West European	10835
KX394385.1	Kunjin virus	Australia			10835
HM440558.1	Powassan virus	USA: Chippewa Falls, WI			10834
KF921948.1	Dengue virus 1	Viet Nam	plasma	cohort population: MD;type: 1	10834
KJ501211.1	West Nile virus	USA	mosquito pool	cohort population: WNV_CO;type: 1	10834
KY825743.1	Saint Louis encephalitis virus	USA			10834
KF769016.1	Yellow fever virus				10833
KX394394.1	Kunjin virus	Australia			10833
KU761568.1	Tick-borne encephalitis virus	Russia	brain		10833
DQ486861.1	Tick-borne encephalitis virus	Estonia			10832
AF527415.1	Tick-borne encephalitis virus			subtype: Siberian	10832
MF984348.1	West Nile virus	Austria	plasma	lineage 2	10832
KJ501389.1	West Nile virus	USA	feather pulp	cell passage history: Vero 1; cohort population: USGS;type: 1	10831
KT321430.1	Tick-borne encephalitis virus	Russia	blood	subtype: Siberian	10831
MF984339.1	West Nile virus	Austria	plasma	lineage 2	10831
MF984340.1	West Nile virus	Austria	plasma	lineage 2	10831
MF984342.1	West Nile virus	Austria	plasma	lineage 2	10831
KT224354.1	Louping ill virus	Turkmenistan	ticks from cow		10829
MF984346.1	West Nile virus	Austria	plasma	lineage 2	10829
JF488087.1	West Nile virus	USA: Connecticut	cell supernatant	lineage I; passage history: Vero 1; cohort population: WNV_CT	10828
MK796168.1	Usutu virus	Netherlands			10828
HM440562.1	Powassan virus	USA: Spooner, WI			10826
KX452030.1	Dengue virus 2	Malaysia: Johor Bahru	serum	genotype: Cosmopolitan	10826
GQ507471.1	West Nile virus	USA	plasma		10825
GQ507472.1	West Nile virus	USA	plasma		10825
GQ507473.1	West Nile virus	USA	plasma		10825
GQ507474.1	West Nile virus	USA	plasma		10825
GQ507475.1	West Nile virus	USA	plasma		10825
GQ507476.1	West Nile virus	USA	plasma		10825
GQ507477.1	West Nile virus	USA	plasma		10825
GQ507478.1	West Nile virus	USA	plasma		10825
GQ507480.1	West Nile virus	USA	plasma		10825
GQ507481.1	West Nile virus	USA	plasma		10825
GQ507482.1	West Nile virus	USA	plasma		10825
GQ507483.1	West Nile virus	USA	plasma		10825
GQ507484.1	West Nile virus	USA	plasma		10825
KC754957.1	Usutu virus	Senegal		Barkedji_2007	10825
KJ501227.1	West Nile virus	USA	mosquito pool	cell passage history: Vero 1; cohort population: WNV_CO;type: 1	10825
KX268355.1	Yellow fever virus	China	serum	passage history: Vero cells 2 times	10825
KY069124.1	Tick-borne encephalitis virus	Russia: Western Siberia, Altai region		subtype: European	10825
KY069125.1	Tick-borne encephalitis virus	Russia: Western Siberia, Altai region		subtype: European	10825
KY069126.1	Tick-borne encephalitis virus	Russia: Western Siberia, Altai region		subtype: European	10825
KJ922516.1	Tick-borne encephalitis virus	Czech Republic	serum		10824
KU978764.1	Yellow fever virus	Sudan			10824
AY968064.1	Yellow fever virus	Angola			10823
AY968065.1	Yellow fever virus	Uganda			10823
DQ235229.1	Yellow fever virus	Ethiopia			10823
KX010994.1	Yellow fever virus	China	blood	clinical-imported case 1	10823
KX010996.1	Yellow fever virus	China	urine	clinical-imported case 3	10823
KX027336.1	Yellow fever virus	China	urine	HR0005-4; clinical-imported case 4	10823
KU921608.1	Yellow fever virus	China	serum		10823
MF043954.1	Tick-borne encephalitis virus	Russia	brain		10823
EU155484.1	West Nile virus	USA			10822
KJ501188.1	West Nile virus	USA	mosquito pool	cell passage history: Vero 1; cohort population: WNV_CA;type: 1	10822
KT224350.1	Powassan virus	Russia: Primorsky krai (Far East of Russia)			10822
KX010995.1	Yellow fever virus	China	urine	clinical-imported case 2	10822
MF004383.1	Yellow fever virus	Sudan	serum		10822
MF405201.1	Dengue virus 1	China			10821
JN620362.1	Yellow fever virus	Uganda			10820
JX041631.1	West Nile virus	Ukraine: Lviv region			10820
GQ507479.1	West Nile virus	USA	plasma		10820
KX452054.1	Dengue virus 1	Malaysia: Johor Bahru	serum	genotype: I	10818
JF912188.1	Yellow fever virus	Brazil			10817
EU816451.1	Tick-borne encephalitis virus	Russia	blood of patient		10816
KX452024.1	Dengue virus 2	Malaysia: Johor Bahru	serum	genotype: Cosmopolitan	10816
AY632536.4	Bussuquara virus				10815
JX949181.1	Yellow fever virus	USA		vaccine strain;YFV-17D Master Virus Bank; established from a seed stock	10815
NC_009026.2	Aroa virus				10815
EU707555.1	Wesselsbron virus	South Africa			10814
JN226796.1	Wesselsbron virus	South Africa: Bultfontein, Free State			10814
NC_012735.1	Wesselsbron virus	South Africa			10814
KX879603.1	Zika virus	Ecuador: Esmeraldas	serum	passage details: 1 passage in C6/36cells	10812
DQ374650.1	West Nile virus	Russia			10811
DQ374651.1	West Nile virus	Russia			10811
DQ374653.1	West Nile virus	Russia			10811
DQ377178.1	West Nile virus	Russia			10811
DQ377179.1	West Nile virus	Russia			10811
DQ377180.1	West Nile virus	Russia			10811
DQ411029.1	West Nile virus	Russia			10811
DQ411030.1	West Nile virus	Russia			10811
DQ411031.1	West Nile virus	Russia			10811
DQ411032.1	West Nile virus	Russia			10811
DQ411033.1	West Nile virus	Russia			10811
DQ411034.1	West Nile virus	Russia			10811
DQ411035.1	West Nile virus	Russia			10811
JF920732.1	West Nile virus	USA: Connecticut	cell supernatant	lineage I; passage history: Vero 1; cohort population: WNV_CT	10811
JX503529.1	Yellow fever virus				10811
JX041630.1	West Nile virus	Azerbaijan			10810
KF955462.1	Dengue virus 3	Cambodia	cell supernatant	cell passage history: unknown; cohort population: Dengue Surveillance;type: 3	10810
KX879604.1	Zika virus	Ecuador: Esmeraldas	serum	passage details: 1 passage in C6/36cells	10810
HQ231415.1	Powassan virus	Russia	brain tissue		10809
HM756650.1	West Nile virus	USA: Connecticut	cell supernatant	lineage I; passage history: Vero 1; cohort population: WNV_CT	10809
KX247646.1	Zika virus	Colombia	blood, saliva, and urine		10808
KU527068.1	Zika virus	Brazil: Rio Grande do Norte, Natal	fetus' brain autopsy		10808
KY415986.1	Zika virus	Haiti	plasma		10808
KY415987.1	Zika virus	Haiti	plasma		10808
KY415988.1	Zika virus	Haiti	plasma		10808
KY415989.1	Zika virus	Haiti	plasma		10808
KY415990.1	Zika virus	Haiti	plasma		10808
KY415991.1	Zika virus	Haiti	plasma		10808
MF384325.1	Zika virus	Haiti			10808
KX702400.1	Zika virus	Venezuela: Barquisimeto	whole breast milk, and separated fat and liquid components	passage details: LLC-MK2 cells, passage 1	10808
KX893855.1	Zika virus	Venezuela	serum	from Barquisimeto City;passage details: LLC-MK2 cells, passage 1	10808
MH055376.1	Zika virus	China			10808
MF783072.1	Zika virus	Haiti		passage details: Vero E6 cells	10808
MF783073.1	Zika virus	Haiti		passage details: Vero E6 cells	10808
NC_035889.1	Zika virus	Brazil: Rio Grande do Norte, Natal	fetus' brain autopsy		10808
KJ501128.1	West Nile virus	USA	mosquito pool	cell passage history: Vero 1; cohort population: WNV_CA;type: 1	10807
LC002520.1	Zika virus	Uganda	sentinel monkey		10807
KU509998.3	Zika virus	Haiti	plasma	genotype: Asian	10807
KX253996.1	Zika virus	China		passage history: suckling mouse 2 times,Vero cells 1 time;genotype: Asian	10807
KU681081.3	Zika virus	Thailand		Toxorhynchites splendens mosquito (1 passage) followed by Aedes albopticus C6/36 cell line (1 passage);type: Asian	10807
KU681082.3	Zika virus	Philippines		Toxorhynchites splendens mosquito (1 passage) followed by Aedes albopticus C6/36 cell line (1 passage);type: Asian	10807
KU955593.1	Zika virus	Cambodia		passage history: Vero African green monkey kidney cells 1 time;serogroup: Spondweni	10807
KX377335.1	Zika virus	Uganda		genotype: African lineage	10807
KX377336.1	Zika virus	Malaysia		genotype: Asian lineage	10807
KX377337.1	Zika virus	Puerto Rico		genotype: Asian lineage	10807
KJ776791.2	Zika virus	French Polynesia	Vero cells	EVA 1011;genotype: Asian	10807
KX830960.1	Zika virus				10807
KU820897.5	Zika virus	Colombia: Barranquilla	serum	passage details: C6/36 cells passage 1	10807
KX965720.1	Saint Louis encephalitis virus	USA		genotype: III	10807
KY272987.1	Zika virus	Thailand	urine		10807
KY272991.1	Zika virus	Brazil	breast milk		10807
[truncated: 8,647 more rows]
[truncated: 28 more columns]
