# Supplementary material for: Flavivirus integrations in Aedes aegypti are limited and highly conserved across samples from different geographic regions unlike integrations in Aedes albopictus
Source: Parasit Vectors. 2021 Jun 26;14:332. doi: 10.1186/s13071-021-04828-w (PMC8235865; doi:10.1186/s13071-021-04828-w)
Supplement: Supplementary file 5 — Additional file 5. All BLASTN hits from AaloF2 assembly. [file 13071_2021_4828_MOESM5_ESM.xlsx]

## Sheet: Aalbo_Flavi_ws_11_eval_0001
AB488408.1 Aedes flavivirus genomic RNA, complete genome, strain: Narita-21	1462	1001	1.93e-149	8200	9653	ref|NW_021837045.1|	135124865	135123419	CGAGGAACCAGAGCTGATCCAGCAGCTAGCGTGTCTGCCATGAATGTTGATGACATGGTTGATCGTGTCAGAAAGGTCCAACAGGAAAACAGCGCGACATGGTTCATTGACCCGGAACACCCGTATAAAAGCTTTAGATATTTTGGGTCTTTTGTAACGGATGACGTAAAAGTCGGAGGACAGGCTGTGAACCCACTTGTACGGAAAATCATGTGGCCCTGGGAGACCGTCACGAGTGTGGTCAGTTTTCTCATGACCGATGTGTCAACCTATTCGCAACAAAAAATCTTGCGGGAAAAAGTTGATACCGTGATACCTCCTCACCCCCCGCAAATACGTATGGTCAACAGCCTTATTACTAAGCATTTCAT--ACGTATTTTCAAACGCCGTGGTTTGA…	CGAGGAACACGAGCGGATCCTGCCGCGAGCGTGTCAGCGATGGACACAGCGCGAATGGCCGACCGTGTGCACCGTGTCATGGAGGAAAATAGAAGCACCTGGTTTGAGGACCCTGAACATCTCTATAAGAGCTTCCGGTATTTCGGTTCCTTTGTAACTGACGATGTAAAGGTTGGGGGCCAAGCGGTAAACCCCCTAGTTCGCAAACTGATGTGGCCATGGGAAACAATCACTGATGTTGTTGGCTTCCTTATGACTGACGTGTCCACATATTCTCAGCAAAAAGTGTTAAGGGAAAAAATTGACACTGTCATTCCCCCGCACCCCGCCCAAATCAGATCTGTCAATAAGATAATCACTCAACATCTCATCAAGCTATTTAGAA--GCAGGAACCTCA…
KC181923.1 Aedes flavivirus strain AEFV-SPFLD-MO-2011-MP6, complete genome	1380	954	1.07e-152	8280	9651	ref|NW_021837045.1|	135124783	135123419	AGGAAAACAGCGCGACATGGTTTATTGACCCGGAACACCCGTATAAAAGCTTTAGATATTTCGGGTCTTTTGTAACGGATGACGTAAAAGTCGGAGGACAGGCTGTGAACCCACTTGTACGGAAAATCATGTGGCCTTGGGAGACCGTCACGAGTGTGGTCAGTTTTCTCATGACCGATGTGTCAACCTATTCGCAACAAAAAATCTTGCGGGAAAAAGTTGATACCGTGATACCTCCTCATCCTCCGCAAATACGTATGGTCAATAGCCTTATTACTAAGCATTTCAT--ACGTATTTTCAAACGCCGTGGTTTGACGCCTCGAATTATGACTAAAGAAGAATTCATCGCCAATGTTAGAAACGATGCAGCCGTTGGTTCGTGGAGTCGGGACGTCCC…	AGGAAAATAGAAGCACCTGGTTTGAGGACCCTGAACATCTCTATAAGAGCTTCCGGTATTTCGGTTCCTTTGTAACTGACGATGTAAAGGTTGGGGGCCAAGCGGTAAACCCCCTAGTTCGCAAACTGATGTGGCCATGGGAAACAATCACTGATGTTGTTGGCTTCCTTATGACTGACGTGTCCACATATTCTCAGCAAAAAGTGTTAAGGGAAAAAATTGACACTGTCATTCCCCCGCACCCCGCCCAAATCAGATCTGTCAATAAGATAATCACTCAACATCTCATCAAGCTATTTAGAA--GCAGGAACCTCAAGCCCCGGATAATGACGAAAGATGAGTTTATAACTAACGTTCGGAACAATGCAGCTATTGGGTCATGGAGCCGGGATGTTCC…
NC_012932.1 Aedes flavivirus genomic RNA, complete genome, strain: Narita-21	1462	1001	1.93e-149	8200	9653	ref|NW_021837045.1|	135124865	135123419	CGAGGAACCAGAGCTGATCCAGCAGCTAGCGTGTCTGCCATGAATGTTGATGACATGGTTGATCGTGTCAGAAAGGTCCAACAGGAAAACAGCGCGACATGGTTCATTGACCCGGAACACCCGTATAAAAGCTTTAGATATTTTGGGTCTTTTGTAACGGATGACGTAAAAGTCGGAGGACAGGCTGTGAACCCACTTGTACGGAAAATCATGTGGCCCTGGGAGACCGTCACGAGTGTGGTCAGTTTTCTCATGACCGATGTGTCAACCTATTCGCAACAAAAAATCTTGCGGGAAAAAGTTGATACCGTGATACCTCCTCACCCCCCGCAAATACGTATGGTCAACAGCCTTATTACTAAGCATTTCAT--ACGTATTTTCAAACGCCGTGGTTTGA…	CGAGGAACACGAGCGGATCCTGCCGCGAGCGTGTCAGCGATGGACACAGCGCGAATGGCCGACCGTGTGCACCGTGTCATGGAGGAAAATAGAAGCACCTGGTTTGAGGACCCTGAACATCTCTATAAGAGCTTCCGGTATTTCGGTTCCTTTGTAACTGACGATGTAAAGGTTGGGGGCCAAGCGGTAAACCCCCTAGTTCGCAAACTGATGTGGCCATGGGAAACAATCACTGATGTTGTTGGCTTCCTTATGACTGACGTGTCCACATATTCTCAGCAAAAAGTGTTAAGGGAAAAAATTGACACTGTCATTCCCCCGCACCCCGCCCAAATCAGATCTGTCAATAAGATAATCACTCAACATCTCATCAAGCTATTTAGAA--GCAGGAACCTCA…
KJ741266.1 Aedes flavivirus strain Bangkok, complete genome	1455	988	4.85e-138	8199	9647	ref|NW_021837045.1|	135124865	135123425	CGAGGAACCAGAGCCGATCCAGCTGCCAGTGTGTCTGCTATGAATGTTGATGACATGGTTGATCGTGTCCGAAAAGTCCAACAAGAAAACAGCGCGACATGGTTTATTGACCCGGAACACCCATACAAAAGTTTCAGGTATTTCGGGTCCTTCGTCACGGATGACGTAAAAGTCGGAGGACAAGCTGTGAATCCACTTGTACGGAAGATCATGTGGCCCTGGGAGACTGTCACGAGCGTGGTCAGTTTTCTCATGACCGATGTTTCAACCTATTCGCAGCAGAAAATTTTACGAGAAAAAGTTGATACTGTGATACCACCCCATCCTCCGCAAATACGTATGGTCAACAGCCTTATCACCAAGCATTTCGTACGTATTTTTAAACGCCGTGGTTTGACT…	CGAGGAACACGAGCGGATCCTGCCGCGAGCGTGTCAGCGATGGACACAGCGCGAATGGCCGACCGTGTGCACCGTGTCATGGAGGAAAATAGAAGCACCTGGTTTGAGGACCCTGAACATCTCTATAAGAGCTTCCGGTATTTCGGTTCCTTTGTAACTGACGATGTAAAGGTTGGGGGCCAAGCGGTAAACCCCCTAGTTCGCAAACTGATGTGGCCATGGGAAACAATCACTGATGTTGTTGGCTTCCTTATGACTGACGTGTCCACATATTCTCAGCAAAAAGTGTTAAGGGAAAAAATTGACACTGTCATTCCCCCGCACCCCGCCCAAATCAGATCTGTCAATAAGATAATCACTCAACATCTCATCAAGCTATTTAGAAGCAGGAACCTCAAG…
KY320649.1 La Tina virus isolate 49_LT96, complete genome	1455	988	4.4e-138	8128	9576	ref|NW_021837045.1|	135124865	135123425	CGAGGAACCAGAGCCGATCCAGCTGCCAGTGTGTCTGCTATGAATGTTGATGACATGGTTGATCGTGTCCGAAAAGTCCAACAAGAAAACAGCGCGACATGGTTTATTGACCCGGAACACCCATACAAAAGTTTCAGGTATTTCGGGTCCTTCGTCACGGATGACGTAAAAGTCGGAGGACAAGCTGTGAATCCACTTGTACGGAAGATCATGTGGCCCTGGGAGACTGTCACGAGCGTGGTCAGTTTTCTCATGACCGATGTTTCAACCTATTCGCAGCAGAAAATTTTACGAGAAAAAGTTGATACTGTGATACCACCCCATCCTCCGCAAATACGTATGGTCAACAGCCTTATCACCAAGCATTTCGTACGTATTTTTAAACGCCGTGGTTTGACT…	CGAGGAACACGAGCGGATCCTGCCGCGAGCGTGTCAGCGATGGACACAGCGCGAATGGCCGACCGTGTGCACCGTGTCATGGAGGAAAATAGAAGCACCTGGTTTGAGGACCCTGAACATCTCTATAAGAGCTTCCGGTATTTCGGTTCCTTTGTAACTGACGATGTAAAGGTTGGGGGCCAAGCGGTAAACCCCCTAGTTCGCAAACTGATGTGGCCATGGGAAACAATCACTGATGTTGTTGGCTTCCTTATGACTGACGTGTCCACATATTCTCAGCAAAAAGTGTTAAGGGAAAAAATTGACACTGTCATTCCCCCGCACCCCGCCCAAATCAGATCTGTCAATAAGATAATCACTCAACATCTCATCAAGCTATTTAGAAGCAGGAACCTCAAG…
AY149904.1 Kamiti River virus isolate SR-75 polyprotein precursor, gene, complete cds	1356	978	0	8343	9695	ref|NW_021837045.1|	135124770	135123426	CACCTGGTTTGTCGATCCAGAACATCCGTACAAAAGCTTCAAGTACTTTGGATCATTTGTGACTGATGATGTTAAGGTTGGTGGGCAGGCAATTAACCCGCTCGTAAGAAAAATCATGTGGCCTTGGGAAGCGATAACTTCGGTTGTTGGATTCCTCATGACCGACGTCTCCACATACTCGCAACAAAAAGTATTGCGGGAAAAAGTGGACACAGTGATCCCACCTCATCCACCACAAGTTCGAGAAGTTAACAAACTCATCACCCAACATCTGGTGAAACTCTTCCGGTCACGCAATCTCCAACCTCGCATCCTGTCCAAGGAGGAGTTCATCGCGAACGTTCGGAATGATGCGGCCATAGGATCATGGAGCAAGAATGTACCGTGGAGAGATGTCCA…	CACCTGGTTTGAGGACCCTGAACATCTCTATAAGAGCTTCCGGTATTTCGGTTCCTTTGTAACTGACGATGTAAAGGTTGGGGGCCAAGCGGTAAACCCCCTAGTTCGCAAACTGATGTGGCCATGGGAAACAATCACTGATGTTGTTGGCTTCCTTATGACTGACGTGTCCACATATTCTCAGCAAAAAGTGTTAAGGGAAAAAATTGACACTGTCATTCCCCCGCACCCCGCCCAAATCAGATCTGTCAATAAGATAATCACTCAACATCTCATCAAGCTATTTAGAAGCAGGAACCTCAAGCCCCGGATAATGACGAAAGATGAGTTTATAACTAACGTTCGGAACAATGCAGCTATTGGGTCATGGAGCCGGGATGTTCCATGGAAAGAGGTACA…
AY149905.1 Kamiti River virus isolate SR-82 polyprotein precursor, gene, complete cds	1356	981	0	8343	9695	ref|NW_021837045.1|	135124770	135123426	CACCTGGTTTGTCGATCCAGAACATCCGTACAAAAGCTTCAAGTACTTTGGATCATTTGTGACTGATGATGTTAAGGTTGGTGGGCAGGCAATTAACCCGCTCGTAAGAAAAATCATGTGGCCTTGGGAAGCGATAACTTCGGTTGTTGGATTCCTCATGACCGACGTCTCCACATACTCGCAACAAAAAGTATTGCGGGAAAAAGTGGACACAGTGATCCCACCTCATCCACCACAAGTTCGAGAAGTTAACAAACTCATCACCCAACATCTGGTGAAACTCTTCCGGTCACGCAATCTCCAACCTCGCATCCTGTCCAAGGAGGAGTTCATCGCGAACGTTCGGAATGATGCGGCCATAGGATCATGGAGCAAGAATGTACCGTGGAGAGATGTCCA…	CACCTGGTTTGAGGACCCTGAACATCTCTATAAGAGCTTCCGGTATTTCGGTTCCTTTGTAACTGACGATGTAAAGGTTGGGGGCCAAGCGGTAAACCCCCTAGTTCGCAAACTGATGTGGCCATGGGAAACAATCACTGATGTTGTTGGCTTCCTTATGACTGACGTGTCCACATATTCTCAGCAAAAAGTGTTAAGGGAAAAAATTGACACTGTCATTCCCCCGCACCCCGCCCAAATCAGATCTGTCAATAAGATAATCACTCAACATCTCATCAAGCTATTTAGAAGCAGGAACCTCAAGCCCCGGATAATGACGAAAGATGAGTTTATAACTAACGTTCGGAACAATGCAGCTATTGGGTCATGGAGCCGGGATGTTCCATGGAAAGAGGTACA…
KJ741267.1 Cell fusing agent virus strain Galveston, complete genome	1454	1026	0	8209	9654	ref|NW_021837045.1|	135124863	135123426	AGGCACACGGGCTGACCCGGCTGCTAGTGTGGCATCCATGAATACCAA-CGACATGACGGACCGTGTTGAACGCTTAATGAACGAGAACCGTGGAACATGGTTTGAAGATCAACAACACCCCTACAAGAGTTTCAAGTATTTTGGATCGTTTGTCACCGATGATGTGAAGGTAGGAGGGCAAGCGGTGAACCCCCTCGTTAGGAAGATCATGTGGCCATGGGAGACTCTCACGAGTGTGGTGGGGTTTTCCATGACTGACGTGTCAACCTACTCACAGCAGAAGGTACTGAGGGAGAAGGTGGACACTGTCATCCCTCCCCACCCACAGCATATACGGCGGGTCAACAGGACGATTACAAAGCATTTTATCCGGTTCTTCAAGAATC-GCAACTTACGA…	AGGAACACGAGCGGATCCTGCCGCGAGCGTGTCAGCGATGGACACAGCGCGA-ATGGCCGACCGTGTGCACCGTGTCATGGAGGAAAATAGAAGCACCTGGTTTGAGGACCCTGAACATCTCTATAAGAGCTTCCGGTATTTCGGTTCCTTTGTAACTGACGATGTAAAGGTTGGGGGCCAAGCGGTAAACCCCCTAGTTCGCAAACTGATGTGGCCATGGGAAACAATCACTGATGTTGTTGGCTTCCTTATGACTGACGTGTCCACATATTCTCAGCAAAAAGTGTTAAGGGAAAAAATTGACACTGTCATTCCCCCGCACCCCGCCCAAATCAGATCTGTCAATAAGATAATCACTCAACATCTCATCAAGCTATTTA-GAAGCAGGAACCTCAAG…
KU936054.1 Cell fusing agent virus strain Aag2 Bristol polyprotein gene, complete cds	1455	1017	6.93e-174	8200	9645	ref|NW_021837045.1|	135124863	135123426	AGGCACACGGGCTGACCCGGCTGCTAGTGTGGCATCCATGAATACCA-GTGACATGATGGACCGTGTTGAACGCTTAATGAACGAGAACCGTGGAACATGGTTTGAAGATCAACAACACCCCTACAAGAGTTTCAAGTATTTTGGATCGTTTGTCACCGATGATGTGAAGGTGGGAGGGCAAGCGGTGAACCCCCTCGTTAGGAAGATCATGTGGCCATGGGAGACTCTCACGAGTGTGGTGGGGTTTTCCATGACTGACGTGTCAACCTACTCACAGCAGAAGGTGCTGAGGGAGAAGGTGGACACTGTCATCCCCCCCCACCCACAGCATATACGGCGGGTCAACAGGACGATTACAAAGCATTTTATTCGGCTCTTCAAGAATC-GCAACTTACGA…	AGGAACACGAGCGGATCCTGCCGCGAGCGTGTCAGCGATGGACACAGCGCGA-ATGGCCGACCGTGTGCACCGTGTCATGGAGGAAAATAGAAGCACCTGGTTTGAGGACCCTGAACATCTCTATAAGAGCTTCCGGTATTTCGGTTCCTTTGTAACTGACGATGTAAAGGTTGGGGGCCAAGCGGTAAACCCCCTAGTTCGCAAACTGATGTGGCCATGGGAAACAATCACTGATGTTGTTGGCTTCCTTATGACTGACGTGTCCACATATTCTCAGCAAAAAGTGTTAAGGGAAAAAATTGACACTGTCATTCCCCCGCACCCCGCCCAAATCAGATCTGTCAATAAGATAATCACTCAACATCTCATCAAGCTATTTA-GAAGCAGGAACCTCAAG…
LR596014.1 Cell fusing agent virus Polyprotein gene for polyprotein, C-prM-E-NS1-NS2A-NS2B-NS3-NS4A-NS4B-NS5 region, isolate KPP	1452	1021	0	8220	9665	ref|NW_021837045.1|	135124863	135123426	AGGCACACGGGCTGACCCGGCTGCCAGTGTGGCATCCATGGATACTA-GCGACATGATGGATCGTGTTGAACGCTTGATGAACGAGAACCGTGGGACTTGGTTTGAAGATCAACAACACCCCTACAAGAGTTTCAAGTACTTTGGATCGTTTGTCACCGATGATGTGAAGGTTGGAGGGCAGGCGGTGAACCCCCTCGTTAGAAAGATCATGTGGCCATGGGAGACTCTCACGAGTGTGGTGGGGTTTTCCATGACTGACGTGTCTACCTACTCACAGCAGAAGGTGCTGAGGGAGAAGGTGGACACTGTCATCCCCCCCCACCCACAGCATATACGACGGGTTAACAGGACGATCACAAAGCATTTTATCCGGTTCTTCAAGAGTCGTAACTTACGAC…	AGGAACACGAGCGGATCCTGCCGCGAGCGTGTCAGCGATGGACACAGCGCGA-ATGGCCGACCGTGTGCACCGTGTCATGGAGGAAAATAGAAGCACCTGGTTTGAGGACCCTGAACATCTCTATAAGAGCTTCCGGTATTTCGGTTCCTTTGTAACTGACGATGTAAAGGTTGGGGGCCAAGCGGTAAACCCCCTAGTTCGCAAACTGATGTGGCCATGGGAAACAATCACTGATGTTGTTGGCTTCCTTATGACTGACGTGTCCACATATTCTCAGCAAAAAGTGTTAAGGGAAAAAATTGACACTGTCATTCCCCCGCACCCCGCCCAAATCAGATCTGTCAATAAGATAATCACTCAACATCTCATCAAGCTATTTAGAAGCAGGAACCTCAAGC…
M91671.1 Flavivirus cell fusing agent polyprotein gene, complete cds	1453	1017	1.63e-175	8219	9664	ref|NW_021837045.1|	135124863	135123426	AGGCACACGGGCTGACCCGGCTGCTAGTGTGGCATCCATGAATACCA-GTGACATGATGGACCGTGTTGAACGCCTAATGAACGAGAACCGTGGAACATGGTTTGAAGATCAACAACACCCCTACAAGAGTTTCAAGTATTTTGGATCGTTTGTCACCGATGATGTGAAGGTGGGAGGGCAAGCGGTGAACCCCCTCGTTAGGAAGATCATGTGGCCATGGGAGACTCTCACGAGTGTGGTGGGGTTTTCCATGACTGACGTGTCAACCTACTCACAGCAGAAGGTGCTGAGGGAGAAGGTGGACACTGTCATCCCCCCCCACCCACAGCATATACGGCGGGTCAACAGGACGATTACAAAGCATTTTATTCGGCTCTTCAAGAATC-GCAACTTACGA…	AGGAACACGAGCGGATCCTGCCGCGAGCGTGTCAGCGATGGACACAGCGCGA-ATGGCCGACCGTGTGCACCGTGTCATGGAGGAAAATAGAAGCACCTGGTTTGAGGACCCTGAACATCTCTATAAGAGCTTCCGGTATTTCGGTTCCTTTGTAACTGACGATGTAAAGGTTGGGGGCCAAGCGGTAAACCCCCTAGTTCGCAAACTGATGTGGCCATGGGAAACAATCACTGATGTTGTTGGCTTCCTTATGACTGACGTGTCCACATATTCTCAGCAAAAAGTGTTAAGGGAAAAAATTGACACTGTCATTCCCCCGCACCCCGCCCAAATCAGATCTGTCAATAAGATAATCACTCAACATCTCATCAAGCTATTTA-GAAGCAGGAACCTCAAG…
MH237596.1 Cell fusing agent virus strain 2, complete genome	1455	1017	6.93e-174	8208	9653	ref|NW_021837045.1|	135124863	135123426	AGGCACACGGGCTGACCCGGCTGCTAGTGTGGCATCCATGAATACCA-GTGACATGATGGACCGTGTTGAACGCTTAATGAACGAGAACCGTGGAACATGGTTTGAAGATCAACAACACCCCTACAAGAGTTTCAAGTATTTTGGATCGTTTGTCACCGATGATGTGAAGGTGGGAGGGCAAGCGGTGAACCCCCTCGTTAGGAAGATCATGTGGCCATGGGAGACTCTCACGAGTGTGGTGGGGTTTTCCATGACTGACGTGTCAACCTACTCACAGCAGAAGGTGCTGAGGGAGAAGGTGGACACTGTCATCCCCCCCCACCCACAGCATATACGGCGGGTCAACAGGACGATTACAAAGCATTTTATTCGGCTCTTCAAGAATC-GCAACTTACGA…	AGGAACACGAGCGGATCCTGCCGCGAGCGTGTCAGCGATGGACACAGCGCGA-ATGGCCGACCGTGTGCACCGTGTCATGGAGGAAAATAGAAGCACCTGGTTTGAGGACCCTGAACATCTCTATAAGAGCTTCCGGTATTTCGGTTCCTTTGTAACTGACGATGTAAAGGTTGGGGGCCAAGCGGTAAACCCCCTAGTTCGCAAACTGATGTGGCCATGGGAAACAATCACTGATGTTGTTGGCTTCCTTATGACTGACGTGTCCACATATTCTCAGCAAAAAGTGTTAAGGGAAAAAATTGACACTGTCATTCCCCCGCACCCCGCCCAAATCAGATCTGTCAATAAGATAATCACTCAACATCTCATCAAGCTATTTA-GAAGCAGGAACCTCAAG…
MH310082.1 Cell fusing agent virus isolate CC_A_CFAV polyprotein gene, partial cds	1455	1018	5.36e-175	8200	9645	ref|NW_021837045.1|	135124863	135123426	AGGCACACGGGCTGACCCGGCTGCTAGTGTGGCATCCATGAATACCA-GTGACATGATGGACCGTGTTGAACGCTTAATGAACGAGAACCGTGGAACATGGTTTGAAGATCAACAACACCCCTACAAGAGTTTCAAGTATTTTGGATCGTTTGTCACCGATGATGTGAAGGTGGGAGGGCAAGCGGTGAACCCCCTCGTTAGGAAGATCATGTGGCCATGGGAGACTCTCACGAGTGTGGTGGGGTTTTCCATGACTGACGTGTCAACCTACTCACAGCAGAAGGTGCTGAGGGAGAAGGTGGACACTGTCATCCCCCCCCACCCACAGCATATACGGCGGGTCAACAGGACGATTACAAAGCATTTTATTCGGCTCTTCAAGAATC-GCAACTTACGA…	AGGAACACGAGCGGATCCTGCCGCGAGCGTGTCAGCGATGGACACAGCGCGA-ATGGCCGACCGTGTGCACCGTGTCATGGAGGAAAATAGAAGCACCTGGTTTGAGGACCCTGAACATCTCTATAAGAGCTTCCGGTATTTCGGTTCCTTTGTAACTGACGATGTAAAGGTTGGGGGCCAAGCGGTAAACCCCCTAGTTCGCAAACTGATGTGGCCATGGGAAACAATCACTGATGTTGTTGGCTTCCTTATGACTGACGTGTCCACATATTCTCAGCAAAAAGTGTTAAGGGAAAAAATTGACACTGTCATTCCCCCGCACCCCGCCCAAATCAGATCTGTCAATAAGATAATCACTCAACATCTCATCAAGCTATTTA-GAAGCAGGAACCTCAAG…
NC_001564.2 Cell fusing agent virus strain Galveston, complete genome	1454	1026	0	8209	9654	ref|NW_021837045.1|	135124863	135123426	AGGCACACGGGCTGACCCGGCTGCTAGTGTGGCATCCATGAATACCAA-CGACATGACGGACCGTGTTGAACGCTTAATGAACGAGAACCGTGGAACATGGTTTGAAGATCAACAACACCCCTACAAGAGTTTCAAGTATTTTGGATCGTTTGTCACCGATGATGTGAAGGTAGGAGGGCAAGCGGTGAACCCCCTCGTTAGGAAGATCATGTGGCCATGGGAGACTCTCACGAGTGTGGTGGGGTTTTCCATGACTGACGTGTCAACCTACTCACAGCAGAAGGTACTGAGGGAGAAGGTGGACACTGTCATCCCTCCCCACCCACAGCATATACGGCGGGTCAACAGGACGATTACAAAGCATTTTATCCGGTTCTTCAAGAATC-GCAACTTACGA…	AGGAACACGAGCGGATCCTGCCGCGAGCGTGTCAGCGATGGACACAGCGCGA-ATGGCCGACCGTGTGCACCGTGTCATGGAGGAAAATAGAAGCACCTGGTTTGAGGACCCTGAACATCTCTATAAGAGCTTCCGGTATTTCGGTTCCTTTGTAACTGACGATGTAAAGGTTGGGGGCCAAGCGGTAAACCCCCTAGTTCGCAAACTGATGTGGCCATGGGAAACAATCACTGATGTTGTTGGCTTCCTTATGACTGACGTGTCCACATATTCTCAGCAAAAAGTGTTAAGGGAAAAAATTGACACTGTCATTCCCCCGCACCCCGCCCAAATCAGATCTGTCAATAAGATAATCACTCAACATCTCATCAAGCTATTTA-GAAGCAGGAACCTCAAG…
NC_005064.1 Kamiti River virus, complete genome	1356	981	0	8343	9695	ref|NW_021837045.1|	135124770	135123426	CACCTGGTTTGTCGATCCAGAACATCCGTACAAAAGCTTCAAGTACTTTGGATCATTTGTGACTGATGATGTTAAGGTTGGTGGGCAGGCAATTAACCCGCTCGTAAGAAAAATCATGTGGCCTTGGGAAGCGATAACTTCGGTTGTTGGATTCCTCATGACCGACGTCTCCACATACTCGCAACAAAAAGTATTGCGGGAAAAAGTGGACACAGTGATCCCACCTCATCCACCACAAGTTCGAGAAGTTAACAAACTCATCACCCAACATCTGGTGAAACTCTTCCGGTCACGCAATCTCCAACCTCGCATCCTGTCCAAGGAGGAGTTCATCGCGAACGTTCGGAATGATGCGGCCATAGGATCATGGAGCAAGAATGTACCGTGGAGAGATGTCCA…	CACCTGGTTTGAGGACCCTGAACATCTCTATAAGAGCTTCCGGTATTTCGGTTCCTTTGTAACTGACGATGTAAAGGTTGGGGGCCAAGCGGTAAACCCCCTAGTTCGCAAACTGATGTGGCCATGGGAAACAATCACTGATGTTGTTGGCTTCCTTATGACTGACGTGTCCACATATTCTCAGCAAAAAGTGTTAAGGGAAAAAATTGACACTGTCATTCCCCCGCACCCCGCCCAAATCAGATCTGTCAATAAGATAATCACTCAACATCTCATCAAGCTATTTAGAAGCAGGAACCTCAAGCCCCGGATAATGACGAAAGATGAGTTTATAACTAACGTTCGGAACAATGCAGCTATTGGGTCATGGAGCCGGGATGTTCCATGGAAAGAGGTACA…
NC_034204.1 Menghai flavivirus isolate MHAedFV1, complete genome	1018	681	5.11e-68	8878	9879	ref|NW_021837045.1|	135124418	135123426	GCCGCCATCGGATCCTGGAGCCAAGATGTTCCTTGGCGAAAAAGTGAATGAGGCTCTGCA--ATCCCCCGAATTCTGGGAACTGGTCGACCGCGAACGATCCCTGCATCTCAAAGGAGACTGCGAGATGTGCGTGTACAACACAATGGGGAAGAAAGAAAAGAAA-CCGACGGTGGCTGGAGAACCAAAAGGGTCAAGAACCATTTGGTACATGTGGCTCGGCAGTCGCTACCTTGAATACGAGGCCCTCGGATTTCTCAATGAGGACCATTGGGTTGCTCGGGAAAACTTCCCGGGTGGGGTCGGCGGCCAAGGCGTGAACTATTTTGGCAACTACCTGAAGGAAATATCGC---GGAAGGGGAAGTACTTTGTGGCTGACGACATCGCAGGATGGGA…	GCAGCTATTGGGTCATGGAGCCGGGATGTTCCATGGA-AAGAGGTACAGGTCGCTGTGCACGATCAATC--ATTCTGGAATTTGGTTGGTAGAGAACGTCACCTTCACCTACAAGGCAAGTGTGAGATATGTGTCTATAATACCATGGGCAAAAAGGAAAAAAAAACCGGGGGTTGCTGGAGAAGCTAAGGGGTCGCGCACGATTTGGTACATGAGGCTAGGCTGCAGGTTCCTAGAATTTGAGGCTCTTGGCTTCCTCAACGCTGACCACTGGGTTAGTCGCGAGAACTTACCGGGAGGAGTGGGGGGAGTTGGGGTCAACTACTTTGGAAATTATTTGAA--AGACATCGCAAAAAAAGGGAAAATTTTTATTCGCCGATCACATTGCTGGATGGGA…
MF347613.1 Yellow fever virus isolate Suriname_2017 polyprotein gene, partial cds	74	57	0.000548	9753	9826	ref|NW_021837045.1|	135123544	135123474	TGACTGGGAGAATGTGCCCTTCTGCTCTCACCACTTTCATGAACTGCAACTGAAGGATGGCAGGAGAATTGTGG	TGACTGGGAAAAGGTGGAGTTTTGCTCCCACCACTTTCATGAGCTATCCCTGAAGGATG---GGCGAATTCTGG
MF370545.1 Yellow fever virus strain PR5952-BeAn845405, complete genome	74	57	0.000591	9751	9824	ref|NW_021837045.1|	135123544	135123474	TGACTGGGAGAATGTGCCCTTCTGCTCTCACCACTTTCATGAACTGCAACTGAAGGATGGCAGGAGAATTGTGG	TGACTGGGAAAAGGTGGAGTTTTGCTCCCACCACTTTCATGAGCTATCCCTGAAGGATG---GGCGAATTCTGG
AY632544.1 St. Louis encephalitis virus polyprotein gene, complete cds	54	45	0.000158	9701	9754	ref|NW_021837045.1|	135123533	135123480	AGGTGCCCTTTTGCTCACACCACTTCAATGAGCTAATGCTGAAGGATGGGCGAA	AGGTGGAGTTTTGCTCCCACCACTTTCATGAGCTATCCCTGAAGGATGGGCGAA
EF158063.1 St. Louis encephalitis virus strain CorAn 9124 polyprotein gene, partial cds	54	45	0.000157	9701	9754	ref|NW_021837045.1|	135123533	135123480	AGGTGCCCTTTTGCTCACACCACTTCAATGAGCTAATGCTGAAGGATGGGCGAA	AGGTGGAGTTTTGCTCCCACCACTTTCATGAGCTATCCCTGAAGGATGGGCGAA
EF158068.1 St. Louis encephalitis virus strain CorAn 9275 polyprotein gene, partial cds	54	45	0.000157	9701	9754	ref|NW_021837045.1|	135123533	135123480	AGGTGCCCTTTTGCTCACACCACTTCAATGAGCTAATGCTGAAGGATGGGCGAA	AGGTGGAGTTTTGCTCCCACCACTTTCATGAGCTATCCCTGAAGGATGGGCGAA
JQ922560.1 Dengue virus 4 isolate DENV-4/IND/0952326/2009, complete genome	103	74	0.000576	9624	9726	ref|NW_021837045.1|	135123584	135123482	GGAAAGACATCCCGCAATGGGAACCATCCAAAGGGTGGAAAAACTGGCAAGAGGTTCCTTTTTGCTCCCACCACTTTCACAAGATCTTTATGAAGGATGGCCG	GGAAAAACATCCCCCAAGGGGCCCCATCGCGACTGGAGAGTGACTGGGAAAAGGTGGAGTTTTGCTCCCACCACTTTCATGAGCTATCCCTGAAGGATGGGCG
KC464457.1 Mosquito flavivirus isolate LSFlaviV-A20-09, complete genome	60	48	0.000583	9588	9647	ref|NW_021837045.1|	135123541	135123482	CTGGGAGCAAGTCGAGTTTTGCTCCCACCACTTCCATGCTCTGGTACTGAGGGATGGGCG	CTGGGAAAAGGTGGAGTTTTGCTCCCACCACTTTCATGAGCTATCCCTGAAGGATGGGCG
KX059017.1 Dengue virus isolate SL560_C_SriLanka_2012.773 polyprotein gene, complete cds	103	75	1.3e-05	9606	9708	ref|NW_021837045.1|	135123584	135123482	GGAAAGACATCCCGCAATGGGAACCATCCCAAGGGTGGAAAAACTGGCAAGAGGTTCCTTTTTGCTCCCACCACTTTCACAAGATCTTTATGAAGGATGGCCG	GGAAAAACATCCCCCAAGGGGCCCCATCGCGACTGGAGAGTGACTGGGAAAAGGTGGAGTTTTGCTCCCACCACTTTCATGAGCTATCCCTGAAGGATGGGCG
KX059018.1 Dengue virus isolate SL588_C_SriLanka_2012.381 polyprotein gene, complete cds	103	74	0.000551	9606	9708	ref|NW_021837045.1|	135123584	135123482	GGAAAGACATCCCGCAATGGGAACCATCCAAAGGGTGGAAAAACTGGCAAGAGGTTCCTTTTTGCTCCCACCACTTTCACAAGATCTTTATGAAGGATGGCCG	GGAAAAACATCCCCCAAGGGGCCCCATCGCGACTGGAGAGTGACTGGGAAAAGGTGGAGTTTTGCTCCCACCACTTTCATGAGCTATCCCTGAAGGATGGGCG
KX059019.1 Dengue virus isolate SL595_C_SriLanka_2012.603 polyprotein gene, complete cds	103	74	0.000551	9606	9708	ref|NW_021837045.1|	135123584	135123482	GGAAAGACATCCCGCAATGGGAACCATCCAAAGGGTGGAAAAACTGGCAAGAGGTTCCTTTTTGCTCCCACCACTTTCACAAGATCTTTATGAAGGATGGCCG	GGAAAAACATCCCCCAAGGGGCCCCATCGCGACTGGAGAGTGACTGGGAAAAGGTGGAGTTTTGCTCCCACCACTTTCATGAGCTATCCCTGAAGGATGGGCG
KX059020.1 Dengue virus isolate SL612_C_SriLanka_2012.822 polyprotein gene, complete cds	103	74	0.000551	9606	9708	ref|NW_021837045.1|	135123584	135123482	GGAAAGACATCCCGCAATGGGAACCATCCAAAGGGTGGAAAAACTGGCAAGAGGTTCCTTTTTGCTCCCACCACTTTCACAAGATCTTTATGAAGGATGGCCG	GGAAAAACATCCCCCAAGGGGCCCCATCGCGACTGGAGAGTGACTGGGAAAAGGTGGAGTTTTGCTCCCACCACTTTCATGAGCTATCCCTGAAGGATGGGCG
KX059022.1 Dengue virus isolate SL637_C_SriLanka_2012.89 polyprotein gene, complete cds	103	74	0.000551	9606	9708	ref|NW_021837045.1|	135123584	135123482	GGAAAGACATCCCGCAATGGGAACCATCCAAAGGGTGGAAAAACTGGCAAGAGGTTCCTTTTTGCTCCCACCACTTTCACAAGATCTTTATGAAGGATGGCCG	GGAAAAACATCCCCCAAGGGGCCCCATCGCGACTGGAGAGTGACTGGGAAAAGGTGGAGTTTTGCTCCCACCACTTTCATGAGCTATCCCTGAAGGATGGGCG
KX059023.1 Dengue virus isolate SL657_C_SriLanka_2012.975 polyprotein gene, complete cds	103	74	0.000551	9606	9708	ref|NW_021837045.1|	135123584	135123482	GGAAAGACATCCCGCAATGGGAACCATCCAAAGGGTGGAAAAACTGGCAAGAGGTTCCTTTTTGCTCCCACCACTTTCACAAGATCTTTATGAAGGATGGCCG	GGAAAAACATCCCCCAAGGGGCCCCATCGCGACTGGAGAGTGACTGGGAAAAGGTGGAGTTTTGCTCCCACCACTTTCATGAGCTATCCCTGAAGGATGGGCG
KX059024.1 Dengue virus isolate SL684_C_SriLanka_2013.041 polyprotein gene, complete cds	103	74	0.000551	9606	9708	ref|NW_021837045.1|	135123584	135123482	GGAAAGACATCCCGCAATGGGAACCATCCAAAGGGTGGAAAAACTGGCAAGAGGTTCCTTTTTGCTCCCACCACTTTCACAAGATCTTTATGAAGGATGGCCG	GGAAAAACATCCCCCAAGGGGCCCCATCGCGACTGGAGAGTGACTGGGAAAAGGTGGAGTTTTGCTCCCACCACTTTCATGAGCTATCCCTGAAGGATGGGCG
KX059025.1 Dengue virus isolate SL723_C_SriLanka_2013.101 polyprotein gene, complete cds	103	74	0.000551	9606	9708	ref|NW_021837045.1|	135123584	135123482	GGAAAGACATCCCGCAATGGGAACCATCCAAAGGGTGGAAAAACTGGCAAGAGGTTCCTTTTTGCTCCCACCACTTTCACAAGATCTTTATGAAGGATGGCCG	GGAAAAACATCCCCCAAGGGGCCCCATCGCGACTGGAGAGTGACTGGGAAAAGGTGGAGTTTTGCTCCCACCACTTTCATGAGCTATCCCTGAAGGATGGGCG
KX059026.1 Dengue virus isolate SL747_C_SriLanka_2013.142 polyprotein gene, complete cds	103	74	0.000551	9606	9708	ref|NW_021837045.1|	135123584	135123482	GGAAAGACATCCCGCAATGGGAACCATCCAAAGGGTGGAAAAACTGGCAAGAGGTTCCTTTTTGCTCCCACCACTTTCACAAGATCTTTATGAAGGATGGCCG	GGAAAAACATCCCCCAAGGGGCCCCATCGCGACTGGAGAGTGACTGGGAAAAGGTGGAGTTTTGCTCCCACCACTTTCATGAGCTATCCCTGAAGGATGGGCG
KX059027.1 Dengue virus isolate SL768_C_SriLanka_2013.211 polyprotein gene, complete cds	103	75	1.3e-05	9606	9708	ref|NW_021837045.1|	135123584	135123482	GGAAAGACATCCCGCAATGGGACCCATCCAAAGGGTGGAAAAACTGGCAAGAGGTTCCTTTTTGCTCCCACCACTTTCACAAGATCTTTATGAAGGATGGCCG	GGAAAAACATCCCCCAAGGGGCCCCATCGCGACTGGAGAGTGACTGGGAAAAGGTGGAGTTTTGCTCCCACCACTTTCATGAGCTATCCCTGAAGGATGGGCG
KX059028.1 Dengue virus isolate SL2136_G_SriLanka_2012.567 polyprotein gene, complete cds	103	74	0.000551	9606	9708	ref|NW_021837045.1|	135123584	135123482	GGAAAGACATCCCGCATTGGGAACCATCCCAAGGGTGGAAAAACTGGCAAGAGGTTCCTTTTTGCTCCCACCACTTTCACAAGATCTTTATGAAGGATGGCCG	GGAAAAACATCCCCCAAGGGGCCCCATCGCGACTGGAGAGTGACTGGGAAAAGGTGGAGTTTTGCTCCCACCACTTTCATGAGCTATCCCTGAAGGATGGGCG
KX059029.1 Dengue virus isolate SL2222_G_SriLanka_2012.627 polyprotein gene, complete cds	103	75	1.3e-05	9606	9708	ref|NW_021837045.1|	135123584	135123482	GGAAAGACATCCCGCAATGGGAACCATCCCAAGGGTGGAAAAACTGGCAAGAGGTTCCTTTTTGCTCCCACCACTTTCACAAGATCTTTATGAAGGATGGCCG	GGAAAAACATCCCCCAAGGGGCCCCATCGCGACTGGAGAGTGACTGGGAAAAGGTGGAGTTTTGCTCCCACCACTTTCATGAGCTATCCCTGAAGGATGGGCG
KX059030.1 Dengue virus isolate SL2262_G_SriLanka_2012.622 polyprotein gene, complete cds	103	74	0.000551	9606	9708	ref|NW_021837045.1|	135123584	135123482	GGAAAGACATCCCGCAATGGGAACCATCCAAAGGGTGGAAAAACTGGCAAGAGGTTCCTTTTTGCTCCCACCACTTTCACAAGATCTTTATGAAGGATGGCCG	GGAAAAACATCCCCCAAGGGGCCCCATCGCGACTGGAGAGTGACTGGGAAAAGGTGGAGTTTTGCTCCCACCACTTTCATGAGCTATCCCTGAAGGATGGGCG
KX059031.1 Dengue virus isolate SL2310_G_SriLanka_2012.663 polyprotein gene, complete cds	103	74	0.000551	9606	9708	ref|NW_021837045.1|	135123584	135123482	GGAAAGACATCCCGCAATGGGAACCATCCAAAGGGTGGAAAAACTGGCAAGAGGTTCCTTTTTGCTCCCACCACTTTCACAAGATCTTTATGAAGGATGGCCG	GGAAAAACATCCCCCAAGGGGCCCCATCGCGACTGGAGAGTGACTGGGAAAAGGTGGAGTTTTGCTCCCACCACTTTCATGAGCTATCCCTGAAGGATGGGCG
KX059032.1 Dengue virus isolate SL2320_G_SriLanka_2012.679 polyprotein gene, complete cds	103	74	0.000551	9606	9708	ref|NW_021837045.1|	135123584	135123482	GGAAAGACATCCCGCAATGGGAACCATCCAAAGGGTGGAAAAACTGGCAAGAGGTTCCTTTTTGCTCCCACCACTTTCACAAGATCTTTATGAAGGATGGCCG	GGAAAAACATCCCCCAAGGGGCCCCATCGCGACTGGAGAGTGACTGGGAAAAGGTGGAGTTTTGCTCCCACCACTTTCATGAGCTATCCCTGAAGGATGGGCG
KX059033.1 Dengue virus isolate SL2390_G_SriLanka_2012.753 polyprotein gene, complete cds	103	74	0.000551	9606	9708	ref|NW_021837045.1|	135123584	135123482	GGAAAGACATCCCGCAATGGGAACCATCCAAAGGGTGGAAAAACTGGCAAGAGGTTCCTTTTTGCTCCCACCACTTTCACAAGATCTTTATGAAGGATGGCCG	GGAAAAACATCCCCCAAGGGGCCCCATCGCGACTGGAGAGTGACTGGGAAAAGGTGGAGTTTTGCTCCCACCACTTTCATGAGCTATCCCTGAAGGATGGGCG
KX059034.1 Dengue virus isolate SL2428_G_SriLanka_2012.764 polyprotein gene, complete cds	103	74	0.000551	9606	9708	ref|NW_021837045.1|	135123584	135123482	GGAAAGACATCCCGCAATGGGAACCATCCAAAGGGTGGAAAAACTGGCAAGAGGTTCCTTTTTGCTCCCACCACTTTCACAAGATCTTTATGAAGGATGGCCG	GGAAAAACATCCCCCAAGGGGCCCCATCGCGACTGGAGAGTGACTGGGAAAAGGTGGAGTTTTGCTCCCACCACTTTCATGAGCTATCCCTGAAGGATGGGCG
KX059035.1 Dengue virus isolate SL2450_G_SriLanka_2012.786 polyprotein gene, complete cds	103	74	0.000551	9606	9708	ref|NW_021837045.1|	135123584	135123482	GGAAAGACATCCCGCAATGGGAACCATCCAAAGGGTGGAAAAACTGGCAAGAGGTTCCTTTTTGCTCCCACCACTTTCACAAGATCTTTATGAAGGATGGCCG	GGAAAAACATCCCCCAAGGGGCCCCATCGCGACTGGAGAGTGACTGGGAAAAGGTGGAGTTTTGCTCCCACCACTTTCATGAGCTATCCCTGAAGGATGGGCG
KX059036.1 Dengue virus isolate SL2544_G_SriLanka_2012.879 polyprotein gene, complete cds	103	74	0.000551	9606	9708	ref|NW_021837045.1|	135123584	135123482	GGAAAGACATCCCGCAATGGGAACCATCCAAAGGGTGGAAAAACTGGCAAGAGGTTCCTTTTTGCTCCCACCACTTTCACAAGATCTTTATGAAGGATGGCCG	GGAAAAACATCCCCCAAGGGGCCCCATCGCGACTGGAGAGTGACTGGGAAAAGGTGGAGTTTTGCTCCCACCACTTTCATGAGCTATCCCTGAAGGATGGGCG
KX059037.1 Dengue virus isolate SL2590_G_SriLanka_2012.921 polyprotein gene, complete cds	103	74	0.000551	9606	9708	ref|NW_021837045.1|	135123584	135123482	GGAAAGACATCCCGCAATGGGAACCATCCAAAGGGTGGAAAAACTGGCAAGAGGTTCCTTTTTGCTCCCACCACTTTCACAAGATCTTTATGAAGGATGGCCG	GGAAAAACATCCCCCAAGGGGCCCCATCGCGACTGGAGAGTGACTGGGAAAAGGTGGAGTTTTGCTCCCACCACTTTCATGAGCTATCCCTGAAGGATGGGCG
KY586832.1 Dengue virus isolate Ser4_Thailand_nonBKK_Seq7 polyprotein gene, complete cds	106	78	0.000157	9531	9633	ref|NW_021837045.1|	135123584	135123482	GGAAAGACATTCCACAATGGGAACCATCCAAGGGA-TGGAAAA--ACTGGCAAGAGGTTCCCTTTTGCTCCCACCACTTTCACAAGATCTTCATGAAGGATGGCCG	GGAAAAACATCCCCCAAGGGGCCCCATC---GCGACTGGAGAGTGACTGGGAAAAGGTGGAGTTTTGCTCCCACCACTTTCATGAGCTATCCCTGAAGGATGGGCG
KY586835.1 Dengue virus isolate Ser4_Thailand_Bangkok_Seq6 polyprotein gene, complete cds	106	78	0.000157	9531	9633	ref|NW_021837045.1|	135123584	135123482	GGAAAGACATTCCACAATGGGAACCATCCAAGGGA-TGGAAAA--ACTGGCAAGAGGTTCCTTTTTGCTCCCACCACTTTCACAAGATCTTCATGAAGGATGGCCG	GGAAAAACATCCCCCAAGGGGCCCCATC---GCGACTGGAGAGTGACTGGGAAAAGGTGGAGTTTTGCTCCCACCACTTTCATGAGCTATCCCTGAAGGATGGGCG
KY586880.1 Dengue virus isolate Ser4_Thailand_nonBKK_Seq23 polyprotein gene, complete cds	106	78	0.000157	9531	9633	ref|NW_021837045.1|	135123584	135123482	GGAAAGACATTCCGCAATGGGAACCATCCAAGGGA-TGGAAAA--ACTGGCAAGAGGTTCCTTTTTGCTCCCACCACTTTCACAAGATCTTCATGAAGGATGGCCG	GGAAAAACATCCCCCAAGGGGCCCCATC---GCGACTGGAGAGTGACTGGGAAAAGGTGGAGTTTTGCTCCCACCACTTTCATGAGCTATCCCTGAAGGATGGGCG
KY586941.1 Dengue virus isolate Ser4_Thailand_Bangkok_Seq78 polyprotein gene, complete cds	106	77	0.000157	9531	9633	ref|NW_021837045.1|	135123584	135123482	GGAAAGACATTCCGCAATGGGAACCATCCAAGGGATGGAAGA---ACTGGCAAGAGGTTCCTTTTTGCTCCCACCACTTTCATAAGATCTTTATGAAGGATGGCCG	GGAAAAACATCCCCCAAGGGGCCCCATC---GCGACTGGAGAGTGACTGGGAAAAGGTGGAGTTTTGCTCCCACCACTTTCATGAGCTATCCCTGAAGGATGGGCG
KY586942.1 Dengue virus isolate Ser4_Thailand_Bangkok_Seq79 polyprotein gene, complete cds	104	76	0.000547	9531	9633	ref|NW_021837045.1|	135123584	135123482	GGAAAGACATCCCGCAATGGGAACCATC-CAAGGGGTGGAAAAACTGGCAAGAGGTTCCCTTTTGCTCCCACCACTTTCACAAGATCTTTATGAAGGATGGCCG	GGAAAAACATCCCCCAAGGGGCCCCATCGCGACTGGAG-AGTGACTGGGAAAAGGTGGAGTTTTGCTCCCACCACTTTCATGAGCTATCCCTGAAGGATGGGCG
NC_021069.1 Mosquito flavivirus isolate LSFlaviV-A20-09, complete genome	60	48	0.000583	9588	9647	ref|NW_021837045.1|	135123541	135123482	CTGGGAGCAAGTCGAGTTTTGCTCCCACCACTTCCATGCTCTGGTACTGAGGGATGGGCG	CTGGGAAAAGGTGGAGTTTTGCTCCCACCACTTTCATGAGCTATCCCTGAAGGATGGGCG
AY863002.1 Karshi virus strain LEIV 2247, complete genome	41	37	0.000164	9685	9725	ref|NW_021837045.1|	135123525	135123485	TTTTGCTCCCACCACTTCCATGAGCTTGCCATGAAGGATGG	TTTTGCTCCCACCACTTTCATGAGCTATCCCTGAAGGATGG
EU482457.1 Dengue virus 3 isolate DENV-3/VN/BID-V1013/2006, complete genome	60	48	0.000572	9646	9705	ref|NW_021837045.1|	135123544	135123485	TGATTGGCAACAGGTCCCTTTTTGCTCCCACCACTTTCATGAGCTGATCATGAAAGATGG	TGACTGGGAAAAGGTGGAGTTTTGCTCCCACCACTTTCATGAGCTATCCCTGAAGGATGG
HM582851.1 Yellow fever virus strain TVP11767 polyprotein gene, complete cds	60	48	0.000549	9633	9692	ref|NW_021837045.1|	135123544	135123485	TGACTGGGAGAATGTGCCCTTCTGCTCTCACCACTTTCATGAACTGCAACTGAAGGATGG	TGACTGGGAAAAGGTGGAGTTTTGCTCCCACCACTTTCATGAGCTATCCCTGAAGGATGG
JF912181.1 Yellow fever virus strain BeH413820, complete genome	63	50	0.00058	9748	9810	ref|NW_021837045.1|	135123547	135123485	GAATGACTGGGAGAATGTGCCGTTCTGCTCCCACCACTTCCACGAACTGCAGCTGAAGGATGG	GAGTGACTGGGAAAAGGTGGAGTTTTGCTCCCACCACTTTCATGAGCTATCCCTGAAGGATGG
JF912187.1 Yellow fever virus strain BeH622205, complete genome	60	48	0.000591	9751	9810	ref|NW_021837045.1|	135123544	135123485	TGACTGGGAGAATGTGCCCTTCTGCTCTCACCACTTTCATGAACTGCAACTGAAGGATGG	TGACTGGGAAAAGGTGGAGTTTTGCTCCCACCACTTTCATGAGCTATCCCTGAAGGATGG
JF912188.1 Yellow fever virus strain BeH622493, complete genome	60	48	0.000581	9751	9810	ref|NW_021837045.1|	135123544	135123485	TGACTGGGAGAATGTGCCCTTCTGCTCTCACCACTTTCATGAACTGCAACTGAAGGATGG	TGACTGGGAAAAGGTGGAGTTTTGCTCCCACCACTTTCATGAGCTATCCCTGAAGGATGG
JF912189.1 Yellow fever virus strain BeAR646536, complete genome	60	48	0.000591	9751	9810	ref|NW_021837045.1|	135123544	135123485	TGACTGGGAGAATGTGCCCTTCTGCTCTCACCACTTTCATGAACTGCAACTGAAGGATGG	TGACTGGGAAAAGGTGGAGTTTTGCTCCCACCACTTTCATGAGCTATCCCTGAAGGATGG
JF912190.1 Yellow fever virus strain BeH655417, complete genome	60	48	0.000583	9751	9810	ref|NW_021837045.1|	135123544	135123485	TGACTGGGAGAATGTGCCCTTCTGCTCTCACCACTTTCATGAACTGCAACTGAAGGATGG	TGACTGGGAAAAGGTGGAGTTTTGCTCCCACCACTTTCATGAGCTATCCCTGAAGGATGG
JX898869.1 Yellow fever virus isolate DakArAmt7 from Cote d'Ivoire, complete genome	63	50	0.000582	9748	9810	ref|NW_021837045.1|	135123547	135123485	GAATGACTGGGAGAACGTGCCCTTTTGCTCCCACCACTTCCATGAATTGCAGCTGAAGGATGG	GAGTGACTGGGAAAAGGTGGAGTTTTGCTCCCACCACTTTCATGAGCTATCCCTGAAGGATGG
KF907504.1 Yellow fever virus strain 88/1999, complete genome	63	50	0.000572	9748	9810	ref|NW_021837045.1|	135123547	135123485	GAATGACTGGGAGAATGTGCCGTTCTGCTCCCACCACTTCCACGAACTGCAACTGAAGGATGG	GAGTGACTGGGAAAAGGTGGAGTTTTGCTCCCACCACTTTCATGAGCTATCCCTGAAGGATGG
KM388814.1 Yellow fever virus strain 6A polyprotein gene, complete cds	60	48	0.000549	9633	9692	ref|NW_021837045.1|	135123544	135123485	TGACTGGGAGAATGTGCCCTTCTGCTCTCACCACTTTCATGAACTGCAACTGAAGGATGG	TGACTGGGAAAAGGTGGAGTTTTGCTCCCACCACTTTCATGAGCTATCCCTGAAGGATGG
KM388815.1 Yellow fever virus strain 9A polyprotein gene, complete cds	60	48	0.000549	9633	9692	ref|NW_021837045.1|	135123544	135123485	TGACTGGGAGAATGTGCCCTTCTGCTCTCACCACTTTCATGAACTGCAACTGAAGGATGG	TGACTGGGAAAAGGTGGAGTTTTGCTCCCACCACTTTCATGAGCTATCCCTGAAGGATGG
KM388816.1 Yellow fever virus strain 10A polyprotein gene, complete cds	60	48	0.000549	9633	9692	ref|NW_021837045.1|	135123544	135123485	TGACTGGGAGAATGTGCCCTTCTGCTCTCACCACTTTCATGAACTGCAACTGAAGGATGG	TGACTGGGAAAAGGTGGAGTTTTGCTCCCACCACTTTCATGAGCTATCCCTGAAGGATGG
KM388817.1 Yellow fever virus strain 2A polyprotein gene, complete cds	60	48	0.000549	9633	9692	ref|NW_021837045.1|	135123544	135123485	TGACTGGGAGAATGTGCCCTTCTGCTCTCACCACTTTCATGAACTGCAACTGAAGGATGG	TGACTGGGAAAAGGTGGAGTTTTGCTCCCACCACTTTCATGAGCTATCCCTGAAGGATGG
KM388818.1 Yellow fever virus strain 8A polyprotein gene, complete cds	60	48	0.000549	9633	9692	ref|NW_021837045.1|	135123544	135123485	TGACTGGGAGAATGTGCCCTTCTGCTCTCACCACTTTCATGAACTGCAACTGAAGGATGG	TGACTGGGAAAAGGTGGAGTTTTGCTCCCACCACTTTCATGAGCTATCCCTGAAGGATGG
KU978763.1 Yellow fever virus isolate Ogbomosho, complete genome	63	50	0.00058	9736	9798	ref|NW_021837045.1|	135123547	135123485	GAATGACTGGGAGAATGTGCCCTTTTGCTCCCACCACTTCCATGAACTGCAGCTGAAGGACGG	GAGTGACTGGGAAAAGGTGGAGTTTTGCTCCCACCACTTTCATGAGCTATCCCTGAAGGATGG
MF004382.1 Yellow fever virus isolate Bolivia 88/1999 polyprotein gene, complete cds	63	50	0.00058	9748	9810	ref|NW_021837045.1|	135123547	135123485	GAATGACTGGGAGAATGTGCCGTTCTGCTCCCACCACTTCCACGAACTGCAACTGAAGGATGG	GAGTGACTGGGAAAAGGTGGAGTTTTGCTCCCACCACTTTCATGAGCTATCCCTGAAGGATGG
MF370539.1 Yellow fever virus strain PR5889-BeAn844334, complete genome	61	49	0.000169	9749	9809	ref|NW_021837045.1|	135123545	135123485	GTGACTGGGAGAATGTGCCCTTCTGCTCTCACCACTTTCATGAACTGCAACTGAAGGATGG	GTGACTGGGAAAAGGTGGAGTTTTGCTCCCACCACTTTCATGAGCTATCCCTGAAGGATGG
MF370540.1 Yellow fever virus strain PR5892-BeAn844358, complete genome	60	49	4.85e-05	9749	9808	ref|NW_021837045.1|	135123544	135123485	TGACTGGGAGAATGTGCCCTTTTGCTCTCACCACTTTCATGAACTGCAACTGAAGGATGG	TGACTGGGAAAAGGTGGAGTTTTGCTCCCACCACTTTCATGAGCTATCCCTGAAGGATGG
MF370541.1 Yellow fever virus strain PR5908-BeAn844641, complete genome	60	48	0.000591	9749	9808	ref|NW_021837045.1|	135123544	135123485	TGACTGGGAGAATGTGCCCTTCTGCTCTCACCACTTTCATGAACTGCAACTGAAGGATGG	TGACTGGGAAAAGGTGGAGTTTTGCTCCCACCACTTTCATGAGCTATCCCTGAAGGATGG
MF370542.1 Yellow fever virus strain PR5926-BeAn844893, complete genome	61	49	0.000168	9743	9803	ref|NW_021837045.1|	135123545	135123485	GTGACTGGGAGAATGTGCCCTTCTGCTCTCACCACTTTCATGAACTGCAACTGAAGGATGG	GTGACTGGGAAAAGGTGGAGTTTTGCTCCCACCACTTTCATGAGCTATCCCTGAAGGATGG
MF370543.1 Yellow fever virus strain PR5937-BeAn845130, complete genome	60	48	0.000591	9751	9810	ref|NW_021837045.1|	135123544	135123485	TGACTGGGAGAATGTGCCCTTCTGCTCTCACCACTTTCATGAACTGCAACTGAAGGATGG	TGACTGGGAAAAGGTGGAGTTTTGCTCCCACCACTTTCATGAGCTATCCCTGAAGGATGG
MF370544.1 Yellow fever virus strain PR5951-BeAn845401, complete genome	60	48	0.000591	9751	9810	ref|NW_021837045.1|	135123544	135123485	TGACTGGGAGAATGTGCCCTTCTGCTCTCACCACTTTCATGAACTGCAACTGAAGGATGG	TGACTGGGAAAAGGTGGAGTTTTGCTCCCACCACTTTCATGAGCTATCCCTGAAGGATGG
MF370546.1 Yellow fever virus strain PR5953-BeAn845409, complete genome	60	48	0.000591	9749	9808	ref|NW_021837045.1|	135123544	135123485	TGACTGGGAGAGTGTGCCCTTTTGCTCTCACCACTTTCATGAACTGCAACTGAAGGATGG	TGACTGGGAAAAGGTGGAGTTTTGCTCCCACCACTTTCATGAGCTATCCCTGAAGGATGG
MG969501.1 Yellow fever virus strain FIOCRUZ 71530/MG/01, complete genome	60	48	0.000591	9751	9810	ref|NW_021837045.1|	135123544	135123485	TGACTGGGAGAATGTGCCCTTCTGCTCTCACCACTTTCATGAACTGCAACTGAAGGATGG	TGACTGGGAAAAGGTGGAGTTTTGCTCCCACCACTTTCATGAGCTATCCCTGAAGGATGG
MH018100.1 Yellow fever virus isolate YFV/Human/Brazil/2003/M225 polyprotein gene, partial cds	60	48	0.000546	9609	9668	ref|NW_021837045.1|	135123544	135123485	TGACTGGGAGAATGTGCCCTTCTGCTCTCACCACTTTCATGAACTGCAACTGAAGGATGG	TGACTGGGAAAAGGTGGAGTTTTGCTCCCACCACTTTCATGAGCTATCCCTGAAGGATGG
AY149904.1 Kamiti River virus isolate SR-75 polyprotein precursor, gene, complete cds	74	58	4.12e-06	1777	1850	ref|NW_021837998.1|	335747	335820	TTCATCCAAAATGGATATGGCCAGGATGGTGTTGTTGCCGTGAGTCTAGAGGAAGTTATGGAACAAGCGTGTAG	TTCATCCAAAATGGATATGGCCAGGATGGGATTGTCTCCGTGACGCTTGATGAGTTTGCTGCACAGGCGTGCAG
AY149905.1 Kamiti River virus isolate SR-82 polyprotein precursor, gene, complete cds	74	58	4.12e-06	1777	1850	ref|NW_021837998.1|	335747	335820	TTCATCCAAAATGGATATGGCCAGGATGGTGTTGTTGCCGTGAGTCTAGAGGAAGTTATGGAACAAGCGTGTAG	TTCATCCAAAATGGATATGGCCAGGATGGGATTGTCTCCGTGACGCTTGATGAGTTTGCTGCACAGGCGTGCAG
NC_005064.1 Kamiti River virus, complete genome	74	58	4.12e-06	1777	1850	ref|NW_021837998.1|	335747	335820	TTCATCCAAAATGGATATGGCCAGGATGGTGTTGTTGCCGTGAGTCTAGAGGAAGTTATGGAACAAGCGTGTAG	TTCATCCAAAATGGATATGGCCAGGATGGGATTGTCTCCGTGACGCTTGATGAGTTTGCTGCACAGGCGTGCAG
AY149904.1 Kamiti River virus isolate SR-75 polyprotein precursor, gene, complete cds	386	263	3.37e-26	2533	2915	ref|NW_021837998.1|	335878	336260	ACTCGACAGTTTATTGAAACCAGGAAGCGAACTATGACTGTCACATTGAATTTGGTTGAATATAAAATTGGATCGTATGTCACTCATGGACGGCTTGAGGGG-GATATGGGATTGTTGCCAACTCTCTTTGGG--TCATTTCCTGAGAAACCCTCTGACAAGGTTATCCGGATTGTGGCGTCAAGACCTGATATCCGGCGTCTCTGTGGAAAAGCGGTTTCTTTCCAGTTTCAGTACACAGGGTTTCGACGGGCTTTGTATGGATCCAATGTCCAGGTGAAAGTGTCAAAGAACATAACCAATCATTGCCCCACATATCTTGCTGGTGTTGTCGTAAAAAATGGGCGGACCATTATCACTGATGGCATGTTTTGGATGGAAAGTGA	ACTCGACAGTTCATAGAAACTCGAAAACGCACCCTAACAGTCACACTTGACTCGTTGGAATATAAGATTGGGTCGTACATAACGCATGGCCGATTGGAGGGGAGACATGGCCTCCTT-CCAACCATGTTTGGGAATCATGCC--GAGAAGGAGACTGACAAGGTCCTACGTACCGTGGCCGCCCGGCCGGACATCCGCCGAATGTGTGGGAAGGTCATCTCTTTCCAGTTCAAATACGTTGGATTCAGGCGAGGCCTGTACGGCTCAAACGTGCAGGTCATGATCTCGAAGCACGTGTCCCACCACTGCCCCACGTACCTCGCGGGCGTGGTGGTAAAGAATGACCGCACCATCATAACGGATGGAATGTTCTGGCTCGAGAGTGA
AY149905.1 Kamiti River virus isolate SR-82 polyprotein precursor, gene, complete cds	386	263	3.37e-26	2533	2915	ref|NW_021837998.1|	335878	336260	ACTCGACAGTTTATTGAAACCAGGAAGCGAACTATGACTGTCACATTGAATTTGGTTGAATATAAAATTGGATCGTATGTCACTCATGGACGGCTTGAGGGG-GATATGGGATTGTTGCCAACTCTCTTTGGG--TCATTTCCTGAGAAACCCTCTGACAAGGTTATCCGGATTGTGGCGTCAAGACCTGATATCCGGCGTCTCTGTGGAAAAGCGGTTTCTTTCCAGTTTCAGTACACAGGGTTTCGACGGGCTTTGTATGGATCCAATGTCCAGGTGAAAGTGTCAAAGAACATAACCAATCATTGCCCCACATATCTTGCTGGTGTTGTCGTAAAAAATGGGCGGACCATTATCACTGATGGCATGTTTTGGATGGAAAGTGA	ACTCGACAGTTCATAGAAACTCGAAAACGCACCCTAACAGTCACACTTGACTCGTTGGAATATAAGATTGGGTCGTACATAACGCATGGCCGATTGGAGGGGAGACATGGCCTCCTT-CCAACCATGTTTGGGAATCATGCC--GAGAAGGAGACTGACAAGGTCCTACGTACCGTGGCCGCCCGGCCGGACATCCGCCGAATGTGTGGGAAGGTCATCTCTTTCCAGTTCAAATACGTTGGATTCAGGCGAGGCCTGTACGGCTCAAACGTGCAGGTCATGATCTCGAAGCACGTGTCCCACCACTGCCCCACGTACCTCGCGGGCGTGGTGGTAAAGAATGACCGCACCATCATAACGGATGGAATGTTCTGGCTCGAGAGTGA
NC_005064.1 Kamiti River virus, complete genome	386	263	3.37e-26	2533	2915	ref|NW_021837998.1|	335878	336260	ACTCGACAGTTTATTGAAACCAGGAAGCGAACTATGACTGTCACATTGAATTTGGTTGAATATAAAATTGGATCGTATGTCACTCATGGACGGCTTGAGGGG-GATATGGGATTGTTGCCAACTCTCTTTGGG--TCATTTCCTGAGAAACCCTCTGACAAGGTTATCCGGATTGTGGCGTCAAGACCTGATATCCGGCGTCTCTGTGGAAAAGCGGTTTCTTTCCAGTTTCAGTACACAGGGTTTCGACGGGCTTTGTATGGATCCAATGTCCAGGTGAAAGTGTCAAAGAACATAACCAATCATTGCCCCACATATCTTGCTGGTGTTGTCGTAAAAAATGGGCGGACCATTATCACTGATGGCATGTTTTGGATGGAAAGTGA	ACTCGACAGTTCATAGAAACTCGAAAACGCACCCTAACAGTCACACTTGACTCGTTGGAATATAAGATTGGGTCGTACATAACGCATGGCCGATTGGAGGGGAGACATGGCCTCCTT-CCAACCATGTTTGGGAATCATGCC--GAGAAGGAGACTGACAAGGTCCTACGTACCGTGGCCGCCCGGCCGGACATCCGCCGAATGTGTGGGAAGGTCATCTCTTTCCAGTTCAAATACGTTGGATTCAGGCGAGGCCTGTACGGCTCAAACGTGCAGGTCATGATCTCGAAGCACGTGTCCCACCACTGCCCCACGTACCTCGCGGGCGTGGTGGTAAAGAATGACCGCACCATCATAACGGATGGAATGTTCTGGCTCGAGAGTGA
M91671.1 Flavivirus cell fusing agent polyprotein gene, complete cds	274	196	6.12e-29	2619	2890	ref|NW_021837998.1|	335986	336257	GGGCTTCTACCGACAATGTATGGAAGCTACCCCGAAAAAGAGGCTGATAAGGTCATCCGGATTGTCGCATCGCGGCCCGATATTCGCCGACTTTGCGGAAAAGCTGTCTCTTTCCAATTCAAGTTTACG--GGATTCCGGCGAGGCCTGTATGGTTCAAACGTTCAGGTTGAGGTCTCAAAGAACTCATCGACTGAGTGTCCCACGTACCTGGCGGGCGTTGCCGTAAAGAATGGCCGAACTGTCATCACTGACGGCATGTTTTGGATGGAAAG	GGCCTCCTTCCAACCATGTTTGGGAATCATGCCGAGAAGGAGACTGACAAGGTCCTACGTACCGTGGCCGCCCGGCCGGACATCCGCCGAATGTGTGGGAAGGTCATCTCTTTCCAGTTCAAAT--ACGTTGGATTCAGGCGAGGCCTGTACGGCTCAAACGTGCAGGTCATGATCTCGAAGCACGTGTCCCACCACTGCCCCACGTACCTCGCGGGCGTGGTGGTAAAGAATGACCGCACCATCATAACGGATGGAATGTTCTGGCTCGAGAG
KJ741267.1 Cell fusing agent virus strain Galveston, complete genome	268	193	1.75e-29	2615	2880	ref|NW_021837998.1|	335992	336257	CTACCAACAATGTTTGGAAGCTATCCCGAAAAAGAGGCTGATAAGGTTATCCGGATTGTCGCATCGCGGCCCGATATTCGCCGACTTTGCGGAAAAGCTGTCTCTTTCCAATTCAAGTTTACG--GGCTTCCGGCGAGGCTTGTATGGTTCAAACGTTCAGGTTGAGGTCTCAAAGAACTCATCGACCGAGTGTCCCACGTACCTGGCGGGCGTTGTCGTGAAGAATGGCCGAACTGTCATCACTGACGGCATGTTTTGGTTGGAAAG	CTTCCAACCATGTTTGGGAATCATGCCGAGAAGGAGACTGACAAGGTCCTACGTACCGTGGCCGCCCGGCCGGACATCCGCCGAATGTGTGGGAAGGTCATCTCTTTCCAGTTCAAAT--ACGTTGGATTCAGGCGAGGCCTGTACGGCTCAAACGTGCAGGTCATGATCTCGAAGCACGTGTCCCACCACTGCCCCACGTACCTCGCGGGCGTGGTGGTAAAGAATGACCGCACCATCATAACGGATGGAATGTTCTGGCTCGAGAG
NC_001564.2 Cell fusing agent virus strain Galveston, complete genome	268	193	1.75e-29	2615	2880	ref|NW_021837998.1|	335992	336257	CTACCAACAATGTTTGGAAGCTATCCCGAAAAAGAGGCTGATAAGGTTATCCGGATTGTCGCATCGCGGCCCGATATTCGCCGACTTTGCGGAAAAGCTGTCTCTTTCCAATTCAAGTTTACG--GGCTTCCGGCGAGGCTTGTATGGTTCAAACGTTCAGGTTGAGGTCTCAAAGAACTCATCGACCGAGTGTCCCACGTACCTGGCGGGCGTTGTCGTGAAGAATGGCCGAACTGTCATCACTGACGGCATGTTTTGGTTGGAAAG	CTTCCAACCATGTTTGGGAATCATGCCGAGAAGGAGACTGACAAGGTCCTACGTACCGTGGCCGCCCGGCCGGACATCCGCCGAATGTGTGGGAAGGTCATCTCTTTCCAGTTCAAAT--ACGTTGGATTCAGGCGAGGCCTGTACGGCTCAAACGTGCAGGTCATGATCTCGAAGCACGTGTCCCACCACTGCCCCACGTACCTCGCGGGCGTGGTGGTAAAGAATGACCGCACCATCATAACGGATGGAATGTTCTGGCTCGAGAG
LR596014.1 Cell fusing agent virus Polyprotein gene for polyprotein, C-prM-E-NS1-NS2A-NS2B-NS3-NS4A-NS4B-NS5 region, isolate KPP	269	193	6.13e-29	2626	2892	ref|NW_021837998.1|	335992	336258	CTACCAACAATGTTTGGAAGCTATCCCGAAAAAGAGGCTGACAAGGTTATCCGGATTGTTGCATCGCGGCCCGATATTCGCAGACTTTGCGGAAAAGCTGTCTCCTTCCAATTCAAGTTCACTGGCTTTCGGCGAGGCCTGTATGGTTCAAATGTTCAGGT--TGAAGTCTCAAAGAACTCATCGACCGAGTGTCCCACGTACCTGGCGGGCGTCGTTGTGAAAAATGGCCGAACTGTCATCACTGACGGCATGTTCTGGATGGAAAGT	CTTCCAACCATGTTTGGGAATCATGCCGAGAAGGAGACTGACAAGGTCCTACGTACCGTGGCCGCCCGGCCGGACATCCGCCGAATGTGTGGGAAGGTCATCTCTTTCCAGTTCAAATACGTTGGATTCAGGCGAGGCCTGTACGGCTCAAACGTGCAGGTCATGA--TCTCGAAGCACGTGTCCCACCACTGCCCCACGTACCTCGCGGGCGTGGTGGTAAAGAATGACCGCACCATCATAACGGATGGAATGTTCTGGCTCGAGAGT
KU936054.1 Cell fusing agent virus strain Aag2 Bristol polyprotein gene, complete cds	243	177	2.13e-28	2631	2871	ref|NW_021837998.1|	336017	336257	CCGAAAAAGAGGCTGATAAGGTCATCCGGATTGTCGCATCGCGGCCCGATATTCGCCGACTTTGCGGAAAAGCTGTCTCTTTCCAATTCAAGTTTACG--GGATTCCGGCGAGGCCTGTATGGTTCAAACGTCCAGGTTGAGGTCTCAAAGAACTCATCGACTGAGTGTCCCACGTACCTGGCGGGCGTTGCCGTAAAGAATGGCCGAACTGTCATCACTGACGGCATGTTTTGGATGGAAAG	CCGAGAAGGAGACTGACAAGGTCCTACGTACCGTGGCCGCCCGGCCGGACATCCGCCGAATGTGTGGGAAGGTCATCTCTTTCCAGTTCAAAT--ACGTTGGATTCAGGCGAGGCCTGTACGGCTCAAACGTGCAGGTCATGATCTCGAAGCACGTGTCCCACCACTGCCCCACGTACCTCGCGGGCGTGGTGGTAAAGAATGACCGCACCATCATAACGGATGGAATGTTCTGGCTCGAGAG
MH310082.1 Cell fusing agent virus isolate CC_A_CFAV polyprotein gene, partial cds	243	177	2.01e-28	2631	2871	ref|NW_021837998.1|	336017	336257	CCGAAAAAGAGGCTGATAAGGTCATCCGGATTGTCGCATCGCGGCCCGATATTCGCCGACTTTGCGGAAAAGCTGTCTCTTTCCAATTCAAGTTTACG--GGATTCCGGCGAGGCCTGTATGGTTCAAACGTCCAGGTTGAGGTCTCAAAGAACTCATCGACTGAGTGTCCCACGTACCTGGCGGGCGTTGCCGTAAAGAATGGCCGAACTGTCATCACTGACGGCATGTTTTGGATGGAAAG	CCGAGAAGGAGACTGACAAGGTCCTACGTACCGTGGCCGCCCGGCCGGACATCCGCCGAATGTGTGGGAAGGTCATCTCTTTCCAGTTCAAAT--ACGTTGGATTCAGGCGAGGCCTGTACGGCTCAAACGTGCAGGTCATGATCTCGAAGCACGTGTCCCACCACTGCCCCACGTACCTCGCGGGCGTGGTGGTAAAGAATGACCGCACCATCATAACGGATGGAATGTTCTGGCTCGAGAG
MH237596.1 Cell fusing agent virus strain 2, complete genome	243	177	2.14e-28	2639	2879	ref|NW_021837998.1|	336017	336257	CCGAAAAAGAGGCTGATAAGGTCATCCGGATTGTCGCATCGCGGCCCGATATTCGCCGACTTTGCGGAAAAGCTGTCTCTTTCCAATTCAAGTTTACG--GGATTCCGGCGAGGCCTGTATGGTTCAAACGTCCAGGTTGAGGTCTCAAAGAACTCATCGACAGAGTGTCCCACGTACCTGGCGGGCGTTGCCGTAAAGAATGGCCGAACTGTCATCACTGACGGCATGTTTTGGATGGAAAG	CCGAGAAGGAGACTGACAAGGTCCTACGTACCGTGGCCGCCCGGCCGGACATCCGCCGAATGTGTGGGAAGGTCATCTCTTTCCAGTTCAAAT--ACGTTGGATTCAGGCGAGGCCTGTACGGCTCAAACGTGCAGGTCATGATCTCGAAGCACGTGTCCCACCACTGCCCCACGTACCTCGCGGGCGTGGTGGTAAAGAATGACCGCACCATCATAACGGATGGAATGTTCTGGCTCGAGAG
JQ268258.1 Hanko virus polyprotein gene, complete cds	171	119	5.82e-10	2638	2808	ref|NW_021837998.1|	336079	336249	TGTGGGAAGGCAATCGGATTCCAGTATGACTTCGTCGGATTTAGAAGAGCCGTGTATGGGTCAAATGTGCAATTAAAGATCTCGAAAAAGGTCTCAATAGAATGCCCCACGTATTTAGCTGGAATGGCTGTCAAGAACGATCGGACTGTGTTTACTGATGGAATGTTTTGG	TGTGGGAAGGTCATCTCTTTCCAGTTCAAATACGTTGGATTCAGGCGAGGCCTGTACGGCTCAAACGTGCAGGTCATGATCTCGAAGCACGTGTCCCACCACTGCCCCACGTACCTCGCGGGCGTGGTGGTAAAGAATGACCGCACCATCATAACGGATGGAATGTTCTGG
NC_030401.1 Hanko virus polyprotein gene, complete cds	171	119	5.82e-10	2638	2808	ref|NW_021837998.1|	336079	336249	TGTGGGAAGGCAATCGGATTCCAGTATGACTTCGTCGGATTTAGAAGAGCCGTGTATGGGTCAAATGTGCAATTAAAGATCTCGAAAAAGGTCTCAATAGAATGCCCCACGTATTTAGCTGGAATGGCTGTCAAGAACGATCGGACTGTGTTTACTGATGGAATGTTTTGG	TGTGGGAAGGTCATCTCTTTCCAGTTCAAATACGTTGGATTCAGGCGAGGCCTGTACGGCTCAAACGTGCAGGTCATGATCTCGAAGCACGTGTCCCACCACTGCCCCACGTACCTCGCGGGCGTGGTGGTAAAGAATGACCGCACCATCATAACGGATGGAATGTTCTGG
KY345399.1 Ochlerotatus caspius flavivirus isolate 1608 polyprotein gene, complete cds	153	109	4.88e-11	2720	2872	ref|NW_021837998.1|	336097	336249	TTCCAGTATGATTTCGTCGGGTTCAGAAGAGCTGTGTATGGATCAAACGTGCAGTTAAAGATCTCGAAGAAGGTGTCGATAGAATGCCCCACGTATTTAGCTGGAATTGCAGTAAAGAACGACCGAACTGTTTTCACTGACGGAATGTTTTGG	TTCCAGTTCAAATACGTTGGATTCAGGCGAGGCCTGTACGGCTCAAACGTGCAGGTCATGATCTCGAAGCACGTGTCCCACCACTGCCCCACGTACCTCGCGGGCGTGGTGGTAAAGAATGACCGCACCATCATAACGGATGGAATGTTCTGG
NC_034242.1 Ochlerotatus caspius flavivirus isolate 1608 polyprotein gene, complete cds	153	109	4.88e-11	2720	2872	ref|NW_021837998.1|	336097	336249	TTCCAGTATGATTTCGTCGGGTTCAGAAGAGCTGTGTATGGATCAAACGTGCAGTTAAAGATCTCGAAGAAGGTGTCGATAGAATGCCCCACGTATTTAGCTGGAATTGCAGTAAAGAACGACCGAACTGTTTTCACTGACGGAATGTTTTGG	TTCCAGTTCAAATACGTTGGATTCAGGCGAGGCCTGTACGGCTCAAACGTGCAGGTCATGATCTCGAAGCACGTGTCCCACCACTGCCCCACGTACCTCGCGGGCGTGGTGGTAAAGAATGACCGCACCATCATAACGGATGGAATGTTCTGG
MH018101.1 Yellow fever virus isolate YFV/Human/Brazil/2003/M226 polyprotein gene, partial cds	60	48	0.000546	9609	9668	ref|NW_021837045.1|	135123544	135123485	TGACTGGGAGAATGTGCCCTTCTGCTCTCACCACTTTCATGAACTGCAACTGAAGGATGG	TGACTGGGAAAAGGTGGAGTTTTGCTCCCACCACTTTCATGAGCTATCCCTGAAGGATGG
MK457701.1 Yellow fever virus isolate 3623-1, complete genome	63	50	0.000574	9688	9750	ref|NW_021837045.1|	135123547	135123485	GAATGATTGGGAGAATGTGCCCTTCTGCTCCCACCACTTTCACGAACTACAGCTGAAGGATGG	GAGTGACTGGGAAAAGGTGGAGTTTTGCTCCCACCACTTTCATGAGCTATCCCTGAAGGATGG
KY345399.1 Ochlerotatus caspius flavivirus isolate 1608 polyprotein gene, complete cds	1241	813	1.59e-61	8414	9635	ref|NW_021837045.1|	135124733	135123510	TTTCGGTACGTCGGTTCTTATGTCACCGATGACATCAACCCAGGTGGACAGACAGTGAATCCTTTAATGCGCAAGATGATGTGGCCGTGGGAAATGGTTGGAGGAGTGGTCAACTTCATGATGACGGATGTTTCAACATACGCTCAGCAAAAAGTTTTGAGGGAAAAAGTTGACACTCTC--TCGCCCGAACCACCAAAGAACATCAAGGCCATCAACCGGCTCATCACTGAATTCCAGATCCGAAGCTACTTGAAAAGGGGAT--TGCGTCCTCGCATCCTCACCATGGAGCAGTATGCAGAAAATGTGAAAAGCTCAGCGGCCATTGGATCCTGGAGTTCCGATGTCCCATGGAACAATGTG-AGGGC----TGCCC--TTAGTGATGCT--AATTT…	TTCCGGTATTTCGGTTCCTTTGTAACTGACGATGTAAAGGTTGGGGGCCAAGCGGTAAACCCCCTAGTTCGCAAACTGATGTGGCCATGGGAAACAATCACTGATGTTGTTGGCTTCCTTATGACTGACGTGTCCACATATTCTCAGCAAAAAGTGTTAAGGGAAAAAATTGACACTGTCATTCCCCCGCACC-CCGCCCAA-ATCAGATCTGTCAATAAGATAATCACTCAACATCTCATC--AAGCTATTTAGAAGCAGGAACCTCAAGCCCCGGATAATGACGAAAGATGAGTTTATAACTAACGTTCGGAACAATGCAGCTATTGGGTCATGGAGCCGGGATGTTCCATGGAAAGAGGTACAGGTCGCTGTGCACGATCAATCATTCTGGAATTT…
NC_034242.1 Ochlerotatus caspius flavivirus isolate 1608 polyprotein gene, complete cds	1241	813	1.59e-61	8414	9635	ref|NW_021837045.1|	135124733	135123510	TTTCGGTACGTCGGTTCTTATGTCACCGATGACATCAACCCAGGTGGACAGACAGTGAATCCTTTAATGCGCAAGATGATGTGGCCGTGGGAAATGGTTGGAGGAGTGGTCAACTTCATGATGACGGATGTTTCAACATACGCTCAGCAAAAAGTTTTGAGGGAAAAAGTTGACACTCTC--TCGCCCGAACCACCAAAGAACATCAAGGCCATCAACCGGCTCATCACTGAATTCCAGATCCGAAGCTACTTGAAAAGGGGAT--TGCGTCCTCGCATCCTCACCATGGAGCAGTATGCAGAAAATGTGAAAAGCTCAGCGGCCATTGGATCCTGGAGTTCCGATGTCCCATGGAACAATGTG-AGGGC----TGCCC--TTAGTGATGCT--AATTT…	TTCCGGTATTTCGGTTCCTTTGTAACTGACGATGTAAAGGTTGGGGGCCAAGCGGTAAACCCCCTAGTTCGCAAACTGATGTGGCCATGGGAAACAATCACTGATGTTGTTGGCTTCCTTATGACTGACGTGTCCACATATTCTCAGCAAAAAGTGTTAAGGGAAAAAATTGACACTGTCATTCCCCCGCACC-CCGCCCAA-ATCAGATCTGTCAATAAGATAATCACTCAACATCTCATC--AAGCTATTTAGAAGCAGGAACCTCAAGCCCCGGATAATGACGAAAGATGAGTTTATAACTAACGTTCGGAACAATGCAGCTATTGGGTCATGGAGCCGGGATGTTCCATGGAAAGAGGTACAGGTCGCTGTGCACGATCAATCATTCTGGAATTT…
JQ268258.1 Hanko virus polyprotein gene, complete cds	792	527	2.03e-47	8787	9569	ref|NW_021837045.1|	135124296	135123512	GATGTGTGTGTATAACACGATGGGAAAAAAGG-AAAAGAAACCAGCATCAATGGGAGTGGCCAAAGGCTCGAGGACAATCTGGTATATGTGGCTAGGATCAAGGTTCTTGGAATATGAAGCTCTTGGGTTCTTGAATGAGGACCATTGGGTTTCCAGGGAGAACTTGGCATGTGGTGTAGGAGGTGTTGGAGTTAACTATTTTGGCTATTATCTGCAAGAAATATCCAAGAAAGGGAAGTTCTTCATT-GCCGACGACATTGCTGGCTGGGACACCAGGAT---CAATGAAAGTGATCTGGCTGATGAGGAACATCTCATCATGTCGATGATTTCAGACACAAGACATCGGGCCTTAGCCACGGCGGTTTTCAAGTTTGCTTACCAGAACATAGTTGCT…	GATATGTGTCTATAATACCATGGGCAAAAAGGAAAAAAAAACCGGGGGTTGCTGGAGAAGCTAAGGGGTCGCGCACGATTTGGTACATGAGGCTAGGCTGCAGGTTCCTAGAATTTGAGGCTCTTGGCTTCCTCAACGCTGACCACTGGGTTAGTCGCGAGAACTTACCGGGAGGAGTGGGGGGAGTTGGGGTCAACTACTTTGGAAATTATTTGAAAGACATCGCAAAAAAAGGGAAAATTTTTATTCGCCGATCACATTGCTGGATGGGACACTCGTATTAGCTCTGAA---GATCTGGAAGACGAAGAAACTCTTCTAACGGAGTTGGCTGTTGATGCTTTTCACCGTGCACTAATATCCGCCACCATGAGACTCGCTTACCAGAACATCGTTGCC…
NC_030401.1 Hanko virus polyprotein gene, complete cds	792	527	2.03e-47	8787	9569	ref|NW_021837045.1|	135124296	135123512	GATGTGTGTGTATAACACGATGGGAAAAAAGG-AAAAGAAACCAGCATCAATGGGAGTGGCCAAAGGCTCGAGGACAATCTGGTATATGTGGCTAGGATCAAGGTTCTTGGAATATGAAGCTCTTGGGTTCTTGAATGAGGACCATTGGGTTTCCAGGGAGAACTTGGCATGTGGTGTAGGAGGTGTTGGAGTTAACTATTTTGGCTATTATCTGCAAGAAATATCCAAGAAAGGGAAGTTCTTCATT-GCCGACGACATTGCTGGCTGGGACACCAGGAT---CAATGAAAGTGATCTGGCTGATGAGGAACATCTCATCATGTCGATGATTTCAGACACAAGACATCGGGCCTTAGCCACGGCGGTTTTCAAGTTTGCTTACCAGAACATAGTTGCT…	GATATGTGTCTATAATACCATGGGCAAAAAGGAAAAAAAAACCGGGGGTTGCTGGAGAAGCTAAGGGGTCGCGCACGATTTGGTACATGAGGCTAGGCTGCAGGTTCCTAGAATTTGAGGCTCTTGGCTTCCTCAACGCTGACCACTGGGTTAGTCGCGAGAACTTACCGGGAGGAGTGGGGGGAGTTGGGGTCAACTACTTTGGAAATTATTTGAAAGACATCGCAAAAAAAGGGAAAATTTTTATTCGCCGATCACATTGCTGGATGGGACACTCGTATTAGCTCTGAA---GATCTGGAAGACGAAGAAACTCTTCTAACGGAGTTGGCTGTTGATGCTTTTCACCGTGCACTAATATCCGCCACCATGAGACTCGCTTACCAGAACATCGTTGCC…
KT192549.1 Parramatta River virus isolate 92-B115745, complete genome	727	482	1.06e-38	8906	9624	ref|NW_021837045.1|	135124295	135123575	ATGTGCGTGTACAACACCATGGGCAAGAAGGAGAAGAAA-CCTTCAGCCATGGGCGTGGCCAAGGGCTCTCGAACCATTTGGTACATGTGGTTAGGTTCACGGTTTTTGGAGTACGAAGCCCTTGGCTTCTTAAATGAAGATCATTGGGT--GTCACGAGACAACTTGGCATGTGGTGTTGGTGGAGTGGGAGTGAATTACTTCGGCTACTACCTACAAGAAATTGCACGGAAAGGGAAGTTTTTTAT-CGCCGATGACATAGCGGGATGGGACACGCGGATCAA-TGAGAGTGACTTGGCCGATGAGGAATTTCTCATCATGTCCCTCATTTGTGACCCATACCATCGATCACTTGCAAAAGCCGTGTTTCGGTTTGCCTACCAGAACATTGTGGCCT…	ATATGTGTCTATAATACCATGGGCAAAAAGGAAAAAAAAACCGGGGGTTGCTGGAGAAGCTAAGGGGTCGCGCACGATTTGGTACATGAGGCTAGGCTGCAGGTTCCTAGAATTTGAGGCTCTTGGCTTCCTCAACGCTGACCACTGGGTTAGTCGCGAGA--ACTTACCGGGAGGAGTGGGGGGAGTTGGGGTCAACTACTTTGGAAATTATTTGAAAGACATCGCAAAAAAAGGGAAAATTTTTATTCGCCGATCACATTGCTGGATGGGACACTCGTATTAGCTCTGAA-GATCTGGAAGACGAAGAAACTCTTCTAACGGAGTTGGCTGTTGATGCTTTTCACCGTGCACTAATATCCGCCACCATGAGACTCGCTTACCAGAACATCGTTGCCA…
NC_027817.1 Parramatta River virus isolate 92-B115745, complete genome	727	482	1.06e-38	8906	9624	ref|NW_021837045.1|	135124295	135123575	ATGTGCGTGTACAACACCATGGGCAAGAAGGAGAAGAAA-CCTTCAGCCATGGGCGTGGCCAAGGGCTCTCGAACCATTTGGTACATGTGGTTAGGTTCACGGTTTTTGGAGTACGAAGCCCTTGGCTTCTTAAATGAAGATCATTGGGT--GTCACGAGACAACTTGGCATGTGGTGTTGGTGGAGTGGGAGTGAATTACTTCGGCTACTACCTACAAGAAATTGCACGGAAAGGGAAGTTTTTTAT-CGCCGATGACATAGCGGGATGGGACACGCGGATCAA-TGAGAGTGACTTGGCCGATGAGGAATTTCTCATCATGTCCCTCATTTGTGACCCATACCATCGATCACTTGCAAAAGCCGTGTTTCGGTTTGCCTACCAGAACATTGTGGCCT…	ATATGTGTCTATAATACCATGGGCAAAAAGGAAAAAAAAACCGGGGGTTGCTGGAGAAGCTAAGGGGTCGCGCACGATTTGGTACATGAGGCTAGGCTGCAGGTTCCTAGAATTTGAGGCTCTTGGCTTCCTCAACGCTGACCACTGGGTTAGTCGCGAGA--ACTTACCGGGAGGAGTGGGGGGAGTTGGGGTCAACTACTTTGGAAATTATTTGAAAGACATCGCAAAAAAAGGGAAAATTTTTATTCGCCGATCACATTGCTGGATGGGACACTCGTATTAGCTCTGAA-GATCTGGAAGACGAAGAAACTCTTCTAACGGAGTTGGCTGTTGATGCTTTTCACCGTGCACTAATATCCGCCACCATGAGACTCGCTTACCAGAACATCGTTGCCA…
KC464457.1 Mosquito flavivirus isolate LSFlaviV-A20-09, complete genome	729	484	3.02e-39	8782	9495	ref|NW_021837045.1|	135124349	135123634	TTCTGGAGTTTGGTTGATCGAGAGCGAGCGTTGCACCTGAAGGGAGATTGTGAGCTCTGTGTCTACAACACCATGGGCAAGAAGGAAAAGAAA--CCGTCTTCGTTCGGTGAAGCTCGCGGATCACGCATCATCTGGTACATGTGGTTGGGAAGTAGGTTCCTCGAGTATGAAGCGCTCGGGTTCTTAAACGAAGACCATTGGGTCGCGCGGGAGAATTTTCCGTGCGGTGTCGGAGGTGTGGGAGTGAATTACTTTGGGTATTACCTAAAGGAGATCGCCCAGAAA-GGACAATGGCTGATAGCCGACGACGTGGCAGGCTGGGACAC---TAAGATCACGGAAGCTGACCTTGAAGACGAGTTGTGGCTGTTGCT---CGACATGGTGCAGGATCCC…	TTCTGGAATTTGGTTGGTAGAGAACGTCACCTTCACCTACAAGGCAAGTGTGAGATATGTGTCTATAATACCATGGGCAAAAAGGAAAAAAAAACCGGGGGTTGCT-GGAGAAGCTAAGGGGTCGCGCACGATTTGGTACATGAGGCTAGGCTGCAGGTTCCTAGAATTTGAGGCTCTTGGCTTCCTCAACGCTGACCACTGGGTTAGTCGCGAGAACTTACCGGGAGGAGTGGGGGGAGTTGGGGTCAACTACTTTGGAAATTATTTGAAAGACATCGCAAAAAAAGGGAAAATTTTTATTCGCCGATCACATTGCTGGATGGGACACTCGTATTAGCTCTGAA---GATCTGGAAGACGA--AGAAACTCTT-CTAACGGAGTTGGCTGTTGATGCT…
KT726939.1 Culex flavivirus isolate BR_SJRP_01_2012 polyprotein gene, complete cds	690	436	2.14e-09	8763	9428	ref|NW_021837045.1|	135124301	135123634	TGTGAGTTGTGTGTGTTCAACACAATGGGCAAGAAGGAGAAGAAGCCCTCCTCTTTC-GGCGAGGCGCGAGGATCACGGATTATCTGGTACATGTGGCTCGGAAGTCGGTTTTTGGAGTACGAAGCACTTGGATTTCTCAACGAAGACCATTGGGT-AG-CGAGGAAAAACTTCCCGTGTGGAGTTGGCGGGGTCGGAGTGAACTACTTCGGATACTACCTCAAGGAAATCATGCAAAAAGGGAAGTGGATGATT-GCGGATGATGTTGCCGGGTGGGACACGCGTATAA---CTGAAGCTGACTTAGAGGACGAA----TTGTG-----GTTC-CTGCTGGACCAAGTGAACGATCCCTACCA--CGCCAAGTTGATACGCGTTGTGTTTAAGTTCTG…	TGTGAGATATGTGTCTATAATACCATGGGCAAAAAGGAAAAAAAAACCGGGGGTTGCTGGAGAAGCTAAGGGGTCGCGCACGATTTGGTACATGAGGCTAGGCTGCAGGTTCCTAGAATTTGAGGCTCTTGGCTTCCTCAACGCTGACCACTGGGTTAGTCGCG--AGAACTTACCGGGAGGAGTGGGGGGAGTTGGGGTCAACTACTTTGGAAATTATTTGAAAGACATCGCAAAAAAAGGGAAAATTTTTATTCGCCGATCACATTGCTGGATGGGACACTCGTATTAGCTCTGAAGATCTGGAAGACGAAGAAACTCTTCTAACGGAGTTGGCTGTTGATGCTTTTCACCGTGCACTAATATCCGCCACCATGAGACTCGCT--------------…
KU726615.1 Culex flavivirus isolate Otero 2009 polyprotein gene, complete cds	285	186	4.45e-05	9117	9396	ref|NW_021837045.1|	135123913	135123634	GAACATGGTCGCGCTATTTCCAAGGAACCATCCGCACTTTCGAAGCGGAACAGTTTTTGACGTCGTTTCACGGACGGACCAACGCGGGTCTGGGCAAGTGACCACTTACGCTCTCAACACTGTGACGAATGGGAAGAACCAGGTTGGGAGAATGCTGGAAGCCGAAGGGCTATTGGACGC----ACCGTTGGAAGTGATCGATGGTTGGCTAAGTTCCCACCTTGA-AGACGTCTTGAGTGGAATGGTTGTGGCTGGGGATGATGTGGTTGTGGCAACTAACAAC	GAACATCGTTGCCATGTTCCCACGAACCCATTCTAAATATGGCAGTGGAACTGTGATGGATGTTGTTGGCAGAAGGGACCAACGCGGATCGGGCCAAGTCGTAACGTACGCCCTAAACACCATAACCAATGGAAAGGTCCAGGTTGCCCGTATGTTGGAGAGTGACGGTTTGTTGCACGCCTCACCCCTTGTGATTAACAAATGGCTGGCTGA----TAACATGGAGAGAATTCTCG-GAGATATGGTCATCGCTGGGTATGACGTCGTTGTGTCCACTAACAAC
MG719525.1 Quang Binh virus isolate DD1716 polyprotein gene, complete cds	730	475	4.44e-24	8671	9384	ref|NW_021837045.1|	135124349	135123634	TTCTGGAGTCTGGTTGACCGAGAGCGAGCACTACACCTGAGTGGTGATTGTGAACTCTGTGTCTACAACACCATGGGAAAGAAGGAGAAGAAGCCTTCCTCGTT--TGGTGAAGCCCGTGGATCTCGCATCATCTGGTACATGTGGTTGGGAAGCAGATTCCTCGAGTACGAAGCTCTGGGATTTCTAAACGAAGATCATTGGGTTGCACGTGAAAACTTTCCATGTGGTGTTGGAGGTGTGGGAGTGAACTACTTTGGGTACTACTTAAAGGAAATCGCCCAAAAAGGG-CAGTGGCTGATAGCTGACGATGTGGCTGGTTGGGACAC---CAAGATCACGGAAGCCGACCTCGAAGATGAACTATGGCTGTTGCTCGACATGGTGCAAGATCCCTAT…	TTCTGGAATTTGGTTGGTAGAGAACGTCACCTTCACCTACAAGGCAAGTGTGAGATATGTGTCTATAATACCATGGGCAAAAAGGAAAAAAAAACCGGGG-GTTGCTGGAGAAGCTAAGGGGTCGCGCACGATTTGGTACATGAGGCTAGGCTGCAGGTTCCTAGAATTTGAGGCTCTTGGCTTCCTCAACGCTGACCACTGGGTTAGTCGCGAGAACTTACCGGGAGGAGTGGGGGGAGTTGGGGTCAACTACTTTGGAAATTATTTGAAAGACATCGCAAAAAAAGGGAAAATTTTTATTCGCCGATCACATTGCTGGATGGGACACTCGTATTAGCTCTGAA---GATCTGGAAGACGAAGAAACTCTTCTAACGGAGTTGGCTGTTGATGCTTTT…
NC_021069.1 Mosquito flavivirus isolate LSFlaviV-A20-09, complete genome	729	484	3.02e-39	8782	9495	ref|NW_021837045.1|	135124349	135123634	TTCTGGAGTTTGGTTGATCGAGAGCGAGCGTTGCACCTGAAGGGAGATTGTGAGCTCTGTGTCTACAACACCATGGGCAAGAAGGAAAAGAAA--CCGTCTTCGTTCGGTGAAGCTCGCGGATCACGCATCATCTGGTACATGTGGTTGGGAAGTAGGTTCCTCGAGTATGAAGCGCTCGGGTTCTTAAACGAAGACCATTGGGTCGCGCGGGAGAATTTTCCGTGCGGTGTCGGAGGTGTGGGAGTGAATTACTTTGGGTATTACCTAAAGGAGATCGCCCAGAAA-GGACAATGGCTGATAGCCGACGACGTGGCAGGCTGGGACAC---TAAGATCACGGAAGCTGACCTTGAAGACGAGTTGTGGCTGTTGCT---CGACATGGTGCAGGATCCC…	TTCTGGAATTTGGTTGGTAGAGAACGTCACCTTCACCTACAAGGCAAGTGTGAGATATGTGTCTATAATACCATGGGCAAAAAGGAAAAAAAAACCGGGGGTTGCT-GGAGAAGCTAAGGGGTCGCGCACGATTTGGTACATGAGGCTAGGCTGCAGGTTCCTAGAATTTGAGGCTCTTGGCTTCCTCAACGCTGACCACTGGGTTAGTCGCGAGAACTTACCGGGAGGAGTGGGGGGAGTTGGGGTCAACTACTTTGGAAATTATTTGAAAGACATCGCAAAAAAAGGGAAAATTTTTATTCGCCGATCACATTGCTGGATGGGACACTCGTATTAGCTCTGAA---GATCTGGAAGACGA--AGAAACTCTT-CTAACGGAGTTGGCTGTTGATGCT…
AB701769.1 Culex flavivirus RNA, complete genome, strain: Toyama1849	284	187	0.000167	9208	9486	ref|NW_021837045.1|	135123913	135123635	GAACATGGTCGCCTTGTTTCCAAGGAACCATCCGCAGTTCCGGAGCGGGACAGTTTTTGACGTCGTTTCACGCACAGACCAACGCGGGTCTGGGCAAGTGACCACCTATGCTCTCAACACCGTGACGAATGGGAAGAACCAGGTTGGGAGAATGCTGGAGGCTGAAGGGCTACTGGACG---CGCCGTTGGAGATGATC-GATGGGTGGTTAGGTTCCCACCTGGA-AGAGATTTTGAGCGGAATGGTCGTGGCTGGGGATGATGTAGTTGTGGCAACCAACAA	GAACATCGTTGCCATGTTCCCACGAACCCATTCTAAATATGGCAGTGGAACTGTGATGGATGTTGTTGGCAGAAGGGACCAACGCGGATCGGGCCAAGTCGTAACGTACGCCCTAAACACCATAACCAATGGAAAGGTCCAGGTTGCCCGTATGTTGGAGAGTGACGGTTTGTTGCACGCCTCACCCCTTGTGATTAACAAATGGCTGGCT-GAT---AACATGGAGAGA-ATTCTCGGAGATATGGTCATCGCTGGGTATGACGTCGTTGTGTCCACTAACAA
AB701776.1 Culex flavivirus RNA, complete genome, strain: Toyama2627	284	188	3.92e-06	9208	9486	ref|NW_021837045.1|	135123913	135123635	GAACATGGTCGCCTTGTTTCCAAGGAACCATCCGCAGTTCCGGAGCGGGACAGTTTTTGACGTCGTTTCACGCACAGACCAACGCGGGTCTGGGCAAGTGACCACCTACGCTCTCAACACCGTGACGAATGGGAAGAACCAGGTTGGGAGAATGCTGGAGGCTGAAGGGCTACTGGACG---CGCCGCTGGAGATGATC-GATGGTTGGTTAGGTTCCCATCTGGA-AGAGATTTTGAGTGGAATGGTCGTGGCCGGGGATGATGTGGTTGTGGCAACCAACAA	GAACATCGTTGCCATGTTCCCACGAACCCATTCTAAATATGGCAGTGGAACTGTGATGGATGTTGTTGGCAGAAGGGACCAACGCGGATCGGGCCAAGTCGTAACGTACGCCCTAAACACCATAACCAATGGAAAGGTCCAGGTTGCCCGTATGTTGGAGAGTGACGGTTTGTTGCACGCCTCACCCCTTGTGATTAACAAATGGCTGGCT--GATAACA--TGGAGAGA-ATTCTCGGAGATATGGTCATCGCTGGGTATGACGTCGTTGTGTCCACTAACAA
HQ678513.1 Culex flavivirus isolate H0901, complete genome	708	451	2.64e-08	8799	9490	ref|NW_021837045.1|	135124328	135123635	GAACGTGCCCGGCACCTGCGTGGAGAGTGTGAGTTGTGCGTGTTCAACACAATGGGGAAGAAGGAGAAGAAGCCGTCCTCTTTC-GGCGAGGCACGAGGATCGAGGATTATCTGGTATATGTGGCTCGGAAGTCGGTTTTTGGAGTACGAAGCACTTGGATTCCTAAACGAGGACCATTGGGT-AG-CGAGGAAGAACTTCCCGTGCGGAGTTGGTGGGGTCGGAGTGAATTACTTTGGATACTACCTCCAGGAAATCATGCAAAAAGGCAAGTGGATGATT-GCAGATGATGTTGCCGGGTGGGACACGCGCATAA---CTGAAGCTGACCTGGAGGACGA-GTTATGGTTCTTGCTGGACCAAGTGAATGACCCCTACCAC---GCACAGTTGATAC…	GAACGTCACCTTCACCTACAAGGCAAGTGTGAGATATGTGTCTATAATACCATGGGCAAAAAGGAAAAAAAAACCGGGGGTTGCTGGAGAAGCTAAGGGGTCGCGCACGATTTGGTACATGAGGCTAGGCTGCAGGTTCCTAGAATTTGAGGCTCTTGGCTTCCTCAACGCTGACCACTGGGTTAGTCGCG--AGAACTTACCGGGAGGAGTGGGGGGAGTTGGGGTCAACTACTTTGGAAATTATTTGAAAGACATCGCAAAAAAAGGGAAAATTTTTATTCGCCGATCACATTGCTGGATGGGACACTCGTATTAGCTCTGAAGAT---CTGGAAGACGAAGAAACTCTTCTAAC-GGAGTTGGCTGTTGATGCTTTTCACCGTGCAC---TAATAT…
JQ308186.1 Culex flavivirus isolate HLD102, complete genome	708	450	2.64e-08	8799	9490	ref|NW_021837045.1|	135124328	135123635	GAACGTGCCCGGCACCTGCGTGGAGAGTGTGAGTTGTGCGTGTTCAACACAATGGGGAAGAAGGAGAAGAAGCCGTCCTCTTTC-GGCGAGGCACGAGGATCGAGGATTATCTGGTATATGTGGCTCGGAAGTCGGTTTTTGGAGTACGAAGCACTTGGATTCCTAAACGAGGACCATTGGGT-AG-CGAGGAAGAACTTCCCGTGCGGAGTTGGTGGGGTCGGAGTGAATTACTTTGGATACTACCTCCAGGAAATCATGCAAAAAGGCAAGTGGATGATT-GCAGATGATGTTGCCGGGTGGGACACGCGCATAA---CTGAAGCTGACCTGGAGGACGA-GTTATGGTTCTTGCTGGACCAAGTGAATGACCCCTACCAC---GCACAGTTGATAC…	GAACGTCACCTTCACCTACAAGGCAAGTGTGAGATATGTGTCTATAATACCATGGGCAAAAAGGAAAAAAAAACCGGGGGTTGCTGGAGAAGCTAAGGGGTCGCGCACGATTTGGTACATGAGGCTAGGCTGCAGGTTCCTAGAATTTGAGGCTCTTGGCTTCCTCAACGCTGACCACTGGGTTAGTCGCG--AGAACTTACCGGGAGGAGTGGGGGGAGTTGGGGTCAACTACTTTGGAAATTATTTGAAAGACATCGCAAAAAAAGGGAAAATTTTTATTCGCCGATCACATTGCTGGATGGGACACTCGTATTAGCTCTGAAGAT---CTGGAAGACGAAGAAACTCTTCTAAC-GGAGTTGGCTGTTGATGCTTTTCACCGTGCAC---TAATAT…
JQ308187.1 Culex flavivirus isolate HLD105, complete genome	708	451	2.64e-08	8799	9490	ref|NW_021837045.1|	135124328	135123635	GAACGTGCCCGGCACCTGCGTGGAGAGTGTGAGTTGTGCGTGTTCAACACAATGGGGAAGAAGGAGAAGAAGCCGTCCTCTTTC-GGCGAGGCACGAGGATCGAGGATTATCTGGTATATGTGGCTCGGAAGTCGGTTTTTGGAGTACGAAGCACTTGGATTCCTAAACGAGGACCATTGGGT-AG-CGAGGAAGAACTTCCCGTGCGGAGTTGGTGGGGTCGGAGTAAATTACTTTGGATACTACCTCCAGGAAATCATGCAAAAAGGCAAGTGGATGATT-GCAGATGATGTTGCCGGGTGGGACACGCGCATAA---CTGAAGCTGACCTGGAGGACGA-GTTATGGTTCTTGCTGGACCAAGTGAATGACCCCTACCAC---GCACAGTTGATAC…	GAACGTCACCTTCACCTACAAGGCAAGTGTGAGATATGTGTCTATAATACCATGGGCAAAAAGGAAAAAAAAACCGGGGGTTGCTGGAGAAGCTAAGGGGTCGCGCACGATTTGGTACATGAGGCTAGGCTGCAGGTTCCTAGAATTTGAGGCTCTTGGCTTCCTCAACGCTGACCACTGGGTTAGTCGCG--AGAACTTACCGGGAGGAGTGGGGGGAGTTGGGGTCAACTACTTTGGAAATTATTTGAAAGACATCGCAAAAAAAGGGAAAATTTTTATTCGCCGATCACATTGCTGGATGGGACACTCGTATTAGCTCTGAAGAT---CTGGAAGACGAAGAAACTCTTCTAAC-GGAGTTGGCTGTTGATGCTTTTCACCGTGCAC---TAATAT…
JQ308190.1 Culex flavivirus isolate DG1007, complete genome	284	188	3.92e-06	9212	9490	ref|NW_021837045.1|	135123913	135123635	GAACATGGTCGCCTTGTTTCCAAGGAACCATCCGCAGTTCCGGAGCGGGACAGTTTTTGACGTCGTTTCACGCACAGACCAACGCGGGTCTGGGCAAGTGACCACCTACGCTCTCAACACCGTGACGAATGGGAAGAACCAGGTTGGAAGAATGCTGGAAGCTGAAGGGCTATTGGACG---CGCCGTTGGAGATGATC-GATGGGTGGTTAGGTTCCCATCTGGA-AGAGATTTTGAGTGGAATGGTCGTGGCCGGGGATGATGTGGTTGTGGCAACTAACAA	GAACATCGTTGCCATGTTCCCACGAACCCATTCTAAATATGGCAGTGGAACTGTGATGGATGTTGTTGGCAGAAGGGACCAACGCGGATCGGGCCAAGTCGTAACGTACGCCCTAAACACCATAACCAATGGAAAGGTCCAGGTTGCCCGTATGTTGGAGAGTGACGGTTTGTTGCACGCCTCACCCCTTGTGATTAACAAATGGCTGGCT--GATAACA--TGGAGAGA-ATTCTCGGAGATATGGTCATCGCTGGGTATGACGTCGTTGTGTCCACTAACAA
KC505248.1 Palm Creek virus isolate 56 polyprotein gene, complete cds	737	471	1.77e-16	8677	9398	ref|NW_021837045.1|	135124358	135123635	GATCAACGATTCTGGGACATGGTAGATAACGAGAGGG---CCTTACACTTGCGTGGTGACTGTGAGCTTTGCATCTATAACACGATGGGAAAGAAAGAAAAGAAGCCATCTGCCTT-TGGCACTGCGAAAGGTTCACGCACCATCTGGTATATGTGGCTGGGTAGCCGTTATTTAGAGTACGAGGCTTTAGGATTCTTGAACGAAGATCATTGGGTTGCACGAGAAAACTTTCCATGTGGAGTCGGTGGCGTCGGCGTTAACTATTTTGGATATTACCTGAAGGAAATAGCCGGGGGAGGCCGGTGGCTTAT-CGCAGACGATGTCGCGGGATGGGACACGAGAATAACCCAAGGAGATCTAGATGATGAG----CTGTTCATGTTAACCGAGCTTGCC…	GATCAATCATTCTGGAATTTGGTTGGTA--GAGAACGTCACCTT-CACCTACAAGGCAAGTGTGAGATATGTGTCTATAATACCATGGGCAAAAAGGAAAAAAAAACCGGGGGTTGCTGGAGAAGCTAAGGGGTCGCGCACGATTTGGTACATGAGGCTAGGCTGCAGGTTCCTAGAATTTGAGGCTCTTGGCTTCCTCAACGCTGACCACTGGGTTAGTCGCGAGAACTTACCGGGAGGAGTGGGGGGAGTTGGGGTCAACTACTTTGGAAATTATTTGAAAGACATCGCAAAAAAAGGGAAAATTTTTATTCGCCGATCACATTGCTGGATGGGACACTCGTATTAGCTCTGAAGATCTGGAAGACGAAGAAACTCTTC----TAACGGAGTTGGCT…
NC_033694.1 Palm Creek virus isolate 56 polyprotein gene, complete cds	737	471	1.77e-16	8677	9398	ref|NW_021837045.1|	135124358	135123635	GATCAACGATTCTGGGACATGGTAGATAACGAGAGGG---CCTTACACTTGCGTGGTGACTGTGAGCTTTGCATCTATAACACGATGGGAAAGAAAGAAAAGAAGCCATCTGCCTT-TGGCACTGCGAAAGGTTCACGCACCATCTGGTATATGTGGCTGGGTAGCCGTTATTTAGAGTACGAGGCTTTAGGATTCTTGAACGAAGATCATTGGGTTGCACGAGAAAACTTTCCATGTGGAGTCGGTGGCGTCGGCGTTAACTATTTTGGATATTACCTGAAGGAAATAGCCGGGGGAGGCCGGTGGCTTAT-CGCAGACGATGTCGCGGGATGGGACACGAGAATAACCCAAGGAGATCTAGATGATGAG----CTGTTCATGTTAACCGAGCTTGCC…	GATCAATCATTCTGGAATTTGGTTGGTA--GAGAACGTCACCTT-CACCTACAAGGCAAGTGTGAGATATGTGTCTATAATACCATGGGCAAAAAGGAAAAAAAAACCGGGGGTTGCTGGAGAAGCTAAGGGGTCGCGCACGATTTGGTACATGAGGCTAGGCTGCAGGTTCCTAGAATTTGAGGCTCTTGGCTTCCTCAACGCTGACCACTGGGTTAGTCGCGAGAACTTACCGGGAGGAGTGGGGGGAGTTGGGGTCAACTACTTTGGAAATTATTTGAAAGACATCGCAAAAAAAGGGAAAATTTTTATTCGCCGATCACATTGCTGGATGGGACACTCGTATTAGCTCTGAAGATCTGGAAGACGAAGAAACTCTTC----TAACGGAGTTGGCT…
HE574574.1 Culex theileri flavivirus RP-2011 gene for viral polyprotein, genomic RNA, isolate 178	623	412	3.34e-32	8714	9328	ref|NW_021837045.1|	135124350	135123734	ATTTTGGAGTATGGTAGACCGGGAACGCGCTCTCCACTTGCGCGGCGATTGCGAACTATGCGTTTACAACACCATGGGAAAAAAGGAAAAGAAG-CCGTCCTCGTT--TGGAGAGGCCAAAGGCTCACGCATCATCTGGTACATGTGGCTGGGCAGCAGATTCTTGGAATATGAAGCTCTGGGCTTCCTAAACGAAGATCACTGGGTTGCGAGAGAGAACTTTCCGTGCGGTGTCGGCGGAGTTGGTGTGAACTACTTTGGGTACTACTTGAAGGAGATTGC-GCAACGCGGACGCTGGTTGGTAGCAGATGACGTCGCTGGCTGGGACACGAAGATCACAGAGGCCGACCTGCAGGACGAACTATGGCTCCTACTAGATCAGGTGCAGGACCCGT---…	ATTCTGGAATTTGGTTGGTAGAGAACGTCACCTTCACCTACAAGGCAAGTGTGAGATATGTGTCTATAATACCATGGGCAAAAAGGAAAAAAAAACCGGGG--GTTGCTGGAGAAGCTAAGGGGTCGCGCACGATTTGGTACATGAGGCTAGGCTGCAGGTTCCTAGAATTTGAGGCTCTTGGCTTCCTCAACGCTGACCACTGGGTTAGTCGCGAGAACTTACCGGGAGGAGTGGGGGGAGTTGGGGTCAACTACTTTGGAAATTATTTGAAAGACATCGCAAAAAAAGGGAAAATTTTTATTCGCCGATCACATTGCTGGATGGGACACTCGTATTAGCTCTGAAGATCTGGAAGACGAAGAAACTCTTCTAACGGAGTTGGCTGTTGATGCTTTTC…
KX652375.1 Mosquito flavivirus isolate 94_1, complete genome	602	398	1.76e-29	8884	9476	ref|NW_021837045.1|	135124328	135123734	GAACGTGCCCTCCACCTGCGTGGCGATTGCGAACTCTGCGTTTACAACACCATGGGAAAAAAGGAAAAGAAGCC--GTCCTCGTTCGGAGAGGCCAAAGGTTCACGCATCATTTGGTACATGTGGTTGGGCAGCAGATTCTTGGAATATGAAGCGCTGGGCTTCCTAAACGAAGATCATTGGGT--GGCGAGAGAAAACTTCCCGTGCGGTGTCGGTGGAGTCGGCGTGAACTATTTCGGGTATTACTTGAAAGAGATTGC-GCAACGCGGACGCTGGTTGGTAGCAGATGACGTCGCCGGTTGGGACACGAAGATCACGGAGGCCGATCTGCAAGACGAATTATGGCTCCTACTAGATCAGGTGCAGGACCCGTATCA---TGCCCAGCTCATCCG-T…	GAACGTCACCTTCACCTACAAGGCAAGTGTGAGATATGTGTCTATAATACCATGGGCAAAAAGGAAAAAAAAACCGGGGGTTGCT-GGAGAAGCTAAGGGGTCGCGCACGATTTGGTACATGAGGCTAGGCTGCAGGTTCCTAGAATTTGAGGCTCTTGGCTTCCTCAACGCTGACCACTGGGTTAGTCGCGAG--AACTTACCGGGAGGAGTGGGGGGAGTTGGGGTCAACTACTTTGGAAATTATTTGAAAGACATCGCAAAAAAAGGGAAAATTTTTATTCGCCGATCACATTGCTGGATGGGACACTCGTATTAGCTCTGAAGATCTGGAAGACGAAGAAACTCTTCTAACGGAGTTGGCTGTTGATGCTTTTCACCGTGCACTAAT-ATCCGCC…
KX652376.1 Mosquito flavivirus isolate 94_02, partial genome	606	402	4.91e-30	8884	9476	ref|NW_021837045.1|	135124328	135123734	GAACGTGCCCTCCACCTGCGTGGCGATTGCGAACTCTGCGTTTACAACACCATGGGAAAAAAGGAAAAGAAGCC--GTCCTCGTTCGGAGAGGCCAAAGGTTCACGCATCATTTGGTACATGTGGTTGGGCAGCAGATTCTTGGAATATGAAGCGCTGGGCTTCCTAAACGAAGATCATTGGGT--GGCGAGAGAAAACTTCCCGTGCGGTGTCGGTGGAGTCGGCGTGAACTATTTCGGGTATTACTTGAAAGAGATTGC-GCAACGCGGACGCTGGTTGGTAGCAGATGACGTCGCCGGTTGGGACACGAAGATCACGGAGGCCGATCTGCAAGACGAATTATGGCTCCTACTAGATCAAGT--GCAG--GACCCGTATCA---TGCCCAGCTCATC…	GAACGTCACCTTCACCTACAAGGCAAGTGTGAGATATGTGTCTATAATACCATGGGCAAAAAGGAAAAAAAAACCGGGGGTTGCT-GGAGAAGCTAAGGGGTCGCGCACGATTTGGTACATGAGGCTAGGCTGCAGGTTCCTAGAATTTGAGGCTCTTGGCTTCCTCAACGCTGACCACTGGGTTAGTCGCGAG--AACTTACCGGGAGGAGTGGGGGGAGTTGGGGTCAACTACTTTGGAAATTATTTGAAAGACATCGCAAAAAAAGGGAAAATTTTTATTCGCCGATCACATTGCTGGATGGGACACTCGTATTAGCTCTGAAGATCTGGAAGACGAAGAAACTCTTCTA----ACGGAGTTGGCTGTTGATGCTTTTCACCGTGCACTAAT-ATC…
KX652377.1 Mosquito flavivirus isolate 65_02, complete genome	602	399	4.13e-31	8884	9476	ref|NW_021837045.1|	135124328	135123734	GAACGTGCCCTCCACCTGCGTGGCGATTGCGAACTCTGCGTTTACAACACCATGGGAAAAAAGGAAAAGAAGCC--GTCCTCGTTCGGAGAGGCCAAAGGTTCACGCATCATTTGGTACATGTGGTTGGGCAGCAGATTCTTGGAATATGAAGCGCTGGGCTTCCTAAACGAAGATCATTGGGT--GGCGAGAGAAAACTTCCCGTGCGGTGTCGGTGGAGTCGGCGTGAACTATTTCGGGTATTACTTGAAAGAGATTGC-GCAACGCGGACGCTGGTTGGTAGCAGATGACGTCGCCGGTTGGGACACGAAGATCACGGAGGCCGATCTGCAAGACGAATTATGGCTCCTACTAGATCAGGTGCAGGACCCGTATCA---TGCCCAGCTCATCCG-T…	GAACGTCACCTTCACCTACAAGGCAAGTGTGAGATATGTGTCTATAATACCATGGGCAAAAAGGAAAAAAAAACCGGGGGTTGCT-GGAGAAGCTAAGGGGTCGCGCACGATTTGGTACATGAGGCTAGGCTGCAGGTTCCTAGAATTTGAGGCTCTTGGCTTCCTCAACGCTGACCACTGGGTTAGTCGCGAG--AACTTACCGGGAGGAGTGGGGGGAGTTGGGGTCAACTACTTTGGAAATTATTTGAAAGACATCGCAAAAAAAGGGAAAATTTTTATTCGCCGATCACATTGCTGGATGGGACACTCGTATTAGCTCTGAAGATCTGGAAGACGAAGAAACTCTTCTAACGGAGTTGGCTGTTGATGCTTTTCACCGTGCACTAAT-ATCCGCC…
KX652378.1 Mosquito flavivirus isolate 599, complete genome	602	398	1.76e-29	8884	9476	ref|NW_021837045.1|	135124328	135123734	GAACGTGCCCTCCACCTGCGTGGCGATTGCGAACTCTGCGTTTACAACACCATGGGGAAAAAGGAAAAGAAGCC--GTCCTCGTTCGGAGAGGCCAAAGGTTCACGCATCATTTGGTACATGTGGTTGGGCAGCAGATTCTTGGAATATGAAGCGCTGGGCTTCTTAAACGAAGATCATTGGGT--GGCGAGAGAAAACTTCCCGTGCGGTGTCGGTGGAGTCGGCGTGAACTATTTCGGGTATTACTTGAAAGAGATTGC-GCAACGCGGACGCTGGTTGGTAGCAGATGACGTCGCCGGTTGGGACACGAAGATCACGGAGGCCGATCTGCAAGACGAATTATGGCTCCTACTAGATCAGGTGCAGGACCCGTATCA---TGCCCAGCTCATCCG-T…	GAACGTCACCTTCACCTACAAGGCAAGTGTGAGATATGTGTCTATAATACCATGGGCAAAAAGGAAAAAAAAACCGGGGGTTGCT-GGAGAAGCTAAGGGGTCGCGCACGATTTGGTACATGAGGCTAGGCTGCAGGTTCCTAGAATTTGAGGCTCTTGGCTTCCTCAACGCTGACCACTGGGTTAGTCGCGAG--AACTTACCGGGAGGAGTGGGGGGAGTTGGGGTCAACTACTTTGGAAATTATTTGAAAGACATCGCAAAAAAAGGGAAAATTTTTATTCGCCGATCACATTGCTGGATGGGACACTCGTATTAGCTCTGAAGATCTGGAAGACGAAGAAACTCTTCTAACGGAGTTGGCTGTTGATGCTTTTCACCGTGCACTAAT-ATCCGCC…
AB262759.2 Culex flavivirus genomic RNA, complete genome, strain: Tokyo	168	115	1.12e-06	9208	9375	ref|NW_021837045.1|	135123913	135123746	GAACATGGTCGCCTTGTTTCCAAGGAACCATCCGCAGTTCCGGAGCGGGACAGTTTTTGACGTTGTTTCACGCACAGACCAACGCGGCTCTGGGCAAGTGACCACCTACGCTCTCAACACCGTGACGAATGGGAAGAACCAGGTTGGGAGAATGCTGGAGGCTGAAGG	GAACATCGTTGCCATGTTCCCACGAACCCATTCTAAATATGGCAGTGGAACTGTGATGGATGTTGTTGGCAGAAGGGACCAACGCGGATCGGGCCAAGTCGTAACGTACGCCCTAAACACCATAACCAATGGAAAGGTCCAGGTTGCCCGTATGTTGGAGAGTGACGG
AB377213.1 Culex flavivirus genomic RNA, complete genome, strain: NIID-21-2	168	115	1.12e-06	9208	9375	ref|NW_021837045.1|	135123913	135123746	GAACATGGTCGCCTTGTTTCCAAGGAACCATCCGCAGTTCCGGAGCGGGACAGTTTTTGACGTTGTTTCACGCACAGACCAACGCGGCTCTGGGCAAGTGACCACCTACGCTCTCAACACCGTGACGAATGGGAAGAACCAGGTTGGGAGAATGCTGGAGGCTGAAGG	GAACATCGTTGCCATGTTCCCACGAACCCATTCTAAATATGGCAGTGGAACTGTGATGGATGTTGTTGGCAGAAGGGACCAACGCGGATCGGGCCAAGTCGTAACGTACGCCCTAAACACCATAACCAATGGAAAGGTCCAGGTTGCCCGTATGTTGGAGAGTGACGG
AB701766.1 Culex flavivirus RNA, complete genome, strain: Toyama71	168	114	1.37e-05	9208	9375	ref|NW_021837045.1|	135123913	135123746	GAACATGGTCGCCTTGTTTCCAAGGAACCATCCGCAGTTCCGGAGCGGGACAGTTTTTGACGTCGTTTCACGCACAGACCAACGCGGGTCTGGGCAAGTGACCACCTACGCTCTCAACACCGTGACGAATGGGAAGAACCAGGTTGGGAGAATGCTGGAGGCTGAAGG	GAACATCGTTGCCATGTTCCCACGAACCCATTCTAAATATGGCAGTGGAACTGTGATGGATGTTGTTGGCAGAAGGGACCAACGCGGATCGGGCCAAGTCGTAACGTACGCCCTAAACACCATAACCAATGGAAAGGTCCAGGTTGCCCGTATGTTGGAGAGTGACGG
AB701767.1 Culex flavivirus RNA, complete genome, strain: Toyama734	168	114	1.37e-05	9208	9375	ref|NW_021837045.1|	135123913	135123746	GAACATGGTCGCCTTGTTTCCAAGGAACCATCCGCAGTTCCGGAGCGGGACAGTTTTTGACGTCGTTTCACGCACAGACCAACGCGGGTCTGGGCAAGTGACCACCTACGCTCTCAACACCGTGACGAATGGGAAGAACCAGGTTGGGAGAATGCTGGAGGCTGAAGG	GAACATCGTTGCCATGTTCCCACGAACCCATTCTAAATATGGCAGTGGAACTGTGATGGATGTTGTTGGCAGAAGGGACCAACGCGGATCGGGCCAAGTCGTAACGTACGCCCTAAACACCATAACCAATGGAAAGGTCCAGGTTGCCCGTATGTTGGAGAGTGACGG
AB701768.1 Culex flavivirus RNA, complete genome, strain: Toyama1701	168	114	1.37e-05	9208	9375	ref|NW_021837045.1|	135123913	135123746	GAACATGGTCGCCTTGTTTCCAAGGAACCATCCGCAGTTCCGGAGCGGGACAGTTTTTGACGTCGTTTCACGCACAGACCAACGCGGGTCTGGGCAAGTGACCACCTACGCTCTCAACACCGTGACGAATGGGAAGAACCAGGTTGGGAGAATGCTGGAGGCTGAAGG	GAACATCGTTGCCATGTTCCCACGAACCCATTCTAAATATGGCAGTGGAACTGTGATGGATGTTGTTGGCAGAAGGGACCAACGCGGATCGGGCCAAGTCGTAACGTACGCCCTAAACACCATAACCAATGGAAAGGTCCAGGTTGCCCGTATGTTGGAGAGTGACGG
AB701770.1 Culex flavivirus RNA, complete genome, strain: Toyama41	168	114	1.37e-05	9208	9375	ref|NW_021837045.1|	135123913	135123746	GAACATGGTCGCCTTGTTTCCAAGGAACCATCCGCAGTTCCGGAGCGGGACAGTTTTTGACGTCGTTTCACGCACAGACCAACGCGGGTCTGGGCAAGTGACCACCTACGCTCTCAACACCGTGACGAATGGGAAGAACCAGGTTGGGAGAATGCTGGAGGCTGAAGG	GAACATCGTTGCCATGTTCCCACGAACCCATTCTAAATATGGCAGTGGAACTGTGATGGATGTTGTTGGCAGAAGGGACCAACGCGGATCGGGCCAAGTCGTAACGTACGCCCTAAACACCATAACCAATGGAAAGGTCCAGGTTGCCCGTATGTTGGAGAGTGACGG
AB701771.1 Culex flavivirus RNA, complete genome, strain: Toyama75	168	114	1.37e-05	9208	9375	ref|NW_021837045.1|	135123913	135123746	GAACATGGTCGCCTTGTTTCCAAGGAACCATCCGCAGTTCCGGAGCGGGACAGTTTTTGACGTCGTTTCACGCACAGACCAACGCGGGTCTGGGCAAGTGACCACCTACGCTCTCAACACCGTGACGAATGGGAAGAACCAGGTTGGGAGAATGCTGGAGGCTGAAGG	GAACATCGTTGCCATGTTCCCACGAACCCATTCTAAATATGGCAGTGGAACTGTGATGGATGTTGTTGGCAGAAGGGACCAACGCGGATCGGGCCAAGTCGTAACGTACGCCCTAAACACCATAACCAATGGAAAGGTCCAGGTTGCCCGTATGTTGGAGAGTGACGG
AB701772.1 Culex flavivirus RNA, complete genome, strain: Toyama740	93	69	1.37e-05	9283	9375	ref|NW_021837045.1|	135123838	135123746	GGACCAACGCGGGTCTGGGCAAGTGACCACCTACGCTCTCAACACCGTGACGAATGGGAAGAACCAGGTTGGGAGAATGCTGGAGGCTGAAGG	GGACCAACGCGGATCGGGCCAAGTCGTAACGTACGCCCTAAACACCATAACCAATGGAAAGGTCCAGGTTGCCCGTATGTTGGAGAGTGACGG
AB701773.1 Culex flavivirus RNA, complete genome, strain: Toyama791	168	114	1.37e-05	9208	9375	ref|NW_021837045.1|	135123913	135123746	GAACATGGTCGCCTTGTTTCCAAGGAACCATCCGCAGTTCCGGAGCGGGACAGTTTTTGACGTCGTTTCACGCACAGACCAACGCGGGTCTGGGCAAGTGACCACCTACGCTCTCAACACCGTGACGAATGGGAAGAACCAGGTTGGGAGAATGCTGGAGGCTGAAGG	GAACATCGTTGCCATGTTCCCACGAACCCATTCTAAATATGGCAGTGGAACTGTGATGGATGTTGTTGGCAGAAGGGACCAACGCGGATCGGGCCAAGTCGTAACGTACGCCCTAAACACCATAACCAATGGAAAGGTCCAGGTTGCCCGTATGTTGGAGAGTGACGG
AB701774.1 Culex flavivirus RNA, complete genome, strain: Toyama861	168	114	1.37e-05	9208	9375	ref|NW_021837045.1|	135123913	135123746	GAACATGGTCGCCTTGTTTCCAAGGAACCATCCGCAGTTCCGGAGCGGGACAGTTTTTGACGTCGTTTCACGCACAGACCAACGCGGGTCTGGGCAAGTGACCACCTACGCTCTCAACACCGTGACGAATGGGAAGAACCAGGTTGGGAGAATGCTGGAGGCTGAAGG	GAACATCGTTGCCATGTTCCCACGAACCCATTCTAAATATGGCAGTGGAACTGTGATGGATGTTGTTGGCAGAAGGGACCAACGCGGATCGGGCCAAGTCGTAACGTACGCCCTAAACACCATAACCAATGGAAAGGTCCAGGTTGCCCGTATGTTGGAGAGTGACGG
AB701775.1 Culex flavivirus RNA, complete genome, strain: Toyama1431	168	114	1.37e-05	9207	9374	ref|NW_021837045.1|	135123913	135123746	GAACATGGTCGCCTTGTTTCCAAGGAACCATCCGCAGTTCCGGAGCGGGACAGTTTTTGACGTCGTTTCACGCACAGACCAACGCGGGTCTGGGCAAGTGACCACCTACGCTCTCAACACCGTGACGAATGGGAAGAACCAGGTTGGGAGAATGCTGGAGGCTGAAGG	GAACATCGTTGCCATGTTCCCACGAACCCATTCTAAATATGGCAGTGGAACTGTGATGGATGTTGTTGGCAGAAGGGACCAACGCGGATCGGGCCAAGTCGTAACGTACGCCCTAAACACCATAACCAATGGAAAGGTCCAGGTTGCCCGTATGTTGGAGAGTGACGG
DQ235144.1 Meaban virus from France polyprotein gene, complete cds	122	87	3.71e-06	9313	9434	ref|NW_021837045.1|	135123867	135123746	GGGACGGTGATGGACATCATTAGCCGTAGAGACCAGAGAGGTTCGGGGCAGGTCGTGACCTATGCCCTAAACACAATAACTAACATCAAGGTCCAGCTCATTCGGATGATGGAGGGAGAGGG	GGAACTGTGATGGATGTTGTTGGCAGAAGGGACCAACGCGGATCGGGCCAAGTCGTAACGTACGCCCTAAACACCATAACCAATGGAAAGGTCCAGGTTGCCCGTATGTTGGAGAGTGACGG
DQ235152.1 Spanish sheep encephalitis virus polyprotein gene, complete cds	98	71	0.00055	9322	9419	ref|NW_021837045.1|	135123843	135123746	AGAAGAGATCAGAGAGGCTCAGGCCAAGTCGTGACCTATGCTCTGAACACCCTCACCAACATAAAGGTCCAACTGATCCGAATGATGGAGGGGGAGGG	AGAAGGGACCAACGCGGATCGGGCCAAGTCGTAACGTACGCCCTAAACACCATAACCAATGGAAAGGTCCAGGTTGCCCGTATGTTGGAGAGTGACGG
GU183384.1 Tick-borne encephalitis virus strain Est54 polyprotein gene, complete cds	113	82	1.06e-06	9307	9419	ref|NW_021837045.1|	135123858	135123746	ATGGATGTCATCACCAGAAGGGACCAGAGGGGATCGGGCCAGGTTGTGACCTATGCTCTCAACACCCTCACCAACATAAAGGTGCAACTAATCCGAATGATGGAGGGGGAGGG	ATGGATGTTGTTGGCAGAAGGGACCAACGCGGATCGGGCCAAGTCGTAACGTACGCCCTAAACACCATAACCAATGGAAAGGTCCAGGTTGCCCGTATGTTGGAGAGTGACGG
JQ308188.1 Culex flavivirus isolate DG1064, complete genome	168	116	2.64e-08	9212	9379	ref|NW_021837045.1|	135123913	135123746	GAACATGGTCGCCTTGTTTCCAAGGAACCATCCGCAGTTCCGGAGCGGGACAGTTTTTGATGTCGTTTCACGCACAGACCAACGCGGGTCTGGGCAAGTGACCACCTACGCTCTCAACACCGTGACGAATGGGAAGAACCAGGTTGGGAGAATGTTGGAGGCTGAAGG	GAACATCGTTGCCATGTTCCCACGAACCCATTCTAAATATGGCAGTGGAACTGTGATGGATGTTGTTGGCAGAAGGGACCAACGCGGATCGGGCCAAGTCGTAACGTACGCCCTAAACACCATAACCAATGGAAAGGTCCAGGTTGCCCGTATGTTGGAGAGTGACGG
KT224352.1 Tick-borne encephalitis virus strain LEIV-13652Ar polyprotein precursor, gene, complete cds	113	82	1.1e-06	9426	9538	ref|NW_021837045.1|	135123858	135123746	ATGGATGTCATCACCAGAAGGGACCAGAGGGGATCGGGCCAGGTCGTGACCTATGCTCTCAACACTCTCACCAACATAAAGGTGCAATTAATCCGAATGATGGAGGGGGAGGG	ATGGATGTTGTTGGCAGAAGGGACCAACGCGGATCGGGCCAAGTCGTAACGTACGCCCTAAACACCATAACCAATGGAAAGGTCCAGGTTGCCCGTATGTTGGAGAGTGACGG
KX657782.1 Culex flavivirus strain UWB1, partial genome	168	114	1.35e-05	9146	9313	ref|NW_021837045.1|	135123913	135123746	GAACATGGTCGCCTTGTTTCCAAGGAACCATCCGCAGTTCCGGAGCGGGACAGTTTTTGACGTCGTTTCACGCACAGACCAACGCGGGTCTGGGCAAGTGACCACCTACGCTCTCAACACCGTGACGAATGGGAAGAACCAGGTTGGGAGAATGCTGGAGGCTGAAGG	GAACATCGTTGCCATGTTCCCACGAACCCATTCTAAATATGGCAGTGGAACTGTGATGGATGTTGTTGGCAGAAGGGACCAACGCGGATCGGGCCAAGTCGTAACGTACGCCCTAAACACCATAACCAATGGAAAGGTCCAGGTTGCCCGTATGTTGGAGAGTGACGG
KX924632.1 Culex flavivirus strain 93C0 polyprotein gene, partial cds	168	114	1.26e-05	1398	1565	ref|NW_021837045.1|	135123746	135123913	CCTTCAGCCTCCAGCATTCTCCCAACCTGGTTCTTCCCATTCGTCACGGTGTTGAGAGCGTAGGTGGTCACTTGCCCAGACCCGCGTTGGTCTGTGCGTGAAACGACGTCAAAAACTGTCCCGCTCCGGAACTGCGGATGGTTCCTTGGAAACAAGGCGACCATGTTC	CCGTCACTCTCCAACATACGGGCAACCTGGACCTTTCCATTGGTTATGGTGTTTAGGGCGTACGTTACGACTTGGCCCGATCCGCGTTGGTCCCTTCTGCCAACAACATCCATCACAGTTCCACTGCCATATTTAGAATGGGTTCGTGGGAACATGGCAACGATGTTC
KX924633.1 Culex flavivirus strain Mos102 polyprotein gene, partial cds	168	114	1.32e-05	8908	9075	ref|NW_021837045.1|	135123913	135123746	GAACATGGTCGCCTTGTTTCCAAGGAACCATCCGCAGTTCCGGAGCGGGACAGTTTTTGACGTCGTTTCACGCACAGACCAACGCGGGTCTGGGCAAGTGACCACCTACGCTCTCAACACCGTGACGAATGGGAAGAACCAGGTTGGGAGAATGCTGGAGGCTGAAGG	GAACATCGTTGCCATGTTCCCACGAACCCATTCTAAATATGGCAGTGGAACTGTGATGGATGTTGTTGGCAGAAGGGACCAACGCGGATCGGGCCAAGTCGTAACGTACGCCCTAAACACCATAACCAATGGAAAGGTCCAGGTTGCCCGTATGTTGGAGAGTGACGG
MF774565.1 Tick-borne encephalitis virus isolate TBEV-2871, complete genome	98	73	1.15e-06	9454	9551	ref|NW_021837045.1|	135123843	135123746	AGAAGGGACCAGAGGGGATCAGGCCAGGTTGTGACTTACGCCCTCAACACCCTCACCAACATCAAGGTTCAGCTGATCCGAATGATGGAGGGGGAGGG	AGAAGGGACCAACGCGGATCGGGCCAAGTCGTAACGTACGCCCTAAACACCATAACCAATGGAAAGGTCCAGGTTGCCCGTATGTTGGAGAGTGACGG
NC_008604.2 Culex flavivirus, complete genome	168	115	1.12e-06	9208	9375	ref|NW_021837045.1|	135123913	135123746	GAACATGGTCGCCTTGTTTCCAAGGAACCATCCGCAGTTCCGGAGCGGGACAGTTTTTGACGTTGTTTCACGCACAGACCAACGCGGCTCTGGGCAAGTGACCACCTACGCTCTCAACACCGTGACGAATGGGAAGAACCAGGTTGGGAGAATGCTGGAGGCTGAAGG	GAACATCGTTGCCATGTTCCCACGAACCCATTCTAAATATGGCAGTGGAACTGTGATGGATGTTGTTGGCAGAAGGGACCAACGCGGATCGGGCCAAGTCGTAACGTACGCCCTAAACACCATAACCAATGGAAAGGTCCAGGTTGCCCGTATGTTGGAGAGTGACGG
NC_033721.1 Meaban virus from France polyprotein gene, complete cds	122	87	3.71e-06	9313	9434	ref|NW_021837045.1|	135123867	135123746	GGGACGGTGATGGACATCATTAGCCGTAGAGACCAGAGAGGTTCGGGGCAGGTCGTGACCTATGCCCTAAACACAATAACTAACATCAAGGTCCAGCTCATTCGGATGATGGAGGGAGAGGG	GGAACTGTGATGGATGTTGTTGGCAGAAGGGACCAACGCGGATCGGGCCAAGTCGTAACGTACGCCCTAAACACCATAACCAATGGAAAGGTCCAGGTTGCCCGTATGTTGGAGAGTGACGG
NC_034017.1 Xishuangbanna aedes flavivirus, complete genome	727	506	2.82e-71	8812	9530	ref|NW_021837045.1|	135124466	135123746	CCCAGGATCCTGTCACAAGAAGACTTCATTAGGAATGT-CAGACCAGATGCAGCTATTGGGTCGTGGAGCCAGGATGTCCCTTGGAGGAAGGTGAATGAGGCCCTCCAATCCCCAGAGTTTTGGGATTTGGTCATTAGGGAGCGAAACCTACACCTGACCGGTGATTGTGAGATGTGCATTTACAACACCATGGGAAAAAAGG-AGAAAAAACCAGCTGTCGCAGGGGAGCCGAAGGGGTCGAGGACCATTTGGTATATGTGGCTTGGCAGTCGCTATCTTGAATACGAAGCCCTAGGTTTCCTCAATGAAGATCACTGGGTGTCACGGGAGAACTTCCCGGGAGGCGTTGGCGGACAGGGCGTGAACTACTTCGGCAATTACCTGAAAGAGATCGC-A…	CCCCGGATAATGACGAAAGATGAGTTTATAACTAACGTTCGGAACA-ATGCAGCTATTGGGTCATGGAGCCGGGATGTTCCATGGAAAGAGGTACAGGTCGCTGTGCACGATCAATCATTCTGGAATTTGGTTGGTAGAGAACGTCACCTTCACCTACAAGGCAAGTGTGAGATATGTGTCTATAATACCATGGGCAAAAAGGAAAAAAAAACCGGGGGTTGCTGGAGAAGCTAAGGGGTCGCGCACGATTTGGTACATGAGGCTAGGCTGCAGGTTCCTAGAATTTGAGGCTCTTGGCTTCCTCAACGCTGACCACTGGGTTAGTCGCGAGAACTTACCGGGAGGAGTGGGGGGAGTTGGGGTCAACTACTTTGGAAATTATTTGAAAGACATCGCAA…
EU879060.1 Culex flavivirus strain CxFV-Mex07, complete genome	84	63	0.000167	9283	9366	ref|NW_021837045.1|	135123838	135123755	GGACCAACGCGGGTCTGGGCAAGTGACCACTTACGCTCTCAACACTGTGACGAATGGGAAGAACCAGGTTGGGAGAATGTTGGA	GGACCAACGCGGATCGGGCCAAGTCGTAACGTACGCCCTAAACACCATAACCAATGGAAAGGTCCAGGTTGCCCGTATGTTGGA
GQ165808.1 Culex flavivirus strain Uganda08 polyprotein gene, partial cds	84	63	0.000155	9192	9275	ref|NW_021837045.1|	135123838	135123755	GGACCAACGCGGGTCTGGGCAAGTGACCACTTACGCTCTCAACACTGTGACGAATGGGAAGAACCAGGTTGGGAGAATGTTGGA	GGACCAACGCGGATCGGGCCAAGTCGTAACGTACGCCCTAAACACCATAACCAATGGAAAGGTCCAGGTTGCCCGTATGTTGGA
JQ518484.1 Culex flavivirus strain SDDM06-11 polyprotein gene, partial cds	159	109	3.65e-06	9117	9275	ref|NW_021837045.1|	135123913	135123755	GAACATGGTTGCCTTGTTTCCAAGGAACCATCCGCAGTTCCGGAGCGGGACAGTTTTTGACGTCGTTTCACGCACAGACCAACGCGGATCTGGGCAAGTGACCACCTACGCTCTCAACACTGTGACGAATGGGAAGAACCAGGTTGGGAGAATGCTGGA	GAACATCGTTGCCATGTTCCCACGAACCCATTCTAAATATGGCAGTGGAACTGTGATGGATGTTGTTGGCAGAAGGGACCAACGCGGATCGGGCCAAGTCGTAACGTACGCCCTAAACACCATAACCAATGGAAAGGTCCAGGTTGCCCGTATGTTGGA
KY349933.1 Culex flavivirus strain CxFV_BR/MT_CbaAr1256p2/2013, complete genome	159	108	0.000164	9206	9364	ref|NW_021837045.1|	135123913	135123755	GAACATGGTCGCGCTATTTCCAAGGAACCATCCTCAGTTCCGAAGCGGAACAGTTTTTGACGTCGTTTCACGGACGGACCAACGCGGGTCTGGGCAAGTGACCACTTACGCTCTTAACACTGTGACGAATGGGAAGAACCAGGTTGGGAGAATGCTGGA	GAACATCGTTGCCATGTTCCCACGAACCCATTCTAAATATGGCAGTGGAACTGTGATGGATGTTGTTGGCAGAAGGGACCAACGCGGATCGGGCCAAGTCGTAACGTACGCCCTAAACACCATAACCAATGGAAAGGTCCAGGTTGCCCGTATGTTGGA
MH719098.1 Culex flavivirus isolate CxFV-T1123, complete genome	84	63	0.000167	9283	9366	ref|NW_021837045.1|	135123838	135123755	GGACCAACGCGGGTCTGGGCAAGTGACCACTTACGCTCTCAACACTGTGACGAATGGGAAGAACCAGGTTGGGAGAATGTTGGA	GGACCAACGCGGATCGGGCCAAGTCGTAACGTACGCCCTAAACACCATAACCAATGGAAAGGTCCAGGTTGCCCGTATGTTGGA
AY968064.1 Yellow fever virus strain Angola71, complete genome	69	56	3.21e-07	9433	9501	ref|NW_021837045.1|	135123840	135123772	AGAGACCAAAGGGGGTCAGGACAAGTTGTGACATACGCCCTCAACACCATAACCAATCTAAAAGTCCAG	AGGGACCAACGCGGATCGGGCCAAGTCGTAACGTACGCCCTAAACACCATAACCAATGGAAAGGTCCAG
KU921608.1 Yellow fever virus isolate CNYF01/2016, complete genome	69	56	3.21e-07	9433	9501	ref|NW_021837045.1|	135123840	135123772	AGAGACCAAAGGGGGTCAGGACAAGTTGTGACATACGCCCTCAACACCATAACCAATCTAAAAGTCCAG	AGGGACCAACGCGGATCGGGCCAAGTCGTAACGTACGCCCTAAACACCATAACCAATGGAAAGGTCCAG
KU949599.1 Yellow fever virus isolate Shanghai01, complete genome	69	55	3.89e-06	9422	9490	ref|NW_021837045.1|	135123840	135123772	AGAGATCAAAGGGGGTCAGGACAAGTTGTGACATACGCCCTCAACACCATAACCAATCTAAAAGTCCAG	AGGGACCAACGCGGATCGGGCCAAGTCGTAACGTACGCCCTAAACACCATAACCAATGGAAAGGTCCAG
KX010994.1 Yellow fever virus isolate CIC1, complete genome	69	56	3.21e-07	9433	9501	ref|NW_021837045.1|	135123840	135123772	AGAGACCAAAGGGGGTCAGGACAAGTTGTGACATACGCCCTCAACACCATAACCAATCTAAAAGTCCAG	AGGGACCAACGCGGATCGGGCCAAGTCGTAACGTACGCCCTAAACACCATAACCAATGGAAAGGTCCAG
KX010995.1 Yellow fever virus isolate CIC2, complete genome	69	54	1.37e-05	9431	9499	ref|NW_021837045.1|	135123840	135123772	AGAGACCAAAGGGGGTCARRACAAGTKGTGACATACGCCCTCAACACCATAACCAATCTAAAAGTCCAG	AGGGACCAACGCGGATCGGGCCAAGTCGTAACGTACGCCCTAAACACCATAACCAATGGAAAGGTCCAG
KX010996.1 Yellow fever virus isolate CIC3, complete genome	69	56	3.21e-07	9433	9501	ref|NW_021837045.1|	135123840	135123772	AGAGACCAAAGGGGGTCAGGACAAGTTGTGACATACGCCCTCAACACCATAACCAATCTAAAAGTCCAG	AGGGACCAACGCGGATCGGGCCAAGTCGTAACGTACGCCCTAAACACCATAACCAATGGAAAGGTCCAG
KX027336.1 Yellow fever virus isolate CIC4, complete genome	69	56	3.21e-07	9433	9501	ref|NW_021837045.1|	135123840	135123772	AGAGACCAAAGGGGGTCAGGACAAGTTGTGACATACGCCCTCAACACCATAACCAATCTAAAAGTCCAG	AGGGACCAACGCGGATCGGGCCAAGTCGTAACGTACGCCCTAAACACCATAACCAATGGAAAGGTCCAG
KX268355.1 Yellow fever virus isolate CNYF01R/2016, complete genome	69	56	3.21e-07	9432	9500	ref|NW_021837045.1|	135123840	135123772	AGAGACCAAAGGGGGTCAGGACAAGTTGTGACATACGCCCTCAACACCATAACCAATCTAAAAGTCCAG	AGGGACCAACGCGGATCGGGCCAAGTCGTAACGTACGCCCTAAACACCATAACCAATGGAAAGGTCCAG
KX982182.1 Yellow fever virus isolate Cahama-C17 polyprotein gene, partial cds	69	56	3.15e-07	9364	9432	ref|NW_021837045.1|	135123840	135123772	AGAGACCAAAGGGGGTCAGGACAAGTTGTGACATACGCCCTCAACACCATAACCAATCTAAAAGTCCAG	AGGGACCAACGCGGATCGGGCCAAGTCGTAACGTACGCCCTAAACACCATAACCAATGGAAAGGTCCAG
KY495641.1 Yellow fever virus isolate BJ01/2016 polyprotein gene, complete cds	69	56	3.2e-07	9420	9488	ref|NW_021837045.1|	135123840	135123772	AGAGACCAAAGGGGGTCAGGACAAGTTGTGACATACGCCCTCAACACCATAACCAATCTAAAAGTCCAG	AGGGACCAACGCGGATCGGGCCAAGTCGTAACGTACGCCCTAAACACCATAACCAATGGAAAGGTCCAG
KY587416.1 Yellow fever virus isolate FJYF03/2016, complete genome	69	56	3.2e-07	9422	9490	ref|NW_021837045.1|	135123840	135123772	AGAGACCAAAGGGGGTCAGGACAAGTTGTGACATACGCCCTCAACACCATAACCAATCTAAAAGTCCAG	AGGGACCAACGCGGATCGGGCCAAGTCGTAACGTACGCCCTAAACACCATAACCAATGGAAAGGTCCAG
KY873607.1 Yellow fever virus isolate CNFY0321/2016 polyprotein gene, complete cds	69	56	3.19e-07	9406	9474	ref|NW_021837045.1|	135123840	135123772	AGAGACCAAAGGGGGTCAGGACAAGTTGTGACATACGCCCTCAACACCATAACCAATCTAAAAGTCCAG	AGGGACCAACGCGGATCGGGCCAAGTCGTAACGTACGCCCTAAACACCATAACCAATGGAAAGGTCCAG
KY873608.1 Yellow fever virus isolate CNFY0323/2016 polyprotein gene, partial cds	69	56	3.07e-07	9172	9240	ref|NW_021837045.1|	135123840	135123772	AGAGACCAAAGGGGGTCAGGACAAGTTGTGACATACGCCCTCAACACCATAACCAATCTAAAAGTCCAG	AGGGACCAACGCGGATCGGGCCAAGTCGTAACGTACGCCCTAAACACCATAACCAATGGAAAGGTCCAG
MH633684.1 Yellow fever virus isolate YF-BJ1 polyprotein gene, complete cds	69	56	3.09e-07	9404	9472	ref|NW_021837045.1|	135123840	135123772	AGAGACCAAAGGGGGTCAGGACAAGTTGTGACATACGCCCTCAACACCATAACCAATCTAAAAGTCCAG	AGGGACCAACGCGGATCGGGCCAAGTCGTAACGTACGCCCTAAACACCATAACCAATGGAAAGGTCCAG
MH633685.1 Yellow fever virus isolate YF-BJ2 polyprotein gene, complete cds	69	56	3.09e-07	9404	9472	ref|NW_021837045.1|	135123840	135123772	AGAGACCAAAGGGGGTCAGGACAAGTTGTGACATACGCCCTCAACACCATAACCAATCTAAAAGTCCAG	AGGGACCAACGCGGATCGGGCCAAGTCGTAACGTACGCCCTAAACACCATAACCAATGGAAAGGTCCAG
MH633686.1 Yellow fever virus isolate YF-BJ3 polyprotein gene, complete cds	69	56	3.09e-07	9404	9472	ref|NW_021837045.1|	135123840	135123772	AGAGACCAAAGGGGGTCAGGACAAGTTGTGACATACGCCCTCAACACCATAACCAATCTAAAAGTCCAG	AGGGACCAACGCGGATCGGGCCAAGTCGTAACGTACGCCCTAAACACCATAACCAATGGAAAGGTCCAG
MH633687.1 Yellow fever virus isolate YF-BJ4 polyprotein gene, complete cds	69	56	3.14e-07	9385	9453	ref|NW_021837045.1|	135123840	135123772	AGAGACCAAAGGGGGTCAGGACAAGTTGTGACATACGCCCTCAACACCATAACCAATCTAAAAGTCCAG	AGGGACCAACGCGGATCGGGCCAAGTCGTAACGTACGCCCTAAACACCATAACCAATGGAAAGGTCCAG
MH633688.1 Yellow fever virus isolate YF-BJ5 polyprotein gene, complete cds	69	56	3.09e-07	9404	9472	ref|NW_021837045.1|	135123840	135123772	AGAGACCAAAGGGGGTCAGGACAAGTTGTGACATACGCCCTCAACACCATAACCAATCTAAAAGTCCAG	AGGGACCAACGCGGATCGGGCCAAGTCGTAACGTACGCCCTAAACACCATAACCAATGGAAAGGTCCAG
MH633689.1 Yellow fever virus isolate YF-FZ2 nonfunctional polyprotein gene, partial sequence	69	56	3.04e-07	9326	9394	ref|NW_021837045.1|	135123840	135123772	AGAGACCAAAGGGGGTCAGGACAAGTTGTGACATACGCCCTCAACACCATAACCAATCTAAAAGTCCAG	AGGGACCAACGCGGATCGGGCCAAGTCGTAACGTACGCCCTAAACACCATAACCAATGGAAAGGTCCAG
MH633690.1 Yellow fever virus isolate YF-FZ4 nonfunctional polyprotein gene, partial sequence	69	56	3.03e-07	9300	9368	ref|NW_021837045.1|	135123840	135123772	AGAGACCAAAGGGGGTCAGGACAAGTTGTGACATACGCCCTCAACACCATAACCAATCTAAAAGTCCAG	AGGGACCAACGCGGATCGGGCCAAGTCGTAACGTACGCCCTAAACACCATAACCAATGGAAAGGTCCAG
MH633691.1 Yellow fever virus isolate YF-FZ6 polyprotein gene, complete cds	69	56	3.22e-07	9404	9472	ref|NW_021837045.1|	135123840	135123772	AGAGACCAAAGGGGGTCAGGACAAGTTGTGACATACGCCCTCAACACCATAACCAATCTAAAAGTCCAG	AGGGACCAACGCGGATCGGGCCAAGTCGTAACGTACGCCCTAAACACCATAACCAATGGAAAGGTCCAG
MH633692.1 Yellow fever virus isolate YF-FZ7 nonfunctional polyprotein gene, partial sequence	69	56	3.06e-07	9389	9457	ref|NW_021837045.1|	135123840	135123772	AGAGACCAAAGGGGGTCAGGACAAGTTGTGACATACGCCCTCAACACCATAACCAATCTAAAAGTCCAG	AGGGACCAACGCGGATCGGGCCAAGTCGTAACGTACGCCCTAAACACCATAACCAATGGAAAGGTCCAG
AF160193.1 Apoi virus polyprotein gene, complete cds	92	70	8.6e-08	9193	9284	ref|NW_021837045.1|	135123864	135123773	ACTGTGATGGATGTGATATCAAGGAAGGACCAGCGAGGTTCAGGCCAAGTCGTGACTTATGCACTAAACACCCTAACAAATATCAAGGTGCA	ACTGTGATGGATGTTGTTGGCAGAAGGGACCAACGCGGATCGGGCCAAGTCGTAACGTACGCCCTAAACACCATAACCAATGGAAAGGTCCA
FJ205873.1 Dengue virus 1 isolate DENV-1/US/BID-V1740/1998, complete genome	96	70	0.000164	9306	9401	ref|NW_021837045.1|	135123868	135123773	TGGAACCGTGATGGATGTTATATCCAGACGAGACCAGAGAGGAAGTGGGCAGGTCGGAACCTATGGCCTAAACACTTTCACCAATATGGAGGTCCA	TGGAACTGTGATGGATGTTGTTGGCAGAAGGGACCAACGCGGATCGGGCCAAGTCGTAACGTACGCCCTAAACACCATAACCAATGGAAAGGTCCA
NC_003676.1 Apoi virus, genome	92	70	8.6e-08	9193	9284	ref|NW_021837045.1|	135123864	135123773	ACTGTGATGGATGTGATATCAAGGAAGGACCAGCGAGGTTCAGGCCAAGTCGTGACTTATGCACTAAACACCCTAACAAATATCAAGGTGCA	ACTGTGATGGATGTTGTTGGCAGAAGGGACCAACGCGGATCGGGCCAAGTCGTAACGTACGCCCTAAACACCATAACCAATGGAAAGGTCCA
KX669682.1 Calbertado virus isolate Cal_mos_2 polyprotein gene, complete cds	134	95	3.19e-07	9245	9378	ref|NW_021837045.1|	135123911	135123778	ACATCGTCGCTCTTTTCCCCCGTGACCATCCGCGGTTTGGCAGTGGAACCGTCATCGACGTGGTCGTACGAACTGATCAGCGAGGATCTGGCCAAGTGACAACTTACGCAATGAACACTATCACCAACGGAAAG	ACATCGTTGCCATGTTCCCACGAACCCATTCTAAATATGGCAGTGGAACTGTGATGGATGTTGTTGGCAGAAGGGACCAACGCGGATCGGGCCAAGTCGTAACGTACGCCCTAAACACCATAACCAATGGAAAG
KX669683.1 Calbertado virus isolate 42-81 polyprotein gene, complete cds	134	96	7.5e-09	9231	9364	ref|NW_021837045.1|	135123911	135123778	ACATCGTCGCTCTTTTCCCCCGTGACCATCCGCGGTTTGGCAGTGGAACCGTCATCGACGTGGTCGTACGAACTGATCAGCGAGGATCTGGCCAAGTGACAACTTACGCAATGAACACGATCACCAATGGAAAG	ACATCGTTGCCATGTTCCCACGAACCCATTCTAAATATGGCAGTGGAACTGTGATGGATGTTGTTGGCAGAAGGGACCAACGCGGATCGGGCCAAGTCGTAACGTACGCCCTAAACACCATAACCAATGGAAAG
KX669684.1 Calbertado virus isolate SK-43 polyprotein gene, complete cds	134	95	3.19e-07	9228	9361	ref|NW_021837045.1|	135123911	135123778	ACATCGTCGCTCTTTTCCCCCGTGACCATCCGCGGTTTGGCAGTGGAACCGTCATCGACGTGGTCGTACGAACTGATCAGCGAGGATCTGGCCAAGTGACAACTTACGCAATGAACACGATCACCAACGGAAAG	ACATCGTTGCCATGTTCCCACGAACCCATTCTAAATATGGCAGTGGAACTGTGATGGATGTTGTTGGCAGAAGGGACCAACGCGGATCGGGCCAAGTCGTAACGTACGCCCTAAACACCATAACCAATGGAAAG
KX669685.1 Calbertado virus isolate SK-90 polyprotein gene, complete cds	134	94	3.88e-06	9229	9362	ref|NW_021837045.1|	135123911	135123778	ACATCGTCGCTCTTTTCCCCCGTGACCATCCGCGGTTTGGCAGTGGAACCGTCATCGACGTAGTCGTACGGACTGATCAGCGAGGATCTGGCCAAGTGACAACTTACGCGATGAACACTATCACCAACGGAAAG	ACATCGTTGCCATGTTCCCACGAACCCATTCTAAATATGGCAGTGGAACTGTGATGGATGTTGTTGGCAGAAGGGACCAACGCGGATCGGGCCAAGTCGTAACGTACGCCCTAAACACCATAACCAATGGAAAG
KX669686.1 Calbertado virus isolate 42-15 polyprotein gene, complete cds	133	95	2.61e-08	9245	9377	ref|NW_021837045.1|	135123911	135123779	ACATCGTCGCTCTTTTTCCCCGTGACCATCCTCGGTTTGGTAGTGGAACTGTGATCGACGTGGTCGTACGGACTGACCAGCGAGGATCTGGCCAAGTAACAACATACGCTATGAACACGATCACCAACGGAAA	ACATCGTTGCCATGTTCCCACGAACCCATTCTAAATATGGCAGTGGAACTGTGATGGATGTTGTTGGCAGAAGGGACCAACGCGGATCGGGCCAAGTCGTAACGTACGCCCTAAACACCATAACCAATGGAAA
KX669687.1 Calbertado virus isolate 4a2 polyprotein gene, complete cds	133	94	1.11e-06	9233	9365	ref|NW_021837045.1|	135123911	135123779	ACATCGTCGCTCTTTTTCCCCGTGACCATCCTCGGTTTGGTAGTGGAACTGTGATCGACGTGGTCGTGCGGACTGATCAGCGAGGATCTGGCCAAGTAACAACATACGCTATGAACACGATCACCAACGGAAA	ACATCGTTGCCATGTTCCCACGAACCCATTCTAAATATGGCAGTGGAACTGTGATGGATGTTGTTGGCAGAAGGGACCAACGCGGATCGGGCCAAGTCGTAACGTACGCCCTAAACACCATAACCAATGGAAA
KX669688.1 Calbertado virus isolate 44-13 polyprotein gene, complete cds	133	93	1.36e-05	9232	9364	ref|NW_021837045.1|	135123911	135123779	ACATCGTCGCTCTTTTTCCCCGTGACCATCCTCGGTTTGGTAGTGGAACTGTGATCGACGTGGTCGTGCGGACCGATCAGCGAGGATCTGGCCAAGTAACAACATACGCTATGAACACGATCACCAACGGGAA	ACATCGTTGCCATGTTCCCACGAACCCATTCTAAATATGGCAGTGGAACTGTGATGGATGTTGTTGGCAGAAGGGACCAACGCGGATCGGGCCAAGTCGTAACGTACGCCCTAAACACCATAACCAATGGAAA
KX669689.1 Calbertado virus isolate CALper polyprotein gene, complete cds	133	93	1.36e-05	9217	9349	ref|NW_021837045.1|	135123911	135123779	ACATCGTCGCTCTTTTTCCCCGTGACCATCCTCGGTTTGGTAGTGGAACTGTGATCGACGTGGTCGTGCGGACTGATCAGCGAGGATCTGGCCAAGTAACAACATACGCTATGAACACGATCACCAACGGGAA	ACATCGTTGCCATGTTCCCACGAACCCATTCTAAATATGGCAGTGGAACTGTGATGGATGTTGTTGGCAGAAGGGACCAACGCGGATCGGGCCAAGTCGTAACGTACGCCCTAAACACCATAACCAATGGAAA
EU482789.1 Dengue virus 1 isolate DENV-1/VN/BID-V767/2003, complete genome	93	69	0.000164	9304	9396	ref|NW_021837045.1|	135123870	135123780	AGTGGAACCGTGATGGATGTCATATCCAGACGTGACCAAAGAGGAAGTGGCCAGGTCGGAACTTATGGCTTAAACACTTTCACCAACATGGAA	AGTGGAACTGTGATGGATGTTGTTGGCAGAAGGGACCAACGCGGATCGGGCCAAGTCGTAACGTACGCCCTAAACACCATAACCA--ATGGAA
FJ461320.1 Dengue virus 1 isolate DENV-1/VN/BID-V1871/2007, complete genome	91	68	4.71e-05	9306	9396	ref|NW_021837045.1|	135123868	135123780	TGGAACCGTGATGGATGTCATATCCAGACGTGACCAAAGAGGAAGTGGCCAGGTCGGAACTTACGGCTTAAACACTTTCACCAACATGGAA	TGGAACTGTGATGGATGTTGTTGGCAGAAGGGACCAACGCGGATCGGGCCAAGTCGTAACGTACGCCCTAAACACCATAACCA--ATGGAA
JQ048541.1 Dengue virus 1 isolate DG14, complete genome	91	68	4.72e-05	9329	9419	ref|NW_021837045.1|	135123868	135123780	TGGAACTGTGATGGATGTCATTTCCAGACGTGACCAGAGAGGAAGTGGCCAGGTCGGAACTTATGGCTTAAACACTTTCACCAACATGGAA	TGGAACTGTGATGGATGTTGTTGGCAGAAGGGACCAACGCGGATCGGGCCAAGTCGTAACGTACGCCCTAAACACCATAACCA--ATGGAA
KJ806949.2 Dengue virus 1 isolate SG(EHI)D1/41757Y13 polyprotein gene, complete cds	91	68	4.73e-05	9328	9418	ref|NW_021837045.1|	135123868	135123780	TGGAACTGTGATGGATGTCATTTCCAGACGTGACCAGAGAGGAAGTGGCCAGGTCGGAACTTATGGCTTAAACACTTTCACCAACATGGAA	TGGAACTGTGATGGATGTTGTTGGCAGAAGGGACCAACGCGGATCGGGCCAAGTCGTAACGTACGCCCTAAACACCATAACCA--ATGGAA
KJ806961.2 Dengue virus 1 isolate SG(EHI)D1/01963Y14 polyprotein gene, complete cds	91	68	4.73e-05	9328	9418	ref|NW_021837045.1|	135123868	135123780	TGGAACTGTGATGGATGTCATTTCCAGACGTGACCAGAGAGGAAGTGGCCAGGTCGGAACTTATGGCTTAAACACTTTCACCAACATGGAA	TGGAACTGTGATGGATGTTGTTGGCAGAAGGGACCAACGCGGATCGGGCCAAGTCGTAACGTACGCCCTAAACACCATAACCA--ATGGAA
KU509260.1 Dengue virus 1 strain DENV1-3616, complete genome	91	68	4.57e-05	9313	9403	ref|NW_021837045.1|	135123868	135123780	TGGAACCGTGATGGATGTCATTTCCAGACGTGACCAGAGAGGAAGTGGCCAGGTCGGAACTTATGGCCTAAACACTTTCACCAACATGGAA	TGGAACTGTGATGGATGTTGTTGGCAGAAGGGACCAACGCGGATCGGGCCAAGTCGTAACGTACGCCCTAAACACCATAACCA--ATGGAA
KX224263.2 Dengue virus 1 isolate SG(EHI)D1/38903Y14 polyprotein gene, complete cds	91	68	4.73e-05	9328	9418	ref|NW_021837045.1|	135123868	135123780	TGGAACTGTGATGGATGTCATTTCCAGACGTGACCAGAGAGGAAGTGGCCAGGTCGGAACTTATGGCTTAAACACTTTCACCAACATGGAA	TGGAACTGTGATGGATGTTGTTGGCAGAAGGGACCAACGCGGATCGGGCCAAGTCGTAACGTACGCCCTAAACACCATAACCA--ATGGAA
KX452053.1 Dengue virus 1 strain TM30 polyprotein gene, complete cds	91	68	4.68e-05	9408	9498	ref|NW_021837045.1|	135123868	135123780	TGGAACTGTGATGGATGTCATTTCCAGACGTGACCAGAGAGGAAGTGGCCAGGTCGGAACTTATGGCTTAAACACTTTCACCAACATGGAA	TGGAACTGTGATGGATGTTGTTGGCAGAAGGGACCAACGCGGATCGGGCCAAGTCGTAACGTACGCCCTAAACACCATAACCA--ATGGAA
KX452061.1 Dengue virus 1 strain TM118 polyprotein gene, complete cds	91	68	4.7e-05	9374	9464	ref|NW_021837045.1|	135123868	135123780	TGGAACCGTGATGGATGTCATATCCAGACGTGACCAGAGAGGAAGTGGCCAAGTCGGAACTTACGGCTTAAACACTTTCACCAACATGGAA	TGGAACTGTGATGGATGTTGTTGGCAGAAGGGACCAACGCGGATCGGGCCAAGTCGTAACGTACGCCCTAAACACCATAACCA--ATGGAA
KX620454.1 Dengue virus 1 isolate Sz-9/M/SZ/2014/DEV1, complete genome	91	68	4.6e-05	9312	9402	ref|NW_021837045.1|	135123868	135123780	TGGAACCGTGATGGATGTCATATCCAGACGTGACCAAAGAGGAAGTGGCCAGGTCGGAACTTATGGCCTGAACACCTTCACCAACATGGAA	TGGAACTGTGATGGATGTTGTTGGCAGAAGGGACCAACGCGGATCGGGCCAAGTCGTAACGTACGCCCTAAACACCATAACCA--ATGGAA
KY672933.1 Dengue virus 1 isolate DENV-1/China/YN/15DGR55 (2015), complete genome	91	68	4.72e-05	9330	9420	ref|NW_021837045.1|	135123868	135123780	TGGAACCGTGATGGATGTCATATCCAGACGTGACCAAAGAGGAAGTGGCCAGGTCGGAACTTATGGCCTGAACACCTTCACCAACATGGAA	TGGAACTGTGATGGATGTTGTTGGCAGAAGGGACCAACGCGGATCGGGCCAAGTCGTAACGTACGCCCTAAACACCATAACCA--ATGGAA
MF033214.1 Dengue virus 1 isolate 07724, complete genome	91	68	4.73e-05	9328	9418	ref|NW_021837045.1|	135123868	135123780	TGGAACTGTGATGGATGTCATTTCCAGACGTGACCAGAGAGGAAGTGGCCAGGTCGGAACTTATGGCTTAAACACTTTCACCAACATGGAA	TGGAACTGTGATGGATGTTGTTGGCAGAAGGGACCAACGCGGATCGGGCCAAGTCGTAACGTACGCCCTAAACACCATAACCA--ATGGAA
MF033218.1 Dengue virus 1 isolate 23136, complete genome	91	68	4.73e-05	9328	9418	ref|NW_021837045.1|	135123868	135123780	TGGAACTGTGATGGATGTCATTTCCAGACGTGACCAGAGAGGAAGTGGCCAGGTCGGAACTTATGGCTTAAACACTTTCACCAACATGGAA	TGGAACTGTGATGGATGTTGTTGGCAGAAGGGACCAACGCGGATCGGGCCAAGTCGTAACGTACGCCCTAAACACCATAACCA--ATGGAA
MF033222.1 Dengue virus 1 isolate 30629, complete genome	91	68	4.73e-05	9328	9418	ref|NW_021837045.1|	135123868	135123780	TGGAACCGTGATGGATGTCATATCCAGACGTGACCAAAGAGGAAGTGGCCAGGTCGGAACTTATGGCCTGAACACCTTCACCAACATGGAA	TGGAACTGTGATGGATGTTGTTGGCAGAAGGGACCAACGCGGATCGGGCCAAGTCGTAACGTACGCCCTAAACACCATAACCA--ATGGAA
MF033223.1 Dengue virus 1 isolate 31633, complete genome	91	68	4.73e-05	9328	9418	ref|NW_021837045.1|	135123868	135123780	TGGAACTGTGATGGATGTCATTTCCAGACGTGACCAGAGAGGAAGTGGCCAGGTCGGAACTTATGGCTTAAACACTTTCACCAACATGGAA	TGGAACTGTGATGGATGTTGTTGGCAGAAGGGACCAACGCGGATCGGGCCAAGTCGTAACGTACGCCCTAAACACCATAACCA--ATGGAA
MF033233.1 Dengue virus 1 isolate 11777, complete genome	91	68	4.73e-05	9328	9418	ref|NW_021837045.1|	135123868	135123780	TGGAACTGTGATGGATGTCATTTCCAGACGTGACCAGAGAGGAAGTGGCCAGGTCGGAACTTATGGCTTAAACACTTTCACCAACATGGAA	TGGAACTGTGATGGATGTTGTTGGCAGAAGGGACCAACGCGGATCGGGCCAAGTCGTAACGTACGCCCTAAACACCATAACCA--ATGGAA
MF033236.1 Dengue virus 1 isolate 14455, complete genome	91	68	4.73e-05	9328	9418	ref|NW_021837045.1|	135123868	135123780	TGGAACTGTGATGGATGTCATTTCCAGACGTGACCAGAGAGGAAGTGGCCAGGTCGGAACTTATGGCTTAAACACTTTCACCAACATGGAA	TGGAACTGTGATGGATGTTGTTGGCAGAAGGGACCAACGCGGATCGGGCCAAGTCGTAACGTACGCCCTAAACACCATAACCA--ATGGAA
MF033260.1 Dengue virus 1 isolate 48555, complete genome	91	68	4.73e-05	9328	9418	ref|NW_021837045.1|	135123868	135123780	TGGAACTGTGATGGATGTCATTTCCAGACGTGACCAGAGAGGAAGTGGCCAGGTCGGAACTTATGGCTTAAACACTTTCACCAACATGGAA	TGGAACTGTGATGGATGTTGTTGGCAGAAGGGACCAACGCGGATCGGGCCAAGTCGTAACGTACGCCCTAAACACCATAACCA--ATGGAA
MF681692.1 Dengue virus 1 isolate YN2, complete genome	91	68	4.73e-05	9328	9418	ref|NW_021837045.1|	135123868	135123780	TGGAACTGTGATGGATGTCATTTCCAGACGTGACCAGAGAGGAAGTGGCCAGGTCGGAACTTATGGCTTAAACACTTTCACCAACATGGAA	TGGAACTGTGATGGATGTTGTTGGCAGAAGGGACCAACGCGGATCGGGCCAAGTCGTAACGTACGCCCTAAACACCATAACCA--ATGGAA
MF681693.1 Dengue virus 1 isolate YN176272, complete genome	91	68	4.73e-05	9328	9418	ref|NW_021837045.1|	135123868	135123780	TGGAACTGTGATGGATGTCATTTCCAGACGTGACCAGAGAGGAAGTGGCCAGGTCGGAACTTATGGCTTAAACACTTTCACCAACATGGAA	TGGAACTGTGATGGATGTTGTTGGCAGAAGGGACCAACGCGGATCGGGCCAAGTCGTAACGTACGCCCTAAACACCATAACCA--ATGGAA
MF683116.1 Dengue virus 1 isolate YN17741, complete genome	91	68	4.73e-05	9328	9418	ref|NW_021837045.1|	135123868	135123780	TGGAACTGTGATGGATGTCATTTCCAGACGTGACCAGAGAGGAAGTGGCCAGGTCGGAACTTATGGCTTAAACACTTTCACCAACATGGAA	TGGAACTGTGATGGATGTTGTTGGCAGAAGGGACCAACGCGGATCGGGCCAAGTCGTAACGTACGCCCTAAACACCATAACCA--ATGGAA
MF683117.1 Dengue virus 1 isolate YN176282, complete genome	91	68	4.73e-05	9328	9418	ref|NW_021837045.1|	135123868	135123780	TGGAACTGTGATGGATGTCATTTCCAGACGTGACCAGAGAGGAAGTGGCCAGGTCGGAACTTATGGCTTAAACACTTTCACCAACATGGAA	TGGAACTGTGATGGATGTTGTTGGCAGAAGGGACCAACGCGGATCGGGCCAAGTCGTAACGTACGCCCTAAACACCATAACCA--ATGGAA
MG097876.1 Dengue virus 1 isolate SG(EHI)D1/30889Y14, complete genome	91	68	4.73e-05	9328	9418	ref|NW_021837045.1|	135123868	135123780	TGGAACTGTGATGGATGTCATTTCCAGACGTGACCAGAGAGGAAGTGGCCAGGTCGGAACTTATGGCTTAAACACTTTCACCAACATGGAA	TGGAACTGTGATGGATGTTGTTGGCAGAAGGGACCAACGCGGATCGGGCCAAGTCGTAACGTACGCCCTAAACACCATAACCA--ATGGAA
AF311056.1 Deer tick virus strain ctb30 polyprotein gene, complete cds	78	61	1.12e-06	9399	9476	ref|NW_021837045.1|	135123862	135123785	TGTGATGGATGTGATCACGAGAAGAGACCAAAGGGGATCGGGACAGGTTGTCACGTATGCCCTCAATACCATAACAAA	TGTGATGGATGTTGTTGGCAGAAGGGACCAACGCGGATCGGGCCAAGTCGTAACGTACGCCCTAAACACCATAACCAA
HM440559.1 Powassan virus strain NFS001 isolate DTVMa96, complete genome	78	61	1.12e-06	9417	9494	ref|NW_021837045.1|	135123862	135123785	TGTGATGGATGTGATCACGAGAAGAGACCAAAGGGGATCGGGACAGGTTGTCACGTATGCCCTCAATACCATAACAAA	TGTGATGGATGTTGTTGGCAGAAGGGACCAACGCGGATCGGGCCAAGTCGTAACGTACGCCCTAAACACCATAACCAA
KJ746872.2 Powassan virus isolate LI-1 polyprotein gene, complete cds	78	61	1.1e-06	9413	9490	ref|NW_021837045.1|	135123862	135123785	TGTGATGGATGTGATCACGAGAAGAGACCAAAGGGGATCGGGACAGGTTGTCACGTATGCCCTCAATACCATAACAAA	TGTGATGGATGTTGTTGGCAGAAGGGACCAACGCGGATCGGGCCAAGTCGTAACGTACGCCCTAAACACCATAACCAA
KU886216.1 Powassan virus strain P0375, complete genome	78	61	1.1e-06	9413	9490	ref|NW_021837045.1|	135123862	135123785	TGTGATGGATGTGATCACGAGAAGAGACCAAAGGGGATCGGGACAGGTTGTCACGTATGCCCTCAATACCATAACAAA	TGTGATGGATGTTGTTGGCAGAAGGGACCAACGCGGATCGGGCCAAGTCGTAACGTACGCCCTAAACACCATAACCAA
MG647779.1 Powassan virus isolate RTS81 polyprotein gene, complete cds	78	61	1.12e-06	9409	9486	ref|NW_021837045.1|	135123862	135123785	TGTGATGGATGTGATCACGAGAAGAGACCAAAGGGGATCGGGACAGGTTGTCACGTATGCCCTCAATACCATAACAAA	TGTGATGGATGTTGTTGGCAGAAGGGACCAACGCGGATCGGGCCAAGTCGTAACGTACGCCCTAAACACCATAACCAA
MG647780.1 Powassan virus isolate RTS82 polyprotein gene, complete cds	78	61	1.1e-06	9419	9496	ref|NW_021837045.1|	135123862	135123785	TGTGATGGATGTGATCACGAGAAGAGACCAAAGGGGATCGGGACAGGTTGTCACGTATGCCCTCAATACCATAACAAA	TGTGATGGATGTTGTTGGCAGAAGGGACCAACGCGGATCGGGCCAAGTCGTAACGTACGCCCTAAACACCATAACCAA
MG647781.1 Powassan virus isolate RTS92 polyprotein gene, complete cds	78	61	1.1e-06	9418	9495	ref|NW_021837045.1|	135123862	135123785	TGTGATGGATGTGATCACGAGAAGAGACCAAAGGGGATCGGGACAGGTTGTCACGTATGCCCTCAATACCATAACAAA	TGTGATGGATGTTGTTGGCAGAAGGGACCAACGCGGATCGGGCCAAGTCGTAACGTACGCCCTAAACACCATAACCAA
MG647782.1 Powassan virus isolate RTS96 polyprotein gene, complete cds	78	61	1.1e-06	9402	9479	ref|NW_021837045.1|	135123862	135123785	TGTGATGGATGTGATCACGAGAAGAGACCAAAGGGGATCGGGACAGGTTGTCACGTATGCCCTCAATACCATAACAAA	TGTGATGGATGTTGTTGGCAGAAGGGACCAACGCGGATCGGGCCAAGTCGTAACGTACGCCCTAAACACCATAACCAA
MG647783.1 Powassan virus isolate RTS84 polyprotein gene, complete cds	78	61	1.1e-06	9401	9478	ref|NW_021837045.1|	135123862	135123785	TGTGATGGATGTGATCACGAGAAGAGACCAAAGGGGATCGGGACAGGTTGTCACGTATGCCCTCAATACCATAACAAA	TGTGATGGATGTTGTTGGCAGAAGGGACCAACGCGGATCGGGCCAAGTCGTAACGTACGCCCTAAACACCATAACCAA
MK104144.1 Powassan virus strain MeC17-166 isolate DTVMeC17, complete genome	78	61	1.1e-06	9413	9490	ref|NW_021837045.1|	135123862	135123785	TGTGATGGATGTGATCACGAGAAGAGACCAAAGGGGATCGGGACAGGTTGTCACGTATGCCCTCAATACCATAACAAA	TGTGATGGATGTTGTTGGCAGAAGGGACCAACGCGGATCGGGCCAAGTCGTAACGTACGCCCTAAACACCATAACCAA
AF038402.1 Dengue virus type 2 strain New Guinea C/PUO-218 hybrid polyprotein gene, complete cds	328	216	4.73e-05	8900	9223	ref|NW_021837045.1|	135124309	135123987	AAGGAAAGTGTGAAACATGTGTGTATAACATGATGGGAAAAA--GAGAGAAGAAGCTAGGGGAGTTCGGCAAGGCAAAAGGCAGCAGAGCCATATGGTACATGTGGCTTGGA-GCACGCTTCTTAGAGTTTGAAGCCCTAGGATTCTTGAATGAAGATCACTGGTTCTCCAGAGAGAACTCCTTGAGTGGAGTGGAAGGAGAAGGGCTGCACAAGCTAGGTTACATTTTAAGAGACGTGAGCAAGAAAGAGGGAGGAGCAATGTATGCCGATGACACCGCAGGATGGGACACAAGAATCA-CACTAGAAGACCTAAAAAATGAAGAAA	AAGGCAAGTGTGAGATATGTGTCTATAATACCATGGGCAAAAAGGAAAAAAAAACCGGGGGTTGCTGGAGAAGCTAAGGGGTCGCGCA-CGATTTGGTACATGAGGCTAGGCTGCAGG-TTCCTAGAATTTGAGGCTCTTGGCTTCCTCAACGCTGACCACTGGGTTAGTCGCGAGAACTTACCGGGAGGAGTGGGGGGAGTTGGGGTCAACTACTTTGGAAATTATTTGAAAGACATC-GCAAAAAA-AGGGAAAATTTTTATTCGCCGATCACATTGCTGGATGGGACACTCGTATTAGCTCT-GAAGATCTGGAAGACGAAGAAA
AF038403.1 Dengue virus type 2 strain New Guinea C polyprotein mRNA, complete cds	328	216	4.73e-05	8900	9223	ref|NW_021837045.1|	135124309	135123987	AAGGAAAGTGTGAAACATGTGTGTATAACATGATGGGAAAAA--GAGAGAAGAAGCTAGGGGAGTTCGGCAAGGCAAAAGGCAGCAGAGCCATATGGTACATGTGGCTTGGA-GCACGCTTCTTAGAGTTTGAAGCCCTAGGATTCTTGAATGAAGATCACTGGTTCTCCAGAGAGAACTCCTTGAGTGGAGTGGAAGGAGAAGGGCTGCACAAGCTAGGTTACATTTTAAGAGACGTGAGCAAGAAAGAGGGAGGAGCAATGTATGCCGATGACACCGCAGGATGGGACACAAGAATCA-CACTAGAAGACCTAAAAAATGAAGAAA	AAGGCAAGTGTGAGATATGTGTCTATAATACCATGGGCAAAAAGGAAAAAAAAACCGGGGGTTGCTGGAGAAGCTAAGGGGTCGCGCA-CGATTTGGTACATGAGGCTAGGCTGCAGG-TTCCTAGAATTTGAGGCTCTTGGCTTCCTCAACGCTGACCACTGGGTTAGTCGCGAGAACTTACCGGGAGGAGTGGGGGGAGTTGGGGTCAACTACTTTGGAAATTATTTGAAAGACATC-GCAAAAAA-AGGGAAAATTTTTATTCGCCGATCACATTGCTGGATGGGACACTCGTATTAGCTCT-GAAGATCTGGAAGACGAAGAAA
AF100464.1 Dengue virus type 2 strain C0167 polyprotein gene, complete cds	325	210	0.000164	8889	9212	ref|NW_021837045.1|	135124309	135123987	AAGGAAAGTGTGAAACATGTGTGTACAACATGATGGGAAAAAGAGAAAAGAAGCTAGGGGAATTCGGCA-AGGCAAAAGGCAGCAGAGCCATATGGTACATGTGGCTCGGAGCTCGCTTCCTGGAGTTTGAAGCCCTAGGATTCCTAAATGAAGATCACTGGTTCTCCAGAGAGAACTCCCTGAGTGGAGTGGAAGGAGAAGGGCTGCACAAGCTAGGTTACATTCTAAGAGACGTGAGCAAGAAAGAGGGAGGAGCCATGTATGCCGATGACACAGCAGGATGGGACACAAGAATCACATTAGAAGACCTAAAAAATGAAGAAA	AAGGCAAGTGTGAGATATGTGTCTATAATACCATGGGCAAAAAGGAAAAAAAAACCGGGGGTTGCTGGAGAAGCTAAGGGGTCGCGCACGATTTGGTACATGAGGCTAGGCTGCAGGTTCCTAGAATTTGAGGCTCTTGGCTTCCTCAACGCTGACCACTGGGTTAGTCGCGAGAACTTACCGGGAGGAGTGGGGGGAGTTGGGGTCAACTACTTTGGAAATTATTTGAAAGACATC-GCAAAAAA-AGGGAAAATTTTTATTCGCCGATCACATTGCTGGATGGGACACTCGTATTAGCTCTGAAGATCTGGAAGACGAAGAAA
AF169681.1 Dengue virus type 2 strain ThNH55/93, complete genome	330	217	0.000165	8900	9223	ref|NW_021837045.1|	135124309	135123987	AAGGAAAGTGTGAGACATGTGTGTACAACATGATGGGAAAAAGAGAAAAGAAGCTAGGGGAATTCGGCA-AGGCAAAAGGCAGCAGAGCCATATGGTACATGTGGCTTGGAGCTCGCTTCCTGGAGTTTGAAGCCTTAGGATTCCTAAATGAAGATCACTGGTTCTCCAGAGAGAACTCCCTGAGTGGAGTGGAAGGAGAAGGGCTGCACAAGCTACGTT--ACATTCTAAGA--GACGTGAGCAAGAAAGAGGGAGGAGCCATGTATGCCGATGACACAGCAGGATGGGACACAAGAATCA-CACTAGAAGACCTAAAAAATGAAGAAA	AAGGCAAGTGTGAGATATGTGTCTATAATACCATGGGCAAAAAGGAAAAAAAAACCGGGGGTTGCTGGAGAAGCTAAGGGGTCGCGCACGATTTGGTACATGAGGCTAGGCTGCAGGTTCCTAGAATTTGAGGCTCTTGGCTTCCTCAACGCTGACCACTGGGTTAGTCGCGAGAACTTACCGGGAGGAGTGGGGGGAGTTGGGGT---CAA-CTACTTTGGAAATTATTTGAAAGACATC-GCAAAAAA-AGGGAAAATTTTTATTCGCCGATCACATTGCTGGATGGGACACTCGTATTAGCTCT-GAAGATCTGGAAGACGAAGAAA
AF204177.1 Dengue virus type 2 strain 44, complete genome	328	216	4.73e-05	8900	9223	ref|NW_021837045.1|	135124309	135123987	AAGGAAAGTGTGAAACATGTGTGTATAACATGATGGGAAAAA--GAGAGAAGAAGCTAGGGGAGTTCGGCAAGGCAAAAGGCAGCAGAGCCATATGGTACATGTGGCTTGGA-GCACGCTTCTTAGAGTTTGAAGCCCTAGGATTCTTGAATGAAGATCACTGGTTCTCCAGAGAGAACTCCTTGAGTGGAGTGGAAGGAGAAGGGCTGCACAAGCTAGGTTACATTTTAAGAGACGTGAGCAAGAAAGAGGGAGGAGCAATGTATGCCGATGACACCGCAGGATGGGACACAAGAATCA-CACTAGAAGACCTAAAAAATGAAGAAA	AAGGCAAGTGTGAGATATGTGTCTATAATACCATGGGCAAAAAGGAAAAAAAAACCGGGGGTTGCTGGAGAAGCTAAGGGGTCGCGCA-CGATTTGGTACATGAGGCTAGGCTGCAGG-TTCCTAGAATTTGAGGCTCTTGGCTTCCTCAACGCTGACCACTGGGTTAGTCGCGAGAACTTACCGGGAGGAGTGGGGGGAGTTGGGGTCAACTACTTTGGAAATTATTTGAAAGACATC-GCAAAAAA-AGGGAAAATTTTTATTCGCCGATCACATTGCTGGATGGGACACTCGTATTAGCTCT-GAAGATCTGGAAGACGAAGAAA
AF204178.1 Dengue virus type 2 strain 43, complete genome	328	216	4.73e-05	8900	9223	ref|NW_021837045.1|	135124309	135123987	AAGGAAAGTGTGAAACATGTGTGTATAACATGATGGGAAAAA--GAGAGAAGAAGCTAGGGGAGTTCGGCAAGGCAAAAGGCAGCAGAGCCATATGGTACATGTGGCTTGGA-GCACGCTTCTTAGAGTTTGAAGCCCTAGGATTCTTGAATGAAGATCACTGGTTCTCCAGAGAGAACTCCTTGAGTGGAGTGGAAGGAGAAGGGCTGTACAAGCTAGGTTACATTTTAAGAGACGTGAGCAAGAAAGAGGGAGGAGCAATGTATGCCGATGACACCGCAGGATGGGACACAAGAATCA-CACTAGAAGACCTAAAAAATGAAGAAA	AAGGCAAGTGTGAGATATGTGTCTATAATACCATGGGCAAAAAGGAAAAAAAAACCGGGGGTTGCTGGAGAAGCTAAGGGGTCGCGCA-CGATTTGGTACATGAGGCTAGGCTGCAGG-TTCCTAGAATTTGAGGCTCTTGGCTTCCTCAACGCTGACCACTGGGTTAGTCGCGAGAACTTACCGGGAGGAGTGGGGGGAGTTGGGGTCAACTACTTTGGAAATTATTTGAAAGACATC-GCAAAAAA-AGGGAAAATTTTTATTCGCCGATCACATTGCTGGATGGGACACTCGTATTAGCTCT-GAAGATCTGGAAGACGAAGAAA
AJ487271.1 Dengue Virus type 2 partial gene for DEN2 polyprotein, genomic RNA	327	215	1.1e-06	8843	9166	ref|NW_021837045.1|	135124309	135123987	AAGGAAAGTGTGAAACATGTGTGTACAACATGATGGGAAAAAGAGAGAAGAAGCTAGGGGAATTCGGCA--AGGCAAAAGGTAGCAGAGCCATATGGTACATGTGGCTTGGAGCTCGCTTCCTAGAGTTTGAAGCCCTAGGATTCCTAAATGAAGATCACTGGTTCTCCAGAGAGAACTCCCTGAGTGGAGTGGAAGGAGAAGGGCTGCACAAGCTAGGTTACATTCTAAGAGACGTGAGCAAGAAAGAGGGAGGAGCTATGTATGCCGATGACACAGCAGGATGGGACACAAGAATCA-CACTAGAAGACCTAAAAAATGAAGAAA	AAGGCAAGTGTGAGATATGTGTCTATAATACCATGGGCAAAAAGGAAAAAAAAACCGGGGGTTGCTGGAGAAGCTAAGGGGTCGCGCA-CGATTTGGTACATGAGGCTAGGCTGCAGGTTCCTAGAATTTGAGGCTCTTGGCTTCCTCAACGCTGACCACTGGGTTAGTCGCGAGAACTTACCGGGAGGAGTGGGGGGAGTTGGGGTCAACTACTTTGGAAATTATTTGAAAGACATC-GCAAAAAA-AGGGAAAATTTTTATTCGCCGATCACATTGCTGGATGGGACACTCGTATTAGCTCT-GAAGATCTGGAAGACGAAGAAA
DQ181804.1 Dengue virus type 2 strain ThD2_0498_84, complete genome	326	213	1.35e-05	8900	9223	ref|NW_021837045.1|	135124309	135123987	AAGGAAAGTGTGAAACATGTGTGTACAACATGATGGGAAAAAGAGAAAAGAAGCTAGGGGAATTCGGCA-AGGCAAAAGGCAGCAGAGCCATATGGTACATGTGGCTTGGAGCTCGCTTCCTAGAGTTTGAAGCCCTAGGATTCCTAAATGAAGATCATTGGTTCTCCAGAGAGAACTCCCTGAGTGGAGTGGAAGGAGAAGGGCTGCACAAGCTAGGTTACATTCTAAGAGACGTGAGCAAGAAAGAGGGAGGAGCTATGTATGCCGATGACACAGCAGGATGGGACACAAGAATCA-CACTAGAAGACCTAAAAAATGAAGAAA	AAGGCAAGTGTGAGATATGTGTCTATAATACCATGGGCAAAAAGGAAAAAAAAACCGGGGGTTGCTGGAGAAGCTAAGGGGTCGCGCACGATTTGGTACATGAGGCTAGGCTGCAGGTTCCTAGAATTTGAGGCTCTTGGCTTCCTCAACGCTGACCACTGGGTTAGTCGCGAGAACTTACCGGGAGGAGTGGGGGGAGTTGGGGTCAACTACTTTGGAAATTATTTGAAAGACATC-GCAAAAAA-AGGGAAAATTTTTATTCGCCGATCACATTGCTGGATGGGACACTCGTATTAGCTCT-GAAGATCTGGAAGACGAAGAAA
DQ181805.1 Dengue virus type 2 strain ThD2_0168_79, complete genome	326	215	2.61e-08	8900	9223	ref|NW_021837045.1|	135124309	135123987	AAGGAAAGTGTGAAACATGTGTGTACAACATGATGGG-AAAAAGAGAAAAGAAGCTAGGGGAATTTGGCAAGGCAAAAGGCAGCAGAGCCATATGGTACATGTGGCTTGGAGCTCGCTTCCTAGAGTTTGAAGCCCTAGGATTCCTAAATGAAGATCACTGGTTCTCCAGAGAGAACTCCCTGAGTGGAGTGGAAGGAGAAGGGCTACACAAGCTAGGTTACATTCTAAGAGACGTGAGCAAGAAAGAGGGAGGAGCTATGTATGCCGATGACACAGCAGGATGGGACACAAGAATCA-CACTAGAAGACCTAAAAAATGAAGAAA	AAGGCAAGTGTGAGATATGTGTCTATAATACCATGGGCAAAAAGGAAAAAAAAACCGGGGGTTGCTGGAGAAGCTAAGGGGTCGCGCACGATTTGGTACATGAGGCTAGGCTGCAGGTTCCTAGAATTTGAGGCTCTTGGCTTCCTCAACGCTGACCACTGGGTTAGTCGCGAGAACTTACCGGGAGGAGTGGGGGGAGTTGGGGTCAACTACTTTGGAAATTATTTGAAAGACATC-GCAAAAAA-AGGGAAAATTTTTATTCGCCGATCACATTGCTGGATGGGACACTCGTATTAGCTCT-GAAGATCTGGAAGACGAAGAAA
DQ181806.1 Dengue virus type 2 strain ThD2_0038_74, complete genome	327	215	1.11e-06	8900	9223	ref|NW_021837045.1|	135124309	135123987	AAGGAAAGTGTGAAACATGTGTGTACAACATGATGGGAAAAAGAGAGAAGAAGCTAGGGGAATTCGGCA--AGGCAAAAGGTAGCAGAGCCATATGGTACATGTGGCTTGGAGCTCGCTTCCTAGAGTTTGAAGCCCTAGGATTCCTAAATGAAGATCACTGGTTCTCCAGAGAGAACTCCCTGAGTGGAGTGGAAGGAGAAGGGCTGCACAAGCTAGGTTACATTCTAAGAGACGTGAGCAAGAAAGAGGGAGGAGCTATGTATGCCGATGACACAGCAGGATGGGACACAAGAATCA-CACTAGAAGACCTAAAAAATGAAGAAA	AAGGCAAGTGTGAGATATGTGTCTATAATACCATGGGCAAAAAGGAAAAAAAAACCGGGGGTTGCTGGAGAAGCTAAGGGGTCGCGCA-CGATTTGGTACATGAGGCTAGGCTGCAGGTTCCTAGAATTTGAGGCTCTTGGCTTCCTCAACGCTGACCACTGGGTTAGTCGCGAGAACTTACCGGGAGGAGTGGGGGGAGTTGGGGTCAACTACTTTGGAAATTATTTGAAAGACATC-GCAAAAAA-AGGGAAAATTTTTATTCGCCGATCACATTGCTGGATGGGACACTCGTATTAGCTCT-GAAGATCTGGAAGACGAAGAAA
EF105384.1 Dengue virus type 2 isolate Dak HD 10674 polyprotein gene, complete cds	375	248	3.4e-13	8851	9223	ref|NW_021837045.1|	135124358	135123987	GATGAAAGATTCTGGGAGCTGGTGGAAAGAGAGAGAAACCTTCACCTTGACGGAAAGTGTGAAACATGTGTGTACAACATGATGGG-AAAAAGAGAGAAGAAACTGGGAGAATTTGGCAAAGCAAAAGGCAGCAGAGCCATATGGTACATGTGGCTAGG-TGCTCGCTTTTTAGAATTTGAGGCCCTAGGTTTTTTGAACGAGGACCATTGGTTCTCTAGAGAAAACTCTCTTAGTGGAGTGGAAGGAGAAGGACTGCACAAGCTGGGCTACATCCTAAGAGACATCAGCAGGAAAGCAGGAGGAGCAATCTACGCAGATGACACTGCTGGTTGGGACACAAGGATCACATCTGAGGATCTGAAGAATGAAGAAA	GATCAATCATTCTGGAATTTGGTTGGTAGAGAACGTCACCTTCACCTACAAGGCAAGTGTGAGATATGTGTCTATAATACCATGGGCAAAAAGGAAAAAAAAACCGGGGGTTGCTGGAGAAGCTAAGGGGTCGCGCACGATTTGGTACATGAGGCTAGGCTGCAGG-TTCCTAGAATTTGAGGCTCTTGGCTTCCTCAACGCTGACCACTGGGTTAGTCGCGAGAACTTACCGGGAGGAGTGGGGGGAGTTGGGGTCAACTACTTTGGAAATTATTTGAAAGACATC-GCA-AAAAAAGGGAAAATTTTTATTCGCCGATCACATTGCTGGATGGGACACTCGTATTAGCTCTGAAGATCTGGAAGACGAAGAAA
EF105385.1 Dengue virus type 2 isolate Dak Ar D20761 polyprotein gene, complete cds	375	248	3.4e-13	8851	9223	ref|NW_021837045.1|	135124358	135123987	GATGAAAGATTCTGGGAGCTGGTGGAAAGAGAGAGAAACCTTCACCTTGACGGAAAGTGTGAAACATGTGTGTACAACATGATGGG-AAAAAGAGAGAAGAAACTGGGAGAATTTGGCAAAGCAAAAGGCAGCAGAGCCATATGGTACATGTGGCTAGG-TGCTCGCTTTTTAGAATTTGAGGCCCTAGGTTTTTTGAACGAGGACCATTGGTTCTCTAGAGAAAACTCTCTTAGTGGAGTGGAAGGAGAAGGACTGCACAAGCTGGGCTACATCCTAAGAGACATCAGCAGGAAAGCAGGAGGAGCAATCTACGCAGATGACACTGCTGGCTGGGACACAAGGATCACATCTGAGGATCTGAAGAATGAAGAAA	GATCAATCATTCTGGAATTTGGTTGGTAGAGAACGTCACCTTCACCTACAAGGCAAGTGTGAGATATGTGTCTATAATACCATGGGCAAAAAGGAAAAAAAAACCGGGGGTTGCTGGAGAAGCTAAGGGGTCGCGCACGATTTGGTACATGAGGCTAGGCTGCAGG-TTCCTAGAATTTGAGGCTCTTGGCTTCCTCAACGCTGACCACTGGGTTAGTCGCGAGAACTTACCGGGAGGAGTGGGGGGAGTTGGGGTCAACTACTTTGGAAATTATTTGAAAGACATC-GCA-AAAAAAGGGAAAATTTTTATTCGCCGATCACATTGCTGGATGGGACACTCGTATTAGCTCTGAAGATCTGGAAGACGAAGAAA
EF105387.1 Dengue virus type 2 isolate IBH11208 polyprotein gene, complete cds	374	242	2.61e-08	8851	9223	ref|NW_021837045.1|	135124358	135123987	GATGAAAGATTTTGGGAGCTGGTGGAAAGAGAGAGAAACCTCCACCTTGACGGAAAGTGTGAAACATGCGTGTACAACATGATGGG-AAAAAGAGAGAAGAAACTGGGAGAATTCGGCAAAGCAAAAGGCAGCAGAGCCATATGGTACATGTGGCTAGGTGCCCGCTTTTTAGAATTTGAGGCCCTAGGTTTTTTGAACGAAGACCATTGGTTCTCTAGAGAAAACTCTCTTAGTGGAGTGGAAGGAGAAGGACTGCACAAGCTGGGCTACATCCTAAGAGACATCAGCAAGAAAGCAGGAGGAGCAATGTACGCAGATGACACTGCTGGTTGGGACACAAGGATCACATCTGAGGATCTAAAGAATGAAGAAA	GATCAATCATTCTGGAATTTGGTTGGTAGAGAACGTCACCTTCACCTACAAGGCAAGTGTGAGATATGTGTCTATAATACCATGGGCAAAAAGGAAAAAAAAACCGGGGGTTGCTGGAGAAGCTAAGGGGTCGCGCACGATTTGGTACATGAGGCTAGGCTGCAGGTTCCTAGAATTTGAGGCTCTTGGCTTCCTCAACGCTGACCACTGGGTTAGTCGCGAGAACTTACCGGGAGGAGTGGGGGGAGTTGGGGTCAACTACTTTGGAAATTATTTGAAAGACATC-GCAA-AAAAAGGGAAAATTTTTATTCGCCGATCACATTGCTGGATGGGACACTCGTATTAGCTCTGAAGATCTGGAAGACGAAGAAA
EF105388.1 Dengue virus type 2 isolate IBH11664 polyprotein gene, complete cds	374	242	2.61e-08	8851	9223	ref|NW_021837045.1|	135124358	135123987	GATGAAAGATTTTGGGAGCTGGTGGAAAGAGAGAGAAACCTCCACCTTGACGGAAAGTGTGAAACATGCGTGTACAACATGATGGG-AAAAAGAGAGAAGAAACTGGGAGAATTCGGCAAAGCAAAAGGCAGCAGAGCCATATGGTACATGTGGCTAGGTGCCCGCTTTTTAGAATTTGAGGCCCTAGGTTTTTTGAACGAAGACCATTGGTTCTCTAGAGAAAACTCTCTTAGTGGAGTGGAAGGAGAAGGACTGCACAAGCTGGGCTACATCCTAAGAGACATCAGCAAGAAAGCAGGAGGAGCAATGTACGCAGATGACACTGCTGGTTGGGACACAAGGATCACATCTGAGGATCTAAAGAATGAAGAAA	GATCAATCATTCTGGAATTTGGTTGGTAGAGAACGTCACCTTCACCTACAAGGCAAGTGTGAGATATGTGTCTATAATACCATGGGCAAAAAGGAAAAAAAAACCGGGGGTTGCTGGAGAAGCTAAGGGGTCGCGCACGATTTGGTACATGAGGCTAGGCTGCAGGTTCCTAGAATTTGAGGCTCTTGGCTTCCTCAACGCTGACCACTGGGTTAGTCGCGAGAACTTACCGGGAGGAGTGGGGGGAGTTGGGGTCAACTACTTTGGAAATTATTTGAAAGACATC-GCAA-AAAAAGGGAAAATTTTTATTCGCCGATCACATTGCTGGATGGGACACTCGTATTAGCTCTGAAGATCTGGAAGACGAAGAAA
EF457904.1 Dengue virus type 2 isolate Dak Ar D75505, complete genome	337	221	6.15e-10	8889	9224	ref|NW_021837045.1|	135124321	135123987	ACCTTCACCTTGACGGAAAGTGTGAAACATGTGTGTACAACATGATGGG-AAAAAGAGAGAAGAAACTGGGAGAATTTGGCAAAGCAAAAGGCAGCAGAGCCATATGGTATATGTGGCTAGGTGCCCGCTTTTTAGAGTTTGAGGCTCTAGGTTTTTTGAACGAAGACCATTGGTTCTCTAGAGAAAATTCTCTAAGTGGAGTGGAAGGAGAAGGACTGCACAAGTTGGGCTACATCCTAAGAGACATCAGCAGGAAAGCAGGAGGAGCAATGTACGCAGATGACACTGCTGGTTGGGACACAAGGATCACATCTGAGGATCTGAAGAATGAAGAAA	ACCTTCACCTACAAGGCAAGTGTGAGATATGTGTCTATAATACCATGGGCAAAAAGGAAAAAAAAACCGGGGGTTGCTGGAGAAGCTAAGGGGTCGCGCACGATTTGGTACATGAGGCTAGGCTGCAGGTTCCTAGAATTTGAGGCTCTTGGCTTCCTCAACGCTGACCACTGGGTTAGTCGCGAGAACTTACCGGGAGGAGTGGGGGGAGTTGGGGTCAACTACTTTGGAAATTATTTGAAAGACATC-GCA-AAAAAAGGGAAAATTTTTATTCGCCGATCACATTGCTGGATGGGACACTCGTATTAGCTCTGAAGATCTGGAAGACGAAGAAA
EU482468.1 Dengue virus 2 isolate DENV-2/VN/BID-V923/2006, complete genome	326	215	2.6e-08	8878	9201	ref|NW_021837045.1|	135124309	135123987	AAGGAAAGTGTGAGACATGTGTGTACAACATGATGGGAAAAAGAGAAAAGAAGCTAGGGGAATTCGGCA-AGGCAAAAGGCAGCAGAGCCATATGGTACATGTGGCTTGGAGCTCGCTTCCTGGAGTTTGAAGCCCTAGGATTCCTAAATGAAGATCACTGGTTCTCTAGAGAGAACTCCCTGAGTGGAGTGGAAGGAGAAGGGCTACACAAGCTAGGTTACATTCTAAGAGACGTGAGCAAAAAAGAGGGAGGAGCCATGTACGCCGACGACACAGCAGGATGGGACACAAGAATCA-CACTAGAAGACCTAAAAAATGAAGAAA	AAGGCAAGTGTGAGATATGTGTCTATAATACCATGGGCAAAAAGGAAAAAAAAACCGGGGGTTGCTGGAGAAGCTAAGGGGTCGCGCACGATTTGGTACATGAGGCTAGGCTGCAGGTTCCTAGAATTTGAGGCTCTTGGCTTCCTCAACGCTGACCACTGGGTTAGTCGCGAGAACTTACCGGGAGGAGTGGGGGGAGTTGGGGTCAACTACTTTGGAAATTATTTGAAAGACATC-GCAAAAAA-AGGGAAAATTTTTATTCGCCGATCACATTGCTGGATGGGACACTCGTATTAGCTCT-GAAGATCTGGAAGACGAAGAAA
EU482471.1 Dengue virus 2 isolate DENV-2/VN/BID-V926/2006, complete genome	325	212	3.17e-07	8878	9201	ref|NW_021837045.1|	135124309	135123987	AAGGAAAGTGTGAGACATGTGTGTACAACATGATGGGAAAAAGAGAAAAGAAGCTAGGGGAATTCGGCA-AGGCAAAAGGCAGCAGAGCCATATGGTACATGTGGCTTGGAGCTCGCTTCCTGGAGTTTGAAGCCCTAGGATTCCTAAATGAAGATCACTGGTTCTCTAGAGAGAACTCCCTGAGTGGAGTGGAAGGAGAAGGGCTGCACAAGCTAGGTTACATTCTAAGAGACGTGAGCAAGAAAGAGGGAGGAGCCATGTACGCCGACGACACAGCAGGATGGGACACAAGAATCACATTAGAAGACCTAAAAAATGAAGAAA	AAGGCAAGTGTGAGATATGTGTCTATAATACCATGGGCAAAAAGGAAAAAAAAACCGGGGGTTGCTGGAGAAGCTAAGGGGTCGCGCACGATTTGGTACATGAGGCTAGGCTGCAGGTTCCTAGAATTTGAGGCTCTTGGCTTCCTCAACGCTGACCACTGGGTTAGTCGCGAGAACTTACCGGGAGGAGTGGGGGGAGTTGGGGTCAACTACTTTGGAAATTATTTGAAAGACATC-GCAAAAAA-AGGGAAAATTTTTATTCGCCGATCACATTGCTGGATGGGACACTCGTATTAGCTCTGAAGATCTGGAAGACGAAGAAA
EU482541.1 Dengue virus 2 isolate DENV-2/VN/BID-V997/2006, complete genome	326	215	2.6e-08	8878	9201	ref|NW_021837045.1|	135124309	135123987	AAGGAAAGTGTGAGACATGTGTGTACAACATGATGGGAAAAAGAGAAAAGAAGCTAGGGGAATTCGGCA-AGGCAAAAGGCAGCAGAGCCATATGGTACATGTGGCTTGGAGCTCGCTTCCTGGAGTTTGAAGCCCTAGGATTCCTAAATGAAGATCACTGGTTCTCTAGAGAGAACTCCCTGAGTGGAGTGGAAGGAGAAGGGCTGCACAAGCTAGGTTACATTCTAAGAGACGTGAGCAAGAAAGAGGGAGGAGCCATGTACGCCGACGACACAGCAGGATGGGACACAAGAATCA-CACTAGAAGATCTAAAAAATGAAGAAA	AAGGCAAGTGTGAGATATGTGTCTATAATACCATGGGCAAAAAGGAAAAAAAAACCGGGGGTTGCTGGAGAAGCTAAGGGGTCGCGCACGATTTGGTACATGAGGCTAGGCTGCAGGTTCCTAGAATTTGAGGCTCTTGGCTTCCTCAACGCTGACCACTGGGTTAGTCGCGAGAACTTACCGGGAGGAGTGGGGGGAGTTGGGGTCAACTACTTTGGAAATTATTTGAAAGACATC-GCAAAAAA-AGGGAAAATTTTTATTCGCCGATCACATTGCTGGATGGGACACTCGTATTAGCTCT-GAAGATCTGGAAGACGAAGAAA
EU482663.1 Dengue virus 2 isolate DENV-2/VN/BID-V726/2006, complete genome	366	240	6.12e-10	8838	9201	ref|NW_021837045.1|	135124349	135123987	TTTTGGGAGTTGGTTGACAAGGAAAGGAATCTCCATCTTGAAGGAAAGTGTGAGACATGTGTGTACAACATGATGGGAAAAAGAGAAAAGAAGCTAGGGGAATTCGGCA-AGGCAAAAGGCAGCAGAGCCATATGGTACATGTGGCTTGGAGCTCGCTTCCTGGAGTTTGAAGCCCTAGGATTCCTAAATGAAGATCACTGGTTCTCTAGAGAGAACTCCCTGAGTGGAGTGGAAGGAGAAGGGCTGCACAAGCTAGGTTACATTCTAAGAGACGTGAGCAAGAAAGAGGGAGGAGCCATGTACGCCGACGACACAGCAGGATGGGACACAAGAATCA-CACTAGAAGACCTAAAAAACGAAGAAA	TTCTGGAATTTGGTTGGTAGAGAACGTCACCTTCACCTACAAGGCAAGTGTGAGATATGTGTCTATAATACCATGGGCAAAAAGGAAAAAAAAACCGGGGGTTGCTGGAGAAGCTAAGGGGTCGCGCACGATTTGGTACATGAGGCTAGGCTGCAGGTTCCTAGAATTTGAGGCTCTTGGCTTCCTCAACGCTGACCACTGGGTTAGTCGCGAGAACTTACCGGGAGGAGTGGGGGGAGTTGGGGTCAACTACTTTGGAAATTATTTGAAAGACATC-GCAAAAAA-AGGGAAAATTTTTATTCGCCGATCACATTGCTGGATGGGACACTCGTATTAGCTCT-GAAGATCTGGAAGACGAAGAAA
EU482665.1 Dengue virus 2 isolate DENV-2/VN/BID-V728/2006, complete genome	366	239	2.6e-08	8831	9194	ref|NW_021837045.1|	135124349	135123987	TTTTGGGAGTTGGTTGACAAGGAAAGGAATCTCCATCTTGAAGGAAAGTGTGAGACATGTGTGTACAACATGATGGGAAAAAGAGAAAAGAAGCTAGGGGAATTCGGCA-AGGCAAAAGGCAGCAGAGCCATATGGTACATGTGGCTTGGAGCTCGCTTCCTGGAGTTCGAAGCCCTAGGATTCCTAAATGAAGATCACTGGTTCTCTAGAGAGAACTCCCTGAGTGGAGTGGAAGGAGAAGGGCTGCACAAGCTAGGTTACATTCTAAGAGACGTGAGCAAGAAAGAGGGAGGAGCCATGTACGCCGACGACACAGCAGGATGGGACACAAGAATCA-CACTAGAAGACCTAAAAAACGAAGAAA	TTCTGGAATTTGGTTGGTAGAGAACGTCACCTTCACCTACAAGGCAAGTGTGAGATATGTGTCTATAATACCATGGGCAAAAAGGAAAAAAAAACCGGGGGTTGCTGGAGAAGCTAAGGGGTCGCGCACGATTTGGTACATGAGGCTAGGCTGCAGGTTCCTAGAATTTGAGGCTCTTGGCTTCCTCAACGCTGACCACTGGGTTAGTCGCGAGAACTTACCGGGAGGAGTGGGGGGAGTTGGGGTCAACTACTTTGGAAATTATTTGAAAGACATC-GCAAAAAA-AGGGAAAATTTTTATTCGCCGATCACATTGCTGGATGGGACACTCGTATTAGCTCT-GAAGATCTGGAAGACGAAGAAA
EU482672.1 Dengue virus 2 isolate DENV-2/VN/BID-V735/2006, complete genome	368	242	6.12e-10	8837	9201	ref|NW_021837045.1|	135124350	135123987	ATTTTGGGAATTGGTTGACAAGGAAAGGAATCTCCATCTTGAAGGAAAGTGTGAGACATGTGTATATAACATGATGGGAAAGAGAGAGAAGAAGCTAGGGGAGTTCGGCA-AAGCGAAAGGCAGCAGAGCCATATGGTACATGTGGCTTGGA-GCACGCTTCTTAGAGTTTGAAGCCCTAGGATTCTTGAATGAAGATCACTGGTTTTCCAGAGAGAACTCCCTGAGTGGAGTGGAAGGAGAAGGGCTGCACAAATTAGGCTACATTTTAAGAGACGTGAGTAAGAAAGAAGGAGGAGCAATGTACGCCGATGACACCGCAGGATGGGACACAAGAATCA-CACTAGAGGATTTGAAAAATGAAGAAA	ATTCTGGAATTTGGTTGGTAGAGAACGTCACCTTCACCTACAAGGCAAGTGTGAGATATGTGTCTATAATACCATGGGCAAAAAGGAAAAAAAAACCGGGGGTTGCTGGAGAAGCTAAGGGGTCGCGCACGATTTGGTACATGAGGCTAGGCTGCAGG-TTCCTAGAATTTGAGGCTCTTGGCTTCCTCAACGCTGACCACTGGGTTAGTCGCGAGAACTTACCGGGAGGAGTGGGGGGAGTTGGGGTCAACTACTTTGGAAATTATTTGAAAGACATCGCAAAAAAAG--GGAAAATTTTTATTCGCCGATCACATTGCTGGATGGGACACTCGTATTAGCTCT-GAAGATCTGGAAGACGAAGAAA
EU482676.1 Dengue virus 2 isolate DENV-2/VN/BID-V739/2006, complete genome	366	240	6.12e-10	8838	9201	ref|NW_021837045.1|	135124349	135123987	TTTTGGGAGTTGGTTGACAAGGAAAGGAATCTCCATCTTGAAGGAAAGTGTGAGACATGTGTGTACAACATGATGGGAAAAAGAGAAAAGAAGCTAGGGGAATTCGGCA-AGGCAAAAGGCAGCAGAGCCATATGGTACATGTGGCTTGGAGCTCGCTTCCTGGAGTTTGAAGCCCTAGGATTCCTAAATGAAGATCACTGGTTCTCTAGAGAGAACTCCCTGAGTGGAGTGGAAGGAGAAGGGCTGCACAAGCTAGGTTACATTCTAAGAGACGTGAGCAAGAAAGAGGGAGGAGCCATGTACGCCGACGACACAGCAGGATGGGACACAAGAATCA-CACTAGAAGACCTAAAAAACGAAGAAA	TTCTGGAATTTGGTTGGTAGAGAACGTCACCTTCACCTACAAGGCAAGTGTGAGATATGTGTCTATAATACCATGGGCAAAAAGGAAAAAAAAACCGGGGGTTGCTGGAGAAGCTAAGGGGTCGCGCACGATTTGGTACATGAGGCTAGGCTGCAGGTTCCTAGAATTTGAGGCTCTTGGCTTCCTCAACGCTGACCACTGGGTTAGTCGCGAGAACTTACCGGGAGGAGTGGGGGGAGTTGGGGTCAACTACTTTGGAAATTATTTGAAAGACATC-GCAAAAAA-AGGGAAAATTTTTATTCGCCGATCACATTGCTGGATGGGACACTCGTATTAGCTCT-GAAGATCTGGAAGACGAAGAAA
EU569721.1 Dengue virus 2 isolate DENV-2/VN/BID-V1006/2006, complete genome	326	215	2.6e-08	8878	9201	ref|NW_021837045.1|	135124309	135123987	AAGGAAAGTGTGAGACATGTGTGTACAACATGATGGGAAAAAGAGAAAAGAAGCTAGGGGAATTCGGCA-AGGCAAAAGGCAGCAGAGCCATATGGTACATGTGGCTTGGAGCTCGTTTCCTGGAGTTTGAAGCCCTAGGATTCCTAAATGAAGATCACTGGTTCTCTAGAGAGAACTCCCTGAGTGGAGTGGAAGGAGAAGGGCTGCACAAGCTAGGTTACATTCTAAGAGACGTGAGCAAGAAAGAGGGAGGAGCTATGTACGCCGACGACACAGCAGGATGGGACACAAGAATCA-CACTAGAAGACCTAAAAAATGAAGAAA	AAGGCAAGTGTGAGATATGTGTCTATAATACCATGGGCAAAAAGGAAAAAAAAACCGGGGGTTGCTGGAGAAGCTAAGGGGTCGCGCACGATTTGGTACATGAGGCTAGGCTGCAGGTTCCTAGAATTTGAGGCTCTTGGCTTCCTCAACGCTGACCACTGGGTTAGTCGCGAGAACTTACCGGGAGGAGTGGGGGGAGTTGGGGTCAACTACTTTGGAAATTATTTGAAAGACATC-GCAAAAAA-AGGGAAAATTTTTATTCGCCGATCACATTGCTGGATGGGACACTCGTATTAGCTCT-GAAGATCTGGAAGACGAAGAAA
EU854293.1 Dengue virus 2 isolate DENV-2/CO/BID-V1599/1944, complete genome	328	216	4.69e-05	8865	9188	ref|NW_021837045.1|	135124309	135123987	AAGGAAAGTGTGAAACATGTGTGTATAACATGATGGGAAAAA--GAGAGAAGAAGCTAGGGGAGTTCGGCAAGGCAAAAGGCAGCAGAGCCATATGGTACATGTGGCTTGGA-GCACGCTTCTTAGAGTTTGAAGCCCTAGGATTCTTGAATGAAGATCACTGGTTCTCCAGAGAGAACTCCTTGAGTGGAGTGGAAGGAGAAGGGCTGCACAAGCTAGGTTACATTTTAAGAGACGTGAGCAAGAAAGAGGGAGGAGCAATGTATGCCGATGACACCGCAGGATGGGACACAAGAATCA-CACTAGAAGACCTAAAAAATGAAGAAA	AAGGCAAGTGTGAGATATGTGTCTATAATACCATGGGCAAAAAGGAAAAAAAAACCGGGGGTTGCTGGAGAAGCTAAGGGGTCGCGCA-CGATTTGGTACATGAGGCTAGGCTGCAGG-TTCCTAGAATTTGAGGCTCTTGGCTTCCTCAACGCTGACCACTGGGTTAGTCGCGAGAACTTACCGGGAGGAGTGGGGGGAGTTGGGGTCAACTACTTTGGAAATTATTTGAAAGACATC-GCAAAAAA-AGGGAAAATTTTTATTCGCCGATCACATTGCTGGATGGGACACTCGTATTAGCTCT-GAAGATCTGGAAGACGAAGAAA
FJ410200.1 Dengue virus 2 isolate DENV-2/VN/BID-V1801/2007, complete genome	326	215	2.6e-08	8878	9201	ref|NW_021837045.1|	135124309	135123987	AAGGAAAGTGTGAGACATGTGTGTACAACATGATGGGAAAAAGAGAAAAGAAGCTAGGGGAATTCGGCA-AGGCAAAAGGCAGCAGAGCCATATGGTACATGTGGCTTGGAGCTCGCTTCCTGGAGTTTGAAGCCCTAGGATTCCTAAATGAAGATCACTGGTTCTCTAGAGAGAACTCCCTGAGTGGAGTGGAAGGAGAAGGGCTGCACAAGCTAGGTTATATTCTAAGAGACGTGAGCAAGAAAGAGGGAGGAGCCATGTACGCCGACGACACAGCAGGATGGGACACAAGAATCA-CACTAGAAGACCTAAAAAATGAAGAAA	AAGGCAAGTGTGAGATATGTGTCTATAATACCATGGGCAAAAAGGAAAAAAAAACCGGGGGTTGCTGGAGAAGCTAAGGGGTCGCGCACGATTTGGTACATGAGGCTAGGCTGCAGGTTCCTAGAATTTGAGGCTCTTGGCTTCCTCAACGCTGACCACTGGGTTAGTCGCGAGAACTTACCGGGAGGAGTGGGGGGAGTTGGGGTCAACTACTTTGGAAATTATTTGAAAGACATC-GCAAAAAA-AGGGAAAATTTTTATTCGCCGATCACATTGCTGGATGGGACACTCGTATTAGCTCT-GAAGATCTGGAAGACGAAGAAA
FJ639718.1 Dengue virus 2 isolate DENV-2/KH/BID-V2068/2008, complete genome	326	216	6.13e-10	8903	9226	ref|NW_021837045.1|	135124309	135123987	AAGGAAAGTGTGAGACATGTGTGTACAACATGATGGG-AAAAAGAGAAAAGAAGCTAGGGGAATTTGGCAAGGCAAAAGGCAGCAGAGCCATATGGTACATGTGGCTTGGAGCTCGCTTCCTGGAGTTTGAAGCCCTAGGATTCCTAAATGAAGATCACTGGTTCTCTAGAGAGAACTCCCTGAGTGGAGTGGAAGGAGAAGGGCTGCACAAGCTAGGTTATATTCTAAGAGACGTGAGCAAGAAAGAGGGAGGAGCCATGTACGCCGACGACACAGCAGGATGGGACACAAGAATCA-CACTAGAAGACCTAAAAAATGAAGAAA	AAGGCAAGTGTGAGATATGTGTCTATAATACCATGGGCAAAAAGGAAAAAAAAACCGGGGGTTGCTGGAGAAGCTAAGGGGTCGCGCACGATTTGGTACATGAGGCTAGGCTGCAGGTTCCTAGAATTTGAGGCTCTTGGCTTCCTCAACGCTGACCACTGGGTTAGTCGCGAGAACTTACCGGGAGGAGTGGGGGGAGTTGGGGTCAACTACTTTGGAAATTATTTGAAAGACATC-GCAAAAAA-AGGGAAAATTTTTATTCGCCGATCACATTGCTGGATGGGACACTCGTATTAGCTCT-GAAGATCTGGAAGACGAAGAAA
FJ639828.1 Dengue virus 2 isolate DENV-2/TH/BID-V2153/2001, complete genome	326	213	1.35e-05	8878	9201	ref|NW_021837045.1|	135124309	135123987	AAGGAAAGTGTGAAACATGTGTGTACAACATGATGGGAAAAAGAGAAAAGAAGCTAGGGGAATTCGGCA-AGGCAAAAGGCAGCAGAGCCATATGGTACATGTGGCTTGGAGCTCGCTTCCTGGAGTTTGAAGCCCTAGGATTCCTAAATGAAGATCACTGGTTCTCCAGAGAGAACTCCCTGAGTGGAGTGGAAGGAGAAGGGCTGCACAGGCTAGGTTACATTCTGAGAGACGTGAGCAAGAAAGAGGGAGGAGCCATGTATGCCGATGACACAGCAGGATGGGACACAAGAATTA-CACTAGAAGACCTAAAAAATGAAGAAA	AAGGCAAGTGTGAGATATGTGTCTATAATACCATGGGCAAAAAGGAAAAAAAAACCGGGGGTTGCTGGAGAAGCTAAGGGGTCGCGCACGATTTGGTACATGAGGCTAGGCTGCAGGTTCCTAGAATTTGAGGCTCTTGGCTTCCTCAACGCTGACCACTGGGTTAGTCGCGAGAACTTACCGGGAGGAGTGGGGGGAGTTGGGGTCAACTACTTTGGAAATTATTTGAAAGACATC-GCAAAAAA-AGGGAAAATTTTTATTCGCCGATCACATTGCTGGATGGGACACTCGTATTAGCTCT-GAAGATCTGGAAGACGAAGAAA
FJ639829.1 Dengue virus 2 isolate DENV-2/TH/BID-V2154/2001, complete genome	326	213	1.35e-05	8878	9201	ref|NW_021837045.1|	135124309	135123987	AAGGAAAGTGTGAAACATGTGTGTACAACATGATGGGAAAAAGAGAAAAGAAGCTAGGGGAATTCGGCA-AGGCAAAAGGCAGCAGAGCCATATGGTACATGTGGCTTGGAGCTCGCTTCCTGGAGTTTGAAGCCCTAGGATTCCTAAATGAAGATCACTGGTTCTCCAGAGAGAACTCCCTGAGTGGAGTGGAAGGAGAAGGGCTGCACAGGCTAGGTTACATTCTGAGAGACGTGAGCAAGAAAGAGGGAGGAGCCATGTATGCCGATGACACAGCAGGATGGGACACAAGAATTA-CACTAGAAGACCTAAAAAATGAAGAAA	AAGGCAAGTGTGAGATATGTGTCTATAATACCATGGGCAAAAAGGAAAAAAAAACCGGGGGTTGCTGGAGAAGCTAAGGGGTCGCGCACGATTTGGTACATGAGGCTAGGCTGCAGGTTCCTAGAATTTGAGGCTCTTGGCTTCCTCAACGCTGACCACTGGGTTAGTCGCGAGAACTTACCGGGAGGAGTGGGGGGAGTTGGGGTCAACTACTTTGGAAATTATTTGAAAGACATC-GCAAAAAA-AGGGAAAATTTTTATTCGCCGATCACATTGCTGGATGGGACACTCGTATTAGCTCT-GAAGATCTGGAAGACGAAGAAA
FJ639830.1 Dengue virus 2 isolate DENV-2/TH/BID-V2155/2001, complete genome	326	213	1.35e-05	8878	9201	ref|NW_021837045.1|	135124309	135123987	AAGGAAAGTGTGAAACATGTGTGTACAACATGATGGGAAAAAGAGAAAAGAAGCTAGGGGAATTCGGCA-AGGCAAAAGGCAGCAGAGCCATATGGTACATGTGGCTTGGAGCTCGCTTCCTGGAGTTTGAAGCCCTAGGATTCCTAAATGAAGATCACTGGTTCTCCAGAGAGAACTCCCTGAGTGGAGTGGAAGGAGAAGGGCTGCACAGGCTAGGTTACATTCTGAGAGACGTGAGCAAGAAAGAGGGAGGAGCCATGTATGCCGATGACACAGCAGGATGGGACACAAGAATTA-CACTAGAAGACCTAAAAAATGAAGAAA	AAGGCAAGTGTGAGATATGTGTCTATAATACCATGGGCAAAAAGGAAAAAAAAACCGGGGGTTGCTGGAGAAGCTAAGGGGTCGCGCACGATTTGGTACATGAGGCTAGGCTGCAGGTTCCTAGAATTTGAGGCTCTTGGCTTCCTCAACGCTGACCACTGGGTTAGTCGCGAGAACTTACCGGGAGGAGTGGGGGGAGTTGGGGTCAACTACTTTGGAAATTATTTGAAAGACATC-GCAAAAAA-AGGGAAAATTTTTATTCGCCGATCACATTGCTGGATGGGACACTCGTATTAGCTCT-GAAGATCTGGAAGACGAAGAAA
FJ687434.1 Dengue virus 2 isolate DENV-2/TH/BID-V2278/2001, complete genome	326	215	2.6e-08	8878	9201	ref|NW_021837045.1|	135124309	135123987	AAGGAAAGTGTGAAACATGTGTGTACAACATGATGGGAAAAAGAGAAAAGAAACTAGGGGAATTCGGCA-AGGCAAAAGGCAGCAGAGCCATATGGTACATGTGGCTTGGAGCTCGCTTCCTGGAGTTTGAAGCCCTAGGATTCCTAAATGAAGATCACTGGTTCTCCAGAGAGAACTCCCTGAGTGGAGTGGAAGGAGAAGGGCTGCACAAGCTAGGTTACATTCTGAGAGACGTGAGCAAGAAAGAGGGAGGAGCCATGTATGCCGATGACACAGCAGGATGGGACACAAGAATTA-CACTAGAAGACCTAAAAAATGAAGAAA	AAGGCAAGTGTGAGATATGTGTCTATAATACCATGGGCAAAAAGGAAAAAAAAACCGGGGGTTGCTGGAGAAGCTAAGGGGTCGCGCACGATTTGGTACATGAGGCTAGGCTGCAGGTTCCTAGAATTTGAGGCTCTTGGCTTCCTCAACGCTGACCACTGGGTTAGTCGCGAGAACTTACCGGGAGGAGTGGGGGGAGTTGGGGTCAACTACTTTGGAAATTATTTGAAAGACATC-GCAAAAAA-AGGGAAAATTTTTATTCGCCGATCACATTGCTGGATGGGACACTCGTATTAGCTCT-GAAGATCTGGAAGACGAAGAAA
FJ687435.1 Dengue virus 2 isolate DENV-2/TH/BID-V2279/2001, complete genome	326	215	2.6e-08	8878	9201	ref|NW_021837045.1|	135124309	135123987	AAGGAAAGTGTGAAACATGTGTGTACAACATGATGGGAAAAAGAGAAAAGAAACTAGGGGAATTCGGCA-AGGCAAAAGGCAGCAGAGCCATATGGTACATGTGGCTTGGAGCTCGCTTCCTGGAGTTTGAAGCCCTAGGATTCCTAAATGAAGATCACTGGTTCTCCAGAGAGAACTCCCTGAGTGGAGTGGAAGGAGAAGGGCTGCACAAGCTAGGTTACATTCTGAGAGACGTGAGCAAGAAAGAGGGAGGAGCCATGTATGCCGATGACACAGCAGGATGGGACACAAGAATTA-CACTAGAAGACCTAAAAAATGAAGAAA	AAGGCAAGTGTGAGATATGTGTCTATAATACCATGGGCAAAAAGGAAAAAAAAACCGGGGGTTGCTGGAGAAGCTAAGGGGTCGCGCACGATTTGGTACATGAGGCTAGGCTGCAGGTTCCTAGAATTTGAGGCTCTTGGCTTCCTCAACGCTGACCACTGGGTTAGTCGCGAGAACTTACCGGGAGGAGTGGGGGGAGTTGGGGTCAACTACTTTGGAAATTATTTGAAAGACATC-GCAAAAAA-AGGGAAAATTTTTATTCGCCGATCACATTGCTGGATGGGACACTCGTATTAGCTCT-GAAGATCTGGAAGACGAAGAAA
FJ687436.1 Dengue virus 2 isolate DENV-2/TH/BID-V2280/2001, complete genome	326	215	2.6e-08	8878	9201	ref|NW_021837045.1|	135124309	135123987	AAGGAAAGTGTGAAACATGTGTGTACAACATGATGGGAAAAAGAGAAAAGAAACTAGGGGAATTCGGCA-AGGCAAAAGGCAGCAGAGCCATATGGTACATGTGGCTTGGAGCTCGCTTCCTGGAGTTTGAAGCCCTAGGATTCCTAAATGAAGATCACTGGTTCTCCAGAGAGAACTCCCTGAGTGGAGTGGAAGGAGAAGGGCTGCACAAGCTAGGTTACATTCTGAGAGACGTGAGCAAGAAAGAGGGAGGAGCCATGTATGCCGATGACACAGCAGGATGGGACACAAGAATTA-CACTAGAAGACCTAAAAAATGAAGAAA	AAGGCAAGTGTGAGATATGTGTCTATAATACCATGGGCAAAAAGGAAAAAAAAACCGGGGGTTGCTGGAGAAGCTAAGGGGTCGCGCACGATTTGGTACATGAGGCTAGGCTGCAGGTTCCTAGAATTTGAGGCTCTTGGCTTCCTCAACGCTGACCACTGGGTTAGTCGCGAGAACTTACCGGGAGGAGTGGGGGGAGTTGGGGTCAACTACTTTGGAAATTATTTGAAAGACATC-GCAAAAAA-AGGGAAAATTTTTATTCGCCGATCACATTGCTGGATGGGACACTCGTATTAGCTCT-GAAGATCTGGAAGACGAAGAAA
FJ687444.1 Dengue virus 2 isolate DENV-2/TH/BID-V2289/2001, complete genome	326	213	1.35e-05	8878	9201	ref|NW_021837045.1|	135124309	135123987	AAGGAAAGTGTGAAACATGTGTGTACAACATGATGGGAAAAAGAGAAAAGAAGCTAGGGGAATTCGGCA-AGGCAAAAGGCAGCAGAGCCATATGGTACATGTGGCTTGGAGCTCGCTTCCTGGAGTTTGAAGCCCTAGGATTCCTAAATGAAGATCACTGGTTCTCCAGAGAGAACTCCCTGAGTGGAGTGGAAGGAGAAGGGCTGCACAGGCTAGGTTACATTCTGAGAGACGTGAGCAAGAAAGAGGGAGGAGCCATGTATGCCGATGACACAGCAGGATGGGACACAAGAATTA-CACTAGAAGACCTAAAAAATGAAGAAA	AAGGCAAGTGTGAGATATGTGTCTATAATACCATGGGCAAAAAGGAAAAAAAAACCGGGGGTTGCTGGAGAAGCTAAGGGGTCGCGCACGATTTGGTACATGAGGCTAGGCTGCAGGTTCCTAGAATTTGAGGCTCTTGGCTTCCTCAACGCTGACCACTGGGTTAGTCGCGAGAACTTACCGGGAGGAGTGGGGGGAGTTGGGGTCAACTACTTTGGAAATTATTTGAAAGACATC-GCAAAAAA-AGGGAAAATTTTTATTCGCCGATCACATTGCTGGATGGGACACTCGTATTAGCTCT-GAAGATCTGGAAGACGAAGAAA
FJ687445.1 Dengue virus 2 isolate DENV-2/TH/BID-V2290/2001, complete genome	326	213	1.35e-05	8878	9201	ref|NW_021837045.1|	135124309	135123987	AAGGAAAGTGTGAAACATGTGTGTACAACATGATGGGAAAAAGAGAAAAGAAGCTAGGGGAATTCGGCA-AGGCAAAAGGCAGCAGAGCCATATGGTACATGTGGCTTGGAGCTCGCTTCCTGGAGTTTGAAGCCCTAGGATTCCTAAATGAAGATCACTGGTTCTCCAGAGAGAACTCCCTGAGTGGAGTGGAAGGAGAAGGGCTGCACAGGCTAGGTTACATTCTGAGAGACGTGAGCAAGAAAGAGGGAGGAGCCATGTATGCCGATGACACAGCAGGATGGGACACAAGAATTA-CACTAGAAGACCTAAAAAATGAAGAAA	AAGGCAAGTGTGAGATATGTGTCTATAATACCATGGGCAAAAAGGAAAAAAAAACCGGGGGTTGCTGGAGAAGCTAAGGGGTCGCGCACGATTTGGTACATGAGGCTAGGCTGCAGGTTCCTAGAATTTGAGGCTCTTGGCTTCCTCAACGCTGACCACTGGGTTAGTCGCGAGAACTTACCGGGAGGAGTGGGGGGAGTTGGGGTCAACTACTTTGGAAATTATTTGAAAGACATC-GCAAAAAA-AGGGAAAATTTTTATTCGCCGATCACATTGCTGGATGGGACACTCGTATTAGCTCT-GAAGATCTGGAAGACGAAGAAA
FJ687446.1 Dengue virus 2 isolate DENV-2/TH/BID-V2292/2001, complete genome	326	213	1.35e-05	8878	9201	ref|NW_021837045.1|	135124309	135123987	AAGGAAAGTGTGAAACATGTGTGTACAACATGATGGGAAAAAGAGAAAAGAAGCTAGGGGAATTCGGCA-AGGCAAAAGGCAGCAGAGCCATATGGTACATGTGGCTTGGAGCTCGCTTCCTGGAGTTTGAAGCCCTAGGATTCCTAAATGAAGATCACTGGTTCTCCAGAGAGAACTCCCTGAGTGGAGTGGAAGGAGAAGGGCTGCACAGGCTAGGTTACATTCTGAGAGACGTGAGCAAGAAAGAGGGAGGAGCCATGTATGCCGATGACACAGCAGGATGGGACACAAGAATTA-CACTAGAAGACCTAAAAAATGAAGAAA	AAGGCAAGTGTGAGATATGTGTCTATAATACCATGGGCAAAAAGGAAAAAAAAACCGGGGGTTGCTGGAGAAGCTAAGGGGTCGCGCACGATTTGGTACATGAGGCTAGGCTGCAGGTTCCTAGAATTTGAGGCTCTTGGCTTCCTCAACGCTGACCACTGGGTTAGTCGCGAGAACTTACCGGGAGGAGTGGGGGGAGTTGGGGTCAACTACTTTGGAAATTATTTGAAAGACATC-GCAAAAAA-AGGGAAAATTTTTATTCGCCGATCACATTGCTGGATGGGACACTCGTATTAGCTCT-GAAGATCTGGAAGACGAAGAAA
FJ744719.1 Dengue virus 2 isolate DENV-2/TH/BID-V2305/2001, complete genome	326	213	1.35e-05	8919	9242	ref|NW_021837045.1|	135124309	135123987	AAGGAAAGTGTGAAACATGTGTGTACAACATGATGGGAAAAAGAGAAAAGAAGCTAGGGGAATTCGGCA-AGGCAAAAGGCAGCAGAGCCATATGGTACATGTGGCTTGGAGCTCGCTTCCTGGAGTTTGAAGCCCTAGGATTCCTAAATGAAGATCACTGGTTCTCCAGAGAGAACTCCCTGAGTGGAGTGGAAGGAGAAGGGCTGCACAGGCTAGGTTACATTCTGAGAGACGTGAGCAAGAAAGAGGGAGGAGCCATGTATGCCGATGACACAGCAGGATGGGACACAAGAATTA-CACTAGAAGACCTAAAAAATGAAGAAA	AAGGCAAGTGTGAGATATGTGTCTATAATACCATGGGCAAAAAGGAAAAAAAAACCGGGGGTTGCTGGAGAAGCTAAGGGGTCGCGCACGATTTGGTACATGAGGCTAGGCTGCAGGTTCCTAGAATTTGAGGCTCTTGGCTTCCTCAACGCTGACCACTGGGTTAGTCGCGAGAACTTACCGGGAGGAGTGGGGGGAGTTGGGGTCAACTACTTTGGAAATTATTTGAAAGACATC-GCAAAAAA-AGGGAAAATTTTTATTCGCCGATCACATTGCTGGATGGGACACTCGTATTAGCTCT-GAAGATCTGGAAGACGAAGAAA
FJ744720.1 Dengue virus 2 isolate DENV-2/TH/BID-V2306/2001, complete genome	326	213	1.35e-05	8878	9201	ref|NW_021837045.1|	135124309	135123987	AAGGAAAGTGTGAAACATGTGTGTACAACATGATGGGAAAAAGAGAAAAGAAGCTAGGGGAATTCGGCA-AGGCAAAAGGCAGCAGAGCCATATGGTACATGTGGCTTGGAGCTCGCTTCCTGGAGTTTGAAGCCCTAGGATTCCTAAATGAAGATCACTGGTTCTCCAGAGAGAACTCCCTGAGTGGAGTGGAAGGAGAAGGGCTGCACAGGCTAGGTTACATTCTGAGAGACGTGAGCAAGAAAGAGGGAGGAGCCATGTATGCCGATGACACAGCAGGATGGGACACAAGAATTA-CACTAGAAGACCTAAAAAATGAAGAAA	AAGGCAAGTGTGAGATATGTGTCTATAATACCATGGGCAAAAAGGAAAAAAAAACCGGGGGTTGCTGGAGAAGCTAAGGGGTCGCGCACGATTTGGTACATGAGGCTAGGCTGCAGGTTCCTAGAATTTGAGGCTCTTGGCTTCCTCAACGCTGACCACTGGGTTAGTCGCGAGAACTTACCGGGAGGAGTGGGGGGAGTTGGGGTCAACTACTTTGGAAATTATTTGAAAGACATC-GCAAAAAA-AGGGAAAATTTTTATTCGCCGATCACATTGCTGGATGGGACACTCGTATTAGCTCT-GAAGATCTGGAAGACGAAGAAA
FJ744721.1 Dengue virus 2 isolate DENV-2/TH/BID-V2307/2001, complete genome	326	213	1.35e-05	8878	9201	ref|NW_021837045.1|	135124309	135123987	AAGGAAAGTGTGAAACATGTGTGTACAACATGATGGGAAAAAGAGAAAAGAAGCTAGGGGAATTCGGCA-AGGCAAAAGGCAGCAGAGCCATATGGTACATGTGGCTTGGAGCTCGCTTCCTGGAGTTTGAAGCCCTAGGATTCCTAAATGAAGATCACTGGTTCTCCAGAGAGAACTCCCTGAGTGGAGTGGAAGGAGAAGGGCTGCACAGGCTAGGTTACATTCTGAGAGACGTGAGCAAGAAAGAGGGAGGAGCCATGTATGCCGATGACACAGCAGGATGGGACACAAGAATTA-CACTAGAAGACCTAAAAAATGAAGAAA	AAGGCAAGTGTGAGATATGTGTCTATAATACCATGGGCAAAAAGGAAAAAAAAACCGGGGGTTGCTGGAGAAGCTAAGGGGTCGCGCACGATTTGGTACATGAGGCTAGGCTGCAGGTTCCTAGAATTTGAGGCTCTTGGCTTCCTCAACGCTGACCACTGGGTTAGTCGCGAGAACTTACCGGGAGGAGTGGGGGGAGTTGGGGTCAACTACTTTGGAAATTATTTGAAAGACATC-GCAAAAAA-AGGGAAAATTTTTATTCGCCGATCACATTGCTGGATGGGACACTCGTATTAGCTCT-GAAGATCTGGAAGACGAAGAAA
FJ744722.1 Dengue virus 2 isolate DENV-2/TH/BID-V2308/2001, complete genome	326	213	1.35e-05	8878	9201	ref|NW_021837045.1|	135124309	135123987	AAGGAAAGTGTGAAACATGTGTGTACAACATGATGGGAAAAAGAGAAAAGAAGCTAGGGGAATTCGGCA-AGGCAAAAGGCAGCAGAGCCATATGGTACATGTGGCTTGGAGCTCGCTTCCTGGAGTTTGAAGCCCTAGGATTCCTAAATGAAGATCACTGGTTCTCCAGAGAGAACTCCCTGAGTGGAGTGGAAGGAGAAGGGCTGCACAGGCTAGGTTACATTCTGAGAGACGTGAGCAAGAAAGAGGGAGGAGCCATGTATGCCGATGACACAGCAGGATGGGACACAAGAATTA-CACTAGAAGACCTAAAAAATGAAGAAA	AAGGCAAGTGTGAGATATGTGTCTATAATACCATGGGCAAAAAGGAAAAAAAAACCGGGGGTTGCTGGAGAAGCTAAGGGGTCGCGCACGATTTGGTACATGAGGCTAGGCTGCAGGTTCCTAGAATTTGAGGCTCTTGGCTTCCTCAACGCTGACCACTGGGTTAGTCGCGAGAACTTACCGGGAGGAGTGGGGGGAGTTGGGGTCAACTACTTTGGAAATTATTTGAAAGACATC-GCAAAAAA-AGGGAAAATTTTTATTCGCCGATCACATTGCTGGATGGGACACTCGTATTAGCTCT-GAAGATCTGGAAGACGAAGAAA
FJ744723.1 Dengue virus 2 isolate DENV-2/TH/BID-V2309/2001, complete genome	326	213	1.35e-05	8878	9201	ref|NW_021837045.1|	135124309	135123987	AAGGAAAGTGTGAAACATGTGTGTACAACATGATGGGAAAAAGAGAAAAGAAGCTAGGGGAATTCGGCA-AGGCAAAAGGCAGCAGAGCCATATGGTACATGTGGCTTGGAGCTCGCTTCCTGGAGTTTGAAGCCCTAGGATTCCTAAATGAAGATCACTGGTTCTCCAGAGAGAACTCCCTGAGTGGAGTGGAAGGAGAAGGGCTGCACAGGCTAGGTTACATTCTGAGAGACGTGAGCAAGAAAGAGGGAGGAGCCATGTATGCCGATGACACAGCAGGATGGGACACAAGAATTA-CACTAGAAGACCTAAAAAATGAAGAAA	AAGGCAAGTGTGAGATATGTGTCTATAATACCATGGGCAAAAAGGAAAAAAAAACCGGGGGTTGCTGGAGAAGCTAAGGGGTCGCGCACGATTTGGTACATGAGGCTAGGCTGCAGGTTCCTAGAATTTGAGGCTCTTGGCTTCCTCAACGCTGACCACTGGGTTAGTCGCGAGAACTTACCGGGAGGAGTGGGGGGAGTTGGGGTCAACTACTTTGGAAATTATTTGAAAGACATC-GCAAAAAA-AGGGAAAATTTTTATTCGCCGATCACATTGCTGGATGGGACACTCGTATTAGCTCT-GAAGATCTGGAAGACGAAGAAA
FJ810410.1 Dengue virus 2 isolate DENV-2/TH/BID-V2291/2001, complete genome	326	213	1.35e-05	8878	9201	ref|NW_021837045.1|	135124309	135123987	AAGGAAAGTGTGAAACATGTGTGTACAACATGATGGGAAAAAGAGAAAAGAAGCTAGGGGAATTCGGCA-AGGCAAAAGGCAGCAGAGCCATATGGTACATGTGGCTTGGAGCTCGCTTCCTGGAGTTTGAAGCCCTAGGATTCCTAAATGAAGATCACTGGTTCTCCAGAGAGAACTCCCTGAGTGGAGTGGAAGGAGAAGGGCTGCACAGGCTAGGTTACATTCTGAGAGACGTGAGCAAGAAAGAGGGAGGAGCCATGTATGCCGATGACACAGCAGGATGGGACACAAGAATTA-CACTAGAAGACCTAAAAAATGAAGAAA	AAGGCAAGTGTGAGATATGTGTCTATAATACCATGGGCAAAAAGGAAAAAAAAACCGGGGGTTGCTGGAGAAGCTAAGGGGTCGCGCACGATTTGGTACATGAGGCTAGGCTGCAGGTTCCTAGAATTTGAGGCTCTTGGCTTCCTCAACGCTGACCACTGGGTTAGTCGCGAGAACTTACCGGGAGGAGTGGGGGGAGTTGGGGTCAACTACTTTGGAAATTATTTGAAAGACATC-GCAAAAAA-AGGGAAAATTTTTATTCGCCGATCACATTGCTGGATGGGACACTCGTATTAGCTCT-GAAGATCTGGAAGACGAAGAAA
FJ906959.1 Dengue virus 2 isolate DENV-2/PG/BID-V2618/2008, complete genome	328	216	4.71e-05	8878	9201	ref|NW_021837045.1|	135124309	135123987	AAGGAAAGTGTGAAACATGTGTGTATAACATGATGGGAAAAA--GAGAGAAGAAGCTAGGGGAGTTCGGCAAGGCAAAAGGCAGCAGAGCCATATGGTACATGTGGCTTGGA-GCACGCTTCTTAGAGTTTGAAGCCCTAGGATTCTTGAATGAAGATCACTGGTTCTCCAGAGAGAACTCCTTGAGTGGAGTGGAAGGAGAAGGGCTGCACAAGCTAGGTTACATTTTAAGAGACGTGAGCAAGAAAGAGGGAGGAGCAATGTATGCCGATGACACCGCAGGATGGGACACAAGAATCA-CACTAGAAGACCTAAAAAATGAAGAAA	AAGGCAAGTGTGAGATATGTGTCTATAATACCATGGGCAAAAAGGAAAAAAAAACCGGGGGTTGCTGGAGAAGCTAAGGGGTCGCGCA-CGATTTGGTACATGAGGCTAGGCTGCAGG-TTCCTAGAATTTGAGGCTCTTGGCTTCCTCAACGCTGACCACTGGGTTAGTCGCGAGAACTTACCGGGAGGAGTGGGGGGAGTTGGGGTCAACTACTTTGGAAATTATTTGAAAGACATC-GCAAAAAA-AGGGAAAATTTTTATTCGCCGATCACATTGCTGGATGGGACACTCGTATTAGCTCT-GAAGATCTGGAAGACGAAGAAA
FJ906966.1 Dengue virus 2 isolate DENV-2/Harvard/BID-V2990/2009, complete genome	328	216	4.71e-05	8878	9201	ref|NW_021837045.1|	135124309	135123987	AAGGAAAGTGTGAAACATGTGTGTATAACATGATGGGAAAAA--GAGAGAAGAAGCTAGGGGAGTTCGGCAAGGCAAAAGGCAGCAGAGCCATATGGTACATGTGGCTTGGA-GCACGCTTCTTAGAGTTTGAAGCCCTAGGATTCTTGAATGAAGATCACTGGTTCTCCAGAGAGAACTCCTTGAGTGGAGTGGAAGGAGAAGGGCTGCACAAGCTAGGTTACATTTTAAGAGACGTGAGCAAGAAAGAGGGAGGAGCAATGTATGCCGATGACACCGCAGGATGGGACACAAGAATCA-CACTAGAAGACCTAAAAAATGAAGAAA	AAGGCAAGTGTGAGATATGTGTCTATAATACCATGGGCAAAAAGGAAAAAAAAACCGGGGGTTGCTGGAGAAGCTAAGGGGTCGCGCA-CGATTTGGTACATGAGGCTAGGCTGCAGG-TTCCTAGAATTTGAGGCTCTTGGCTTCCTCAACGCTGACCACTGGGTTAGTCGCGAGAACTTACCGGGAGGAGTGGGGGGAGTTGGGGTCAACTACTTTGGAAATTATTTGAAAGACATC-GCAAAAAA-AGGGAAAATTTTTATTCGCCGATCACATTGCTGGATGGGACACTCGTATTAGCTCT-GAAGATCTGGAAGACGAAGAAA
FJ906967.1 Dengue virus 2 isolate DENV-2/Harvard/BID-V2991/2009, complete genome	328	216	4.71e-05	8878	9201	ref|NW_021837045.1|	135124309	135123987	AAGGAAAGTGTGAAACATGTGTGTATAACATGATGGGAAAAA--GAGAGAAGAAGCTAGGGGAGTTCGGCAAGGCAAAAGGCAGCAGAGCCATATGGTACATGTGGCTTGGA-GCACGCTTCTTAGAGTTTGAAGCCCTAGGATTCTTGAATGAAGATCACTGGTTCTCCAGAGAGAACTCCTTGAGTGGAGTGGAAGGAGAAGGGCTGCACAAGCTAGGTTACATTTTAAGAGACGTGAGCAAGAAAGAGGGAGGAGCAATGTATGCCGATGACACCGCAGGATGGGACACAAGAATCA-CACTAGAAGACCTAAAAAATGAAGAAA	AAGGCAAGTGTGAGATATGTGTCTATAATACCATGGGCAAAAAGGAAAAAAAAACCGGGGGTTGCTGGAGAAGCTAAGGGGTCGCGCA-CGATTTGGTACATGAGGCTAGGCTGCAGG-TTCCTAGAATTTGAGGCTCTTGGCTTCCTCAACGCTGACCACTGGGTTAGTCGCGAGAACTTACCGGGAGGAGTGGGGGGAGTTGGGGTCAACTACTTTGGAAATTATTTGAAAGACATC-GCAAAAAA-AGGGAAAATTTTTATTCGCCGATCACATTGCTGGATGGGACACTCGTATTAGCTCT-GAAGATCTGGAAGACGAAGAAA
FJ906969.1 Dengue virus 2 isolate DENV-2/Harvard/BID-V2993/2009, complete genome	328	216	4.71e-05	8878	9201	ref|NW_021837045.1|	135124309	135123987	AAGGAAAGTGTGAAACATGTGTGTATAACATGATGGGAAAAA--GAGAGAAGAAGCTAGGGGAGTTCGGCAAGGCAAAAGGCAGCAGAGCCATATGGTACATGTGGCTTGGA-GCACGCTTCTTAGAGTTTGAAGCCCTAGGATTCTTGAATGAAGATCACTGGTTCTCCAGAGAGAACTCCTTGAGTGGAGTGGAAGGAGAAGGGCTGCACAAGCTAGGTTACATTTTAAGAGACGTGAGCAAGAAAGAGGGAGGAGCAATGTATGCCGATGACACCGCAGGATGGGACACAAGAATCA-CACTAGAAGACCTAAAAAATGAAGAAA	AAGGCAAGTGTGAGATATGTGTCTATAATACCATGGGCAAAAAGGAAAAAAAAACCGGGGGTTGCTGGAGAAGCTAAGGGGTCGCGCA-CGATTTGGTACATGAGGCTAGGCTGCAGG-TTCCTAGAATTTGAGGCTCTTGGCTTCCTCAACGCTGACCACTGGGTTAGTCGCGAGAACTTACCGGGAGGAGTGGGGGGAGTTGGGGTCAACTACTTTGGAAATTATTTGAAAGACATC-GCAAAAAA-AGGGAAAATTTTTATTCGCCGATCACATTGCTGGATGGGACACTCGTATTAGCTCT-GAAGATCTGGAAGACGAAGAAA
FM210205.1 Dengue virus 2 isolate MD1533, complete genome	326	215	2.61e-08	8888	9211	ref|NW_021837045.1|	135124309	135123987	AAGGAAAGTGTGAGACATGTGTGTACAACATGATGGGAAAAAGAGAAAAGAAGCTAGGGGAATTCGGCA-AGGCAAAAGGCAGCAGAGCCATATGGTACATGTGGCTTGGAGCTCGCTTCCTGGAGTTTGAAGCCCTAGGATTCCTAAATGAAGATCACTGGTTCTCTAGAGAGAACTCCCTGAGTGGAGTGGAAGGAGAAGGGCTGCACAAGCTAGGTTACATTCTAAGAGACGTGAGCAAAAAAGAGGGAGGAGCCATGTACGCCGACGACACAGCAGGATGGGACACAAGAATCA-CACTAGAAGACCTAAAAAATGAAGAAA	AAGGCAAGTGTGAGATATGTGTCTATAATACCATGGGCAAAAAGGAAAAAAAAACCGGGGGTTGCTGGAGAAGCTAAGGGGTCGCGCACGATTTGGTACATGAGGCTAGGCTGCAGGTTCCTAGAATTTGAGGCTCTTGGCTTCCTCAACGCTGACCACTGGGTTAGTCGCGAGAACTTACCGGGAGGAGTGGGGGGAGTTGGGGTCAACTACTTTGGAAATTATTTGAAAGACATC-GCAAAAAA-AGGGAAAATTTTTATTCGCCGATCACATTGCTGGATGGGACACTCGTATTAGCTCT-GAAGATCTGGAAGACGAAGAAA
FM210245.2 Dengue virus 2 isolate MD1520, complete genome	326	215	2.6e-08	8870	9193	ref|NW_021837045.1|	135124309	135123987	AAGGAAAGTGTGAGACATGTGTGTACAACATGATGGGAAAAAGAGAAAAGAAGCTAGGGGAATTCGGCA-AGGCAAAAGGCAGCAGAGCCATATGGTACATGTGGCTTGGAGCTCGCTTCCTGGAGTTTGAAGCCCTAGGATTCCTAAATGAAGATCACTGGTTCTCTAGAGAGAACTCCCTGAGTGGAGTGGAAGGAGAAGGGCTGCACAAGCTAGGTTACATTCTAAGAGACGTGAGCAAAAAAGAGGGAGGAGCCATGTACGCCGACGACACAGCAGGATGGGACACAAGAATCA-CACTAGAAGACCTAAAAAATGAAGAAA	AAGGCAAGTGTGAGATATGTGTCTATAATACCATGGGCAAAAAGGAAAAAAAAACCGGGGGTTGCTGGAGAAGCTAAGGGGTCGCGCACGATTTGGTACATGAGGCTAGGCTGCAGGTTCCTAGAATTTGAGGCTCTTGGCTTCCTCAACGCTGACCACTGGGTTAGTCGCGAGAACTTACCGGGAGGAGTGGGGGGAGTTGGGGTCAACTACTTTGGAAATTATTTGAAAGACATC-GCAAAAAA-AGGGAAAATTTTTATTCGCCGATCACATTGCTGGATGGGACACTCGTATTAGCTCT-GAAGATCTGGAAGACGAAGAAA
GQ199899.1 Dengue virus 2 isolate DENV-2/UMASS-Medical/BID-V2619/2008, complete genome	328	216	4.66e-05	8878	9201	ref|NW_021837045.1|	135124309	135123987	AAGGAAAGTGTGAAACATGTGTGTATAACATGATGGGAAAAA--GAGAGAAGAAGCTAGGGGAGTTCGGCAAGGCAAAAGGCAGCAGAGCCATATGGTACATGTGGCTTGGA-GCACGCTTCTTAGAGTTTGAAGCCCTAGGATTCTTGAATGAAGATCACTGGTTCTCCAGAGAGAACTCCTTGAGTGGAGTGGAAGGAGAAGGGCTGTACAAGCTAGGTTACATTTTAAGAGACGTGAGCAAGAAAGAGGGAGGAGCAATGTATGCCGATGACACGGCAGGATGGGACACAAGAATCA-CACTAGAAGACCTAAAAAATGAAGAAA	AAGGCAAGTGTGAGATATGTGTCTATAATACCATGGGCAAAAAGGAAAAAAAAACCGGGGGTTGCTGGAGAAGCTAAGGGGTCGCGCA-CGATTTGGTACATGAGGCTAGGCTGCAGG-TTCCTAGAATTTGAGGCTCTTGGCTTCCTCAACGCTGACCACTGGGTTAGTCGCGAGAACTTACCGGGAGGAGTGGGGGGAGTTGGGGTCAACTACTTTGGAAATTATTTGAAAGACATC-GCAAAAAA-AGGGAAAATTTTTATTCGCCGATCACATTGCTGGATGGGACACTCGTATTAGCTCT-GAAGATCTGGAAGACGAAGAAA
GQ199900.1 Dengue virus 2 isolate DENV-2/UMASS-Medical/BID-V2620/2008, complete genome	328	216	4.64e-05	8878	9201	ref|NW_021837045.1|	135124309	135123987	AAGGAAAGTGTGAAACATGTGTGTATAACATGATGGGAAAAA--GAGAGAAGAAGCTAGGGGAGTTCGGCAAGGCAAAAGGCAGCAGAGCCATATGGTACATGTGGCTTGGA-GCACGCTTCTTAGAGTTTGAAGCCCTAGGATTCTTGAATGAAGATCACTGGTTCTCCAGAGAGAACTCCTTGAGTGGAGTGGAAGGAGAAGGGCTGTACAAGCTAGGTTACATTTTAAGAGACGTGAGCAAGAAAGAGGGAGGAGCAATGTATGCCGATGACACGGCAGGATGGGACACAAGAATCA-CACTAGAAGACCTAAAAAATGAAGAAA	AAGGCAAGTGTGAGATATGTGTCTATAATACCATGGGCAAAAAGGAAAAAAAAACCGGGGGTTGCTGGAGAAGCTAAGGGGTCGCGCA-CGATTTGGTACATGAGGCTAGGCTGCAGG-TTCCTAGAATTTGAGGCTCTTGGCTTCCTCAACGCTGACCACTGGGTTAGTCGCGAGAACTTACCGGGAGGAGTGGGGGGAGTTGGGGTCAACTACTTTGGAAATTATTTGAAAGACATC-GCAAAAAA-AGGGAAAATTTTTATTCGCCGATCACATTGCTGGATGGGACACTCGTATTAGCTCT-GAAGATCTGGAAGACGAAGAAA
GQ199901.1 Dengue virus 2 isolate DENV-2/UMASS-Medical/BID-V2621/2008, complete genome	328	217	1.1e-06	8878	9201	ref|NW_021837045.1|	135124309	135123987	AAGGAAAGTGTGAGACATGTGTGTATAACATGATGGGAAAAA--GAGAGAAGAAGCTAGGGGAGTTCGGCAAGGCAAAAGGCAGCAGAGCCATATGGTACATGTGGCTTGGA-GCACGCTTCTTAGAGTTTGAAGCCCTAGGATTCTTGAATGAAGATCACTGGTTCTCCAGAGAGAACTCCTTGAGTGGAGTGGAAGGAGAAGGGCTGTACAAGCTAGGTTACATTTTAAGAGACGTGAGCAAGAAAGAGGGAGGAGCAATGTATGCCGATGACACGGCAGGATGGGACACAAGAATCA-CACTAGAAGACCTAAAAAATGAAGAAA	AAGGCAAGTGTGAGATATGTGTCTATAATACCATGGGCAAAAAGGAAAAAAAAACCGGGGGTTGCTGGAGAAGCTAAGGGGTCGCGCA-CGATTTGGTACATGAGGCTAGGCTGCAGG-TTCCTAGAATTTGAGGCTCTTGGCTTCCTCAACGCTGACCACTGGGTTAGTCGCGAGAACTTACCGGGAGGAGTGGGGGGAGTTGGGGTCAACTACTTTGGAAATTATTTGAAAGACATC-GCAAAAAA-AGGGAAAATTTTTATTCGCCGATCACATTGCTGGATGGGACACTCGTATTAGCTCT-GAAGATCTGGAAGACGAAGAAA
GQ398268.1 Dengue virus 2 strain DENV-2/ID/1022DN/1975, complete genome	328	216	4.73e-05	8900	9223	ref|NW_021837045.1|	135124309	135123987	AAGGAAAGTGTGAAACATGTGTGTATAACATGATGGGAAAAA--GAGAGAAGAAGCTAGGGGAGTTCGGCAAGGCAAAAGGCAGCAGAGCCATATGGTACATGTGGCTTGGA-GCACGCTTCTTAGAGTTTGAAGCCCTAGGATTCTTGAATGAAGATCACTGGTTCTCCAGAGAGAACTCCTTGAGTGGAGTGGAAGGAGAAGGGCTGCACAAGCTAGGTTACATTTTAAGAGACGTGAGCAAGAAAGAGGGAGGAGCAATGTATGCCGATGACACCGCAGGATGGGACACAAGAATCA-CACTAGAAGACCTAAAAAATGAAGAAA	AAGGCAAGTGTGAGATATGTGTCTATAATACCATGGGCAAAAAGGAAAAAAAAACCGGGGGTTGCTGGAGAAGCTAAGGGGTCGCGCA-CGATTTGGTACATGAGGCTAGGCTGCAGG-TTCCTAGAATTTGAGGCTCTTGGCTTCCTCAACGCTGACCACTGGGTTAGTCGCGAGAACTTACCGGGAGGAGTGGGGGGAGTTGGGGTCAACTACTTTGGAAATTATTTGAAAGACATC-GCAAAAAA-AGGGAAAATTTTTATTCGCCGATCACATTGCTGGATGGGACACTCGTATTAGCTCT-GAAGATCTGGAAGACGAAGAAA
GQ868543.1 Dengue virus 2 isolate DENV-2/TH/BID-V3501/1995, complete genome	326	214	3.17e-07	8878	9201	ref|NW_021837045.1|	135124309	135123987	AAGGAAAGTGTGAGACATGTGTGTACAACATGATGGGAAAAAGAGAAAAGAAGCTAGGGGAATTCGGCA-AGGCAAAAGGCAGCAGAGCCATATGGTACATGTGGCTTGGAGCTCGCTTCCTGGAGTTTGAAGCCCTAGGATTCCTAAATGAAGATCACTGGTTCTCCAGAGAGAACTCCCTGAGTGGAGTGGAAGGAGAAGGGCTGCACAAGCTAGGTTACATTCTAAGAGACGTGAGCAAGAAAGAGGGAGGAGCCATGTACGCCGATGACACAGCAGGATGGGACACAAGAATCA-CACTAGAAGACCTAAAAAATGAAGAAA	AAGGCAAGTGTGAGATATGTGTCTATAATACCATGGGCAAAAAGGAAAAAAAAACCGGGGGTTGCTGGAGAAGCTAAGGGGTCGCGCACGATTTGGTACATGAGGCTAGGCTGCAGGTTCCTAGAATTTGAGGCTCTTGGCTTCCTCAACGCTGACCACTGGGTTAGTCGCGAGAACTTACCGGGAGGAGTGGGGGGAGTTGGGGTCAACTACTTTGGAAATTATTTGAAAGACATC-GCAAAAAA-AGGGAAAATTTTTATTCGCCGATCACATTGCTGGATGGGACACTCGTATTAGCTCT-GAAGATCTGGAAGACGAAGAAA
GQ868620.1 Dengue virus 2 isolate DENV-2/KH/BID-V2028/2003, complete genome	326	215	2.6e-08	8864	9187	ref|NW_021837045.1|	135124309	135123987	AAGGAAAGTGTGAGACATGTGTGTACAACATGATGGGAAAAAGAGAAAAGAAGCTAGGGGAATTCGGCA-AGGCAAAAGGCAGCAGAGCCATATGGTACATGTGGCTTGGAGCTCGCTTCCTGGAGTTTGAAGCCCTAGGATTCCTAAATGAAGATCACTGGTTCTCTAGAGAGAACTCCCTGAGTGGAGTGGAAGGAGAAGGGCTGCACAAGCTAGGTTATATTCTAAGAGACGTGAGCAAGAAAGAGGGAGGAGCCATGTACGCCGACGACACAGCAGGATGGGACACAAGAATCA-CACTAGAAGACCTAAAAAATGAAGAAA	AAGGCAAGTGTGAGATATGTGTCTATAATACCATGGGCAAAAAGGAAAAAAAAACCGGGGGTTGCTGGAGAAGCTAAGGGGTCGCGCACGATTTGGTACATGAGGCTAGGCTGCAGGTTCCTAGAATTTGAGGCTCTTGGCTTCCTCAACGCTGACCACTGGGTTAGTCGCGAGAACTTACCGGGAGGAGTGGGGGGAGTTGGGGTCAACTACTTTGGAAATTATTTGAAAGACATC-GCAAAAAA-AGGGAAAATTTTTATTCGCCGATCACATTGCTGGATGGGACACTCGTATTAGCTCT-GAAGATCTGGAAGACGAAGAAA
GQ868624.1 Dengue virus 2 isolate DENV-2/KH/BID-V2062/2007, complete genome	325	214	6.12e-10	8879	9202	ref|NW_021837045.1|	135124309	135123987	AAGGAAAGTGTGAGACATGTGTGTACAACATGATGGG-AAAAAGAGAAAAGAAGCTAGGGGAATTTGGCAAGGCAAAAGGCAGCAGAGCCATATGGTACATGTGGCTTGGAGCTCGCTTCCTGGAGTTTGAAGCCCTAGGATTCCTAAATGAAGATCACTGGTTCTCTAGAGAGAACTCCCTGAGTGGAGTGGAAGGAGAAGGGCTGCACAAGCTAGGTTATATTCTAAGAGACGTGAGCAAGAAAGAGGGAGGAGCCATGTACGCCGACGACACAGCAGGATGGGACACAAGAATCACATTAGAAGACCTAAAAAATGAAGAAA	AAGGCAAGTGTGAGATATGTGTCTATAATACCATGGGCAAAAAGGAAAAAAAAACCGGGGGTTGCTGGAGAAGCTAAGGGGTCGCGCACGATTTGGTACATGAGGCTAGGCTGCAGGTTCCTAGAATTTGAGGCTCTTGGCTTCCTCAACGCTGACCACTGGGTTAGTCGCGAGAACTTACCGGGAGGAGTGGGGGGAGTTGGGGTCAACTACTTTGGAAATTATTTGAAAGACATC-GCAAAAAA-AGGGAAAATTTTTATTCGCCGATCACATTGCTGGATGGGACACTCGTATTAGCTCTGAAGATCTGGAAGACGAAGAAA
GQ868625.1 Dengue virus 2 isolate DENV-2/KH/BID-V2069/2008, complete genome	326	216	6.12e-10	8875	9198	ref|NW_021837045.1|	135124309	135123987	AAGGAAAGTGTGAGACATGTGTGTACAACATGATGGG-AAAAAGAGAAAAGAAGCTAGGGGAATTTGGCAAGGCAAAAGGCAGCAGAGCCATATGGTACATGTGGCTTGGAGCTCGCTTCCTGGAGTTTGAAGCCCTAGGATTCCTAAATGAAGATCACTGGTTCTCTAGAGAGAACTCCCTGAGTGGAGTGGAAGGAGAAGGGCTGCACAAGCTAGGTTATATTCTAAGAGACGTGAGCAAGAAAGAGGGAGGAGCCATGTACGCCGACGACACAGCAGGATGGGACACAAGAATCA-CACTAGAAGACCTAAAAAATGAAGAAA	AAGGCAAGTGTGAGATATGTGTCTATAATACCATGGGCAAAAAGGAAAAAAAAACCGGGGGTTGCTGGAGAAGCTAAGGGGTCGCGCACGATTTGGTACATGAGGCTAGGCTGCAGGTTCCTAGAATTTGAGGCTCTTGGCTTCCTCAACGCTGACCACTGGGTTAGTCGCGAGAACTTACCGGGAGGAGTGGGGGGAGTTGGGGTCAACTACTTTGGAAATTATTTGAAAGACATC-GCAAAAAA-AGGGAAAATTTTTATTCGCCGATCACATTGCTGGATGGGACACTCGTATTAGCTCT-GAAGATCTGGAAGACGAAGAAA
GQ868631.1 Dengue virus 2 isolate DENV-2/IPC/BID-V3791/2008, complete genome	325	214	6.11e-10	8878	9201	ref|NW_021837045.1|	135124309	135123987	AAGGAAAGTGTGAGACATGTGTGTACAACATGATGGG-AAAAAGAGAAAAGAAGCTAGGGGAATTTGGCAAGGCAAAAGGCAGCAGAGCCATATGGTACATGTGGCTTGGAGCTCGCTTCCTGGAGTTTGAAGCCCTAGGATTCCTAAATGAAGATCACTGGTTCTCTAGAGAGAACTCCCTGAGTGGAGTGGAAGGAGAAGGGCTGCACAAGCTAGGTTATATTCTAAGAGACGTGAGCAAGAAAGAGGGAGGAGCCATGTACGCCGACGACACAGCAGGATGGGACACAAGAATCACATTAGAAGACCTAAAAAATGAAGAAA	AAGGCAAGTGTGAGATATGTGTCTATAATACCATGGGCAAAAAGGAAAAAAAAACCGGGGGTTGCTGGAGAAGCTAAGGGGTCGCGCACGATTTGGTACATGAGGCTAGGCTGCAGGTTCCTAGAATTTGAGGCTCTTGGCTTCCTCAACGCTGACCACTGGGTTAGTCGCGAGAACTTACCGGGAGGAGTGGGGGGAGTTGGGGTCAACTACTTTGGAAATTATTTGAAAGACATC-GCAAAAAA-AGGGAAAATTTTTATTCGCCGATCACATTGCTGGATGGGACACTCGTATTAGCTCTGAAGATCTGGAAGACGAAGAAA
GU131897.1 Dengue virus 2 isolate DENV-2/IPC/BID-V3789/2007, complete genome	326	216	5.98e-10	8864	9187	ref|NW_021837045.1|	135124309	135123987	AAGGAAAGTGTGAGACATGTGTGTACAACATGATGGG-AAAAAGAGAAAAGAAGCTAGGGGAATTTGGCAAGGCAAAAGGCAGCAGAGCCATATGGTACATGTGGCTTGGAGCTCGCTTCCTGGAGTTTGAAGCCCTAGGATTCCTAAATGAAGATCACTGGTTCTCTAGAGAGAACTCCCTGAGTGGAGTGGAAGGAGAAGGGCTGCACAAGCTAGGTTATATTCTAAGAGACGTGAGCAAGAAAGAGGGAGGAGCCATGTACGCCGACGACACAGCAGGATGGGACACAAGAATCA-CACTAGAAGACCTAAAAAATGAAGAAA	AAGGCAAGTGTGAGATATGTGTCTATAATACCATGGGCAAAAAGGAAAAAAAAACCGGGGGTTGCTGGAGAAGCTAAGGGGTCGCGCACGATTTGGTACATGAGGCTAGGCTGCAGGTTCCTAGAATTTGAGGCTCTTGGCTTCCTCAACGCTGACCACTGGGTTAGTCGCGAGAACTTACCGGGAGGAGTGGGGGGAGTTGGGGTCAACTACTTTGGAAATTATTTGAAAGACATC-GCAAAAAA-AGGGAAAATTTTTATTCGCCGATCACATTGCTGGATGGGACACTCGTATTAGCTCT-GAAGATCTGGAAGACGAAGAAA
GU131898.1 Dengue virus 2 isolate DENV-2/IPC/BID-V3795/2008, complete genome	326	216	6.1e-10	8844	9167	ref|NW_021837045.1|	135124309	135123987	AAGGAAAGTGTGAGACATGTGTGTACAACATGATGGG-AAAAAGAGAAAAGAAGCTAGGGGAATTTGGCAAGGCAAAAGGCAGCAGAGCCATATGGTACATGTGGCTTGGAGCTCGCTTCCTGGAGTTTGAAGCCCTAGGATTCCTAAATGAAGATCACTGGTTCTCTAGAGAGAACTCCCTGAGTGGAGTGGAAGGAGAAGGGCTGCACAAGCTAGGTTATATTCTAAGAGACGTGAGCAAGAAAGAGGGAGGAGCCATGTACGCCGACGACACAGCAGGATGGGACACAAGAATCA-CACTAGAAGACCTAAAAAATGAAGAAA	AAGGCAAGTGTGAGATATGTGTCTATAATACCATGGGCAAAAAGGAAAAAAAAACCGGGGGTTGCTGGAGAAGCTAAGGGGTCGCGCACGATTTGGTACATGAGGCTAGGCTGCAGGTTCCTAGAATTTGAGGCTCTTGGCTTCCTCAACGCTGACCACTGGGTTAGTCGCGAGAACTTACCGGGAGGAGTGGGGGGAGTTGGGGTCAACTACTTTGGAAATTATTTGAAAGACATC-GCAAAAAA-AGGGAAAATTTTTATTCGCCGATCACATTGCTGGATGGGACACTCGTATTAGCTCT-GAAGATCTGGAAGACGAAGAAA
GU131900.1 Dengue virus 2 isolate DENV-2/IPC/BID-V3797/2008, complete genome	325	214	6.11e-10	8858	9181	ref|NW_021837045.1|	135124309	135123987	AAGGAAAGTGTGAGACATGTGTGTACAACATGATGGG-AAAAAGAGAAAAGAAGCTAGGGGAATTTGGCAAGGCAAAAGGCAGCAGAGCCATATGGTACATGTGGCTTGGAGCTCGCTTCCTGGAGTTTGAAGCCCTAGGATTCCTAAATGAAGATCACTGGTTCTCTAGAGAGAACTCCCTGAGTGGAGTGGAAGGAGAAGGGCTGCACAAGCTAGGTTATATTCTAAGAGACGTGAGCAAGAAAGAGGGAGGAGCCATGTACGCCGACGACACAGCAGGATGGGACACAAGAATCACATTAGAAGACCTAAAAAATGAAGAAA	AAGGCAAGTGTGAGATATGTGTCTATAATACCATGGGCAAAAAGGAAAAAAAAACCGGGGGTTGCTGGAGAAGCTAAGGGGTCGCGCACGATTTGGTACATGAGGCTAGGCTGCAGGTTCCTAGAATTTGAGGCTCTTGGCTTCCTCAACGCTGACCACTGGGTTAGTCGCGAGAACTTACCGGGAGGAGTGGGGGGAGTTGGGGTCAACTACTTTGGAAATTATTTGAAAGACATC-GCAAAAAA-AGGGAAAATTTTTATTCGCCGATCACATTGCTGGATGGGACACTCGTATTAGCTCTGAAGATCTGGAAGACGAAGAAA
GU131901.1 Dengue virus 2 isolate DENV-2/IPC/BID-V3798/2008, complete genome	325	214	6.09e-10	8830	9153	ref|NW_021837045.1|	135124309	135123987	AAGGAAAGTGTGAGACATGTGTGTACAACATGATGGG-AAAAAGAGAAAAGAAGCTAGGGGAATTTGGCAAGGCAAAAGGCAGCAGAGCCATATGGTACATGTGGCTTGGAGCTCGCTTCCTGGAGTTTGAAGCCCTAGGATTCCTAAATGAAGATCACTGGTTCTCTAGAGAGAACTCCCTGAGTGGAGTGGAAGGAGAAGGGCTGCACAAGCTAGGTTATATTCTAAGAGACGTGAGCAAGAAAGAGGGAGGAGCCATGTACGCCGACGACACAGCAGGATGGGACACAAGAATCACATTAGAAGACCTAAAAAATGAAGAAA	AAGGCAAGTGTGAGATATGTGTCTATAATACCATGGGCAAAAAGGAAAAAAAAACCGGGGGTTGCTGGAGAAGCTAAGGGGTCGCGCACGATTTGGTACATGAGGCTAGGCTGCAGGTTCCTAGAATTTGAGGCTCTTGGCTTCCTCAACGCTGACCACTGGGTTAGTCGCGAGAACTTACCGGGAGGAGTGGGGGGAGTTGGGGTCAACTACTTTGGAAATTATTTGAAAGACATC-GCAAAAAA-AGGGAAAATTTTTATTCGCCGATCACATTGCTGGATGGGACACTCGTATTAGCTCTGAAGATCTGGAAGACGAAGAAA
GU131902.1 Dengue virus 2 isolate DENV-2/IPC/BID-V3799/2008, complete genome	326	216	6.12e-10	8879	9202	ref|NW_021837045.1|	135124309	135123987	AAGGAAAGTGTGAGACATGTGTGTACAACATGATGGG-AAAAAGAGAAAAGAAGCTAGGGGAATTTGGCAAGGCAAAAGGCAGCAGAGCCATATGGTACATGTGGCTTGGAGCTCGCTTCCTGGAGTTTGAAGCCCTAGGATTCCTAAATGAAGATCACTGGTTCTCTAGAGAGAACTCCCTGAGTGGAGTGGAAGGAGAAGGGCTGCACAAGCTAGGTTATATTCTAAGAGACGTGAGCAAGAAAGAGGGAGGAGCCATGTACGCCGACGACACAGCAGGATGGGACACAAGAATCA-CACTAGAAGACCTAAAAAATGAAGAAA	AAGGCAAGTGTGAGATATGTGTCTATAATACCATGGGCAAAAAGGAAAAAAAAACCGGGGGTTGCTGGAGAAGCTAAGGGGTCGCGCACGATTTGGTACATGAGGCTAGGCTGCAGGTTCCTAGAATTTGAGGCTCTTGGCTTCCTCAACGCTGACCACTGGGTTAGTCGCGAGAACTTACCGGGAGGAGTGGGGGGAGTTGGGGTCAACTACTTTGGAAATTATTTGAAAGACATC-GCAAAAAA-AGGGAAAATTTTTATTCGCCGATCACATTGCTGGATGGGACACTCGTATTAGCTCT-GAAGATCTGGAAGACGAAGAAA
GU131924.1 Dengue virus 2 isolate DENV-2/IPC/BID-V3922/2008, complete genome	326	216	6.05e-10	8867	9190	ref|NW_021837045.1|	135124309	135123987	AAGGAAAGTGTGAGACATGTGTGTACAACATGATGGG-AAAAAGAGAAAAGAAGCTAGGGGAATTTGGCAAGGCAAAAGGCAGCAGAGCCATATGGTACATGTGGCTTGGAGCTCGCTTCCTGGAGTTTGAAGCCCTAGGATTCCTAAATGAAGATCACTGGTTCTCTAGAGAGAACTCCCTGAGTGGAGTGGAAGGAGAAGGGCTGCACAAGCTAGGTTATATTCTAAGAGACGTGAGCAAGAAAGAGGGAGGAGCCATGTACGCCGACGACACAGCAGGATGGGACACAAGAATCA-CACTAGAAGACCTAAAAAATGAAGAAA	AAGGCAAGTGTGAGATATGTGTCTATAATACCATGGGCAAAAAGGAAAAAAAAACCGGGGGTTGCTGGAGAAGCTAAGGGGTCGCGCACGATTTGGTACATGAGGCTAGGCTGCAGGTTCCTAGAATTTGAGGCTCTTGGCTTCCTCAACGCTGACCACTGGGTTAGTCGCGAGAACTTACCGGGAGGAGTGGGGGGAGTTGGGGTCAACTACTTTGGAAATTATTTGAAAGACATC-GCAAAAAA-AGGGAAAATTTTTATTCGCCGATCACATTGCTGGATGGGACACTCGTATTAGCTCT-GAAGATCTGGAAGACGAAGAAA
GU131928.1 Dengue virus 2 isolate DENV-2/IPC/BID-V4266/2008, complete genome	325	213	7.33e-09	8878	9201	ref|NW_021837045.1|	135124309	135123987	AAGGAAAGTGTGAGACATGTGTGTACAACATGATGGGGAAAAGAGAAAAGAAGCTAGGGGAATT-TGGCAAGGCAAAAGGCAGCAGAGCCATATGGTACATGTGGCTTGGAGCTCGCTTCCTGGAGTTTGAAGCCCTAGGATTCCTAAATGAAGATCACTGGTTCTCTAGAGAGAACTCCCTGAGTGGAGTGGAAGGAGAAGGGCTGCACAAGCTAGGTTATATTCTAAGAGACGTGAGCAAGAAAGAGGGAGGAGCCATGTACGCCGACGACACAGCAGGATGGGACACAAGAATCACATTAGAAGACCTAAAAAATGAAGAAA	AAGGCAAGTGTGAGATATGTGTCTATAATACCATGGGCAAAAAGGAAAAAAAAACCGGGGGTTGCTGGAGAAGCTAAGGGGTCGCGCACGATTTGGTACATGAGGCTAGGCTGCAGGTTCCTAGAATTTGAGGCTCTTGGCTTCCTCAACGCTGACCACTGGGTTAGTCGCGAGAACTTACCGGGAGGAGTGGGGGGAGTTGGGGTCAACTACTTTGGAAATTATTTGAAAGACATC-GCAAAAAA-AGGGAAAATTTTTATTCGCCGATCACATTGCTGGATGGGACACTCGTATTAGCTCTGAAGATCTGGAAGACGAAGAAA
GU131929.1 Dengue virus 2 isolate DENV-2/IPC/BID-V4268/2008, complete genome	325	213	7.4e-09	8878	9201	ref|NW_021837045.1|	135124309	135123987	AAGGAAAGTGTGAGACATGTGTGTACAACATGATGGGGAAAAGAGAAAAGAAGCTAGGGGAATT-TGGCAAGGCAAAAGGCAGCAGAGCCATATGGTACATGTGGCTTGGAGCTCGCTTCCTGGAGTTTGAAGCCCTAGGATTCCTAAATGAAGATCACTGGTTCTCTAGAGAGAACTCCCTGAGTGGAGTGGAAGGAGAAGGGCTGCACAAGCTAGGTTATATTCTAAGAGACGTGAGCAAGAAAGAGGGAGGAGCCATGTACGCCGACGACACAGCAGGATGGGACACAAGAATCACATTAGAAGACCTAAAAAATGAAGAAA	AAGGCAAGTGTGAGATATGTGTCTATAATACCATGGGCAAAAAGGAAAAAAAAACCGGGGGTTGCTGGAGAAGCTAAGGGGTCGCGCACGATTTGGTACATGAGGCTAGGCTGCAGGTTCCTAGAATTTGAGGCTCTTGGCTTCCTCAACGCTGACCACTGGGTTAGTCGCGAGAACTTACCGGGAGGAGTGGGGGGAGTTGGGGTCAACTACTTTGGAAATTATTTGAAAGACATC-GCAAAAAA-AGGGAAAATTTTTATTCGCCGATCACATTGCTGGATGGGACACTCGTATTAGCTCTGAAGATCTGGAAGACGAAGAAA
GU131931.1 Dengue virus 2 isolate DENV-2/IPC/BID-V4271/2008, complete genome	326	216	6.04e-10	8878	9201	ref|NW_021837045.1|	135124309	135123987	AAGGAAAGTGTGAGACATGTGTGTACAACATGATGGG-AAAAAGAGAAAAGAAGCTAGGGGAATTTGGCAAGGCAAAAGGCAGCAGAGCCATATGGTACATGTGGCTTGGAGCTCGCTTCCTGGAGTTTGAAGCCCTAGGATTCCTAAATGAAGATCACTGGTTCTCTAGAGAGAACTCCCTGAGTGGAGTGGAAGGAGAAGGGCTGCACAAGCTAGGTTATATTCTAAGAGACGTGAGCAAGAAAGAGGGAGGAGCCATGTACGCCGACGACACAGCAGGATGGGACACAAGAATCA-CACTAGAAGACCTAAAAAATGAAGAAA	AAGGCAAGTGTGAGATATGTGTCTATAATACCATGGGCAAAAAGGAAAAAAAAACCGGGGGTTGCTGGAGAAGCTAAGGGGTCGCGCACGATTTGGTACATGAGGCTAGGCTGCAGGTTCCTAGAATTTGAGGCTCTTGGCTTCCTCAACGCTGACCACTGGGTTAGTCGCGAGAACTTACCGGGAGGAGTGGGGGGAGTTGGGGTCAACTACTTTGGAAATTATTTGAAAGACATC-GCAAAAAA-AGGGAAAATTTTTATTCGCCGATCACATTGCTGGATGGGACACTCGTATTAGCTCT-GAAGATCTGGAAGACGAAGAAA
GU131932.1 Dengue virus 2 isolate DENV-2/IPC/BID-V4277/2008, complete genome	326	216	6.04e-10	8878	9201	ref|NW_021837045.1|	135124309	135123987	AAGGAAAGTGTGAGACATGTGTGTACAACATGATGGG-AAAAAGAGAAAAGAAGCTAGGGGAATTTGGCAAGGCAAAAGGCAGCAGAGCCATATGGTACATGTGGCTTGGAGCTCGCTTCCTGGAGTTTGAAGCCCTAGGATTCCTAAATGAAGATCACTGGTTCTCTAGAGAGAACTCCCTGAGTGGAGTGGAAGGAGAAGGGCTGCACAAGCTAGGTTATATTCTAAGAGACGTGAGCAAGAAAGAGGGAGGAGCCATGTACGCCGACGACACAGCAGGATGGGACACAAGAATCA-CACTAGAAGACCTAAAAAATGAAGAAA	AAGGCAAGTGTGAGATATGTGTCTATAATACCATGGGCAAAAAGGAAAAAAAAACCGGGGGTTGCTGGAGAAGCTAAGGGGTCGCGCACGATTTGGTACATGAGGCTAGGCTGCAGGTTCCTAGAATTTGAGGCTCTTGGCTTCCTCAACGCTGACCACTGGGTTAGTCGCGAGAACTTACCGGGAGGAGTGGGGGGAGTTGGGGTCAACTACTTTGGAAATTATTTGAAAGACATC-GCAAAAAA-AGGGAAAATTTTTATTCGCCGATCACATTGCTGGATGGGACACTCGTATTAGCTCT-GAAGATCTGGAAGACGAAGAAA
GU289914.1 Dengue virus 2 strain S16803, complete genome	327	215	1.11e-06	8900	9223	ref|NW_021837045.1|	135124309	135123987	AAGGAAAGTGTGAAACATGTGTGTACAACATGATGGGAAAAAGAGAGAAGAAGCTAGGGGAATTCGGCA--AGGCAAAAGGTAGCAGAGCCATATGGTACATGTGGCTTGGAGCTCGCTTCCTAGAGTTTGAAGCCCTAGGATTCCTAAATGAAGATCACTGGTTCTCCAGAGAGAACTCCCTGAGTGGAGTGGAAGGAGAAGGGCTGCACAAGCTAGGTTACATTCTAAGAGACGTGAGCAAGAAAGAGGGAGGAGCTATGTATGCCGATGACACAGCAGGATGGGACACAAGAATCA-CACTAGAAGACCTAAAAAATGAAGAAA	AAGGCAAGTGTGAGATATGTGTCTATAATACCATGGGCAAAAAGGAAAAAAAAACCGGGGGTTGCTGGAGAAGCTAAGGGGTCGCGCA-CGATTTGGTACATGAGGCTAGGCTGCAGGTTCCTAGAATTTGAGGCTCTTGGCTTCCTCAACGCTGACCACTGGGTTAGTCGCGAGAACTTACCGGGAGGAGTGGGGGGAGTTGGGGTCAACTACTTTGGAAATTATTTGAAAGACATC-GCAAAAAA-AGGGAAAATTTTTATTCGCCGATCACATTGCTGGATGGGACACTCGTATTAGCTCT-GAAGATCTGGAAGACGAAGAAA
HQ541798.1 Dengue virus 2 isolate DENV-2/US/BID-V4824/2009, complete genome	328	216	4.63e-05	8920	9243	ref|NW_021837045.1|	135124309	135123987	AAGGAAAGTGTGAAACATGTGTGTACAACATGATGGGAAAAA--GAGAGAAGAAGCTAGGGGAGTTCGGCAAGGCAAAAGGTAGCAGAGCCATATGGTACATGTGGCTTGGA-GCACGCTTCTTAGAGTTTGAAGCCCTAGGATTCTTGAATGAAGATCACTGGTTCTCCAGAGAGAACTCCTTGAGTGGAGTGGAAGGAGAAGGGCTGCACAAGCTAGGTTACATTTTAAGAGACGTGAGCAAGAAAGAGGGAGGAGCAATGTATGCCGATGACACCGCAGGATGGGACACAAGAATCA-CACTGGAAGACCTAAAAAATGAAGAAA	AAGGCAAGTGTGAGATATGTGTCTATAATACCATGGGCAAAAAGGAAAAAAAAACCGGGGGTTGCTGGAGAAGCTAAGGGGTCGCGCA-CGATTTGGTACATGAGGCTAGGCTGCAGG-TTCCTAGAATTTGAGGCTCTTGGCTTCCTCAACGCTGACCACTGGGTTAGTCGCGAGAACTTACCGGGAGGAGTGGGGGGAGTTGGGGTCAACTACTTTGGAAATTATTTGAAAGACATC-GCAAAAAA-AGGGAAAATTTTTATTCGCCGATCACATTGCTGGATGGGACACTCGTATTAGCTCT-GAAGATCTGGAAGACGAAGAAA
HQ541799.1 Dengue virus 2 isolate DENV-2/US/BID-V4825/2010, complete genome	328	216	4.63e-05	8891	9214	ref|NW_021837045.1|	135124309	135123987	AAGGAAAGTGTGAAACATGTGTGTACAACATGATGGGAAAAA--GAGAGAAGAAGCTAGGGGAGTTCGGCAAGGCAAAAGGTAGCAGAGCCATATGGTACATGTGGCTTGGA-GCACGCTTCTTAGAGTTTGAAGCCCTAGGATTCTTGAATGAAGATCACTGGTTCTCCAGAGAGAACTCCTTGAGTGGAGTGGAAGGAGAAGGGCTGCACAAGCTAGGTTACATTTTAAGAGACGTGAGCAAGAAAGAGGGAGGAGCAATGTATGCCGATGACACCGCAGGATGGGACACAAGAATCA-CACTGGAAGACCTAAAAAATGAAGAAA	AAGGCAAGTGTGAGATATGTGTCTATAATACCATGGGCAAAAAGGAAAAAAAAACCGGGGGTTGCTGGAGAAGCTAAGGGGTCGCGCA-CGATTTGGTACATGAGGCTAGGCTGCAGG-TTCCTAGAATTTGAGGCTCTTGGCTTCCTCAACGCTGACCACTGGGTTAGTCGCGAGAACTTACCGGGAGGAGTGGGGGGAGTTGGGGTCAACTACTTTGGAAATTATTTGAAAGACATC-GCAAAAAA-AGGGAAAATTTTTATTCGCCGATCACATTGCTGGATGGGACACTCGTATTAGCTCT-GAAGATCTGGAAGACGAAGAAA
HQ891023.1 Dengue virus 2 isolate DENV-2/TW/BID-V5054/2008, complete genome	328	218	8.93e-08	8911	9234	ref|NW_021837045.1|	135124309	135123987	AAGGAAAGTGTGAAACATGTGTGTATAACATGATGGGAAAAA--GAGAGAAGAAGCTAGGGGAGTTCGGCAAGGCAAAAGGTAGCAGAGCCATATGGTACATGTGGCTTGGA-GCACGCTTCTTAGAGTTTGAAGCCCTAGGATTCTTGAATGAAGATCACTGGTTCTCCAGAGAGAACTCCTTGAGTGGAGTGGAAGGAGAAGGGCTGCACAAGCTAGGTTACATTTTAAGAGACGTGAGCAAGAAAGAGGGAGGAGCAATGTATGCCGATGACACCGCAGGATGGGACACAAGAATCA-CACTAGAAGATCTAAAAAATGAAGAAA	AAGGCAAGTGTGAGATATGTGTCTATAATACCATGGGCAAAAAGGAAAAAAAAACCGGGGGTTGCTGGAGAAGCTAAGGGGTCGCGCA-CGATTTGGTACATGAGGCTAGGCTGCAGG-TTCCTAGAATTTGAGGCTCTTGGCTTCCTCAACGCTGACCACTGGGTTAGTCGCGAGAACTTACCGGGAGGAGTGGGGGGAGTTGGGGTCAACTACTTTGGAAATTATTTGAAAGACATC-GCAAAAAA-AGGGAAAATTTTTATTCGCCGATCACATTGCTGGATGGGACACTCGTATTAGCTCT-GAAGATCTGGAAGACGAAGAAA
HQ891024.1 Dengue virus 2 isolate DENV-2/TW/BID-V5056/2008, complete genome	328	217	1.1e-06	8890	9213	ref|NW_021837045.1|	135124309	135123987	AAGGAAAGTGTGAAACATGTGTGTATAACATGATGGGAAAAA--GAGAGAAGAAGCTAGGGGAGTTCGGCAAGGCAAAAGGTAGCAGAGCCATATGGTACATGTGGCTTGGA-GCACGCTTCTTAGAGTTTGAAGCCCTAGGATTCTTGAATGAAGATCACTGGTTCTCCAGAGAGAACTCCTTGAGTGGAGTGGAAGGAGAAGGGCTGCACAAGCTAGGTTACATTTTAAGAGACGTGAGCAAGAAAGAGGGAGGAGCAATGTATGCCGATGACACCGCAGGATGGGACACAAGAATCA-CACTGGAAGACCTAAAAAATGAAGAAA	AAGGCAAGTGTGAGATATGTGTCTATAATACCATGGGCAAAAAGGAAAAAAAAACCGGGGGTTGCTGGAGAAGCTAAGGGGTCGCGCA-CGATTTGGTACATGAGGCTAGGCTGCAGG-TTCCTAGAATTTGAGGCTCTTGGCTTCCTCAACGCTGACCACTGGGTTAGTCGCGAGAACTTACCGGGAGGAGTGGGGGGAGTTGGGGTCAACTACTTTGGAAATTATTTGAAAGACATC-GCAAAAAA-AGGGAAAATTTTTATTCGCCGATCACATTGCTGGATGGGACACTCGTATTAGCTCT-GAAGATCTGGAAGACGAAGAAA
JF730045.1 Dengue virus 2 isolate DENV-2/KH/BID-V4267/2008, complete genome	325	213	7.32e-09	8890	9213	ref|NW_021837045.1|	135124309	135123987	AAGGAAAGTGTGAGACATGTGTGTACAACATGATGGGGAAAAGAGAAAAGAAGCTAGGGGAATT-TGGCAAGGCAAAAGGCAGCAGAGCCATATGGTACATGTGGCTTGGAGCTCGCTTCCTGGAGTTTGAAGCCCTAGGATTCCTAAATGAAGATCACTGGTTCTCTAGAGAGAACTCCCTGAGTGGAGTGGAAGGAGAAGGGCTGCACAAGCTAGGTTATATTCTAAGAGACGTGAGCAAGAAAGAGGGAGGAGCCATGTACGCCGACGACACAGCAGGATGGGACACAAGAATCACATTAGAAGACCTAAAAAATGAAGAAA	AAGGCAAGTGTGAGATATGTGTCTATAATACCATGGGCAAAAAGGAAAAAAAAACCGGGGGTTGCTGGAGAAGCTAAGGGGTCGCGCACGATTTGGTACATGAGGCTAGGCTGCAGGTTCCTAGAATTTGAGGCTCTTGGCTTCCTCAACGCTGACCACTGGGTTAGTCGCGAGAACTTACCGGGAGGAGTGGGGGGAGTTGGGGTCAACTACTTTGGAAATTATTTGAAAGACATC-GCAAAAAA-AGGGAAAATTTTTATTCGCCGATCACATTGCTGGATGGGACACTCGTATTAGCTCTGAAGATCTGGAAGACGAAGAAA
JF730046.1 Dengue virus 2 isolate DENV-2/KH/BID-V4272/2008, complete genome	326	216	6e-10	8890	9213	ref|NW_021837045.1|	135124309	135123987	AAGGAAAGTGTGAGACATGTGTGTACAACATGATGGG-AAAAAGAGAAAAGAAGCTAGGGGAATTTGGCAAGGCAAAAGGCAGCAGAGCCATATGGTACATGTGGCTTGGAGCTCGCTTCCTGGAGTTTGAAGCCCTAGGATTCCTAAATGAAGATCACTGGTTCTCTAGAGAGAACTCCCTGAGTGGAGTGGAAGGAGAAGGGCTGCACAAGCTAGGTTATATTCTAAGAGACGTGAGCAAGAAAGAGGGAGGAGCCATGTACGCCGACGACACAGCAGGATGGGACACAAGAATCA-CACTAGAAGACCTAAAAAATGAAGAAA	AAGGCAAGTGTGAGATATGTGTCTATAATACCATGGGCAAAAAGGAAAAAAAAACCGGGGGTTGCTGGAGAAGCTAAGGGGTCGCGCACGATTTGGTACATGAGGCTAGGCTGCAGGTTCCTAGAATTTGAGGCTCTTGGCTTCCTCAACGCTGACCACTGGGTTAGTCGCGAGAACTTACCGGGAGGAGTGGGGGGAGTTGGGGTCAACTACTTTGGAAATTATTTGAAAGACATC-GCAAAAAA-AGGGAAAATTTTTATTCGCCGATCACATTGCTGGATGGGACACTCGTATTAGCTCT-GAAGATCTGGAAGACGAAGAAA
JF730050.1 Dengue virus 2 isolate DENV-2/US/BID-V5412/2007, complete genome	328	218	8.92e-08	8898	9221	ref|NW_021837045.1|	135124309	135123987	AAGGAAAGTGTGAAACATGTGTGTATAACATGATGGGAAAAA--GAGAGAAGAAGCTAGGGGAGTTCGGCAAGGCAAAAGGTAGCAGAGCCATATGGTACATGTGGCTTGGA-GCACGCTTCTTAGAGTTTGAAGCCCTAGGATTCTTGAATGAAGATCACTGGTTCTCCAGAGAGAACTCCTTGAGTGGAGTGGAAGGAGAAGGGCTGCACAAGCTAGGTTACATTTTAAGAGACGTGAGCAAGAAAGAGGGAGGAGCAATGTATGCCGATGACACCGCAGGATGGGACACAAGAATCA-CACTAGAAGATCTAAAAAATGAAGAAA	AAGGCAAGTGTGAGATATGTGTCTATAATACCATGGGCAAAAAGGAAAAAAAAACCGGGGGTTGCTGGAGAAGCTAAGGGGTCGCGCA-CGATTTGGTACATGAGGCTAGGCTGCAGG-TTCCTAGAATTTGAGGCTCTTGGCTTCCTCAACGCTGACCACTGGGTTAGTCGCGAGAACTTACCGGGAGGAGTGGGGGGAGTTGGGGTCAACTACTTTGGAAATTATTTGAAAGACATC-GCAAAAAA-AGGGAAAATTTTTATTCGCCGATCACATTGCTGGATGGGACACTCGTATTAGCTCT-GAAGATCTGGAAGACGAAGAAA
JF730053.1 Dengue virus 2 isolate DENV-2/US/BID-V5411/2006, complete genome	328	218	8.91e-08	8890	9213	ref|NW_021837045.1|	135124309	135123987	AAGGAAAGTGTGAAACATGTGTGTATAACATGATGGGAAAAA--GAGAGAAGAAGCTAGGGGAGTTCGGCAAGGCAAAAGGTAGCAGAGCCATATGGTACATGTGGCTTGGA-GCACGCTTCTTAGAGTTTGAAGCCCTAGGATTCTTGAATGAAGATCACTGGTTCTCCAGAGAGAACTCCTTGAGTGGAGTGGAAGGAGAAGGGCTGCACAAGCTAGGTTACATTTTAAGAGACGTGAGCAAGAAAGAGGGAGGAGCAATGTATGCCGATGACACCGCAGGATGGGACACAAGAATCA-CACTAGAAGATCTAAAAAATGAAGAAA	AAGGCAAGTGTGAGATATGTGTCTATAATACCATGGGCAAAAAGGAAAAAAAAACCGGGGGTTGCTGGAGAAGCTAAGGGGTCGCGCA-CGATTTGGTACATGAGGCTAGGCTGCAGG-TTCCTAGAATTTGAGGCTCTTGGCTTCCTCAACGCTGACCACTGGGTTAGTCGCGAGAACTTACCGGGAGGAGTGGGGGGAGTTGGGGTCAACTACTTTGGAAATTATTTGAAAGACATC-GCAAAAAA-AGGGAAAATTTTTATTCGCCGATCACATTGCTGGATGGGACACTCGTATTAGCTCT-GAAGATCTGGAAGACGAAGAAA
JF730054.1 Dengue virus 2 isolate DENV-2/US/BID-V5413/2009, complete genome	328	217	1.11e-06	9110	9433	ref|NW_021837045.1|	135124309	135123987	AAGGAAAGTGTGAAACATGTGTGTATAACATGATGGGAAAAA--GAGAGAAGAAGCTAGGGGAGTTCGGCAAGGCAAAAGGTAGCAGAGCCATATGGTACATGTGGCTTGGA-GCACGCTTCTTAGAGTTTGAAGCCCTAGGATTCTTGAATGAAGATCACTGGTTCTCCAGAGAGAACTCCTTGAGTGGAGTGGAAGGAGAAGGGCTGCACAAGCTAGGTTACATTTTAAGAGACGTGAGCAAGAAAGAGGGAGGAGCAATGTATGCCGATGACACCGCAGGATGGGACACAAGAATCA-CACTGGAAGACCTAAAAAATGAAGAAA	AAGGCAAGTGTGAGATATGTGTCTATAATACCATGGGCAAAAAGGAAAAAAAAACCGGGGGTTGCTGGAGAAGCTAAGGGGTCGCGCA-CGATTTGGTACATGAGGCTAGGCTGCAGG-TTCCTAGAATTTGAGGCTCTTGGCTTCCTCAACGCTGACCACTGGGTTAGTCGCGAGAACTTACCGGGAGGAGTGGGGGGAGTTGGGGTCAACTACTTTGGAAATTATTTGAAAGACATC-GCAAAAAA-AGGGAAAATTTTTATTCGCCGATCACATTGCTGGATGGGACACTCGTATTAGCTCT-GAAGATCTGGAAGACGAAGAAA
JF730055.1 Dengue virus 2 isolate DENV-2/US/BID-V5414/2009, complete genome	328	218	9.07e-08	9073	9396	ref|NW_021837045.1|	135124309	135123987	AAGGAAAGTGTGAAACATGTGTGTATAACATGATGGGAAAAA--GAGAGAAGAAGCTAGGGGAGTTCGGCAAGGCAAAAGGTAGCAGAGCCATATGGTACATGTGGCTTGGA-GCACGCTTCTTAGAGTTTGAAGCCCTAGGATTCTTGAATGAAGATCACTGGTTCTCCAGAGAGAACTCCTTGAGTGGAGTGGAAGGAGAAGGGCTGCACAAGCTAGGTTACATTTTAAGAGACGTGAGCAAGAAAGAGGGAGGAGCAATGTATGCCGATGACACCGCAGGATGGGACACAAGAATCA-CACTAGAAGATCTAAAAAATGAAGAAA	AAGGCAAGTGTGAGATATGTGTCTATAATACCATGGGCAAAAAGGAAAAAAAAACCGGGGGTTGCTGGAGAAGCTAAGGGGTCGCGCA-CGATTTGGTACATGAGGCTAGGCTGCAGG-TTCCTAGAATTTGAGGCTCTTGGCTTCCTCAACGCTGACCACTGGGTTAGTCGCGAGAACTTACCGGGAGGAGTGGGGGGAGTTGGGGTCAACTACTTTGGAAATTATTTGAAAGACATC-GCAAAAAA-AGGGAAAATTTTTATTCGCCGATCACATTGCTGGATGGGACACTCGTATTAGCTCT-GAAGATCTGGAAGACGAAGAAA
JN368476.1 Dengue virus 2, complete genome	326	216	6.1e-10	8883	9206	ref|NW_021837045.1|	135124309	135123987	AAGGAAAGTGTGAGACATGTGTGTACAACATGATGGG-AAAAAGAGAAAAGAAGCTAGGGGAATTTGGCAAGGCAAAAGGCAGCAGAGCCATATGGTACATGTGGCTTGGAGCTCGCTTCCTGGAGTTTGAAGCCCTAGGATTCCTAAATGAAGATCACTGGTTCTCTAGAGAGAACTCCCTGAGTGGAGTGGAAGGAGAAGGGCTGCACAAGCTAGGTTATATTCTAAGAGACGTGAGCAAGAAAGAGGGAGGAGCCATGTACGCCGACGACACAGCAGGATGGGACACAAGAATCA-CACTAGAAGACCTAAAAAATGAAGAAA	AAGGCAAGTGTGAGATATGTGTCTATAATACCATGGGCAAAAAGGAAAAAAAAACCGGGGGTTGCTGGAGAAGCTAAGGGGTCGCGCACGATTTGGTACATGAGGCTAGGCTGCAGGTTCCTAGAATTTGAGGCTCTTGGCTTCCTCAACGCTGACCACTGGGTTAGTCGCGAGAACTTACCGGGAGGAGTGGGGGGAGTTGGGGTCAACTACTTTGGAAATTATTTGAAAGACATC-GCAAAAAA-AGGGAAAATTTTTATTCGCCGATCACATTGCTGGATGGGACACTCGTATTAGCTCT-GAAGATCTGGAAGACGAAGAAA
JN796245.1 Dengue virus 2 isolate DENV-2/US/BID-V5055/2008, complete genome	328	217	1.09e-06	8890	9213	ref|NW_021837045.1|	135124309	135123987	AAGGAAAGTGTGAAACATGTGTGTATAACATGATGGGAAAAA--GAGAGAAGAAGCTAGGGGAGTTCGGCAAGGCAAAAGGTAGCAGAGCCATATGGTACATGTGGCTTGGA-GCACGCTTCTTAGAGTTTGAAGCCCTAGGATTCTTGAATGAAGATCACTGGTTCTCCAGAGAGAACTCCTTGAGTGGAGTGGAAGGAGAAGGGCTGCACAAGCTAGGTTACATTTTAAGAGACGTGAGCAAGAAAGAGGGAGGAGCAATGTATGCCGATGACACCGCAGGATGGGACACAAGAATCA-CACTGGAAGACCTAAAAAATGAAGAAA	AAGGCAAGTGTGAGATATGTGTCTATAATACCATGGGCAAAAAGGAAAAAAAAACCGGGGGTTGCTGGAGAAGCTAAGGGGTCGCGCA-CGATTTGGTACATGAGGCTAGGCTGCAGG-TTCCTAGAATTTGAGGCTCTTGGCTTCCTCAACGCTGACCACTGGGTTAGTCGCGAGAACTTACCGGGAGGAGTGGGGGGAGTTGGGGTCAACTACTTTGGAAATTATTTGAAAGACATC-GCAAAAAA-AGGGAAAATTTTTATTCGCCGATCACATTGCTGGATGGGACACTCGTATTAGCTCT-GAAGATCTGGAAGACGAAGAAA
KF704354.1 Dengue virus 2 isolate Cuba_A15_1981 polyprotein gene, complete cds	328	216	4.48e-05	8804	9127	ref|NW_021837045.1|	135124309	135123987	AAGGAAAGTGTGAAACATGTGTGTACAACATGATGGGAAAAA--GAGAGAAGAAGCTAGGGGAGTTCGGCAAGGCAAAAGGCAGCAGAGCCATATGGTACATGTGGCTTGGA-GCACGCTTCTTAGAGTTTGAAGCCCTAGGATTCTTGAATGAAGATCACTGGTTCTCCAGAGAGAACTCCCTGAGTGGAGTGGAAGGAGAAGGGCTGCACAAGCTAGGTTACATTTTAAGAGACGTGAGCAAGAAAGAGGGAGGAGCAATGTATGCCGATGACACCGCAGGATGGGACACAAGAATCA-CACTAGAAGACCTAAAAAATGAAGAAA	AAGGCAAGTGTGAGATATGTGTCTATAATACCATGGGCAAAAAGGAAAAAAAAACCGGGGGTTGCTGGAGAAGCTAAGGGGTCGCGCA-CGATTTGGTACATGAGGCTAGGCTGCAGG-TTCCTAGAATTTGAGGCTCTTGGCTTCCTCAACGCTGACCACTGGGTTAGTCGCGAGAACTTACCGGGAGGAGTGGGGGGAGTTGGGGTCAACTACTTTGGAAATTATTTGAAAGACATC-GCAAAAAA-AGGGAAAATTTTTATTCGCCGATCACATTGCTGGATGGGACACTCGTATTAGCTCT-GAAGATCTGGAAGACGAAGAAA
KF704355.1 Dengue virus 2 isolate Cuba_A132_1981 polyprotein gene, complete cds	328	216	4.48e-05	8804	9127	ref|NW_021837045.1|	135124309	135123987	AAGGAAAGTGTGAAACATGTGTGTACAACATGATGGGAAAAA--GAGAGAAGAAGCTAGGGGAGTTCGGCAAGGCAAAAGGCAGCAGAGCCATATGGTACATGTGGCTTGGA-GCACGCTTCTTAGAGTTTGAAGCCCTAGGATTCTTGAATGAAGATCACTGGTTCTCCAGAGAGAACTCCCTGAGTGGAGTGGAAGGAGAAGGGCTGCACAAGCTAGGATACATCTTAAGAGACGTGAGCAAGAAAGAGGGAGGAGCAATGTATGCCGATGACACCGCAGGATGGGACACAAGAATCA-CACTAGAAGACCTAAAAAATGAAGAAA	AAGGCAAGTGTGAGATATGTGTCTATAATACCATGGGCAAAAAGGAAAAAAAAACCGGGGGTTGCTGGAGAAGCTAAGGGGTCGCGCA-CGATTTGGTACATGAGGCTAGGCTGCAGG-TTCCTAGAATTTGAGGCTCTTGGCTTCCTCAACGCTGACCACTGGGTTAGTCGCGAGAACTTACCGGGAGGAGTGGGGGGAGTTGGGGTCAACTACTTTGGAAATTATTTGAAAGACATC-GCAAAAAA-AGGGAAAATTTTTATTCGCCGATCACATTGCTGGATGGGACACTCGTATTAGCTCT-GAAGATCTGGAAGACGAAGAAA
KF704356.1 Dengue virus 2 isolate Cuba_A115_1981 polyprotein gene, complete cds	328	216	4.48e-05	8804	9127	ref|NW_021837045.1|	135124309	135123987	AAGGAAAGTGTGAAACATGTGTGTACAACATGATGGGAAAAA--GAGAGAAGAAGCTAGGGGAGTTCGGCAAGGCAAAAGGCAGCAGAGCCATATGGTACATGTGGCTTGGA-GCACGCTTCTTAGAGTTTGAAGCCCTAGGATTCTTGAATGAAGATCACTGGTTCTCCAGAGAGAACTCCCTGAGTGGAGTGGAAGGAGAAGGGCTGCACAAGCTAGGTTACATTTTAAGAGACGTGAGCAAGAAAGAGGGAGGAGCAATGTATGCCGATGACACCGCAGGATGGGACACAAGAATCA-CACTAGAAGACCTAAAAAATGAAGAAA	AAGGCAAGTGTGAGATATGTGTCTATAATACCATGGGCAAAAAGGAAAAAAAAACCGGGGGTTGCTGGAGAAGCTAAGGGGTCGCGCA-CGATTTGGTACATGAGGCTAGGCTGCAGG-TTCCTAGAATTTGAGGCTCTTGGCTTCCTCAACGCTGACCACTGGGTTAGTCGCGAGAACTTACCGGGAGGAGTGGGGGGAGTTGGGGTCAACTACTTTGGAAATTATTTGAAAGACATC-GCAAAAAA-AGGGAAAATTTTTATTCGCCGATCACATTGCTGGATGGGACACTCGTATTAGCTCT-GAAGATCTGGAAGACGAAGAAA
KF704357.1 Dengue virus 2 isolate Cuba_A169_1981 polyprotein gene, complete cds	328	216	4.48e-05	8804	9127	ref|NW_021837045.1|	135124309	135123987	AAGGAAAGTGTGAAACATGTGTGTACAACATGATGGGAAAAA--GAGAGAAGAAGCTAGGGGAGTTCGGCAAGGCAAAAGGCAGCAGAGCCATATGGTACATGTGGCTTGGA-GCACGCTTCTTAGAGTTTGAAGCCCTAGGATTCTTGAATGAAGATCACTGGTTCTCCAGAGAGAACTCCCTGAGTGGAGTGGAAGGAGAAGGGCTGCACAAGCTAGGTTACATTTTAAGAGACGTGAGCAAGAAAGAGGGAGGAGCAATGTATGCCGATGACACCGCAGGATGGGACACAAGAATCA-CACTAGAAGACCTAAAAAATGAAGAAA	AAGGCAAGTGTGAGATATGTGTCTATAATACCATGGGCAAAAAGGAAAAAAAAACCGGGGGTTGCTGGAGAAGCTAAGGGGTCGCGCA-CGATTTGGTACATGAGGCTAGGCTGCAGG-TTCCTAGAATTTGAGGCTCTTGGCTTCCTCAACGCTGACCACTGGGTTAGTCGCGAGAACTTACCGGGAGGAGTGGGGGGAGTTGGGGTCAACTACTTTGGAAATTATTTGAAAGACATC-GCAAAAAA-AGGGAAAATTTTTATTCGCCGATCACATTGCTGGATGGGACACTCGTATTAGCTCT-GAAGATCTGGAAGACGAAGAAA
KF704358.1 Dengue virus 2 isolate Cuba_A35_1981 polyprotein gene, complete cds	328	216	4.48e-05	8804	9127	ref|NW_021837045.1|	135124309	135123987	AAGGAAAGTGTGAAACATGTGTGTACAACATGATGGGAAAAA--GAGAGAAGAAGCTAGGGGAGTTCGGCAAGGCAAAAGGCAGCAGAGCCATATGGTACATGTGGCTTGGA-GCACGCTTCTTAGAGTTTGAAGCCCTAGGATTCTTGAATGAAGATCACTGGTTCTCCAGAGAGAACTCCCTGAGTGGAGTGGAAGGAGAAGGGCTGCACAAGCTAGGTTACATTTTAAGAGACGTGAGCAAGAAAGAGGGAGGAGCAATGTATGCCGATGACACCGCAGGATGGGACACAAGAATCA-CACTAGAAGACCTAAAAAATGAAGAAA	AAGGCAAGTGTGAGATATGTGTCTATAATACCATGGGCAAAAAGGAAAAAAAAACCGGGGGTTGCTGGAGAAGCTAAGGGGTCGCGCA-CGATTTGGTACATGAGGCTAGGCTGCAGG-TTCCTAGAATTTGAGGCTCTTGGCTTCCTCAACGCTGACCACTGGGTTAGTCGCGAGAACTTACCGGGAGGAGTGGGGGGAGTTGGGGTCAACTACTTTGGAAATTATTTGAAAGACATC-GCAAAAAA-AGGGAAAATTTTTATTCGCCGATCACATTGCTGGATGGGACACTCGTATTAGCTCT-GAAGATCTGGAAGACGAAGAAA
KF744400.1 Dengue virus 2 isolate 00-St-002 polyprotein gene, complete cds	328	215	0.000546	8804	9127	ref|NW_021837045.1|	135124309	135123987	AAGGAAAGTGTGAAACATGTGTGTACAACATGATGGGAAAAA--GAGAGAAGAAGCTAGGGGAGTTCGGCAAGGCAAAAGGCAGCAGAGCCATATGGTATATGTGGCTTGGA-GCACGGTTTTTAGAGTTTGAAGCCCTAGGATTCTTGAATGAAGATCACTGGTTCTCCAGAGAGAACTCCCTGAGTGGAGTGGAAGGAGAAGGGCTGTACAAGCTAGGCTACATTTTAAGAGACGTGAGCAAGAAAGAAGGAGGAGCAATGTATGCCGATGACACCGCAGGATGGGACACAAGAATCA-CACTGGAAGATCTAAAAAATGAAGAAA	AAGGCAAGTGTGAGATATGTGTCTATAATACCATGGGCAAAAAGGAAAAAAAAACCGGGGGTTGCTGGAGAAGCTAAGGGGTCGCGCA-CGATTTGGTACATGAGGCTAGGCTGCA-GGTTCCTAGAATTTGAGGCTCTTGGCTTCCTCAACGCTGACCACTGGGTTAGTCGCGAGAACTTACCGGGAGGAGTGGGGGGAGTTGGGGTCAACTACTTTGGAAATTATTTGAAAGACATC-GCAAAAAA-AGGGAAAATTTTTATTCGCCGATCACATTGCTGGATGGGACACTCGTATTAGCTCT-GAAGATCTGGAAGACGAAGAAA
KF744401.1 Dengue virus 2 isolate 00-St-022 polyprotein gene, complete cds	328	215	0.000546	8804	9127	ref|NW_021837045.1|	135124309	135123987	AAGGAAAGTGTGAAACATGTGTGTACAACATGATGGGAAAAA--GAGAGAAGAAGCTAGGGGAGTTCGGCAAGGCAAAAGGCAGCAGAGCCATATGGTATATGTGGCTTGGA-GCACGGTTTTTAGAGTTTGAAGCCCTAGGATTCTTGAATGAAGATCACTGGTTCTCCAGAGAGAACTCCCTGAGTGGAGTGGAAGGAGAAGGGCTGTACAAGCTAGGCTACATTTTAAGAGACGTGAGCAAGAAAGAAGGAGGAGCAATGTATGCCGATGACACCGCAGGATGGGACACAAGAATCA-CACTGGAAGATCTAAAAAATGAAGAAA	AAGGCAAGTGTGAGATATGTGTCTATAATACCATGGGCAAAAAGGAAAAAAAAACCGGGGGTTGCTGGAGAAGCTAAGGGGTCGCGCA-CGATTTGGTACATGAGGCTAGGCTGCA-GGTTCCTAGAATTTGAGGCTCTTGGCTTCCTCAACGCTGACCACTGGGTTAGTCGCGAGAACTTACCGGGAGGAGTGGGGGGAGTTGGGGTCAACTACTTTGGAAATTATTTGAAAGACATC-GCAAAAAA-AGGGAAAATTTTTATTCGCCGATCACATTGCTGGATGGGACACTCGTATTAGCTCT-GAAGATCTGGAAGACGAAGAAA
KF955401.1 Dengue virus 2 isolate DENV-2/KH/BID-V4269/2008, complete genome	325	213	7.37e-09	8900	9223	ref|NW_021837045.1|	135124309	135123987	AAGGAAAGTGTGAGACATGTGTGTACAACATGATGGGGAAAAGAGAAAAGAAGCTAGGGGAATT-TGGCAAGGCAAAAGGCAGCAGAGCCATATGGTACATGTGGCTTGGAGCTCGCTTCCTGGAGTTTGAAGCCCTAGGATTCCTAAATGAAGATCACTGGTTCTCTAGAGAGAACTCCCTGAGTGGAGTGGAAGGAGAAGGGCTGCACAAGCTAGGTTATATTCTAAGAGACGTGAGCAAGAAAGAGGGAGGAGCCATGTACGCCGACGACACAGCAGGATGGGACACAAGAATCACATTAGAAGACCTAAAAAATGAAGAAA	AAGGCAAGTGTGAGATATGTGTCTATAATACCATGGGCAAAAAGGAAAAAAAAACCGGGGGTTGCTGGAGAAGCTAAGGGGTCGCGCACGATTTGGTACATGAGGCTAGGCTGCAGGTTCCTAGAATTTGAGGCTCTTGGCTTCCTCAACGCTGACCACTGGGTTAGTCGCGAGAACTTACCGGGAGGAGTGGGGGGAGTTGGGGTCAACTACTTTGGAAATTATTTGAAAGACATC-GCAAAAAA-AGGGAAAATTTTTATTCGCCGATCACATTGCTGGATGGGACACTCGTATTAGCTCTGAAGATCTGGAAGACGAAGAAA
KF955402.1 Dengue virus 2 isolate DENV-2/KH/BID-V4276/2008, complete genome	325	213	7.33e-09	8900	9223	ref|NW_021837045.1|	135124309	135123987	AAGGAAAGTGTGAGACATGTGTGTACAACATGATGGGGAAAAGAGAAAAGAAGCTAGGGGAATT-TGGCAAGGCAAAAGGCAGCAGAGCCATATGGTACATGTGGCTTGGAGCTCGCTTCCTGGAGTTTGAAGCCCTAGGATTCCTAAATGAAGATCACTGGTTCTCTAGAGAGAACTCCCTGAGTGGAGTGGAAGGAGAAGGGCTGCACAAGCTAGGTTATATTCTAAGAGACGTGAGCAAGAAAGAGGGAGGAGCCATGTACGCCGACGACACAGCAGGATGGGACACAAGAATCACATTAGAAGACCTAAAAAATGAAGAAA	AAGGCAAGTGTGAGATATGTGTCTATAATACCATGGGCAAAAAGGAAAAAAAAACCGGGGGTTGCTGGAGAAGCTAAGGGGTCGCGCACGATTTGGTACATGAGGCTAGGCTGCAGGTTCCTAGAATTTGAGGCTCTTGGCTTCCTCAACGCTGACCACTGGGTTAGTCGCGAGAACTTACCGGGAGGAGTGGGGGGAGTTGGGGTCAACTACTTTGGAAATTATTTGAAAGACATC-GCAAAAAA-AGGGAAAATTTTTATTCGCCGATCACATTGCTGGATGGGACACTCGTATTAGCTCTGAAGATCTGGAAGACGAAGAAA
KM204118.1 Dengue virus 2 strain New Guinea C, complete genome	328	216	4.73e-05	8900	9223	ref|NW_021837045.1|	135124309	135123987	AAGGAAAGTGTGAAACATGTGTGTATAACATGATGGGAAAAA--GAGAGAAGAAGCTAGGGGAGTTCGGCAAGGCAAAAGGCAGCAGAGCCATATGGTACATGTGGCTTGGA-GCACGCTTCTTAGAGTTTGAAGCCCTAGGATTCTTGAATGAAGATCACTGGTTCTCCAGAGAGAACTCCTTGAGTGGAGTGGAAGGAGAAGGGCTGCACAAGCTAGGTTACATTTTAAGAGACGTGAGCAAGAAAGAGGGAGGAGCAATGTATGCCGATGACACCGCAGGATGGGACACAAGAATCA-CACTAGAAGACCTAAAAAATGAAGAAA	AAGGCAAGTGTGAGATATGTGTCTATAATACCATGGGCAAAAAGGAAAAAAAAACCGGGGGTTGCTGGAGAAGCTAAGGGGTCGCGCA-CGATTTGGTACATGAGGCTAGGCTGCAGG-TTCCTAGAATTTGAGGCTCTTGGCTTCCTCAACGCTGACCACTGGGTTAGTCGCGAGAACTTACCGGGAGGAGTGGGGGGAGTTGGGGTCAACTACTTTGGAAATTATTTGAAAGACATC-GCAAAAAA-AGGGAAAATTTTTATTCGCCGATCACATTGCTGGATGGGACACTCGTATTAGCTCT-GAAGATCTGGAAGACGAAGAAA
KM587709.1 Dengue virus 2 isolate GW6, complete genome	328	217	1.11e-06	8877	9200	ref|NW_021837045.1|	135124309	135123987	AAGGAAAGTGTGAAACATGTGTGTATAACATGATGGGAAAAA--GAGAGAAGAAGCTAGGGGAGTTCGGCAAGGCAAAAGGTAGCAGAGCCATATGGTACATGTGGCTTGGA-GCACGCTTCTTAGAGTTTGAAGCCCTAGGATTCTTGAATGAAGATCACTGGTTCTCCAGAGAGAACTCCTTGAGTGGAGTGGAAGGAGAAGGGCTGCACAAGCTAGGTTACATTTTAAGAGACGTGAGCAAGAAAGAGGGAGGAGCAATGTATGCCGATGACACCGCAGGATGGGACACAAGAATCA-CACTGGAAGACCTAAAAAATGAAGAAA	AAGGCAAGTGTGAGATATGTGTCTATAATACCATGGGCAAAAAGGAAAAAAAAACCGGGGGTTGCTGGAGAAGCTAAGGGGTCGCGCA-CGATTTGGTACATGAGGCTAGGCTGCAGG-TTCCTAGAATTTGAGGCTCTTGGCTTCCTCAACGCTGACCACTGGGTTAGTCGCGAGAACTTACCGGGAGGAGTGGGGGGAGTTGGGGTCAACTACTTTGGAAATTATTTGAAAGACATC-GCAAAAAA-AGGGAAAATTTTTATTCGCCGATCACATTGCTGGATGGGACACTCGTATTAGCTCT-GAAGATCTGGAAGACGAAGAAA
KU094070.1 Dengue virus 2 isolate DENV2_China_SZ_2015 polyprotein gene, complete cds	328	216	4.73e-05	8900	9223	ref|NW_021837045.1|	135124309	135123987	AAGGAAAGTGTGAAACATGTGTGTATAACATGATGGGAAAAA--GAGAGAAGAAGCTAGGGGAGTTCGGCAAGGCAAAAGGCAGCAGAGCCATATGGTACATGTGGCTTGGA-GCACGCTTCTTAGAGTTTGAAGCCCTAGGATTCTTGAATGAAGATCACTGGTTCTCCAGAGAGAACTCCTTGAGTGGAGTGGAAGGAGAAGGGCTGCACAAGCTAGGTTACATTTTAAGAGACGTGAGCAAGAAAGAGGGAGGAGCAATGTATGCCGATGACACCGCAGGATGGGACACAAGAATCA-CACTAGAAGACCTAAAAAATGAAGAAA	AAGGCAAGTGTGAGATATGTGTCTATAATACCATGGGCAAAAAGGAAAAAAAAACCGGGGGTTGCTGGAGAAGCTAAGGGGTCGCGCA-CGATTTGGTACATGAGGCTAGGCTGCAGG-TTCCTAGAATTTGAGGCTCTTGGCTTCCTCAACGCTGACCACTGGGTTAGTCGCGAGAACTTACCGGGAGGAGTGGGGGGAGTTGGGGTCAACTACTTTGGAAATTATTTGAAAGACATC-GCAAAAAA-AGGGAAAATTTTTATTCGCCGATCACATTGCTGGATGGGACACTCGTATTAGCTCT-GAAGATCTGGAAGACGAAGAAA
KY586558.1 Dengue virus isolate Ser2_Thailand_nonBKK_Seq8 polyprotein gene, partial cds	326	214	3.02e-07	8804	9127	ref|NW_021837045.1|	135124309	135123987	AAGGAAAGTGTGAGACATGTGTGTACAACATGATGGGAAAAAGAGAAAAGAAGCTAGGGGAATTCGGCA-AGGCAAAAGGCAGCAGAGCCATATGGTACATGTGGCTTGGAGCTCGCTTCCTGGAGTTTGAAGCCCTAGGATTCCTAAATGAAGATCACTGGTTCTCTAGAGAGAACTCCCTGAGTGGAGTGGAAGGAGAAGGGCTGCACAAGCTAGGTTACATTCTAAGAGACGTGAGCAAGAAAGAGGGAGGAGCCATGTACGCCGACGACACAGCAGGATGGGACACAAGAATCA-CACTAGAAGACCTGAAAANTGAAGAAA	AAGGCAAGTGTGAGATATGTGTCTATAATACCATGGGCAAAAAGGAAAAAAAAACCGGGGGTTGCTGGAGAAGCTAAGGGGTCGCGCACGATTTGGTACATGAGGCTAGGCTGCAGGTTCCTAGAATTTGAGGCTCTTGGCTTCCTCAACGCTGACCACTGGGTTAGTCGCGAGAACTTACCGGGAGGAGTGGGGGGAGTTGGGGTCAACTACTTTGGAAATTATTTGAAAGACATC-GCAAAAAA-AGGGAAAATTTTTATTCGCCGATCACATTGCTGGATGGGACACTCGTATTAGCTCT-GAAGATCTGGAAGACGAAGAAA
KY586561.1 Dengue virus isolate Ser2_Thailand_Bangkok_Seq6 polyprotein gene, partial cds	326	216	5.83e-10	8804	9127	ref|NW_021837045.1|	135124309	135123987	AAGGAAAGTGTGAGACATGTGTGTACAACATGATGGGAAAAAGAGAAAAGAAGCTAGGGGAATTCGGCA-AGGCAAAAGGCAGCAGAGCCATATGGTACATGTGGCTTGGAGCTCGCTTCCTGGAGTTTGAAGCCCTAGGATTCCTAAACGAAGATCACTGGTTCTCTAGAGAGAACTCCCTGAGTGGAGTGGAAGGAGAAGGGCTGCACAAGCTAGGTTACATTCTAAGAGACGTGAGCAAGAAAGAGGGAGGAGCCATGTACGCCGACGACACAGCAGGATGGGACACAAGAATCA-CACTAGAAGATCTAAAAAATGAAGAAA	AAGGCAAGTGTGAGATATGTGTCTATAATACCATGGGCAAAAAGGAAAAAAAAACCGGGGGTTGCTGGAGAAGCTAAGGGGTCGCGCACGATTTGGTACATGAGGCTAGGCTGCAGGTTCCTAGAATTTGAGGCTCTTGGCTTCCTCAACGCTGACCACTGGGTTAGTCGCGAGAACTTACCGGGAGGAGTGGGGGGAGTTGGGGTCAACTACTTTGGAAATTATTTGAAAGACATC-GCAAAAAA-AGGGAAAATTTTTATTCGCCGATCACATTGCTGGATGGGACACTCGTATTAGCTCT-GAAGATCTGGAAGACGAAGAAA
KY586581.1 Dengue virus isolate Ser2_Thailand_nonBKK_Seq17 polyprotein gene, partial cds	326	216	5.83e-10	8804	9127	ref|NW_021837045.1|	135124309	135123987	AAGGAAAGTGTGAGACATGTGTGTACAACATGATGGGAAAAAGAGAAAAGAAGCTAGGGGAATTCGGCA-AGGCAAAAGGCAGCAGAGCCATATGGTACATGTGGCTTGGAGCTCGCTTCCTGGAATTTGAAGCCCTAGGATTCCTAAATGAAGATCACTGGTTCTCTAGAGAGAACTCCCTGAGTGGAGTGGAAGGAGAAGGGCTGCACAAGCTAGGTTACATTCTAAGAGACGTGAGCAAGAAAGAGGGAGGAGCCATGTACGCCGACGACACAGCAGGATGGGACACAAGAATCA-CACTAGAAGACCTGAAAAATGAAGAAA	AAGGCAAGTGTGAGATATGTGTCTATAATACCATGGGCAAAAAGGAAAAAAAAACCGGGGGTTGCTGGAGAAGCTAAGGGGTCGCGCACGATTTGGTACATGAGGCTAGGCTGCAGGTTCCTAGAATTTGAGGCTCTTGGCTTCCTCAACGCTGACCACTGGGTTAGTCGCGAGAACTTACCGGGAGGAGTGGGGGGAGTTGGGGTCAACTACTTTGGAAATTATTTGAAAGACATC-GCAAAAAA-AGGGAAAATTTTTATTCGCCGATCACATTGCTGGATGGGACACTCGTATTAGCTCT-GAAGATCTGGAAGACGAAGAAA
KY586585.1 Dengue virus isolate Ser2_Thailand_nonBKK_Seq21 polyprotein gene, partial cds	326	216	5.83e-10	8804	9127	ref|NW_021837045.1|	135124309	135123987	AAGGAAAGTGTGAGACATGTGTGTACAACATGATGGG-AAAAAGAGAAAAGAAGCTAGGGGAATTTGGCAAGGCAAAAGGCAGCAGAGCCATATGGTACATGTGGCTTGGAGCTCGCTTCCTGGAGTTTGAAGCCCTAGGATTCCTAAATGAAGATCACTGGTTCTCTAGAGAGAACTCCCTGAGTGGAGTGGAAGGAGAAGGGCTGCACAAGCTAGGTTATATTCTAAGAGACGTGAGCAAGAAAGAGGGAGGAGCCATGTACGCCGACGACACAGCAGGATGGGACACAAGAATCA-CACTAGAAGACCTAAAAAATGAAGAAA	AAGGCAAGTGTGAGATATGTGTCTATAATACCATGGGCAAAAAGGAAAAAAAAACCGGGGGTTGCTGGAGAAGCTAAGGGGTCGCGCACGATTTGGTACATGAGGCTAGGCTGCAGGTTCCTAGAATTTGAGGCTCTTGGCTTCCTCAACGCTGACCACTGGGTTAGTCGCGAGAACTTACCGGGAGGAGTGGGGGGAGTTGGGGTCAACTACTTTGGAAATTATTTGAAAGACATC-GCAAAAAA-AGGGAAAATTTTTATTCGCCGATCACATTGCTGGATGGGACACTCGTATTAGCTCT-GAAGATCTGGAAGACGAAGAAA
KY586586.1 Dengue virus isolate Ser2_Thailand_Bangkok_Seq19 polyprotein gene, partial cds	326	216	5.83e-10	8804	9127	ref|NW_021837045.1|	135124309	135123987	AAGGAAAGTGTGAGACATGTGTGTACAACATGATGGG-AAAAAGAGAAAAGAAGCTAGGGGAATTTGGCAAGGCAAAAGGCAGCAGAGCCATATGGTACATGTGGCTTGGAGCTCGCTTCCTGGAGTTTGAAGCCCTAGGATTCCTAAATGAAGATCACTGGTTCTCTAGAGAGAACTCCCTGAGTGGAGTGGAAGGAGAAGGGCTGCACAAGCTAGGTTATATTCTAAGAGACGTGAGCAAGAAAGAGGGAGGAGCCATGTACGCCGACGACACAGCAGGATGGGACACAAGAATCA-CACTAGAAGACCTAAAAAATGAAGAAA	AAGGCAAGTGTGAGATATGTGTCTATAATACCATGGGCAAAAAGGAAAAAAAAACCGGGGGTTGCTGGAGAAGCTAAGGGGTCGCGCACGATTTGGTACATGAGGCTAGGCTGCAGGTTCCTAGAATTTGAGGCTCTTGGCTTCCTCAACGCTGACCACTGGGTTAGTCGCGAGAACTTACCGGGAGGAGTGGGGGGAGTTGGGGTCAACTACTTTGGAAATTATTTGAAAGACATC-GCAAAAAA-AGGGAAAATTTTTATTCGCCGATCACATTGCTGGATGGGACACTCGTATTAGCTCT-GAAGATCTGGAAGACGAAGAAA
KY586587.1 Dengue virus isolate Ser2_Thailand_nonBKK_Seq22 polyprotein gene, partial cds	325	214	5.83e-10	8804	9127	ref|NW_021837045.1|	135124309	135123987	AAGGAAAGTGTGAGACATGTGTGTACAACATGATGGG-AAAAAGAGAAAAGAAGCTAGGGGAATTTGGCAAGGCAAAAGGCAGCAGAGCCATATGGTACATGTGGCTTGGAGCTCGCTTCCTGGAGTTTGAAGCCCTAGGATTCCTAAATGAAGATCACTGGTTCTCTAGAGAGAACTCCCTGAGTGGAGTGGAAGGAGAAGGGCTGCACAAGCTAGGTTATATTCTAAGAGACGTGAGCAAGAAAGAGGGAGGAGCCATGTACGCCGACGACACAGCAGGATGGGACACAAGAATCACATTAGAAGACCTAAAAAATGAAGAAA	AAGGCAAGTGTGAGATATGTGTCTATAATACCATGGGCAAAAAGGAAAAAAAAACCGGGGGTTGCTGGAGAAGCTAAGGGGTCGCGCACGATTTGGTACATGAGGCTAGGCTGCAGGTTCCTAGAATTTGAGGCTCTTGGCTTCCTCAACGCTGACCACTGGGTTAGTCGCGAGAACTTACCGGGAGGAGTGGGGGGAGTTGGGGTCAACTACTTTGGAAATTATTTGAAAGACATC-GCAAAAAA-AGGGAAAATTTTTATTCGCCGATCACATTGCTGGATGGGACACTCGTATTAGCTCTGAAGATCTGGAAGACGAAGAAA
KY586612.1 Dengue virus isolate Ser2_Thailand_Bangkok_Seq35 polyprotein gene, partial cds	326	215	2.48e-08	8804	9127	ref|NW_021837045.1|	135124309	135123987	AAGGAAAGTGTGAGACATGTGTGTACAACATGATGGG-AAAAAGAGAAAAGAAGCTAGGGGAATTTGGCAAGGCAAAAGGCAGCAGAGCCATATGGTACATGTGGCTTGGAGCTCGCTTCCTGGAGTTTGAAGCCCTAGGATTCCTAAATGAAGATCACTGGTTCTCTAGAGAAAACTCCCTGAGTGGAGTGGAAGGAGAAGGGCTGCACAAGCTAGGTTACATTCTAAGAGACGTGAGCAAGAAAGAGGGAGGAGCTATGTACGCCGACGACACAGCAGGATGGGACACAAGAATCA-CACTAGAAGACCTAAAAAATGAAGAAA	AAGGCAAGTGTGAGATATGTGTCTATAATACCATGGGCAAAAAGGAAAAAAAAACCGGGGGTTGCTGGAGAAGCTAAGGGGTCGCGCACGATTTGGTACATGAGGCTAGGCTGCAGGTTCCTAGAATTTGAGGCTCTTGGCTTCCTCAACGCTGACCACTGGGTTAGTCGCGAGAACTTACCGGGAGGAGTGGGGGGAGTTGGGGTCAACTACTTTGGAAATTATTTGAAAGACATC-GCAAAAAA-AGGGAAAATTTTTATTCGCCGATCACATTGCTGGATGGGACACTCGTATTAGCTCT-GAAGATCTGGAAGACGAAGAAA
KY586613.1 Dengue virus isolate Ser2_Thailand_Bangkok_Seq36 polyprotein gene, partial cds	326	215	2.48e-08	8804	9127	ref|NW_021837045.1|	135124309	135123987	AAGGAAAGTGTGAGACATGTGTGTACAACATGATGGG-AAAAAGAGAAAAGAAGCTAGGGGAATTTGGCAAGGCAAAAGGCAGCAGAGCCATATGGTACATGTGGCTTGGAGCTCGCTTCCTGGAGTTTGAAGCCCTAGGATTCCTAAATGAAGATCACTGGTTCTCTAGAGAAAACTCCCTGAGTGGAGTGGAAGGAGAAGGGCTGCACAAGCTAGGTTACATTCTAAGAGACGTGAGCAAGAAAGAGGGAGGAGCTATGTACGCCGACGACACAGCAGGATGGGACACAAGAATCA-CACTAGAAGACCTAAAAAATGAAGAAA	AAGGCAAGTGTGAGATATGTGTCTATAATACCATGGGCAAAAAGGAAAAAAAAACCGGGGGTTGCTGGAGAAGCTAAGGGGTCGCGCACGATTTGGTACATGAGGCTAGGCTGCAGGTTCCTAGAATTTGAGGCTCTTGGCTTCCTCAACGCTGACCACTGGGTTAGTCGCGAGAACTTACCGGGAGGAGTGGGGGGAGTTGGGGTCAACTACTTTGGAAATTATTTGAAAGACATC-GCAAAAAA-AGGGAAAATTTTTATTCGCCGATCACATTGCTGGATGGGACACTCGTATTAGCTCT-GAAGATCTGGAAGACGAAGAAA
KY586614.1 Dengue virus isolate Ser2_Thailand_Bangkok_Seq37 polyprotein gene, partial cds	326	215	2.48e-08	8804	9127	ref|NW_021837045.1|	135124309	135123987	AAGGAAAGTGTGAGACATGTGTGTACAACATGATGGG-AAAAAGAGAAAAGAAGCTAGGGGAATTTGGCAAGGCAAAAGGCAGCAGAGCCATATGGTACATGTGGCTTGGAGCTCGCTTCCTGGAGTTTGAAGCCCTAGGATTCCTAAATGAAGATCACTGGTTCTCTAGAGAAAACTCCCTGAGTGGAGTGGAAGGAGAAGGGCTGCACAAGCTAGGTTACATTCTAAGAGACGTGAGCAAGAAAGAGGGAGGAGCTATGTACGCCGACGACACAGCAGGATGGGACACAAGAATCA-CACTAGAAGACCTAAAAAATGAAGAAA	AAGGCAAGTGTGAGATATGTGTCTATAATACCATGGGCAAAAAGGAAAAAAAAACCGGGGGTTGCTGGAGAAGCTAAGGGGTCGCGCACGATTTGGTACATGAGGCTAGGCTGCAGGTTCCTAGAATTTGAGGCTCTTGGCTTCCTCAACGCTGACCACTGGGTTAGTCGCGAGAACTTACCGGGAGGAGTGGGGGGAGTTGGGGTCAACTACTTTGGAAATTATTTGAAAGACATC-GCAAAAAA-AGGGAAAATTTTTATTCGCCGATCACATTGCTGGATGGGACACTCGTATTAGCTCT-GAAGATCTGGAAGACGAAGAAA
KY586616.1 Dengue virus isolate Ser2_Thailand_Bangkok_Seq38 polyprotein gene, partial cds	326	216	5.83e-10	8804	9127	ref|NW_021837045.1|	135124309	135123987	AAGGAAAGTGTGAGACATGTGTGTACAACATGATGGG-AAAAAGAGAAAAGAAGCTAGGGGAATTTGGCAAGGCAAAAGGCAGCAGAGCCATATGGTACATGTGGCTTGGAGCTCGCTTCCTGGAGTTTGAAGCCCTAGGATTCCTAAATGAAGATCACTGGTTCTCTAGAGAGAACTCCCTGAGTGGAGTGGAAGGAGAAGGGCTGCACAAGCTAGGTTACATTCTAAGAGACGTGAGCAAGAAAGAGGGAGGAGCCATGTACGCCGACGACACAGCAGGATGGGACACAAGAATTA-CACTAGAAGACCTAAAAAATGAAGAAA	AAGGCAAGTGTGAGATATGTGTCTATAATACCATGGGCAAAAAGGAAAAAAAAACCGGGGGTTGCTGGAGAAGCTAAGGGGTCGCGCACGATTTGGTACATGAGGCTAGGCTGCAGGTTCCTAGAATTTGAGGCTCTTGGCTTCCTCAACGCTGACCACTGGGTTAGTCGCGAGAACTTACCGGGAGGAGTGGGGGGAGTTGGGGTCAACTACTTTGGAAATTATTTGAAAGACATC-GCAAAAAA-AGGGAAAATTTTTATTCGCCGATCACATTGCTGGATGGGACACTCGTATTAGCTCT-GAAGATCTGGAAGACGAAGAAA
KY586622.1 Dengue virus isolate Ser2_Thailand_Bangkok_Seq43 polyprotein gene, partial cds	326	215	7.1e-09	8804	9127	ref|NW_021837045.1|	135124309	135123987	AAGGAAAGTGTGAGACATGTGTGTACAACATGATGGG-AAAAAGAGAAAAGAAGCTAGGGGAATTTGGCAAGGCAAAAGGCAGCAGAGCCATATGGTACATGTGGCTTGGAGCTCGCTTCCTGGAGTTTGAAGCCCTAGGATTCCTAAATGAAGATCACTGGTTCTCTAGAGAGAACTCCCTGAGTGGAGTGGAAGGAGAAGGGCTGCACAAGCTAGGTTACATTCTAAGAGACGTGAGCAAGAAAGAGGGAGGAGCCATGTACGCCGACGACACAGCAGGATGGGACACAAGAATCA-CACTAGAAGAYCTAAAAAATGAAGAAA	AAGGCAAGTGTGAGATATGTGTCTATAATACCATGGGCAAAAAGGAAAAAAAAACCGGGGGTTGCTGGAGAAGCTAAGGGGTCGCGCACGATTTGGTACATGAGGCTAGGCTGCAGGTTCCTAGAATTTGAGGCTCTTGGCTTCCTCAACGCTGACCACTGGGTTAGTCGCGAGAACTTACCGGGAGGAGTGGGGGGAGTTGGGGTCAACTACTTTGGAAATTATTTGAAAGACATC-GCAAAAAA-AGGGAAAATTTTTATTCGCCGATCACATTGCTGGATGGGACACTCGTATTAGCTCT-GAAGATCTGGAAGACGAAGAAA
KY586638.1 Dengue virus isolate Ser2_Thailand_Bangkok_Seq49 polyprotein gene, partial cds	326	216	5.83e-10	8804	9127	ref|NW_021837045.1|	135124309	135123987	AAGGAAAGTGTGAGACATGTGTGTACAACATGATGGG-AAAAAGAGAAAAGAAGCTAGGGGAATTTGGCAAGGCAAAAGGCAGCAGAGCCATATGGTACATGTGGCTTGGAGCTCGCTTCCTGGAGTTTGAAGCCCTAGGATTCCTAAATGAAGATCACTGGTTCTCTAGAGAGAACTCCCTGAGTGGAGTGGAAGGAGAAGGGCTGCACAAGCTAGGTTACATTCTAAGAGACGTGAGCAAGAAAGAGGGAGGAGCCATGTACGCCGACGACACAGCAGGATGGGACACAAGAATCA-CACTAGAAGATCTAAAAAATGAAGAAA	AAGGCAAGTGTGAGATATGTGTCTATAATACCATGGGCAAAAAGGAAAAAAAAACCGGGGGTTGCTGGAGAAGCTAAGGGGTCGCGCACGATTTGGTACATGAGGCTAGGCTGCAGGTTCCTAGAATTTGAGGCTCTTGGCTTCCTCAACGCTGACCACTGGGTTAGTCGCGAGAACTTACCGGGAGGAGTGGGGGGAGTTGGGGTCAACTACTTTGGAAATTATTTGAAAGACATC-GCAAAAAA-AGGGAAAATTTTTATTCGCCGATCACATTGCTGGATGGGACACTCGTATTAGCTCT-GAAGATCTGGAAGACGAAGAAA
KY586639.1 Dengue virus isolate Ser2_Thailand_Bangkok_Seq50 polyprotein gene, partial cds	326	217	4.79e-11	8804	9127	ref|NW_021837045.1|	135124309	135123987	AAGGAAAGTGTGAGACATGTGTGTACAACATGATGGG-AAAAAGAGAAAAGAAGCTAGGGGAATTTGGCAAGGCAAAAGGCAGCAGAGCTATATGGTACATGTGGCTTGGAGCTCGCTTCCTGGAGTTTGAAGCCCTAGGATTCCTAAACGAAGATCACTGGTTCTCTAGAGAGAATTCCCTGAGTGGAGTGGAAGGAGAAGGGCTGCACAAGCTAGGTTATATTCTAAGAGACGTGAGCAAGAAAGAGGGAGGAGCCATGTACGCCGACGACACAGCAGGATGGGACACAAGAATCA-CACTAGAAGATCTAAAAAATGAAGAAA	AAGGCAAGTGTGAGATATGTGTCTATAATACCATGGGCAAAAAGGAAAAAAAAACCGGGGGTTGCTGGAGAAGCTAAGGGGTCGCGCACGATTTGGTACATGAGGCTAGGCTGCAGGTTCCTAGAATTTGAGGCTCTTGGCTTCCTCAACGCTGACCACTGGGTTAGTCGCGAGAACTTACCGGGAGGAGTGGGGGGAGTTGGGGTCAACTACTTTGGAAATTATTTGAAAGACATC-GCAAAAAA-AGGGAAAATTTTTATTCGCCGATCACATTGCTGGATGGGACACTCGTATTAGCTCT-GAAGATCTGGAAGACGAAGAAA
KY586643.1 Dengue virus isolate Ser2_Thailand_nonBKK_Seq44 polyprotein gene, partial cds	326	215	2.48e-08	8804	9127	ref|NW_021837045.1|	135124309	135123987	AAGGAAAGTGTGAGACATGTGTGTACAACATGATGGGAAAAAGAGAAAAGAAGCTAGGGGAATTCGGCA-AGGCAAAAGGCAGCAGAGCCATATGGTACATGTGGCTTGGAGCTCGCTTCCTGGAGTTTGAAGCCCTAGGATTCCTAAATGAAGATCACTGGTTCTCTAGAGAGAACTCCCTGAGTGGAGTGGAAGGAGAAGGGCTGCACAAGCTAGGTTATATTCTAAGAGACGTGAGCAAGAAAGAGGGAGGAGCCATGTACGCCGACGACACAGCAGGATGGGACACAAGAATCA-CACTAGAAGACCTAAAAAATGAAGAAA	AAGGCAAGTGTGAGATATGTGTCTATAATACCATGGGCAAAAAGGAAAAAAAAACCGGGGGTTGCTGGAGAAGCTAAGGGGTCGCGCACGATTTGGTACATGAGGCTAGGCTGCAGGTTCCTAGAATTTGAGGCTCTTGGCTTCCTCAACGCTGACCACTGGGTTAGTCGCGAGAACTTACCGGGAGGAGTGGGGGGAGTTGGGGTCAACTACTTTGGAAATTATTTGAAAGACATC-GCAAAAAA-AGGGAAAATTTTTATTCGCCGATCACATTGCTGGATGGGACACTCGTATTAGCTCT-GAAGATCTGGAAGACGAAGAAA
KY586644.1 Dengue virus isolate Ser2_Thailand_Bangkok_Seq54 polyprotein gene, partial cds	326	215	2.48e-08	8804	9127	ref|NW_021837045.1|	135124309	135123987	AAGGAAAGTGTGAGACATGTGTGTACAACATGATGGGAAAAAGAGAAAAGAAGCTAGGGGAATTCGGCA-AGGCAAAAGGCAGCAGAGCCATATGGTACATGTGGCTTGGAGCTCGCTTCCTGGAGTTTGAAGCCCTAGGATTCCTAAATGAAGATCACTGGTTCTCTAGAGAGAACTCCCTGAGTGGAGTGGAAGGAGAAGGGCTGCACAAGCTAGGTTATATTCTAAGAGACGTGAGCAAGAAAGAGGGAGGAGCCATGTACGCCGACGACACAGCAGGATGGGACACAAGAATCA-CACTAGAAGACCTAAAAAATGAAGAAA	AAGGCAAGTGTGAGATATGTGTCTATAATACCATGGGCAAAAAGGAAAAAAAAACCGGGGGTTGCTGGAGAAGCTAAGGGGTCGCGCACGATTTGGTACATGAGGCTAGGCTGCAGGTTCCTAGAATTTGAGGCTCTTGGCTTCCTCAACGCTGACCACTGGGTTAGTCGCGAGAACTTACCGGGAGGAGTGGGGGGAGTTGGGGTCAACTACTTTGGAAATTATTTGAAAGACATC-GCAAAAAA-AGGGAAAATTTTTATTCGCCGATCACATTGCTGGATGGGACACTCGTATTAGCTCT-GAAGATCTGGAAGACGAAGAAA
KY586645.1 Dengue virus isolate Ser2_Thailand_Bangkok_Seq55 polyprotein gene, partial cds	326	215	2.48e-08	8804	9127	ref|NW_021837045.1|	135124309	135123987	AAGGAAAGTGTGAGACATGTGTGTACAACATGATGGGAAAAAGAGAAAAGAAGCTAGGGGAATTCGGCA-AGGCAAAAGGCAGCAGAGCCATATGGTACATGTGGCTTGGAGCTCGCTTCCTGGAGTTTGAAGCCCTAGGATTCCTAAATGAAGATCACTGGTTCTCTAGAGAGAACTCCCTGAGTGGAGTGGAAGGAGAAGGGCTGCACAAGCTAGGTTATATTCTAAGAGACGTGAGCAAGAAAGAGGGAGGAGCCATGTACGCCGACGACACAGCAGGATGGGACACAAGAATCA-CACTAGAAGACCTAAAAAATGAAGAAA	AAGGCAAGTGTGAGATATGTGTCTATAATACCATGGGCAAAAAGGAAAAAAAAACCGGGGGTTGCTGGAGAAGCTAAGGGGTCGCGCACGATTTGGTACATGAGGCTAGGCTGCAGGTTCCTAGAATTTGAGGCTCTTGGCTTCCTCAACGCTGACCACTGGGTTAGTCGCGAGAACTTACCGGGAGGAGTGGGGGGAGTTGGGGTCAACTACTTTGGAAATTATTTGAAAGACATC-GCAAAAAA-AGGGAAAATTTTTATTCGCCGATCACATTGCTGGATGGGACACTCGTATTAGCTCT-GAAGATCTGGAAGACGAAGAAA
KY586646.1 Dengue virus isolate Ser2_Thailand_Bangkok_Seq56 polyprotein gene, partial cds	326	215	2.48e-08	8804	9127	ref|NW_021837045.1|	135124309	135123987	AAGGAAAGTGTGAGACATGTGTGTACAACATGATGGGAAAAAGAGAAAAGAAGCTAGGGGAATTCGGCA-AGGCAAAAGGCAGCAGAGCCATATGGTACATGTGGCTTGGAGCTCGCTTCCTGGAGTTTGAAGCCCTAGGATTCCTAAATGAAGATCACTGGTTCTCTAGGGAGAACTCCCTGAGTGGAGTGGAAGGAGAAGGGCTGCACAAGCTAGGTTATATTCTAAGAGACGTGAGCAAGAAAGAGGGAGGAGCCATGTACGCCGACGACACAGCAGGATGGGACACAAGAATCA-CACTAGAAGACCTAAAAAATGAAGAAA	AAGGCAAGTGTGAGATATGTGTCTATAATACCATGGGCAAAAAGGAAAAAAAAACCGGGGGTTGCTGGAGAAGCTAAGGGGTCGCGCACGATTTGGTACATGAGGCTAGGCTGCAGGTTCCTAGAATTTGAGGCTCTTGGCTTCCTCAACGCTGACCACTGGGTTAGTCGCGAGAACTTACCGGGAGGAGTGGGGGGAGTTGGGGTCAACTACTTTGGAAATTATTTGAAAGACATC-GCAAAAAA-AGGGAAAATTTTTATTCGCCGATCACATTGCTGGATGGGACACTCGTATTAGCTCT-GAAGATCTGGAAGACGAAGAAA
KY586647.1 Dengue virus isolate Ser2_Thailand_Bangkok_Seq57 polyprotein gene, complete cds	326	215	2.48e-08	8804	9127	ref|NW_021837045.1|	135124309	135123987	AAGGAAAGTGTGAGACATGTGTGTACAACATGATGGGAAAAAGAGAAAAGAAGCTAGGGGAATTCGGCA-AGGCAAAAGGCAGCAGAGCCATATGGTACATGTGGCTTGGAGCTCGCTTCCTGGAGTTTGAAGCCCTAGGATTCCTAAATGAAGATCACTGGTTCTCTAGAGAGAACTCCCTGAGTGGAGTGGAAGGAGAAGGGCTGCACAAGCTAGGTTATATTCTAAGAGACGTGAGCAAGAAAGAGGGAGGAGCCATGTACGCCGACGACACAGCAGGATGGGACACAAGAATCA-CACTAGAAGACCTAAAAAATGAAGAAA	AAGGCAAGTGTGAGATATGTGTCTATAATACCATGGGCAAAAAGGAAAAAAAAACCGGGGGTTGCTGGAGAAGCTAAGGGGTCGCGCACGATTTGGTACATGAGGCTAGGCTGCAGGTTCCTAGAATTTGAGGCTCTTGGCTTCCTCAACGCTGACCACTGGGTTAGTCGCGAGAACTTACCGGGAGGAGTGGGGGGAGTTGGGGTCAACTACTTTGGAAATTATTTGAAAGACATC-GCAAAAAA-AGGGAAAATTTTTATTCGCCGATCACATTGCTGGATGGGACACTCGTATTAGCTCT-GAAGATCTGGAAGACGAAGAAA
KY586648.1 Dengue virus isolate Ser2_Thailand_Bangkok_Seq58 polyprotein gene, partial cds	326	216	5.83e-10	8804	9127	ref|NW_021837045.1|	135124309	135123987	AAGGAAAGTGTGAGACATGTGTGTACAACATGATGGGAAAAAGAGAAAAGAAGCTAGGGGAATTCGGCA-AGGCAAAAGGCAGCAGAGCCATATGGTACATGTGGCTTGGAGCTCGCTTCCTGGAGTTTGAAGCCCTAGGATTCCTAAATGAAGATCACTGGTTCTCTAGAGAGAACTCCCTGAGTGGAGTGGAAGGAGAAGGGCTGCACAAGCTAGGTTATATTCTAAGAGACGTGAGCAAGAAAGAGGGAGGAGCCATGTACGCCGATGACACAGCAGGATGGGACACAAGAATCA-CACTAGAAGACCTAAAAAATGAAGAAA	AAGGCAAGTGTGAGATATGTGTCTATAATACCATGGGCAAAAAGGAAAAAAAAACCGGGGGTTGCTGGAGAAGCTAAGGGGTCGCGCACGATTTGGTACATGAGGCTAGGCTGCAGGTTCCTAGAATTTGAGGCTCTTGGCTTCCTCAACGCTGACCACTGGGTTAGTCGCGAGAACTTACCGGGAGGAGTGGGGGGAGTTGGGGTCAACTACTTTGGAAATTATTTGAAAGACATC-GCAAAAAA-AGGGAAAATTTTTATTCGCCGATCACATTGCTGGATGGGACACTCGTATTAGCTCT-GAAGATCTGGAAGACGAAGAAA
KY586649.1 Dengue virus isolate Ser2_Thailand_Bangkok_Seq59 polyprotein gene, complete cds	326	216	5.83e-10	8804	9127	ref|NW_021837045.1|	135124309	135123987	AAGGAAAGTGTGAGACATGTGTGTACAACATGATGGGAAAAAGAGAAAAGAAGCTAGGGGAATTCGGCA-AGGCAAAAGGCAGCAGAGCCATATGGTACATGTGGCTTGGAGCTCGCTTCCTGGAGTTTGAAGCTCTAGGATTCCTAAATGAAGATCACTGGTTCTCTAGAGAGAACTCCCTGAGTGGAGTGGAAGGAGAAGGGCTGCACAAGCTAGGTTATATTCTAAGAGACGTGAGCAAGAAAGAGGGAGGAGCCATGTACGCCGACGACACAGCAGGATGGGACACAAGAATCA-CACTAGAAGACCTAAAAAATGAAGAAA	AAGGCAAGTGTGAGATATGTGTCTATAATACCATGGGCAAAAAGGAAAAAAAAACCGGGGGTTGCTGGAGAAGCTAAGGGGTCGCGCACGATTTGGTACATGAGGCTAGGCTGCAGGTTCCTAGAATTTGAGGCTCTTGGCTTCCTCAACGCTGACCACTGGGTTAGTCGCGAGAACTTACCGGGAGGAGTGGGGGGAGTTGGGGTCAACTACTTTGGAAATTATTTGAAAGACATC-GCAAAAAA-AGGGAAAATTTTTATTCGCCGATCACATTGCTGGATGGGACACTCGTATTAGCTCT-GAAGATCTGGAAGACGAAGAAA
KY586663.1 Dengue virus isolate Ser2_Thailand_Bangkok_Seq73 polyprotein gene, complete cds	326	214	3.02e-07	8804	9127	ref|NW_021837045.1|	135124309	135123987	AAGGAAAGTGTGAGACATGTGTGTACAACATGATGGGAAAAAGAGAAAAGAAGCTAGGGGAATTCGGCA-AGGCAAAAGGCAGCAGAGCCATATGGTACATGTGGCTTGGAGCTCGCTTCCTGGAGTTTGAAGCCCTAGGATTCCTAAATGAAGATCACTGGTTCTCCAGAGAGAACTCCCTGAGTGGAGTGGAAGGAGAAGGGCTGCACAAGCTAGGTTACATTCTAAGAGACGTGAGCAAGAAAGAGGGAGGAGCCATGTACGCCGATGACACAGCAGGATGGGACACAAGAATCA-CACTAGAAGACCTAAAAAATGAAGAAA	AAGGCAAGTGTGAGATATGTGTCTATAATACCATGGGCAAAAAGGAAAAAAAAACCGGGGGTTGCTGGAGAAGCTAAGGGGTCGCGCACGATTTGGTACATGAGGCTAGGCTGCAGGTTCCTAGAATTTGAGGCTCTTGGCTTCCTCAACGCTGACCACTGGGTTAGTCGCGAGAACTTACCGGGAGGAGTGGGGGGAGTTGGGGTCAACTACTTTGGAAATTATTTGAAAGACATC-GCAAAAAA-AGGGAAAATTTTTATTCGCCGATCACATTGCTGGATGGGACACTCGTATTAGCTCT-GAAGATCTGGAAGACGAAGAAA
KY586664.1 Dengue virus isolate Ser2_Thailand_Bangkok_Seq74 polyprotein gene, complete cds	326	215	2.48e-08	8804	9127	ref|NW_021837045.1|	135124309	135123987	AAGGAAAGTGTGAGACATGTGTGTACAACATGATGGGAAAAAGAGAAAAGAAGCTAGGGGAATTCGGCA-AGGCAAAAGGCAGCAGAGCCATATGGTACATGTGGCTTGGAGCTCGCTTCCTGGAGTTTGAAGCCCTAGGATTCCTAAATGAAGATCACTGGTTCTCCAGAGAGAACTCCCTGAGTGGAGTGGAAGGAGAAGGGCTGCACAAGCTTGGTTACATTCTAAGAGACGTGAGCAAGAAAGAGGGAGGAGCCATGTACGCCGATGACACAGCAGGATGGGACACAAGAATCA-CACTAGAAGACCTAAAAAATGAAGAAA	AAGGCAAGTGTGAGATATGTGTCTATAATACCATGGGCAAAAAGGAAAAAAAAACCGGGGGTTGCTGGAGAAGCTAAGGGGTCGCGCACGATTTGGTACATGAGGCTAGGCTGCAGGTTCCTAGAATTTGAGGCTCTTGGCTTCCTCAACGCTGACCACTGGGTTAGTCGCGAGAACTTACCGGGAGGAGTGGGGGGAGTTGGGGTCAACTACTTTGGAAATTATTTGAAAGACATC-GCAAAAAA-AGGGAAAATTTTTATTCGCCGATCACATTGCTGGATGGGACACTCGTATTAGCTCT-GAAGATCTGGAAGACGAAGAAA
KY586668.1 Dengue virus isolate Ser2_Thailand_nonBKK_Seq46 polyprotein gene, partial cds	356	234	5.83e-10	8774	9127	ref|NW_021837045.1|	135124339	135123987	TGGTTGATAAGGAAAGGAATCTCCATCTTGAAGGAAAGTGTGAGACATGCGTGTACAACATGATGGG-AAAAAGAGAAAAGAAGCTGGGGGAATTCGGCAAGGCAAAAGGCAGCAGAGCCATATGGTACATGTGGCTTGGAGCCCGCTTCCTGGAGTTTGAAGCCCTAGGATTCCTAAATGAAGATCACTGGTTCTCCAGAGAGAACTCCCTGAGCGGAGTGGAAGGAGAAGGGCTGCACAAGCTAGGTTACATTCTAAGAGACGTGAGCAAAAAAGAGGGAGGAGCCATGTATGCCGATGACACAGCAGGATGGGACACAAGAATCA-CACTAGAAGACCTAAAAAATGAAGAAA	TGGTTGGTAGAGAACGTCACCTTCACCTACAAGGCAAGTGTGAGATATGTGTCTATAATACCATGGGCAAAAAGGAAAAAAAAACCGGGGGTTGCTGGAGAAGCTAAGGGGTCGCGCACGATTTGGTACATGAGGCTAGGCTGCAGGTTCCTAGAATTTGAGGCTCTTGGCTTCCTCAACGCTGACCACTGGGTTAGTCGCGAGAACTTACCGGGAGGAGTGGGGGGAGTTGGGGTCAACTACTTTGGAAATTATTTGAAAGACATC-GCAAAAAA-AGGGAAAATTTTTATTCGCCGATCACATTGCTGGATGGGACACTCGTATTAGCTCT-GAAGATCTGGAAGACGAAGAAA
KY586669.1 Dengue virus isolate Ser2_Thailand_Bangkok_Seq77 polyprotein gene, partial cds	326	216	5.83e-10	8804	9127	ref|NW_021837045.1|	135124309	135123987	AAGGAAAGTGTGAGACATGCGTGTACAACATGATGGG-AAAAAGAGAAAAGAAGCTGGGGGAATTCGGCAAGGCAAAAGGCAGCAGAGCCATATGGTACATGTGGCTTGGAGCCCGCTTCCTGGAGTTTGAAGCCCTAGGATTCCTAAATGAAGATCACTGGTTCTCTAGAGAGAACTCCCTGAGCGGAGTGGAAGGAGAAGGGCTGCACAAGCTAGGTTACATTCTAAGAGACGTGAGCAAAAAAGAGGGAGGAGCCATGTATGCCGATGACACAGCAGGATGGGACACAAGAATCA-CACTAGAAGACCTAAAAAATGAAGAAA	AAGGCAAGTGTGAGATATGTGTCTATAATACCATGGGCAAAAAGGAAAAAAAAACCGGGGGTTGCTGGAGAAGCTAAGGGGTCGCGCACGATTTGGTACATGAGGCTAGGCTGCAGGTTCCTAGAATTTGAGGCTCTTGGCTTCCTCAACGCTGACCACTGGGTTAGTCGCGAGAACTTACCGGGAGGAGTGGGGGGAGTTGGGGTCAACTACTTTGGAAATTATTTGAAAGACATC-GCAAAAAA-AGGGAAAATTTTTATTCGCCGATCACATTGCTGGATGGGACACTCGTATTAGCTCT-GAAGATCTGGAAGACGAAGAAA
KY586670.1 Dengue virus isolate Ser2_Thailand_Bangkok_Seq78 polyprotein gene, partial cds	325	214	5.83e-10	8804	9127	ref|NW_021837045.1|	135124309	135123987	AAGGAAAGTGTGAGACATGTGTGTACAACATGATGGG-AAAAAGAGAAAAGAAGCTGGGGGAATTCGGCAAGGCAAAAGGCAGCAGAGCCATATGGTACATGTGGCTTGGAGCCCGCTTCCTGGAGTTTGAAGCCCTAGGATTCCTAAATGAAGATCACTGGTTCTCCAGAGAGAACTCCCTGAGCGGAGTGGAAGGAGAAGGGCTGCACAAGCTAGGTTACATTCTAAGAGACGTGAGCAAAAAAGAGGGAGGAGCCATGTATGCCGATGACACAGCAGGATGGGACACAAGAATCACATTAGAAGACCTAAAAAATGAAGAAA	AAGGCAAGTGTGAGATATGTGTCTATAATACCATGGGCAAAAAGGAAAAAAAAACCGGGGGTTGCTGGAGAAGCTAAGGGGTCGCGCACGATTTGGTACATGAGGCTAGGCTGCAGGTTCCTAGAATTTGAGGCTCTTGGCTTCCTCAACGCTGACCACTGGGTTAGTCGCGAGAACTTACCGGGAGGAGTGGGGGGAGTTGGGGTCAACTACTTTGGAAATTATTTGAAAGACATC-GCAAAAAA-AGGGAAAATTTTTATTCGCCGATCACATTGCTGGATGGGACACTCGTATTAGCTCTGAAGATCTGGAAGACGAAGAAA
KY586671.1 Dengue virus isolate Ser2_Thailand_Bangkok_Seq79 polyprotein gene, partial cds	326	213	1.28e-05	8804	9127	ref|NW_021837045.1|	135124309	135123987	AAGGAAAGTGTGAGACATGTGTGTACAACATGATGGG-AAAAAGAGAAAAGAAGCTGGGGGAATTCGGCAAGGCAAAAGGCAGCAGAGCCATATGGTACATGTGGCTTGGAGCCCGCTTCCTGGAGTTTGAAGCCTTAGGATTCTTAAATGAAGATCACTGGTTCTCCAGAGAGAACTCCCTGAGCGGGGTGGAAGGAGAAGGGCTGCACAAGCTAGGTTACATTCTAAGAGACGTGAGCAAAAAAGAGGGAGGAGCCATGTATGCCGATGACACAGCAGGATGGGACACAAGAATCA-CACTAGAAGACCTAAAAAATGAAGAAA	AAGGCAAGTGTGAGATATGTGTCTATAATACCATGGGCAAAAAGGAAAAAAAAACCGGGGGTTGCTGGAGAAGCTAAGGGGTCGCGCACGATTTGGTACATGAGGCTAGGCTGCAGGTTCCTAGAATTTGAGGCTCTTGGCTTCCTCAACGCTGACCACTGGGTTAGTCGCGAGAACTTACCGGGAGGAGTGGGGGGAGTTGGGGTCAACTACTTTGGAAATTATTTGAAAGACATC-GCAAAAAA-AGGGAAAATTTTTATTCGCCGATCACATTGCTGGATGGGACACTCGTATTAGCTCT-GAAGATCTGGAAGACGAAGAAA
KY586672.1 Dengue virus isolate Ser2_Thailand_Bangkok_Seq80 polyprotein gene, complete cds	326	213	1.28e-05	8804	9127	ref|NW_021837045.1|	135124309	135123987	AAGGAAAGTGTGAGACATGTGTGTACAACATGATGGG-AAAAAGAGAAAAGAAGCTGGGGGAATTCGGCAAGGCAAAAGGCAGCAGAGCCATATGGTACATGTGGCTTGGAGCCCGCTTCCTGGAGTTTGAAGCCTTAGGATTCTTAAATGAAGATCACTGGTTCTCCAGAGAGAACTCCCTGAGCGGGGTGGAAGGAGAAGGGCTGCACAAGCTAGGTTACATTCTAAGAGACGTGAGCAAAAAAGAGGGAGGAGCCATGTATGCCGATGACACAGCAGGATGGGACACAAGAATCA-CACTAGAAGACCTAAAAAATGAAGAAA	AAGGCAAGTGTGAGATATGTGTCTATAATACCATGGGCAAAAAGGAAAAAAAAACCGGGGGTTGCTGGAGAAGCTAAGGGGTCGCGCACGATTTGGTACATGAGGCTAGGCTGCAGGTTCCTAGAATTTGAGGCTCTTGGCTTCCTCAACGCTGACCACTGGGTTAGTCGCGAGAACTTACCGGGAGGAGTGGGGGGAGTTGGGGTCAACTACTTTGGAAATTATTTGAAAGACATC-GCAAAAAA-AGGGAAAATTTTTATTCGCCGATCACATTGCTGGATGGGACACTCGTATTAGCTCT-GAAGATCTGGAAGACGAAGAAA
KY586685.1 Dengue virus isolate Ser2_Thailand_Bangkok_Seq91 polyprotein gene, partial cds	365	235	3.68e-06	8764	9127	ref|NW_021837045.1|	135124349	135123987	TTCTGGGAGCTGGTTGACAAGGAAAGGAAGCTCCATCTTGAAGGAAAGTGTGAAACATGTGTGTACAACATGATGGG-AAAAAGAGAAAAGAAGCTAGGGGAATTTGGCAAGGCAAAAGGCAGCAGAGCCATATGGTACATGTGGCTTGGAGCTCGCTTTCTGGAGTTTGAAGCCCTAGGATTCCTAAATGAAGATCACTGGTTCTCCAGAGAGAACTCCCTGAGTGGAGTGGAAGGAGAAGGGCTGTACAAGCTAGGTTACATTCTAAGAGACGTGAGCAAGAAAGAGGGAGGAGCCATGTATGCCGATGACACAGCAGGATGGGACACAAGAATCACATTAGAAGACCTAAAAAATGAAGAAA	TTCTGGAATTTGGTTGGTAGAGAACGTCACCTTCACCTACAAGGCAAGTGTGAGATATGTGTCTATAATACCATGGGCAAAAAGGAAAAAAAAACCGGGGGTTGCTGGAGAAGCTAAGGGGTCGCGCACGATTTGGTACATGAGGCTAGGCTGCAGGTTCCTAGAATTTGAGGCTCTTGGCTTCCTCAACGCTGACCACTGGGTTAGTCGCGAGAACTTACCGGGAGGAGTGGGGGGAGTTGGGGTCAACTACTTTGGAAATTATTTGAAAGACATC-GCAAAAAA-AGGGAAAATTTTTATTCGCCGATCACATTGCTGGATGGGACACTCGTATTAGCTCTGAAGATCTGGAAGACGAAGAAA
KY586686.1 Dengue virus isolate Ser2_Thailand_Bangkok_Seq92 polyprotein gene, partial cds	365	235	3.68e-06	8764	9127	ref|NW_021837045.1|	135124349	135123987	TTCTGGGAGCTGGTTGACAAGGAAAGGAAGCTCCATCTTGAAGGAAAGTGTGAAACATGTGTGTACAACATGATGGG-AAAAAGAGAAAAGAAGCTAGGGGAATTTGGCAAGGCAAAAGGCAGCAGAGCCATATGGTACATGTGGCTTGGAGCTCGCTTTCTGGAGTTTGAAGCCCTAGGATTCCTAAATGAAGATCACTGGTTCTCCAGAGAGAACTCCCTGAGTGGAGTGGAAGGAGAAGGGCTGTACAAGCTAGGTTACATTCTAAGAGACGTGAGCAAGAAAGAGGGAGGAGCCATGTATGCCGATGACACAGCAGGATGGGACACAAGAATCACATTAGAAGACCTAAAAAATGAAGAAA	TTCTGGAATTTGGTTGGTAGAGAACGTCACCTTCACCTACAAGGCAAGTGTGAGATATGTGTCTATAATACCATGGGCAAAAAGGAAAAAAAAACCGGGGGTTGCTGGAGAAGCTAAGGGGTCGCGCACGATTTGGTACATGAGGCTAGGCTGCAGGTTCCTAGAATTTGAGGCTCTTGGCTTCCTCAACGCTGACCACTGGGTTAGTCGCGAGAACTTACCGGGAGGAGTGGGGGGAGTTGGGGTCAACTACTTTGGAAATTATTTGAAAGACATC-GCAAAAAA-AGGGAAAATTTTTATTCGCCGATCACATTGCTGGATGGGACACTCGTATTAGCTCTGAAGATCTGGAAGACGAAGAAA
KY586689.1 Dengue virus isolate Ser2_Thailand_Bangkok_Seq95 polyprotein gene, complete cds	326	214	3.02e-07	8804	9127	ref|NW_021837045.1|	135124309	135123987	AAGGAAAGTGTGAAACATGTGTGTACAACATGATGGGAAAAAGAGAAAAGAAGCTAGGGGAATTCGGCA-AGGCAAAAGGCAGCAGAGCCATATGGTACATGTGGCTTGGAGCTCGCTTCCTGGAGTTTGAAGCCCTAGGATTCCTAAATGAAGATCACTGGTTCTCTAGAGAGAACTCCCTGAGCGGAGTGGAAGGAGAAGGGCTGCACAAGTTAGGTTACATTCTAAGAGACGTGAGCAAGAAAGAGGGAGGAGCCATGTATGCCGATGACACAGCAGGATGGGACACAAGAATCA-CACTAGAAGACCTAAAAAATGAAGAAA	AAGGCAAGTGTGAGATATGTGTCTATAATACCATGGGCAAAAAGGAAAAAAAAACCGGGGGTTGCTGGAGAAGCTAAGGGGTCGCGCACGATTTGGTACATGAGGCTAGGCTGCAGGTTCCTAGAATTTGAGGCTCTTGGCTTCCTCAACGCTGACCACTGGGTTAGTCGCGAGAACTTACCGGGAGGAGTGGGGGGAGTTGGGGTCAACTACTTTGGAAATTATTTGAAAGACATC-GCAAAAAA-AGGGAAAATTTTTATTCGCCGATCACATTGCTGGATGGGACACTCGTATTAGCTCT-GAAGATCTGGAAGACGAAGAAA
KY586695.1 Dengue virus isolate Ser2_Thailand_nonBKK_Seq50 polyprotein gene, partial cds	336	221	2.48e-08	8794	9127	ref|NW_021837045.1|	135124319	135123987	CTTCATCTTGAAGGAAAGTGTGAAACATGTGTGTACAACATGATGGGAAAAAGAGAAAAGAAGCTAGGGGAATTCGGCA-AGGCAAAAGGCAGCAGAGCCATATGGTACATGTGGCTTGGAGCTCGCTTCCTGGAGTTTGAAGCCCTAGGATTCCTAAATGAAGATCACTGGTTCTCCAGAGAGAACTCCCTGAGTGGAGTGGAAGGAGAAGGGCTGCACAAGCTAGGTTACATTCTGAGAGACGTGAGCAAGAAAGAGGGAGGAGCCATGTATGCCGATGACACAGCAGGATGGGACACAAGAATTA-CACTAGAAGACCTAAAAAATGAAGAAA	CTTCACCTACAAGGCAAGTGTGAGATATGTGTCTATAATACCATGGGCAAAAAGGAAAAAAAAACCGGGGGTTGCTGGAGAAGCTAAGGGGTCGCGCACGATTTGGTACATGAGGCTAGGCTGCAGGTTCCTAGAATTTGAGGCTCTTGGCTTCCTCAACGCTGACCACTGGGTTAGTCGCGAGAACTTACCGGGAGGAGTGGGGGGAGTTGGGGTCAACTACTTTGGAAATTATTTGAAAGACATC-GCAAAAAA-AGGGAAAATTTTTATTCGCCGATCACATTGCTGGATGGGACACTCGTATTAGCTCT-GAAGATCTGGAAGACGAAGAAA
KY586696.1 Dengue virus isolate Ser2_Thailand_Bangkok_Seq100 polyprotein gene, partial cds	336	221	2.48e-08	8794	9127	ref|NW_021837045.1|	135124319	135123987	CTTCATCTTGAAGGAAAGTGTGAAACATGTGTGTACAACATGATGGGAAAAAGAGAAAAGAAGCTAGGGGAATTCGGCA-AGGCAAAAGGCAGCAGAGCCATATGGTACATGTGGCTTGGAGCTCGCTTCCTGGAGTTTGAAGCCCTAGGATTCCTAAATGAAGATCACTGGTTCTCCAGAGAGAACTCCCTGAGTGGAGTGGAAGGAGAAGGGCTGCACAAGCTAGGTTACATTCTGAGAGACGTGAGCAAGAAAGAGGGAGGAGCCATGTATGCCGATGACACAGCAGGATGGGACACAAGAATTA-CACTAGAAGACCTAAAAAATGAAGAAA	CTTCACCTACAAGGCAAGTGTGAGATATGTGTCTATAATACCATGGGCAAAAAGGAAAAAAAAACCGGGGGTTGCTGGAGAAGCTAAGGGGTCGCGCACGATTTGGTACATGAGGCTAGGCTGCAGGTTCCTAGAATTTGAGGCTCTTGGCTTCCTCAACGCTGACCACTGGGTTAGTCGCGAGAACTTACCGGGAGGAGTGGGGGGAGTTGGGGTCAACTACTTTGGAAATTATTTGAAAGACATC-GCAAAAAA-AGGGAAAATTTTTATTCGCCGATCACATTGCTGGATGGGACACTCGTATTAGCTCT-GAAGATCTGGAAGACGAAGAAA
KY586697.1 Dengue virus isolate Ser2_Thailand_Bangkok_Seq101 polyprotein gene, partial cds	336	221	2.48e-08	8794	9127	ref|NW_021837045.1|	135124319	135123987	CTTCATCTTAAAGGAAAGTGTGAAACATGTGTGTACAACATGATGGGAAAAAGAGAAAAGAAGCTAGGGGAATTCGGCA-AGGCAAAAGGCAGCAGAGCCATATGGTACATGTGGCTTGGAGCTCGCTTCCTGGAGTTTGAAGCCCTAGGATTCCTAAATGAAGATCACTGGTTCTCCAGAGAGAACTCCCTGAGTGGAGTGGAAGGAGAAGGGCTGCACAAGCTAGGTTACATTCTGAGAGACGTGAGCAAGAAAGAGGGAGGAGCCATGTATGCCGATGACACAGCAGGATGGGACACAAGAATTA-CACTAGAAGACCTAAAAAATGAAGAAA	CTTCACCTACAAGGCAAGTGTGAGATATGTGTCTATAATACCATGGGCAAAAAGGAAAAAAAAACCGGGGGTTGCTGGAGAAGCTAAGGGGTCGCGCACGATTTGGTACATGAGGCTAGGCTGCAGGTTCCTAGAATTTGAGGCTCTTGGCTTCCTCAACGCTGACCACTGGGTTAGTCGCGAGAACTTACCGGGAGGAGTGGGGGGAGTTGGGGTCAACTACTTTGGAAATTATTTGAAAGACATC-GCAAAAAA-AGGGAAAATTTTTATTCGCCGATCACATTGCTGGATGGGACACTCGTATTAGCTCT-GAAGATCTGGAAGACGAAGAAA
KY586698.1 Dengue virus isolate Ser2_Thailand_Bangkok_Seq102 polyprotein gene, partial cds	336	221	2.48e-08	8794	9127	ref|NW_021837045.1|	135124319	135123987	CTTCATCTTAAAGGAAAGTGTGAAACATGTGTGTACAACATGATGGGAAAAAGAGAAAAGAAGCTAGGGGAATTCGGCA-AGGCAAAAGGCAGCAGAGCCATATGGTACATGTGGCTTGGAGCTCGCTTCCTGGAGTTTGAAGCCCTAGGATTCCTAAATGAAGATCACTGGTTCTCCAGAGAGAACTCCCTGAGTGGAGTGGAAGGAGAAGGGCTGCACAAGCTAGGTTACATTCTGAGAGACGTGAGCAAGAAAGAGGGAGGAGCCATGTATGCCGATGACACAGCAGGATGGGACACAAGAATTA-CACTAGAAGACCTAAAAAATGAAGAAA	CTTCACCTACAAGGCAAGTGTGAGATATGTGTCTATAATACCATGGGCAAAAAGGAAAAAAAAACCGGGGGTTGCTGGAGAAGCTAAGGGGTCGCGCACGATTTGGTACATGAGGCTAGGCTGCAGGTTCCTAGAATTTGAGGCTCTTGGCTTCCTCAACGCTGACCACTGGGTTAGTCGCGAGAACTTACCGGGAGGAGTGGGGGGAGTTGGGGTCAACTACTTTGGAAATTATTTGAAAGACATC-GCAAAAAA-AGGGAAAATTTTTATTCGCCGATCACATTGCTGGATGGGACACTCGTATTAGCTCT-GAAGATCTGGAAGACGAAGAAA
KY849760.1 Dengue virus 2 isolate LNT1266 polyprotein gene, complete cds	335	220	6.12e-10	8866	9199	ref|NW_021837045.1|	135124319	135123987	CTTCATCTTGAAGGAAAGTGTGAGACATGTGTATACAACATGATGGG-AAAAAGAGAAAAGAAGCTAGGGGAATTTGGCAAGGCAAAAGGCAGCAGAGCCATATGGTACATGTGGCTTGGAGCTCGCTTCCTGGAGTTTGAAGCCCTGGGATTCCTAAATGAAGATCACTGGTTCTCTAGAGAGAACTCCCTGAGTGGAGTGGAAGGAGAAGGGCTGCACAAGCTAGGTTACATTCTAAGAGACGTGAGCAAGAAAGAGGGAGGAGCCATGTACGCCGACGACACAGCAGGATGGGACACAAGAATCACATTAGAAGACCTAAAAAATGAAGAAA	CTTCACCTACAAGGCAAGTGTGAGATATGTGTCTATAATACCATGGGCAAAAAGGAAAAAAAAACCGGGGGTTGCTGGAGAAGCTAAGGGGTCGCGCACGATTTGGTACATGAGGCTAGGCTGCAGGTTCCTAGAATTTGAGGCTCTTGGCTTCCTCAACGCTGACCACTGGGTTAGTCGCGAGAACTTACCGGGAGGAGTGGGGGGAGTTGGGGTCAACTACTTTGGAAATTATTTGAAAGACATC-GCAAAAAA-AGGGAAAATTTTTATTCGCCGATCACATTGCTGGATGGGACACTCGTATTAGCTCTGAAGATCTGGAAGACGAAGAAA
M29095.1 Dengue virus type 2 complete genome	328	216	4.73e-05	8900	9223	ref|NW_021837045.1|	135124309	135123987	AAGGAAAGTGTGAAACATGTGTGTATAACATGATGGGAAAAA--GAGAGAAGAAGCTAGGGGAGTTCGGCAAGGCAAAAGGCAGCAGAGCCATATGGTACATGTGGCTTGGA-GCACGCTTCTTAGAGTTTGAAGCCCTAGGATTCTTGAATGAAGATCACTGGTTCTCCAGAGAGAACTCCTTGAGTGGAGTGGAAGGAGAAGGGCTGCACAAGCTAGGTTACATTTTAAGAGACGTGAGCAAGAAAGAGGGAGGAGCAATGTATGCCGATGACACCGCAGGATGGGACACAAGAATCA-CACTAGAAGACCTAAAAAATGAAGAAA	AAGGCAAGTGTGAGATATGTGTCTATAATACCATGGGCAAAAAGGAAAAAAAAACCGGGGGTTGCTGGAGAAGCTAAGGGGTCGCGCA-CGATTTGGTACATGAGGCTAGGCTGCAGG-TTCCTAGAATTTGAGGCTCTTGGCTTCCTCAACGCTGACCACTGGGTTAGTCGCGAGAACTTACCGGGAGGAGTGGGGGGAGTTGGGGTCAACTACTTTGGAAATTATTTGAAAGACATC-GCAAAAAA-AGGGAAAATTTTTATTCGCCGATCACATTGCTGGATGGGACACTCGTATTAGCTCT-GAAGATCTGGAAGACGAAGAAA
MF156246.1 Dengue virus 2 isolate XSBN14 polyprotein mRNA, complete cds	368	241	3.02e-07	8763	9127	ref|NW_021837045.1|	135124350	135123987	ATTTTGGGAACTGGTTGACAAGGAAAGGAATCTCCATCTTGAAGGAAAGTGTGAGACATGTGTGTACAACATGATGGGAAAGAGAGAGAAGAAGATAGGAGAATTCGGCA-AAGCAAAAGGCAGCAGAGCCATATGGTACATGTGGCTTGGA-GCACGCTTCTTAGAATTTGAAGCCCTGGGATTCCTGAATGAAGATCACTGGTTTTCCAGAGAGAACTCTTTGAGCGGAGTGGAAGGGGAAGGGCTGCACAAGCTAGGTTACATTTTAAGAGACGTGAGCAAGAAAGAGGGAGGAGCAATGTATGCCGATGACACCGCAGGATGGGACACAAGAATCA-CACTAGAAGACCTAAAAAATGAAGAAA	ATTCTGGAATTTGGTTGGTAGAGAACGTCACCTTCACCTACAAGGCAAGTGTGAGATATGTGTCTATAATACCATGGGCAAAAAGGAAAAAAAAACCGGGGGTTGCTGGAGAAGCTAAGGGGTCGCGCACGATTTGGTACATGAGGCTAGGCTGCAGG-TTCCTAGAATTTGAGGCTCTTGGCTTCCTCAACGCTGACCACTGGGTTAGTCGCGAGAACTTACCGGGAGGAGTGGGGGGAGTTGGGGTCAACTACTTTGGAAATTATTTGAAAGACATC-GCAAAAAA-AGGGAAAATTTTTATTCGCCGATCACATTGCTGGATGGGACACTCGTATTAGCTCT-GAAGATCTGGAAGACGAAGAAA
MG560143.1 Dengue virus 2 strain UoH_58620, complete genome	366	237	9.12e-08	8859	9223	ref|NW_021837045.1|	135124350	135123987	ATTTTGGGAACTGGTTGACAAGGAAAGGAATCTCCATCTTGAAGGAAAGTGTGAGACATGTGTGTACAACATGATGGGAAAGAGAGAGAAGAAGCTAGGGGAATTCGGCA-AAGCAAAAGGCAGCAGAGCCATATGGTACATGTGGCTTGGAGCGCGCTTCTTAGAGTTTGAAGCCCTGGGATTCTTGAATGAAGATCACTGGTTTTCCAGAGAGAACTCCCTGAGTGGAGTGGAAGGAGAAGGGCTGCACAAACTGGGTTACATTCTAAGAGACGTGAGCAAAAAAGAAGGAGGAGCTATGTACGCCGACGACACTGCAGGATGGGACACAAGAATCACACTTGAGGATCTAAAAAATGAAGAAA	ATTCTGGAATTTGGTTGGTAGAGAACGTCACCTTCACCTACAAGGCAAGTGTGAGATATGTGTCTATAATACCATGGGCAAAAAGGAAAAAAAAACCGGGGGTTGCTGGAGAAGCTAAGGGGTCGCGCACGATTTGGTACATGAGGCTAGGCTGCAGGTTCCTAGAATTTGAGGCTCTTGGCTTCCTCAACGCTGACCACTGGGTTAGTCGCGAGAACTTACCGGGAGGAGTGGGGGGAGTTGGGGTCAACTACTTTGGAAATTATTTGAAAGACATC-GCAAAAAA-AGGGAAAATTTTTATTCGCCGATCACATTGCTGGATGGGACACTCGTATTAGCTCTGAAGATCTGGAAGACGAAGAAA
MG721056.1 Dengue virus 2 isolate R1_J30_DENV2, complete genome	366	237	9.12e-08	8859	9223	ref|NW_021837045.1|	135124350	135123987	ATTTTGGGAACTGGTTGACAAGGAAAGGAATCTCCATCTTGAAGGAAAGTGTGAGACATGTGTGTACAACATGATGGGAAAGAGAGAGAAGAAGCTAGGGGAATTCGGCA-AAGCAAAAGGCAGCAGAGCCATATGGTACATGTGGCTTGGAGCGCGCTTCTTAGAGTTTGAAGCCCTGGGATTCTTGAATGAAGATCACTGGTTTTCCAGAGAGAACTCCCTGAGTGGAGTGGAAGGAGAAGGGCTGCACAAACTGGGTTACATTCTAAGAGACGTGAGCAAAAAAGAAGGAGGAGCTATGTACGCCGACGACACTGCAGGATGGGACACAAGAATCACACTTGAGGATCTAAAAAATGAAGAAA	ATTCTGGAATTTGGTTGGTAGAGAACGTCACCTTCACCTACAAGGCAAGTGTGAGATATGTGTCTATAATACCATGGGCAAAAAGGAAAAAAAAACCGGGGGTTGCTGGAGAAGCTAAGGGGTCGCGCACGATTTGGTACATGAGGCTAGGCTGCAGGTTCCTAGAATTTGAGGCTCTTGGCTTCCTCAACGCTGACCACTGGGTTAGTCGCGAGAACTTACCGGGAGGAGTGGGGGGAGTTGGGGTCAACTACTTTGGAAATTATTTGAAAGACATC-GCAAAAAA-AGGGAAAATTTTTATTCGCCGATCACATTGCTGGATGGGACACTCGTATTAGCTCTGAAGATCTGGAAGACGAAGAAA
MH613984.1 Dengue virus 2 isolate C6L_48h, complete genome	328	216	4.73e-05	8900	9223	ref|NW_021837045.1|	135124309	135123987	AAGGAAAGTGTGAAACATGTGTGTATAACATGATGGGAAAAA--GAGAGAAGAAGCTAGGGGAGTTCGGCAAGGCAAAAGGCAGCAGAGCCATATGGTACATGTGGCTTGGA-GCACGCTTCTTAGAGTTTGAAGCCCTAGGATTCTTGAATGAAGATCACTGGTTCTCCAGAGAGAACTCCTTGAGTGGAGTGGAAGGAGAAGGGCTGCACAAGCTAGGTTACATTTTAAGAGACGTGAGCAAGAAAGAGGGAGGAGCAATGTATGCCGATGACACCGCAGGATGGGACACAAGAATCA-CACTAGAAGACCTAAAAAATGAAGAAA	AAGGCAAGTGTGAGATATGTGTCTATAATACCATGGGCAAAAAGGAAAAAAAAACCGGGGGTTGCTGGAGAAGCTAAGGGGTCGCGCA-CGATTTGGTACATGAGGCTAGGCTGCAGG-TTCCTAGAATTTGAGGCTCTTGGCTTCCTCAACGCTGACCACTGGGTTAGTCGCGAGAACTTACCGGGAGGAGTGGGGGGAGTTGGGGTCAACTACTTTGGAAATTATTTGAAAGACATC-GCAAAAAA-AGGGAAAATTTTTATTCGCCGATCACATTGCTGGATGGGACACTCGTATTAGCTCT-GAAGATCTGGAAGACGAAGAAA
MH613985.1 Dengue virus 2 isolate C6L_P30, complete genome	328	216	4.73e-05	8900	9223	ref|NW_021837045.1|	135124309	135123987	AAGGAAAGTGTGAAACATGTGTGTATAACATGATGGGAAAAA--GAGAGAAGAAGCTAGGGGAGTTCGGCAAGGCAAAAGGCAGCAGAGCCATATGGTACATGTGGCTTGGA-GCACGCTTCTTAGAGTTTGAAGCCCTAGGATTCTTGAATGAAGATCACTGGTTCTCCAGAGAGAACTCCTTGAGTGGAGTGGAAGGAGAAGGGCTGCACAAGCTAGGTTACATTTTAAGAGACGTGAGCAAGAAAGAGGGAGGAGCAATGTATGCCGATGACACCGCAGGATGGGACACAAGAATCA-CACTAGAAGACCTAAAAAATGAAGAAA	AAGGCAAGTGTGAGATATGTGTCTATAATACCATGGGCAAAAAGGAAAAAAAAACCGGGGGTTGCTGGAGAAGCTAAGGGGTCGCGCA-CGATTTGGTACATGAGGCTAGGCTGCAGG-TTCCTAGAATTTGAGGCTCTTGGCTTCCTCAACGCTGACCACTGGGTTAGTCGCGAGAACTTACCGGGAGGAGTGGGGGGAGTTGGGGTCAACTACTTTGGAAATTATTTGAAAGACATC-GCAAAAAA-AGGGAAAATTTTTATTCGCCGATCACATTGCTGGATGGGACACTCGTATTAGCTCT-GAAGATCTGGAAGACGAAGAAA
MH613986.1 Dengue virus 2 isolate C6L_P56, complete genome	328	216	4.73e-05	8900	9223	ref|NW_021837045.1|	135124309	135123987	AAGGAAAGTGTGAAACATGTGTGTATAACATGATGGGAAAAA--GAGAGAAGAAGCTAGGGGAGTTCGGCAAGGCAAAAGGCAGCAGAGCCATATGGTACATGTGGCTTGGA-GCACGCTTCTTAGAGTTTGAAGCCCTAGGATTCTTGAATGAAGATCACTGGTTCTCCAGAGAGAACTCCTTGAGTGGAGTGGAAGGAGAAGGGCTGCACAAGCTAGGTTACATTTTAAGAGACGTGAGCAAGAAAGAGGGAGGAGCAATGTATGCCGATGACACAGCAGGATGGGACACAAGAATCA-CACTAGAAGACCTAAAAAATGAAGAAA	AAGGCAAGTGTGAGATATGTGTCTATAATACCATGGGCAAAAAGGAAAAAAAAACCGGGGGTTGCTGGAGAAGCTAAGGGGTCGCGCA-CGATTTGGTACATGAGGCTAGGCTGCAGG-TTCCTAGAATTTGAGGCTCTTGGCTTCCTCAACGCTGACCACTGGGTTAGTCGCGAGAACTTACCGGGAGGAGTGGGGGGAGTTGGGGTCAACTACTTTGGAAATTATTTGAAAGACATC-GCAAAAAA-AGGGAAAATTTTTATTCGCCGATCACATTGCTGGATGGGACACTCGTATTAGCTCT-GAAGATCTGGAAGACGAAGAAA
MK268692.1 Dengue virus 2 isolate DENV-2/TH/1974, complete genome	327	215	1.11e-06	8900	9223	ref|NW_021837045.1|	135124309	135123987	AAGGAAAGTGTGAAACATGTGTGTACAACATGATGGGAAAAAGAGAGAAGAAGCTAGGGGAATTCGGCA--AGGCAAAAGGTAGCAGAGCCATATGGTACATGTGGCTTGGAGCTCGCTTCCTAGAGTTTGAAGCCCTAGGATTCCTAAATGAAGATCACTGGTTCTCCAGAGAGAACTCCCTGAGTGGAGTGGAAGGAGAAGGGCTGCACAAGCTAGGTTACATTCTAAGAGACGTGAGCAAGAAAGAGGGAGGAGCTATGTATGCCGATGACACAGCAGGATGGGACACAAGAATCA-CACTAGAAGACCTAAAAAATGAAGAAA	AAGGCAAGTGTGAGATATGTGTCTATAATACCATGGGCAAAAAGGAAAAAAAAACCGGGGGTTGCTGGAGAAGCTAAGGGGTCGCGCA-CGATTTGGTACATGAGGCTAGGCTGCAGGTTCCTAGAATTTGAGGCTCTTGGCTTCCTCAACGCTGACCACTGGGTTAGTCGCGAGAACTTACCGGGAGGAGTGGGGGGAGTTGGGGTCAACTACTTTGGAAATTATTTGAAAGACATC-GCAAAAAA-AGGGAAAATTTTTATTCGCCGATCACATTGCTGGATGGGACACTCGTATTAGCTCT-GAAGATCTGGAAGACGAAGAAA
MK506264.1 Dengue virus 2 isolate ngc-2007, complete genome	328	216	4.71e-05	8900	9223	ref|NW_021837045.1|	135124309	135123987	AAGGAAAGTGTGAAACATGTGTGTATAACATGATGGGAAAAA--GAGAGAAGAAGCTAGGGGAGTTCGGCAAGGCAAAAGGCAGCAGAGCCATATGGTACATGTGGCTTGGA-GCACGCTTCTTAGAGTTTGAAGCCCTAGGATTCTTGAATGAAGATCACTGGTTCTCCAGAGAGAACTCCTTGAGTGGAGTGGAAGGAGAAGGGCTGCACAAGCTAGGTTACATTTTAAGAGACGTGAGCAAGAAAGAGGGAGGAGCAATGTATGCCGATGACACCGCAGGATGGGACACAAGAATCA-CACTAGAAGACCTAAAAAATGAAGAAA	AAGGCAAGTGTGAGATATGTGTCTATAATACCATGGGCAAAAAGGAAAAAAAAACCGGGGGTTGCTGGAGAAGCTAAGGGGTCGCGCA-CGATTTGGTACATGAGGCTAGGCTGCAGG-TTCCTAGAATTTGAGGCTCTTGGCTTCCTCAACGCTGACCACTGGGTTAGTCGCGAGAACTTACCGGGAGGAGTGGGGGGAGTTGGGGTCAACTACTTTGGAAATTATTTGAAAGACATC-GCAAAAAA-AGGGAAAATTTTTATTCGCCGATCACATTGCTGGATGGGACACTCGTATTAGCTCT-GAAGATCTGGAAGACGAAGAAA
LC410185.1 Dengue virus 2 Th16-035DV2 gene for polyprotein, complete cds	325	215	2.13e-09	8872	9194	ref|NW_021837045.1|	135124309	135123988	AAGGAAAGTGTGAGACATGTGTGTACAACATGATGGG-AAAAAGAGAAAAGAAGCTAGGGGAATTTGGCAAGGCAAAAGGCAGCAGGGCCATATGGTACATGTGGCTTGGAGCTCGCTTCCTGGAGTTTGAAGCCCTAGGATTCCTAAATGAAGATCACTGGTTCTCTAGAGAGAACTCCCTGAGTGGAGTGGAAGGAGAAGGGCTGCACAAGCTAGGTTATATTCTAAGAGACGTGAGCAAGAAAGAGGGAGGAGCCATGTACGCCGACGACACAGCAGGATGGGACACAAGAATCA-CACTAGAAGACCTAAAAAATGAAGAA	AAGGCAAGTGTGAGATATGTGTCTATAATACCATGGGCAAAAAGGAAAAAAAAACCGGGGGTTGCTGGAGAAGCTAAGGGGTCGCGCACGATTTGGTACATGAGGCTAGGCTGCAGGTTCCTAGAATTTGAGGCTCTTGGCTTCCTCAACGCTGACCACTGGGTTAGTCGCGAGAACTTACCGGGAGGAGTGGGGGGAGTTGGGGTCAACTACTTTGGAAATTATTTGAAAGACATC-GCAAAAAA-AGGGAAAATTTTTATTCGCCGATCACATTGCTGGATGGGACACTCGTATTAGCTCT-GAAGATCTGGAAGACGAAGAA
AF311056.1 Deer tick virus strain ctb30 polyprotein gene, complete cds	336	220	1.36e-05	8956	9284	ref|NW_021837045.1|	135124316	135123989	CACCTGAAAGGCCAATGTCGACAT-TGTGTGTACAACATGATGGG-AAAGAGAGAGAAGAAGCTGGGTGAGTTTGGAGTCGCTAAGGGCAGCAGGGCCATCTGGTACATGTGGCTTGGGAGCCGTTTCCTTGAGTTTGAAGTCCTAGGTTTCCTCAACGAAGAACACTGGGCT--TCCAGGGTGGTCAGTGGAGCCGGAGTGGAGGGAACCAGCCTCAACTATCTTGG---TTGGTTGCTCAGGGAGCTTGGAGCAAAAGATGGCGGCAGGTTATACGCCGATGACACTGCTGGATGGGACACCCGAATTACCAACGCAGACTTGGAGGATGAAGA	CACCTACAAGGCAAGTGT-GAGATATGTGTCTATAATACCATGGGCAAAAAGGAAAAAAAAACCGGGGGTTGCTGGAGAAGCTAAGGGGTCGCGCACGATTTGGTACATGAGGCTAGGCTGCAGGTTCCTAGAATTTGAGGCTCTTGGCTTCCTCAACGCTGACCACTGGGTTAGTCGCGAGAACTTACCGGGA--GGAGTGGGGGGAGTTGGGGTCAACTACTTTGGAAATTATTTG---AAAGACATCGCAAAAAAAG--GGAAAATTTTTATTCGCCGATCACATTGCTGGATGGGACACTCGTATTAGCTCTGAAGATCTGGAAGACGAAGA
AB917088.1 Tembusu virus genomic RNA, complete genome, strain: TMUV-YY1Du	365	241	3.48e-13	8951	9311	ref|NW_021837045.1|	135124349	135123990	TTTTGGAGTCTTGTTGACAGAGAGAGAGAACTGCACCTGCAAGGGAAGTGTGAGACCTGCATTTACAATATGATGGGAAAGCGAGAAAAGAAGATGGGAGAGTTCGGGA-AAGCAAAAGGTAGTAGAGCT--ATTTGGTACATGTGGCTCGGGGCCAGATTCCTAGAGTTCGAAGCCTTGGGCTTCTTGAACGAGGATCACTGGATGAGCAGGGAAAACACTAAAGGAGGTGTTGAAGGACTTGGACTCCAAAAATTGGGGTATGTGCTGCGTGACATCTCGGCCAAAGAA-GGAGGACTTATGTACGCAGACGACACGGCTGGATGGGACACTAGAATAACCAAGGCTGATTTGGAAAACGAAG	TTCTGGAATTTGGTTGGTAGAGAACGTCACCTTCACCTACAAGGCAAGTGTGAGATATGTGTCTATAATACCATGGGCAAAAAGGAAAAAAAAACCGGGGGTTGCTGGAGAAGCTAAGGG--GTCGCGCACGATTTGGTACATGAGGCTAGGCTGCAGGTTCCTAGAATTTGAGGCTCTTGGCTTCCTCAACGCTGACCACTGGGTTAGTCGCGAGAACTTACCGGGAGGAGTGGGGGGAGTTGGGGTCAACTACTTTGGAAATTATTTGAAAGACATC---GCAAAAAAAGGGAAAATTTTTATTCGCCGATCACATTGCTGGATGGGACACTCGTATTAGCTCTGAAGATCTGGAAGACGAAG
AB917089.1 Tembusu virus genomic RNA, complete genome, strain: TMUV-WZDu	364	237	2.2e-09	8951	9311	ref|NW_021837045.1|	135124349	135123990	TTTTGGAGTCTTGTTGACAGAGAGAGAGAACTGCACCTGCAAGGGAAGTGTGAGACCTGCATTTACAACATGATGGGAAAGCGAGAAAAGAAGATGGGAGAGTTCGGGA-AAGCAAAAGGTAGTAGAGCT--ATTTGGTACATGTGGCTCGGGGCCAGATTCCTAGAGTTCGAAGCCTTGGGCTTCTTGAACGAGGATCACTGGATGAGCAGGGAAAACACTAAAGGAGGTGTTGAAGGACTTGGACTTCAAAAATTGGGGTATGTGCTGCGTGACATCTCGGTCAAAGAAGGAGGACTTATGTACGCAGACGACACGGCTGGATGGGACACTAGAATAACCAGGGCTGATTTGGAAAACGAAG	TTCTGGAATTTGGTTGGTAGAGAACGTCACCTTCACCTACAAGGCAAGTGTGAGATATGTGTCTATAATACCATGGGCAAAAAGGAAAAAAAAACCGGGGGTTGCTGGAGAAGCTAAGGG--GTCGCGCACGATTTGGTACATGAGGCTAGGCTGCAGGTTCCTAGAATTTGAGGCTCTTGGCTTCCTCAACGCTGACCACTGGGTTAGTCGCGAGAACTTACCGGGAGGAGTGGGGGGAGTTGGGGTCAACTACTTTGGAAATTATTTGAAAGACA--TCGCAAAAAAAGGGAAAATTTTTATTCGCCGATCACATTGCTGGATGGGACACTCGTATTAGCTCTGAAGATCTGGAAGACGAAG
AB917090.1 Tembusu virus genomic RNA, complete genome, strain: TMUV-JSGo	364	238	1.8e-10	8951	9311	ref|NW_021837045.1|	135124349	135123990	TTTTGGAGTCTTGTTGACAGAGAGAGAGAACTGCACCTGCAAGGGAAGTGTGAGACCTGCATTTACAACATGATGGGAAAGCGAGAAAAGAAGATGGGAGAGTTCGGGA-AAGCAAAAGGTAGTAGAGCT--ATTTGGTACATGTGGCTCGGGGCCAGATTCCTAGAGTTCGAAGCCTTGGGCTTCTTGAACGAGGATCACTGGATGAGCAGGGAAAACACTAAAGGAGGTGTTGAAGGACTTGGACTCCAAAAATTGGGGTATGTGCTGCGTGACATTTCGGCCAAAGAAGGAGGACTTATGTACGCAGACGACACGGCTGGATGGGACACTAGAATAACCAAGGCTGATTTGGAAAACGAAG	TTCTGGAATTTGGTTGGTAGAGAACGTCACCTTCACCTACAAGGCAAGTGTGAGATATGTGTCTATAATACCATGGGCAAAAAGGAAAAAAAAACCGGGGGTTGCTGGAGAAGCTAAGGG--GTCGCGCACGATTTGGTACATGAGGCTAGGCTGCAGGTTCCTAGAATTTGAGGCTCTTGGCTTCCTCAACGCTGACCACTGGGTTAGTCGCGAGAACTTACCGGGAGGAGTGGGGGGAGTTGGGGTCAACTACTTTGGAAATTATTTGAAAGACA--TCGCAAAAAAAGGGAAAATTTTTATTCGCCGATCACATTGCTGGATGGGACACTCGTATTAGCTCTGAAGATCTGGAAGACGAAG
AJ242984.1 Modoc virus genomic RNA for polyprotein gene	362	248	1.1e-25	8837	9194	ref|NW_021837045.1|	135124349	135123990	TTCTGGAACATGGTGCAGAAAGAAAGAGATTTACACCTACAAGGGAAATGTGAGATGTGTGTGTACAACCTCATGGG-AAAAAGTGAAAAGAAACCTGGGGATTTTGGAGTTGCCAAGGGGAGCCGTACCATCTGGTACATGTGGCTCGGCAGTAGATTCCTGGAATTTGAAAGTTTTGGATTTCTGAATGAAGAACATTGGGCT--TCACGGGAGTTGAGTGGGGGAGGAGTCGAAGGGATTCCCCTAAATTATTTAGGATACCATCTCAGAGAAATGGCCCAAAAA-CCAGGAGTGCTATATGCTGATGACACAGCTGGATGGGACACCCGCATTACCATGGCAGATCTGGAGGATGAAG	TTCTGGAATTTGGTTGGTAGAGAACGTCACCTTCACCTACAAGGCAAGTGTGAGATATGTGTCTATAATACCATGGGCAAAAAGGAAAAAAAAACCGGGGGTTGCTGGAGAAGCTAAGGGGTCGCGCACGATTTGGTACATGAGGCTAGGCTGCAGGTTCCTAGAATTTGAGGCTCTTGGCTTCCTCAACGCTGACCACTGGGTTAGTCGCGAGAACTTA--CCGGGAGGAGTGGGGGGAGTTGGGGTCAACTACTTTGGAAATTATTTGAAAGACATCGCAAAAAAAGGGAAAATTTTTATTCGCCGATCACATTGCTGGATGGGACACTCGTATTAGCTCTGAAGATCTGGAAGACGAAG
JF270480.1 Tembusu virus isolate YY5, complete genome	365	240	1.48e-11	8951	9311	ref|NW_021837045.1|	135124349	135123990	TTTTGGAGTCTTGTTGACAGAGAGAGAGAACTGCACCTGCAAGGGAAGTGTGAGACCTGCATTTACAACATGATGGGAAAGCGAGAAAAGAAGATGGGAGAGTTCGGGA-AAGCAAAAGGTAGTAGAGCT--ATTTGGTACATGTGGCTCGGGGCCAGATTCCTAGAGTTCGAAGCCTTGGGCTTCTTGAACGAGGATCACTGGATGAGCAGGGAAAACACTAAAGGAGGTGTTGAAGGACTTGGACTCCAAAAATTGGGGTATGTGCTGCGTGACATCTCGGCCAAAGAA-GGAGGACTTATGTACGCAGACGACACGGCTGGATGGGACACTAGAATAACCAAGGCTGATTTGGAAAACGAAG	TTCTGGAATTTGGTTGGTAGAGAACGTCACCTTCACCTACAAGGCAAGTGTGAGATATGTGTCTATAATACCATGGGCAAAAAGGAAAAAAAAACCGGGGGTTGCTGGAGAAGCTAAGGG--GTCGCGCACGATTTGGTACATGAGGCTAGGCTGCAGGTTCCTAGAATTTGAGGCTCTTGGCTTCCTCAACGCTGACCACTGGGTTAGTCGCGAGAACTTACCGGGAGGAGTGGGGGGAGTTGGGGTCAACTACTTTGGAAATTATTTGAAAGACATC---GCAAAAAAAGGGAAAATTTTTATTCGCCGATCACATTGCTGGATGGGACACTCGTATTAGCTCTGAAGATCTGGAAGACGAAG
JF312912.1 Baiyangdian Virus strain BYD-1 polyprotein gene, complete cds	365	240	1.39e-11	8857	9217	ref|NW_021837045.1|	135124349	135123990	TTTTGGAGTCTTGTTGACAGAGAGAGAGAACTGCACCTGCAAGGGAAGTGTGAGACCTGCATTTACAACATGATGGGAAAGCGAGAAAAGAAGATGGGAGAGTTCGGGA-AAGCAAAAGGTAGTAGAGCT--ATTTGGTACATGTGGCTTGGGGCCAGATTCCTAGAGTTCGAAGCCTTGGGCTTCTTGAACGAGGATCACTGGATGAGCAGGGAAAACACTAAAGGAGGTGTTGAAGGACTTGGACTCCAAAAATTGGGGTATGTGCTGCGTGACATCTCGGCCAAAGAA-GGAGGACTTATGTACGCAGACGACACGGCTGGATGGGACACTAGAATAACCAAGGCTGATTTGGAAAACGAAG	TTCTGGAATTTGGTTGGTAGAGAACGTCACCTTCACCTACAAGGCAAGTGTGAGATATGTGTCTATAATACCATGGGCAAAAAGGAAAAAAAAACCGGGGGTTGCTGGAGAAGCTAAGGG--GTCGCGCACGATTTGGTACATGAGGCTAGGCTGCAGGTTCCTAGAATTTGAGGCTCTTGGCTTCCTCAACGCTGACCACTGGGTTAGTCGCGAGAACTTACCGGGAGGAGTGGGGGGAGTTGGGGTCAACTACTTTGGAAATTATTTGAAAGACATC---GCAAAAAAAGGGAAAATTTTTATTCGCCGATCACATTGCTGGATGGGACACTCGTATTAGCTCTGAAGATCTGGAAGACGAAG
JF459991.1 Tembusu virus isolate ZJ-6, complete genome	365	240	1.48e-11	8951	9311	ref|NW_021837045.1|	135124349	135123990	TTTTGGAGTCTTGTTGACAGAGAGAGAGAACTGCACCTGCAAGGGAAGTGTGAGACCTGCATTTACAACATGATGGGAAAGCGAGAAAAGAAGATGGGAGAGTTCGGGA-AAGCAAAAGGTAGTAGAGCT--ATTTGGTACATGTGGCTCGGGGCCAGATTCCTAGAGTTCGAAGCCTTGGGCTTCTTGAACGAGGATCACTGGATGAGCAGGGAAAACACTAAAGGAGGTGTTGAAGGACTTGGACTCCAAAAATTGGGGTATGTGCTGCGTGACATCTCGGCCAAAGAA-GGAGGACTTATGTACGCAGACGACACGGCTGGATGGGACACTAGAATAACCAAGGCTGATTTGGAAAACGAAG	TTCTGGAATTTGGTTGGTAGAGAACGTCACCTTCACCTACAAGGCAAGTGTGAGATATGTGTCTATAATACCATGGGCAAAAAGGAAAAAAAAACCGGGGGTTGCTGGAGAAGCTAAGGG--GTCGCGCACGATTTGGTACATGAGGCTAGGCTGCAGGTTCCTAGAATTTGAGGCTCTTGGCTTCCTCAACGCTGACCACTGGGTTAGTCGCGAGAACTTACCGGGAGGAGTGGGGGGAGTTGGGGTCAACTACTTTGGAAATTATTTGAAAGACATC---GCAAAAAAAGGGAAAATTTTTATTCGCCGATCACATTGCTGGATGGGACACTCGTATTAGCTCTGAAGATCTGGAAGACGAAG
JF895923.2 Tembusu virus strain JS804, complete genome	365	240	1.48e-11	8951	9311	ref|NW_021837045.1|	135124349	135123990	TTTTGGAGTCTTGTTGACAGAGAGAGAGAACTGCACCTGCAAGGGAAGTGTGAGACCTGCATTTACAACATGATGGGAAAGCGAGAAAAGAAGATGGGAGAGTTCGGGA-AAGCAAAAGGTAGTAGAGCT--ATTTGGTACATGTGGCTCGGGGCCAGATTCCTAGAGTTCGAAGCCTTGGGCTTCTTGAACGAGGATCACTGGATGAGCAGGGAAAACACTAAAGGAGGTGTTGAAGGACTTGGACTCCAAAAATTGGGGTATGTGCTGCGTGACATCTCGGCCAAAGAA-GGAGGACTTATGTACGCAGACGACACGGCTGGATGGGACACTAGAATAACCAAGGCTGATTTGGAAAACGAAG	TTCTGGAATTTGGTTGGTAGAGAACGTCACCTTCACCTACAAGGCAAGTGTGAGATATGTGTCTATAATACCATGGGCAAAAAGGAAAAAAAAACCGGGGGTTGCTGGAGAAGCTAAGGG--GTCGCGCACGATTTGGTACATGAGGCTAGGCTGCAGGTTCCTAGAATTTGAGGCTCTTGGCTTCCTCAACGCTGACCACTGGGTTAGTCGCGAGAACTTACCGGGAGGAGTGGGGGGAGTTGGGGTCAACTACTTTGGAAATTATTTGAAAGACATC---GCAAAAAAAGGGAAAATTTTTATTCGCCGATCACATTGCTGGATGGGACACTCGTATTAGCTCTGAAGATCTGGAAGACGAAG
JF926699.2 Layer flavivirus CJD05 polyprotein gene, complete cds	365	242	2.7e-14	8947	9307	ref|NW_021837045.1|	135124349	135123990	TTTTGGAGTCTTGTTGACAGAGAGAGAGAACTGCACCTGCAAGGGAAGTGTGAGACCTGCATTTACAACATGATGGGAAAAAGAGAAAAGAAGATGGGAGAGTTCGGGA-AAGCAAAAGGTAGTAGAGCT--ATTTGGTACATGTGGCTCGGGGCCAGATTCCTAGAGTTCGAAGCCTTGGGCTTCTTGAACGAGGATCACTGGATGAGCAGGGAAAACACTAAAGGAGGTGTCGAAGGACTTGGACTCCAAAAATTGGGGTATGTGCTGCGTGACATCTCGGCCAAAGAA-GGAGGACTTATGTACGCTGATGACACAGCAGGATGGGACACTAGAATAACCAAGGCTGATTTGGAAAACGAAG	TTCTGGAATTTGGTTGGTAGAGAACGTCACCTTCACCTACAAGGCAAGTGTGAGATATGTGTCTATAATACCATGGGCAAAAAGGAAAAAAAAACCGGGGGTTGCTGGAGAAGCTAAGGG--GTCGCGCACGATTTGGTACATGAGGCTAGGCTGCAGGTTCCTAGAATTTGAGGCTCTTGGCTTCCTCAACGCTGACCACTGGGTTAGTCGCGAGAACTTACCGGGAGGAGTGGGGGGAGTTGGGGTCAACTACTTTGGAAATTATTTGAAAGACATC---GCAAAAAAAGGGAAAATTTTTATTCGCCGATCACATTGCTGGATGGGACACTCGTATTAGCTCTGAAGATCTGGAAGACGAAG
JN232077.1 Flavivirus muscovy/SD/China/2011 polyprotein gene, complete cds	365	240	1.39e-11	8857	9217	ref|NW_021837045.1|	135124349	135123990	TTTTGGAGTCTTGTTGACAGAGAGAGAGAACTGCACCTGCAAGGGAAGTGTGAGACCTGCATTTACAACATGATGGGAAAGCGAGAAAAGAAGATGGGAGAGTTCGGGA-AAGCAAAAGGTAGTAGAGCT--ATTTGGTACATGTGGCTCGGGGCCAGATTCCTAGAGTTCGAAGCCTTGGGCTTCTTGAACGAGGATCACTGGATGAGCAGGGAAAACACTAAAGGAGGTGTTGAAGGACTTGGACTCCAAAAATTGGGGTATGTGCTGCGTGACATCTCGGCCAAAGAA-GGAGGACTTATGTACGCAGACGACACGGCTGGATGGGACACTAGAATAACCAAGGCTGATTTGGAAAACGAAG	TTCTGGAATTTGGTTGGTAGAGAACGTCACCTTCACCTACAAGGCAAGTGTGAGATATGTGTCTATAATACCATGGGCAAAAAGGAAAAAAAAACCGGGGGTTGCTGGAGAAGCTAAGGG--GTCGCGCACGATTTGGTACATGAGGCTAGGCTGCAGGTTCCTAGAATTTGAGGCTCTTGGCTTCCTCAACGCTGACCACTGGGTTAGTCGCGAGAACTTACCGGGAGGAGTGGGGGGAGTTGGGGTCAACTACTTTGGAAATTATTTGAAAGACATC---GCAAAAAAAGGGAAAATTTTTATTCGCCGATCACATTGCTGGATGGGACACTCGTATTAGCTCTGAAGATCTGGAAGACGAAG
JN811558.1 Tembusu virus strain FS polyprotein gene, complete cds	365	241	3.26e-13	8857	9217	ref|NW_021837045.1|	135124349	135123990	TTTTGGAGTCTTGTTGACAGAGAGAGAGAACTGCACCTGCAAGGGAAGTGTGAGACCTGCATTTACAACATGATGGGAAAGCGAGAAAAGAAGATGGGAGAGTTCGGGA-AAGCAAAAGGTAGTAGAGCT--ATTTGGTACATGTGGCTCGGGGCCAGATTCCTAGAGTTCGAAGCCTTGGGCTTCCTGAACGAGGATCACTGGATGAGCAGGGAAAACACTAAAGGAGGTGTTGAAGGACTTGGACTCCAAAAATTGGGGTATGTGCTGCGTGACATCTCGGCCAAAGAA-GGAGGACTTATGTACGCAGACGACACGGCTGGATGGGACACTAGAATAACCAAGGCTGATTTGGAAAACGAAG	TTCTGGAATTTGGTTGGTAGAGAACGTCACCTTCACCTACAAGGCAAGTGTGAGATATGTGTCTATAATACCATGGGCAAAAAGGAAAAAAAAACCGGGGGTTGCTGGAGAAGCTAAGGG--GTCGCGCACGATTTGGTACATGAGGCTAGGCTGCAGGTTCCTAGAATTTGAGGCTCTTGGCTTCCTCAACGCTGACCACTGGGTTAGTCGCGAGAACTTACCGGGAGGAGTGGGGGGAGTTGGGGTCAACTACTTTGGAAATTATTTGAAAGACATC---GCAAAAAAAGGGAAAATTTTTATTCGCCGATCACATTGCTGGATGGGACACTCGTATTAGCTCTGAAGATCTGGAAGACGAAG
JN811559.1 Tembusu virus strain JM polyprotein gene, complete cds	365	241	3.26e-13	8857	9217	ref|NW_021837045.1|	135124349	135123990	TTTTGGAGTCTTGTTGACAGAGAGAGAGAACTGCACCTGCAAGGGAAGTGTGAGACCTGCATTTACAACATGATGGGAAAGCGAGAAAAGAAGATGGGAGAGTTCGGGA-AAGCAAAAGGTAGTAGAGCT--ATTTGGTACATGTGGCTCGGGGCCAGATTCCTAGAGTTCGAAGCCTTGGGCTTCCTGAACGAGGATCACTGGATGAGCAGGGAAAACACTAAAGGAGGTGTTGAAGGACTTGGACTCCAAAAATTGGGGTATGTGCTGCGTGACATCTCGGCCAAAGAA-GGAGGACTTATGTACGCAGACGACACGGCTGGATGGGACACTAGAATAACCAAGGCTGATTTGGAAAACGAAG	TTCTGGAATTTGGTTGGTAGAGAACGTCACCTTCACCTACAAGGCAAGTGTGAGATATGTGTCTATAATACCATGGGCAAAAAGGAAAAAAAAACCGGGGGTTGCTGGAGAAGCTAAGGG--GTCGCGCACGATTTGGTACATGAGGCTAGGCTGCAGGTTCCTAGAATTTGAGGCTCTTGGCTTCCTCAACGCTGACCACTGGGTTAGTCGCGAGAACTTACCGGGAGGAGTGGGGGGAGTTGGGGTCAACTACTTTGGAAATTATTTGAAAGACATC---GCAAAAAAAGGGAAAATTTTTATTCGCCGATCACATTGCTGGATGGGACACTCGTATTAGCTCTGAAGATCTGGAAGACGAAG
JQ289550.1 Duck flavivirus TA, complete genome	365	240	1.48e-11	8951	9311	ref|NW_021837045.1|	135124349	135123990	TTTTGGAGTCTTGTTGACAGAGAGAGAGAACTGCACCTGCAAGGGAAGTGTGAGACCTGCATTTACAACATGATGGGAAAGCGAGAAAAGAAGATGGGAGAGTTCGGGA-AAGCAAAAGGTAGTAGAGCT--ATTTGGTACATGTGGCTCGGGGCCAGATTCCTAGAGTTCGAAGCCTTGGGCTTCTTGAACGAGGATCACTGGATGAGCAGGGAAAACACTAAAGGAGGTGTTGAAGGACTTGGACTCCAAAAATTGGGGTATGTGCTGCGTGACATCTCGGCCAAAGAA-GGAGGACTTATGTACGCAGACGACACGGCTGGATGGGACACTAGAATAACCAAGGCTGATTTGGAAAACGAAG	TTCTGGAATTTGGTTGGTAGAGAACGTCACCTTCACCTACAAGGCAAGTGTGAGATATGTGTCTATAATACCATGGGCAAAAAGGAAAAAAAAACCGGGGGTTGCTGGAGAAGCTAAGGG--GTCGCGCACGATTTGGTACATGAGGCTAGGCTGCAGGTTCCTAGAATTTGAGGCTCTTGGCTTCCTCAACGCTGACCACTGGGTTAGTCGCGAGAACTTACCGGGAGGAGTGGGGGGAGTTGGGGTCAACTACTTTGGAAATTATTTGAAAGACATC---GCAAAAAAAGGGAAAATTTTTATTCGCCGATCACATTGCTGGATGGGACACTCGTATTAGCTCTGAAGATCTGGAAGACGAAG
JQ314464.1 Tembusu virus strain ZJ 407, complete genome	365	240	1.48e-11	8951	9311	ref|NW_021837045.1|	135124349	135123990	TTTTGGAGTCTTGTTGACAGAGAGAGAGAACTGCACCTGCAAGGGAAGTGTGAGACCTGCATTTACAACATGATGGGAAAGCGAGAAAAGAAGATGGGAGAGTTCGGGA-AAGCAAAAGGTAGTAGAGCT--ATTTGGTACATGTGGCTCGGGGCCAGATTCCTAGAGTTCGAAGCCTTGGGCTTCTTGAACGAGGATCACTGGATGAGCAGGGAAAACACTAAAGGAGGTGTTGAAGGACTTGGACTCCAAAAATTGGGGTATGTGCTGCGTGACATCTCGGCCAAAGAA-GGAGGACTTATGTACGCAGACGACACGGCTGGATGGGACACTAGAATAACCAAGGCTGATTTGGAAAACGAAG	TTCTGGAATTTGGTTGGTAGAGAACGTCACCTTCACCTACAAGGCAAGTGTGAGATATGTGTCTATAATACCATGGGCAAAAAGGAAAAAAAAACCGGGGGTTGCTGGAGAAGCTAAGGG--GTCGCGCACGATTTGGTACATGAGGCTAGGCTGCAGGTTCCTAGAATTTGAGGCTCTTGGCTTCCTCAACGCTGACCACTGGGTTAGTCGCGAGAACTTACCGGGAGGAGTGGGGGGAGTTGGGGTCAACTACTTTGGAAATTATTTGAAAGACATC---GCAAAAAAAGGGAAAATTTTTATTCGCCGATCACATTGCTGGATGGGACACTCGTATTAGCTCTGAAGATCTGGAAGACGAAG
JQ314465.1 Tembusu virus strain ZJ GH-2, complete genome	365	240	1.48e-11	8951	9311	ref|NW_021837045.1|	135124349	135123990	TTTTGGAGTCTTGTTGACAGAGAGAGAGAACTGCACCTGCAAGGGAAGTGTGAGACCTGCATTTACAACATGATGGGAAAGCGAGAAAAGAAGATGGGAGAGTTCGGGA-AAGCAAAAGGTAGTAGAGCT--ATTTGGTACATGTGGCTCGGGGCCAGATTCCTAGAGTTCGAAGCCTTGGGCTTCTTGAACGAGGATCACTGGATGAGCAGGGAAAACACTAAAGGAGGTGTTGAAGGACTTGGACTCCAAAAATTGGGGTATGTGCTGCGTGACATCTCGGCCAAAGAA-GGAGGACTTATGTACGCAGACGACACGGCTGGATGGGACACTAGAATAACCAAGGCTGATTTGGAAAACGAAG	TTCTGGAATTTGGTTGGTAGAGAACGTCACCTTCACCTACAAGGCAAGTGTGAGATATGTGTCTATAATACCATGGGCAAAAAGGAAAAAAAAACCGGGGGTTGCTGGAGAAGCTAAGGG--GTCGCGCACGATTTGGTACATGAGGCTAGGCTGCAGGTTCCTAGAATTTGAGGCTCTTGGCTTCCTCAACGCTGACCACTGGGTTAGTCGCGAGAACTTACCGGGAGGAGTGGGGGGAGTTGGGGTCAACTACTTTGGAAATTATTTGAAAGACATC---GCAAAAAAAGGGAAAATTTTTATTCGCCGATCACATTGCTGGATGGGACACTCGTATTAGCTCTGAAGATCTGGAAGACGAAG
JQ595407.1 Tembusu virus strain XHZD/2010, complete genome	365	240	1.48e-11	8951	9311	ref|NW_021837045.1|	135124349	135123990	TTTTGGAGTCTTGTTGACAGAGAGAGAGAACTGCACCTGCAAGGGAAGTGTGAGACCTGCATTTACAACATGATGGGAAAGCGAGAAAAGAAGATGGGAGAGTTCGGGA-AAGCAAAAGGTAGTAGAGCT--ATTTGGTACATGTGGCTCGGGGCCAGATTCCTAGAGTTCGAAGCCTTGGGCTTCTTAAACGAGGATCACTGGATGAGCAGGGAAAACACTAAAGGAGGTGTTGAAGGACTTGGACTCCAAAAATTGGGGTATGTGCTGCGTGACATCTCGGCCAAAGAA-GGAGGACTTATGTACGCAGACGACACGGCTGGATGGGACACTAGAATAACCAAGGCTGATTTGGAAAACGAAG	TTCTGGAATTTGGTTGGTAGAGAACGTCACCTTCACCTACAAGGCAAGTGTGAGATATGTGTCTATAATACCATGGGCAAAAAGGAAAAAAAAACCGGGGGTTGCTGGAGAAGCTAAGGG--GTCGCGCACGATTTGGTACATGAGGCTAGGCTGCAGGTTCCTAGAATTTGAGGCTCTTGGCTTCCTCAACGCTGACCACTGGGTTAGTCGCGAGAACTTACCGGGAGGAGTGGGGGGAGTTGGGGTCAACTACTTTGGAAATTATTTGAAAGACATC---GCAAAAAAAGGGAAAATTTTTATTCGCCGATCACATTGCTGGATGGGACACTCGTATTAGCTCTGAAGATCTGGAAGACGAAG
JQ627862.1 Tembusu virus strain CK-SD-11 polyprotein gene, complete cds	365	239	1.69e-10	8857	9217	ref|NW_021837045.1|	135124349	135123990	TTTTGGAGTCTTGTTGACAGAGAGAGAGAACTGCACCTGCAAGGGAAGTGTGAGACCTGCATTTACAACATGATGGGAAAGCGAGAAAAGAGGATGGGAGAGTTCGGGA-AAGCAAAAGGTAGTAGAGCT--ATTTGGTACATGTGGCTCGGGGCCAGATTCCTAGAGTTCGAAGCCTTGGGCTTCTTGAACGAGGATCACTGGATGAGCAGGGAAAACACTAAAGGAGGTGTTGAAGGACTTGGACTCCAAAAATTGGGGTATGTGCTGCGTGACATCTCGGCCAAAGAA-GGAGGACTTATGTACGCAGACGACACGGCTGGATGGGACACTAGAATAACCAAGGCTGATTTGGAAAACGAAG	TTCTGGAATTTGGTTGGTAGAGAACGTCACCTTCACCTACAAGGCAAGTGTGAGATATGTGTCTATAATACCATGGGCAAAAAGGAAAAAAAAACCGGGGGTTGCTGGAGAAGCTAAGGG--GTCGCGCACGATTTGGTACATGAGGCTAGGCTGCAGGTTCCTAGAATTTGAGGCTCTTGGCTTCCTCAACGCTGACCACTGGGTTAGTCGCGAGAACTTACCGGGAGGAGTGGGGGGAGTTGGGGTCAACTACTTTGGAAATTATTTGAAAGACATC---GCAAAAAAAGGGAAAATTTTTATTCGCCGATCACATTGCTGGATGGGACACTCGTATTAGCTCTGAAGATCTGGAAGACGAAG
JQ627864.1 Tembusu virus strain GS-PT-7 polyprotein gene, complete cds	365	241	3.26e-13	8857	9217	ref|NW_021837045.1|	135124349	135123990	TTTTGGAGTCTTGTTGACAGAGAGAGAGAACTGCACCTGCAAGGGAAGTGTGAGACCTGCATTTACAACATGATGGGAAAGCGAGAAAAGAAGATGGGAGAGTTCGGGA-AAGCAAAAGGTAGTAGAGCT--ATTTGGTACATGTGGCTCGGGGCCAGATTCCTAGAGTTCGAAGCCTTGGGCTTCTTGAACGAGGATCACTGGATGAGTAGGGAAAACACTAAAGGAGGTGTTGAAGGACTTGGACTCCAAAAATTGGGGTATGTGCTGCGTGACATCTCGGCCAAAGAA-GGAGGACTTATGTACGCAGACGACACGGCTGGATGGGACACTAGAATAACCAAGGCTGATTTGGAAAACGAAG	TTCTGGAATTTGGTTGGTAGAGAACGTCACCTTCACCTACAAGGCAAGTGTGAGATATGTGTCTATAATACCATGGGCAAAAAGGAAAAAAAAACCGGGGGTTGCTGGAGAAGCTAAGGG--GTCGCGCACGATTTGGTACATGAGGCTAGGCTGCAGGTTCCTAGAATTTGAGGCTCTTGGCTTCCTCAACGCTGACCACTGGGTTAGTCGCGAGAACTTACCGGGAGGAGTGGGGGGAGTTGGGGTCAACTACTTTGGAAATTATTTGAAAGACATC---GCAAAAAAAGGGAAAATTTTTATTCGCCGATCACATTGCTGGATGGGACACTCGTATTAGCTCTGAAGATCTGGAAGACGAAG
JQ920420.1 Duck egg-drop syndrome virus strain byd1, complete genome	365	240	1.48e-11	8951	9311	ref|NW_021837045.1|	135124349	135123990	TTTTGGAGTCTTGTTGACAGAGAGAGAGAACTGCACCTGCAAGGGAAGTGTGAGACCTGCATTTACAACATGATGGGAAAGCGAGAAAAGAAGATGGGAGAGTTCGGGA-AAGCAAAAGGTAGTAGAGCT--ATTTGGTACATGTGGCTTGGGGCCAGATTCCTAGAGTTCGAAGCCTTGGGCTTCTTGAACGAGGATCACTGGATGAGCAGGGAAAACACTAAAGGAGGTGTTGAAGGACTTGGACTCCAAAAATTGGGGTATGTGCTGCGTGACATCTCGGCCAAAGAA-GGAGGACTTATGTACGCAGACGACACGGCTGGATGGGACACTAGAATAACCAAGGCTGATTTGGAAAACGAAG	TTCTGGAATTTGGTTGGTAGAGAACGTCACCTTCACCTACAAGGCAAGTGTGAGATATGTGTCTATAATACCATGGGCAAAAAGGAAAAAAAAACCGGGGGTTGCTGGAGAAGCTAAGGG--GTCGCGCACGATTTGGTACATGAGGCTAGGCTGCAGGTTCCTAGAATTTGAGGCTCTTGGCTTCCTCAACGCTGACCACTGGGTTAGTCGCGAGAACTTACCGGGAGGAGTGGGGGGAGTTGGGGTCAACTACTTTGGAAATTATTTGAAAGACATC---GCAAAAAAAGGGAAAATTTTTATTCGCCGATCACATTGCTGGATGGGACACTCGTATTAGCTCTGAAGATCTGGAAGACGAAG
JQ920421.1 Duck egg-drop syndrome virus strain duan, complete genome	365	240	1.48e-11	8951	9311	ref|NW_021837045.1|	135124349	135123990	TTTTGGAGTCTTGTTGACAGAGAGAGAGAACTGCACCTGCAAGGGAAGTGTGAGACCTGCATTTACAACATGATGGGAAAGCGAGAAAAGAAGATGGGAGAGTTCGGGA-AAGCAAAAGGTAGTAGAGCT--ATTTGGTACATGTGGCTCGGGGCCAGATTCCTAGAGTTCGAAGCCTTGGGCTTCTTAAACGAGGATCACTGGATGAGCAGGGAAAACACTAAAGGAGGTGTTGAAGGACTTGGACTCCAAAAATTGGGGTATGTGCTGCGTGACATCTCGGCCAAAGAA-GGAGGACTTATGTACGCAGACGACACGGCTGGATGGGACACTAGAATAACCAAGGCTGATTTGGAAAACGAAG	TTCTGGAATTTGGTTGGTAGAGAACGTCACCTTCACCTACAAGGCAAGTGTGAGATATGTGTCTATAATACCATGGGCAAAAAGGAAAAAAAAACCGGGGGTTGCTGGAGAAGCTAAGGG--GTCGCGCACGATTTGGTACATGAGGCTAGGCTGCAGGTTCCTAGAATTTGAGGCTCTTGGCTTCCTCAACGCTGACCACTGGGTTAGTCGCGAGAACTTACCGGGAGGAGTGGGGGGAGTTGGGGTCAACTACTTTGGAAATTATTTGAAAGACATC---GCAAAAAAAGGGAAAATTTTTATTCGCCGATCACATTGCTGGATGGGACACTCGTATTAGCTCTGAAGATCTGGAAGACGAAG
JQ920422.1 Duck egg-drop syndrome virus strain JS, complete genome	365	240	1.48e-11	8951	9311	ref|NW_021837045.1|	135124349	135123990	TTTTGGAGTCTTGTTGACAGAGAGAGAGAACTGCACCTGCAAGGGAAGTGTGAGACCTGCATTTACAACATGATGGGAAAGCGAGAAAAGAAGATGGGAGAGTTCGGGA-AAGCAAAAGGTAGTAGAGCT--ATTTGGTACATGTGGCTCGGGGCCAGATTCCTAGAGTTCGAAGCCTTGGGCTTCTTAAACGAGGATCACTGGATGAGCAGGGAAAACACTAAAGGAGGTGTTGAAGGACTTGGACTCCAAAAATTGGGGTATGTGCTGCGTGACATCTCGGCCAAAGAA-GGAGGACTTATGTACGCAGACGACACGGCTGGATGGGACACTAGAATAACCAAGGCTGATTTGGAAAACGAAG	TTCTGGAATTTGGTTGGTAGAGAACGTCACCTTCACCTACAAGGCAAGTGTGAGATATGTGTCTATAATACCATGGGCAAAAAGGAAAAAAAAACCGGGGGTTGCTGGAGAAGCTAAGGG--GTCGCGCACGATTTGGTACATGAGGCTAGGCTGCAGGTTCCTAGAATTTGAGGCTCTTGGCTTCCTCAACGCTGACCACTGGGTTAGTCGCGAGAACTTACCGGGAGGAGTGGGGGGAGTTGGGGTCAACTACTTTGGAAATTATTTGAAAGACATC---GCAAAAAAAGGGAAAATTTTTATTCGCCGATCACATTGCTGGATGGGACACTCGTATTAGCTCTGAAGATCTGGAAGACGAAG
JQ920423.1 Duck egg-drop syndrome virus strain JXSP, complete genome	365	240	1.48e-11	8951	9311	ref|NW_021837045.1|	135124349	135123990	TTTTGGAGTCTTGTTGACAGAGAGAGAGAACTGCACCTGCAAGGGAAGTGTGAGACCTGCATTTACAACATGATGGGAAAGCGAGAAAAGAAGATGGGAGAGTTCGGGA-AAGCAAAAGGTAGTAGAGCT--ATTTGGTACATGTGGCTCGGGGCCAGATTCCTAGAGTTCGAAGCCTTGGGCTTCTTAAACGAGGATCACTGGATGAGCAGGGAAAACACTAAAGGAGGTGTTGAAGGACTTGGACTCCAAAAATTGGGGTATGTGCTGCGTGACATCTCGGCCAAAGAA-GGAGGACTTATGTACGCAGACGACACGGCTGGATGGGACACTAGAATAACCAAGGCTGATTTGGAAAACGAAG	TTCTGGAATTTGGTTGGTAGAGAACGTCACCTTCACCTACAAGGCAAGTGTGAGATATGTGTCTATAATACCATGGGCAAAAAGGAAAAAAAAACCGGGGGTTGCTGGAGAAGCTAAGGG--GTCGCGCACGATTTGGTACATGAGGCTAGGCTGCAGGTTCCTAGAATTTGAGGCTCTTGGCTTCCTCAACGCTGACCACTGGGTTAGTCGCGAGAACTTACCGGGAGGAGTGGGGGGAGTTGGGGTCAACTACTTTGGAAATTATTTGAAAGACATC---GCAAAAAAAGGGAAAATTTTTATTCGCCGATCACATTGCTGGATGGGACACTCGTATTAGCTCTGAAGATCTGGAAGACGAAG
JQ920424.1 Duck egg-drop syndrome virus strain goose, complete genome	365	241	3.48e-13	8951	9311	ref|NW_021837045.1|	135124349	135123990	TTTTGGAGTCTTGTTGATAGAGAGAGAGAACTGCACCTGCAAGGGAAGTGTGAGACCTGCATTTACAACATGATGGGAAAGCGAGAAAAGAAGATGGGAGAGTTCGGGA-AAGCAAAAGGTAGTAGAGCT--ATTTGGTACATGTGGCTCGGGGCCAGATTCCTAGAGTTCGAAGCCTTGGGCTTCTTAAACGAGGATCACTGGATGAGCAGGGAAAACACTAAAGGAGGTGTTGAAGGACTTGGACTCCAAAAATTGGGGTATGTGCTGCGTGACATCTCGGCCAAAGAA-GGAGGACTTATGTACGCAGACGACACGGCTGGATGGGACACTAGAATAACCAAGGCTGATTTGGAAAACGAAG	TTCTGGAATTTGGTTGGTAGAGAACGTCACCTTCACCTACAAGGCAAGTGTGAGATATGTGTCTATAATACCATGGGCAAAAAGGAAAAAAAAACCGGGGGTTGCTGGAGAAGCTAAGGG--GTCGCGCACGATTTGGTACATGAGGCTAGGCTGCAGGTTCCTAGAATTTGAGGCTCTTGGCTTCCTCAACGCTGACCACTGGGTTAGTCGCGAGAACTTACCGGGAGGAGTGGGGGGAGTTGGGGTCAACTACTTTGGAAATTATTTGAAAGACATC---GCAAAAAAAGGGAAAATTTTTATTCGCCGATCACATTGCTGGATGGGACACTCGTATTAGCTCTGAAGATCTGGAAGACGAAG
JQ920425.1 Duck egg-drop syndrome virus strain pigeon, complete genome	365	239	1.8e-10	8951	9311	ref|NW_021837045.1|	135124349	135123990	TTTTGGAGTCTTGTTGACAGAGAGAGAGAATTGCACCTGCAAGGGAAGTGTGAGACCTGCATTTACAACATGATGGGAAAGCGAGAAAAGAAGATGGGAGAGTTCGGGA-AAGCAAAAGGTAGTAGAGCT--ATTTGGTACATGTGGCTCGGGGCCAGATTCCTAGAGTTCGAAGCCTTGGGCTTCTTAAACGAGGATCACTGGATGAGCAGGGAAAACACTAAAGGAGGTGTTGAAGGACTTGGACTCCAAAAATTGGGGTATGTGCTGCGTGACATCTCGGCCAAAGAA-GGAGGACTTATGTACGCAGACGACACGGCTGGATGGGACACTAGAATAACCAAGGCTGATTTGGAAAACGAAG	TTCTGGAATTTGGTTGGTAGAGAACGTCACCTTCACCTACAAGGCAAGTGTGAGATATGTGTCTATAATACCATGGGCAAAAAGGAAAAAAAAACCGGGGGTTGCTGGAGAAGCTAAGGG--GTCGCGCACGATTTGGTACATGAGGCTAGGCTGCAGGTTCCTAGAATTTGAGGCTCTTGGCTTCCTCAACGCTGACCACTGGGTTAGTCGCGAGAACTTACCGGGAGGAGTGGGGGGAGTTGGGGTCAACTACTTTGGAAATTATTTGAAAGACATC---GCAAAAAAAGGGAAAATTTTTATTCGCCGATCACATTGCTGGATGGGACACTCGTATTAGCTCTGAAGATCTGGAAGACGAAG
JQ920426.1 Duck egg-drop syndrome virus strain JX2, complete genome	365	240	1.48e-11	8951	9311	ref|NW_021837045.1|	135124349	135123990	TTTTGGAGTCTTGTTGACAGAGAGAGAGAACTGCACCTGCAAGGGAAGTGTGAGACCTGCATTTACAACATGATGGGAAAGCGAGAAAAGAAGATGGGAGAGTTCGGGA-AAGCAAAAGGTAGTAGAGCT--ATTTGGTACATGTGGCTCGGGGCCAGATTCCTAGAGTTCGAAGCCTTGGGCTTCTTGAACGAGGATCACTGGATGAGCAGGGAAAACACTAAAGGAGGCGTTGAAGGACTTGGACTCCAAAAATTGGGGTATGTGCTGCGTGACATCTCGGCCAAAGAA-GGAGGACTTATGTACGCAGACGACACGGCTGGATGGGACACTAGAATAACCAAGGCTGATTTGGAAAACGAAG	TTCTGGAATTTGGTTGGTAGAGAACGTCACCTTCACCTACAAGGCAAGTGTGAGATATGTGTCTATAATACCATGGGCAAAAAGGAAAAAAAAACCGGGGGTTGCTGGAGAAGCTAAGGG--GTCGCGCACGATTTGGTACATGAGGCTAGGCTGCAGGTTCCTAGAATTTGAGGCTCTTGGCTTCCTCAACGCTGACCACTGGGTTAGTCGCGAGAACTTACCGGGAGGAGTGGGGGGAGTTGGGGTCAACTACTTTGGAAATTATTTGAAAGACATC---GCAAAAAAAGGGAAAATTTTTATTCGCCGATCACATTGCTGGATGGGACACTCGTATTAGCTCTGAAGATCTGGAAGACGAAG
JQ928189.1 Tembusu virus isolate FJMH220, complete genome	365	240	1.48e-11	8951	9311	ref|NW_021837045.1|	135124349	135123990	TTTTGGAGTCTTGTTGACAGAGAGAGAGAACTGCACCTGCAAGGGAAGTGTGAGACCTGCATTTACAACATGATGGGGAAGCGAGAAAAGAAGATGGGAGAGTTCGGGA-AAGCAAAAGGTAGTAGAGCT--ATTTGGTACATGTGGCTCGGGGCCAGATTCCTAGAGTTCGAAGCCTTGGGCTTCTTGAACGAGGATCACTGGATGAGCAGGGAAAACACTAAAGGAGGCGTTGAAGGACTTGGACTCCAAAAATTGGGGTATGTGCTGCGTGACATCTCGGCCAAAGAA-GGAGGACTTATGTACGCAGACGACACGGCTGGATGGGACACTAGAATAACCAAGGCTGATTTGGAAAACGAAG	TTCTGGAATTTGGTTGGTAGAGAACGTCACCTTCACCTACAAGGCAAGTGTGAGATATGTGTCTATAATACCATGGGCAAAAAGGAAAAAAAAACCGGGGGTTGCTGGAGAAGCTAAGGG--GTCGCGCACGATTTGGTACATGAGGCTAGGCTGCAGGTTCCTAGAATTTGAGGCTCTTGGCTTCCTCAACGCTGACCACTGGGTTAGTCGCGAGAACTTACCGGGAGGAGTGGGGGGAGTTGGGGTCAACTACTTTGGAAATTATTTGAAAGACATC---GCAAAAAAAGGGAAAATTTTTATTCGCCGATCACATTGCTGGATGGGACACTCGTATTAGCTCTGAAGATCTGGAAGACGAAG
JX196334.1 Flavivirus White Kaiya duck/WR/China/2010, complete genome	365	240	1.48e-11	8951	9311	ref|NW_021837045.1|	135124349	135123990	TTTTGGAGTCTTGTTGACAGAGAGAGAGAACTGCACCTGCAAGGGAAGTGTGAGACCTGCATTTACAACATGATGGGAAAGCGAGAAAAGAAGATGGGAGAGTTCGGGA-AAGCAAAAGGTAGTAGAGCT--ATTTGGTACATGTGGCTCGGGGCCAGATTCCTAGAGTTCGAAGCCTTGGGCTTCTTGAACGAGGATCACTGGATGAGCAGGGAAAACACTAAAGGAGGTGTCGAAGGACTTGGACTCCAAAAATTGGGGTATGTGCTGCGTGACATCTCGGCCAAAGAA-GGAGGACTTATGTACGCAGACGACACGGCTGGATGGGACACTAGAATAACCAAGGCTGATTTGGAAAACGAAG	TTCTGGAATTTGGTTGGTAGAGAACGTCACCTTCACCTACAAGGCAAGTGTGAGATATGTGTCTATAATACCATGGGCAAAAAGGAAAAAAAAACCGGGGGTTGCTGGAGAAGCTAAGGG--GTCGCGCACGATTTGGTACATGAGGCTAGGCTGCAGGTTCCTAGAATTTGAGGCTCTTGGCTTCCTCAACGCTGACCACTGGGTTAGTCGCGAGAACTTACCGGGAGGAGTGGGGGGAGTTGGGGTCAACTACTTTGGAAATTATTTGAAAGACATC---GCAAAAAAAGGGAAAATTTTTATTCGCCGATCACATTGCTGGATGGGACACTCGTATTAGCTCTGAAGATCTGGAAGACGAAG
JX273153.1 Tembusu virus strain JS/2010, complete genome	365	240	1.48e-11	8951	9311	ref|NW_021837045.1|	135124349	135123990	TTTTGGAGTCTTGTTGACAGAGAGAGAGAACTGCACCTGCAAGGGAAGTGTGAGACCTGCATTTACAACATGATGGGAAAGCGAGAAAAGAAGATGGGAGAGTTCGGGA-AAGCAAAAGGTAGTAGAGCT--ATTTGGTACATGTGGCTCGGGGCCAGATTCCTAGAGTTCGAAGCCTTGGGCTTCTTGAACGAGGATCACTGGATGAGCAGGGAAAACACTAAAGGAGGTGTTGAAGGACTTGGACTCCAAAAATTGGGGTATGTGCTGCGTGACATCTCGGCCAAAGAA-GGAGGACTTATGTACGCAGACGACACGGCTGGATGGGACACTAGAATAACCAAGGCTGATTTGGAAAACGAAG	TTCTGGAATTTGGTTGGTAGAGAACGTCACCTTCACCTACAAGGCAAGTGTGAGATATGTGTCTATAATACCATGGGCAAAAAGGAAAAAAAAACCGGGGGTTGCTGGAGAAGCTAAGGG--GTCGCGCACGATTTGGTACATGAGGCTAGGCTGCAGGTTCCTAGAATTTGAGGCTCTTGGCTTCCTCAACGCTGACCACTGGGTTAGTCGCGAGAACTTACCGGGAGGAGTGGGGGGAGTTGGGGTCAACTACTTTGGAAATTATTTGAAAGACATC---GCAAAAAAAGGGAAAATTTTTATTCGCCGATCACATTGCTGGATGGGACACTCGTATTAGCTCTGAAGATCTGGAAGACGAAG
JX549382.1 Tembusu virus strain WJ-1, complete genome	365	241	3.48e-13	8951	9311	ref|NW_021837045.1|	135124349	135123990	TTTTGGAGTCTTGTTGACAGAGAAAGAGAACTGCACCTGCAAGGGAAGTGTGAGACCTGCATTTACAACATGATGGGAAAGCGAGAAAAGAAGATGGGAGAGTTCGGGA-AAGCAAAAGGTAGTAGAGCT--ATTTGGTACATGTGGCTCGGGGCCAGATTCCTAGAGTTCGAAGCCTTGGGCTTCTTGAACGAGGATCACTGGATGAGCAGGGAAAACACTAAAGGAGGTGTTGAAGGACTTGGACTCCAAAAATTGGGGTATGTGCTGCGTGACATCTCGGCCAAAGAA-GGAGGACTTATGTACGCAGACGACACGGCTGGATGGGACACTAGAATAACCAAGGCTGATTTGGAAAACGAAG	TTCTGGAATTTGGTTGGTAGAGAACGTCACCTTCACCTACAAGGCAAGTGTGAGATATGTGTCTATAATACCATGGGCAAAAAGGAAAAAAAAACCGGGGGTTGCTGGAGAAGCTAAGGG--GTCGCGCACGATTTGGTACATGAGGCTAGGCTGCAGGTTCCTAGAATTTGAGGCTCTTGGCTTCCTCAACGCTGACCACTGGGTTAGTCGCGAGAACTTACCGGGAGGAGTGGGGGGAGTTGGGGTCAACTACTTTGGAAATTATTTGAAAGACATC---GCAAAAAAAGGGAAAATTTTTATTCGCCGATCACATTGCTGGATGGGACACTCGTATTAGCTCTGAAGATCTGGAAGACGAAG
JX965381.1 Tembusu virus isolate Shandong1, complete genome	365	240	1.48e-11	8951	9311	ref|NW_021837045.1|	135124349	135123990	TTTTGGAGTCTTGTTGACAGAGAGAGAGAACTGCACCTGCAAGGGAAGTGTGAGACCTGCATTTACAACATGATGGGAAAGCGAGAAAAGAAGATGGGAGAGTTCGGGA-AAGCAAAAGGTAGTAGAGCT--ATTTGGTACATGTGGCTCGGGGCCAGATTCCTAGAGTTCGAAGCCTTGGGCTTCTTGAACGAGGATCACTGGATGAGCAGGGAAAACACTAAAGGAGGTGTTGAAGGACTTGGACTCCAAAAATTGGGGTATGTGCTGCGTGACATCTCGGCCAAAGAA-GGAGGACTTATGTACGCGGACGACACGGCTGGATGGGACACTAGAATAACCAAGGCTGATTTGGAAAACGAAG	TTCTGGAATTTGGTTGGTAGAGAACGTCACCTTCACCTACAAGGCAAGTGTGAGATATGTGTCTATAATACCATGGGCAAAAAGGAAAAAAAAACCGGGGGTTGCTGGAGAAGCTAAGGG--GTCGCGCACGATTTGGTACATGAGGCTAGGCTGCAGGTTCCTAGAATTTGAGGCTCTTGGCTTCCTCAACGCTGACCACTGGGTTAGTCGCGAGAACTTACCGGGAGGAGTGGGGGGAGTTGGGGTCAACTACTTTGGAAATTATTTGAAAGACATC---GCAAAAAAAGGGAAAATTTTTATTCGCCGATCACATTGCTGGATGGGACACTCGTATTAGCTCTGAAGATCTGGAAGACGAAG
KC136210.1 Tembusu virus strain Du/CH/LSD/110128, complete genome	365	239	1.77e-10	8952	9312	ref|NW_021837045.1|	135124349	135123990	TTTTGGAGTCTTGTTGACAGAGAGAGAGAACTGCACTTGCAAGGGAAGTGTGAGACCTGCATTTACAACATGATGGGAAAGCGAGAAAAGAAGATGGGAGAGTTCGGGA-AAGCAAAAGGTAGTAGAGCT--ATTTGGTACATGTGGCTCGGGGCCAGATTCCTAGAGTTCGAAGCCTTGGGCTTCTTGAACGAGGATCACTGGATGAGCAGGGAAAACACTAAAGGAGGCGTTGAAGGACTTGGACTCCAAAAATTGGGGTATGTGCTGCGTGACATCTCGGCCAAAGAA-GGAGGACTTATGTACGCAGACGACACGGCTGGATGGGACACTAGGATAACCAAGGCTGATTTGGAAAACGAAG	TTCTGGAATTTGGTTGGTAGAGAACGTCACCTTCACCTACAAGGCAAGTGTGAGATATGTGTCTATAATACCATGGGCAAAAAGGAAAAAAAAACCGGGGGTTGCTGGAGAAGCTAAGGG--GTCGCGCACGATTTGGTACATGAGGCTAGGCTGCAGGTTCCTAGAATTTGAGGCTCTTGGCTTCCTCAACGCTGACCACTGGGTTAGTCGCGAGAACTTACCGGGAGGAGTGGGGGGAGTTGGGGTCAACTACTTTGGAAATTATTTGAAAGACATC---GCAAAAAAAGGGAAAATTTTTATTCGCCGATCACATTGCTGGATGGGACACTCGTATTAGCTCTGAAGATCTGGAAGACGAAG
KC333867.1 Tembusu virus isolate SDMS, complete genome	365	240	1.48e-11	8951	9311	ref|NW_021837045.1|	135124349	135123990	TTTTGGAGTCTTGTTGACAGAGAGAGAGAACTGCACCTGCAAGGGAAGTGTGAGACCTGCATTTACAACATGATGGGAAAGCGAGAAAAGAAGATGGGAGAGTTCGGGA-AAGCAAAAGGTAGTAGAGCT--ATTTGGTACATGTGGCTCGGGGCCAGATTCCTAGAGTTCGAAGCCTTGGGCTTCTTGAACGAGGATCACTGGATGAGCAGGGAAAACACTAAAGGAGGTGTTGAAGGACTTGGACTCCAAAAATTGGGGTATGTGCTGCGTGACATCTCGGCCAAAGAA-GGAGGACTTATGTACGCAGACGACACGGCTGGATGGGACACTAGAATAACCAAGGCTGATTTGGAAAACGAAG	TTCTGGAATTTGGTTGGTAGAGAACGTCACCTTCACCTACAAGGCAAGTGTGAGATATGTGTCTATAATACCATGGGCAAAAAGGAAAAAAAAACCGGGGGTTGCTGGAGAAGCTAAGGG--GTCGCGCACGATTTGGTACATGAGGCTAGGCTGCAGGTTCCTAGAATTTGAGGCTCTTGGCTTCCTCAACGCTGACCACTGGGTTAGTCGCGAGAACTTACCGGGAGGAGTGGGGGGAGTTGGGGTCAACTACTTTGGAAATTATTTGAAAGACATC---GCAAAAAAAGGGAAAATTTTTATTCGCCGATCACATTGCTGGATGGGACACTCGTATTAGCTCTGAAGATCTGGAAGACGAAG
KC800808.1 Tembusu virus strain DU/CH/LSD/110128 F10 polyprotein gene, complete cds	365	239	1.76e-10	8929	9289	ref|NW_021837045.1|	135124349	135123990	TTTTGGAGTCTTGTTGACAGAGAGAGAGAACTGCACTTGCAAGGGAAGTGTGAGACCTGCATTTACAACATGATGGGAAAGCGAGAAAAGAAGATGGGAGAGTTCGGGA-AAGCAAAAGGTAGTAGAGCT--ATTTGGTACATGTGGCTCGGGGCCAGATTCCTAGAGTTCGAAGCCTTGGGCTTCTTGAACGAGGATCACTGGATGAGCAGGGAAAACACTAAAGGAGGCGTTGAAGGACTTGGACTCCAAAAATTGGGGTATGTGCTGCGTGACATCTCGGCCAAAGAA-GGAGGACTTATGTACGCAGACGACACGGCTGGATGGGACACTAGAATAACCAAGGCTGATTTGGAAAACGAAG	TTCTGGAATTTGGTTGGTAGAGAACGTCACCTTCACCTACAAGGCAAGTGTGAGATATGTGTCTATAATACCATGGGCAAAAAGGAAAAAAAAACCGGGGGTTGCTGGAGAAGCTAAGGG--GTCGCGCACGATTTGGTACATGAGGCTAGGCTGCAGGTTCCTAGAATTTGAGGCTCTTGGCTTCCTCAACGCTGACCACTGGGTTAGTCGCGAGAACTTACCGGGAGGAGTGGGGGGAGTTGGGGTCAACTACTTTGGAAATTATTTGAAAGACATC---GCAAAAAAAGGGAAAATTTTTATTCGCCGATCACATTGCTGGATGGGACACTCGTATTAGCTCTGAAGATCTGGAAGACGAAG
KC990540.1 Duck Tembusu virus strain BZ_2010, complete genome	365	240	1.48e-11	8951	9311	ref|NW_021837045.1|	135124349	135123990	TTTTGGAGTCTTGTTGACAGAGAGAGAGAACTGCACCTGCAAGGGAAGTGTGAGACCTGCATTTACAACATGATGGGAAAGCGAGAAAAGAAGATGGGAGAGTTCGGGA-AAGCAAAAGGTAGTAGAGCT--ATTTGGTACATGTGGCTCGGGGCCAGATTCCTAGAGTTCGAAGCCTTGGGCTTCTTGAACGAGGATCACTGGATGAGCAGGGAAAACACTAAAGGAGGTGTTGAAGGACTTGGACTCCAAAAATTGGGGTATGTGCTGCGTGACATCTCGGCCAAAGAA-GGAGGACTTATGTACGCGGACGACACGGCTGGATGGGACACTAGAATAACCAAGGCTGATTTGGAAAACGAAG	TTCTGGAATTTGGTTGGTAGAGAACGTCACCTTCACCTACAAGGCAAGTGTGAGATATGTGTCTATAATACCATGGGCAAAAAGGAAAAAAAAACCGGGGGTTGCTGGAGAAGCTAAGGG--GTCGCGCACGATTTGGTACATGAGGCTAGGCTGCAGGTTCCTAGAATTTGAGGCTCTTGGCTTCCTCAACGCTGACCACTGGGTTAGTCGCGAGAACTTACCGGGAGGAGTGGGGGGAGTTGGGGTCAACTACTTTGGAAATTATTTGAAAGACATC---GCAAAAAAAGGGAAAATTTTTATTCGCCGATCACATTGCTGGATGGGACACTCGTATTAGCTCTGAAGATCTGGAAGACGAAG
KC990541.1 Duck Tembusu virus strain FX_2012, complete genome	365	240	1.48e-11	8951	9311	ref|NW_021837045.1|	135124349	135123990	TTTTGGAGTCTTGTTGACAGAGAGAGAGAACTGCACCTGCAAGGGAAGTGTGAGACCTGCATTTACAACATGATGGGAAAGCGAGAAAAGAAGATGGGAGAGTTCGGGA-AAGCAAAAGGTAGTAGAGCT--ATTTGGTACATGTGGCTCGGGGCCAGATTCCTAGAGTTCGAAGCCTTGGGCTTCTTGAACGAGGATCACTGGATGAGCAGGGAAAACACTAAAGGAGGTGTTGAAGGACTTGGACTCCAAAAATTGGGGTATGTGCTGCGTGACATCTCGGCCAAAGAA-GGAGGACTTATGTACGCAGACGACACGGCTGGATGGGACACTAGAATAACCAAGGCTGATTTGGAAAACGAAG	TTCTGGAATTTGGTTGGTAGAGAACGTCACCTTCACCTACAAGGCAAGTGTGAGATATGTGTCTATAATACCATGGGCAAAAAGGAAAAAAAAACCGGGGGTTGCTGGAGAAGCTAAGGG--GTCGCGCACGATTTGGTACATGAGGCTAGGCTGCAGGTTCCTAGAATTTGAGGCTCTTGGCTTCCTCAACGCTGACCACTGGGTTAGTCGCGAGAACTTACCGGGAGGAGTGGGGGGAGTTGGGGTCAACTACTTTGGAAATTATTTGAAAGACATC---GCAAAAAAAGGGAAAATTTTTATTCGCCGATCACATTGCTGGATGGGACACTCGTATTAGCTCTGAAGATCTGGAAGACGAAG
KC990542.1 Duck Tembusu virus strain GX_2011, complete genome	365	241	3.48e-13	8951	9311	ref|NW_021837045.1|	135124349	135123990	TTTTGGAGTCTTGTTGACAGAGAAAGAGAACTGCACCTGCAAGGGAAGTGTGAGACCTGCATTTACAACATGATGGGAAAGCGAGAAAAGAAGATGGGAGAGTTCGGGA-AAGCAAAAGGTAGTAGAGCT--ATTTGGTACATGTGGCTCGGGGCCAGATTCCTAGAGTTCGAAGCCTTGGGCTTCTTGAACGAGGATCACTGGATGAGCAGGGAAAACACTAAAGGAGGTGTTGAAGGACTTGGACTCCAAAAATTGGGGTATGTGCTGCGTGACATCTCGGCCAAAGAA-GGAGGACTTATGTACGCAGACGACACGGCTGGATGGGACACTAGAATAACCAAGGCTGATTTGGAAAACGAAG	TTCTGGAATTTGGTTGGTAGAGAACGTCACCTTCACCTACAAGGCAAGTGTGAGATATGTGTCTATAATACCATGGGCAAAAAGGAAAAAAAAACCGGGGGTTGCTGGAGAAGCTAAGGG--GTCGCGCACGATTTGGTACATGAGGCTAGGCTGCAGGTTCCTAGAATTTGAGGCTCTTGGCTTCCTCAACGCTGACCACTGGGTTAGTCGCGAGAACTTACCGGGAGGAGTGGGGGGAGTTGGGGTCAACTACTTTGGAAATTATTTGAAAGACATC---GCAAAAAAAGGGAAAATTTTTATTCGCCGATCACATTGCTGGATGGGACACTCGTATTAGCTCTGAAGATCTGGAAGACGAAG
KC990543.1 Duck Tembusu virus strain LC_2010, complete genome	365	241	3.48e-13	8951	9311	ref|NW_021837045.1|	135124349	135123990	TTTTGGAGTCTTGTTGACAGAGAGAGAGAACTGCACCTGCAAGGGAAGTGTGAGACCTGCATTTACAACATGATGGGAAAGCGAGAAAAGAAGATGGGAGGGTTCGGGA-AAGCAAAAGGTAGTAGAGCT--ATTTGGTACATGTGGCTCGGGGCCAGATTCCTAGAGTTCGAAGCCTTGGGCTTCTTGAACGAGGATCACTGGATGAGCAGGGAAAACACTAAAGGAGGTGTTGAAGGACTTGGACTCCAAAAATTGGGGTATGTGCTGCGTGACATCTCGGCCAAAGAA-GGAGGACTTATGTACGCAGACGACACGGCTGGATGGGACACTAGAATAACCAAGGCTGATTTGGAAAACGAAG	TTCTGGAATTTGGTTGGTAGAGAACGTCACCTTCACCTACAAGGCAAGTGTGAGATATGTGTCTATAATACCATGGGCAAAAAGGAAAAAAAAACCGGGGGTTGCTGGAGAAGCTAAGGG--GTCGCGCACGATTTGGTACATGAGGCTAGGCTGCAGGTTCCTAGAATTTGAGGCTCTTGGCTTCCTCAACGCTGACCACTGGGTTAGTCGCGAGAACTTACCGGGAGGAGTGGGGGGAGTTGGGGTCAACTACTTTGGAAATTATTTGAAAGACATC---GCAAAAAAAGGGAAAATTTTTATTCGCCGATCACATTGCTGGATGGGACACTCGTATTAGCTCTGAAGATCTGGAAGACGAAG
KC990544.1 Duck Tembusu virus strain LD_2010, complete genome	365	236	3.98e-06	8951	9311	ref|NW_021837045.1|	135124349	135123990	TTTTGGAGTCTTGTTGACAGAGAGAGAGAACTGCACCTGCAAGGGAAGTGTGAGACCTGCATTTACAACATGATGGGAAAGCGAGAAAAGAAGATGGGAGAGTTCGGGA-AAGCAAAAGGTAGTAGAGCT--ATTTGGTACATGTGGCTCGGGGCCAGATACCTAGAGTTCGAAGCCTTGGGCTCCTTGAACGAGGATCACTGCATGACCAGGGAAAACACTAAAGGAGGTGTTGAAGGACTTGGACTCCAAAAATTGGGGTATGTGCTGCGTGACATCTCGGCCAAAGAA-GGAGGACTTATGTACGCAGACGACACGGCTGGATGGGACACTAGAATAACCAAGGCTGATTTGGAAAACGAAG	TTCTGGAATTTGGTTGGTAGAGAACGTCACCTTCACCTACAAGGCAAGTGTGAGATATGTGTCTATAATACCATGGGCAAAAAGGAAAAAAAAACCGGGGGTTGCTGGAGAAGCTAAGGG--GTCGCGCACGATTTGGTACATGAGGCTAGGCTGCAGGTTCCTAGAATTTGAGGCTCTTGGCTTCCTCAACGCTGACCACTGGGTTAGTCGCGAGAACTTACCGGGAGGAGTGGGGGGAGTTGGGGTCAACTACTTTGGAAATTATTTGAAAGACATC---GCAAAAAAAGGGAAAATTTTTATTCGCCGATCACATTGCTGGATGGGACACTCGTATTAGCTCTGAAGATCTGGAAGACGAAG
KC990545.1 Duck Tembusu virus strain WFZ_2012, complete genome	365	239	1.8e-10	8951	9311	ref|NW_021837045.1|	135124349	135123990	TTTTGGAGTCTTGTTGACAGAGAGAGAGAACTGCACCTGCAAGGGAAGTGTGAGACCTGCATTTACAACATGATGGGAAAGCGAGAAAAGAAGATGGGAGAGTTCGGGA-AAGCAAAAGGTAGTAGAGCT--ATTTGGTACATGTGGCTCGGGGCCAGATTCCTAGAGTTCGAAGCCTTGGGTTTCTTGAACGAGGATCACTGGATGAGCAGGGAAAACACTAAAGGAGGTGTTGAAGGACTTGGACTCCAAAAATTGGGGTATGTGCTGCGTGACATCTCGGCCAAAGAA-GGAGGACTTATGTACGCAGACGACACGGCTGGATGGGACACTAGAATAACCAAGGCTGATTTGGAAAACGAAG	TTCTGGAATTTGGTTGGTAGAGAACGTCACCTTCACCTACAAGGCAAGTGTGAGATATGTGTCTATAATACCATGGGCAAAAAGGAAAAAAAAACCGGGGGTTGCTGGAGAAGCTAAGGG--GTCGCGCACGATTTGGTACATGAGGCTAGGCTGCAGGTTCCTAGAATTTGAGGCTCTTGGCTTCCTCAACGCTGACCACTGGGTTAGTCGCGAGAACTTACCGGGAGGAGTGGGGGGAGTTGGGGTCAACTACTTTGGAAATTATTTGAAAGACATC---GCAAAAAAAGGGAAAATTTTTATTCGCCGATCACATTGCTGGATGGGACACTCGTATTAGCTCTGAAGATCTGGAAGACGAAG
KF192951.1 Tembusu virus isolate Tembusu virus strain, complete genome	365	240	1.48e-11	8951	9311	ref|NW_021837045.1|	135124349	135123990	TTTTGGAGTCTTGTTGACAGAGAGAGAGAACTGCACCTGCAAGGGAAGTGTGAGACCTGCATTTACAACATGATGGGAAAGCGAGAAAAGAAGATGGGAGAGTTCGGGA-AAGCAAAAGGTAGTAGAGCT--ATTTGGTACATGTGGCTCGGGGCCAGATTCCTAGAGTTCGAAGCCTTGGGCTTCTTGAACGAGGATCACTGGATGAGCAGGGAAAACACTAAAGGAGGTGTTGAAGGACTTGGACTCCAAAAATTGGGGTATGTGCTGCGTGACATCTCGGCCAAAGAA-GGAGGACTTATGTACGCAGACGACACGGCTGGATGGGACACTAGAATAACCAAGGCTGATTTGGAAAACGAAG	TTCTGGAATTTGGTTGGTAGAGAACGTCACCTTCACCTACAAGGCAAGTGTGAGATATGTGTCTATAATACCATGGGCAAAAAGGAAAAAAAAACCGGGGGTTGCTGGAGAAGCTAAGGG--GTCGCGCACGATTTGGTACATGAGGCTAGGCTGCAGGTTCCTAGAATTTGAGGCTCTTGGCTTCCTCAACGCTGACCACTGGGTTAGTCGCGAGAACTTACCGGGAGGAGTGGGGGGAGTTGGGGTCAACTACTTTGGAAATTATTTGAAAGACATC---GCAAAAAAAGGGAAAATTTTTATTCGCCGATCACATTGCTGGATGGGACACTCGTATTAGCTCTGAAGATCTGGAAGACGAAG
KF557893.1 Tembusu virus isolate lq-1, complete genome	365	239	1.8e-10	8951	9311	ref|NW_021837045.1|	135124349	135123990	TTTTGGAGTCTTGTTGACAGAGAGGGAGAACTGCACCTGCAAGGGAAGTGTGAGACCTGCATTTACAACATGATGGGAAAGCGAGAAAAGAAGATGGGAGAGTTCGGGA-AAGCAAAAGGTAGTAGAGCT--ATTTGGTACATGTGGCTCGGGGCCAGATTCCTAGAGTTCGAAGCCTTGGGTTTCTTGAACGAGGATCACTGGATGAGCAGGGAAAACACTAAAGGAGGTGTTGAAGGACTTGGACTCCAAAAATTGGGGTATGTGCTGCGTGACATCTCGGCCAAAGAA-GGAGGACTTATGTACGCAGACGACACGGCTGGATGGGACACTAGAATAACCAAGGCTGATTTGGAAAACGAAG	TTCTGGAATTTGGTTGGTAGAGAACGTCACCTTCACCTACAAGGCAAGTGTGAGATATGTGTCTATAATACCATGGGCAAAAAGGAAAAAAAAACCGGGGGTTGCTGGAGAAGCTAAGGG--GTCGCGCACGATTTGGTACATGAGGCTAGGCTGCAGGTTCCTAGAATTTGAGGCTCTTGGCTTCCTCAACGCTGACCACTGGGTTAGTCGCGAGAACTTACCGGGAGGAGTGGGGGGAGTTGGGGTCAACTACTTTGGAAATTATTTGAAAGACATC---GCAAAAAAAGGGAAAATTTTTATTCGCCGATCACATTGCTGGATGGGACACTCGTATTAGCTCTGAAGATCTGGAAGACGAAG
KF557894.1 Tembusu virus isolate zc-1, complete genome	365	239	1.8e-10	8951	9311	ref|NW_021837045.1|	135124349	135123990	TTTTGGAGTCTTGTTGACAGAGAGAGAGAACTGCACCTGCAAGGGAAGTGTGAGACCTGCATTTACAACATGATGGGAAAGCGAGAAAAGAAGATGGGAGAGTTCGGGA-AAGCAAAAGGTAGTAGAGCT--ATTTGGTACATGTGGCTCGGGGCCAGATTCCTAGAGTTCGAAGCCTTGGGTTTCTTGAACGAGGATCACTGGATGAGCAGGGAAAACACTAAAGGAGGTGTTGAAGGACTTGGACTCCAAAAATTGGGGTATGTGCTGCGTGACATCTCGGCCAAAGAA-GGAGGACTTATGTACGCAGACGACACGGCTGGATGGGACACTAGAATAACCAAGGCTGATTTGGAAAACGAAG	TTCTGGAATTTGGTTGGTAGAGAACGTCACCTTCACCTACAAGGCAAGTGTGAGATATGTGTCTATAATACCATGGGCAAAAAGGAAAAAAAAACCGGGGGTTGCTGGAGAAGCTAAGGG--GTCGCGCACGATTTGGTACATGAGGCTAGGCTGCAGGTTCCTAGAATTTGAGGCTCTTGGCTTCCTCAACGCTGACCACTGGGTTAGTCGCGAGAACTTACCGGGAGGAGTGGGGGGAGTTGGGGTCAACTACTTTGGAAATTATTTGAAAGACATC---GCAAAAAAAGGGAAAATTTTTATTCGCCGATCACATTGCTGGATGGGACACTCGTATTAGCTCTGAAGATCTGGAAGACGAAG
KF573582.1 Duck flavivirus KPS54A61/THA, complete genome	367	243	4.24e-12	8950	9311	ref|NW_021837045.1|	135124350	135123990	ATTTTGGAGTCTTGTTGACAGAGAGAGAGAACTGCACCTGCAAGGGAAGTGTGAGACCTGCATTTACAACATGATGGGAAAGCGAGAAAAGAAGATGGGAGAGTTCGGGA-AAGCAAAAGG-TAGCAGAGCTATTTGGTACATGTGGCTTGGGGCCAGATTCCTAGAGTTCGAAGCCTTGGGCTTCTTGAACGAGGATCATTGGATGAGCAGGGAAAAC--ACCAAAGGAGGCGTTGAAGGACTTGGACTCCAAAAATTGGGGTATGTGCTGCGTGACATCTCGGCCAAAGAA-GGAGGACTTATGTACGCAGACGACACGGCTGGATGGGACACTAGAATAACCAAGGCTGATTTGGAAAACGAAG	ATTCTGGAATTTGGTTGGTAGAGAACGTCACCTTCACCTACAAGGCAAGTGTGAGATATGTGTCTATAATACCATGGGCAAAAAGGAAAAAAAAACCGGGGGTTGCTGGAGAAGCTAAGGGGTCGCGCA-CGATTTGGTACATGAGGCTAGGCTGCAGGTTCCTAGAATTTGAGGCTCTTGGCTTCCTCAACGCTGACCACTGGGTTAGTCGCGAGAACTTACC--GGGAGGAGTGGGGGGAGTTGGGGTCAACTACTTTGGAAATTATTTGAAAGACATC---GCAAAAAAAGGGAAAATTTTTATTCGCCGATCACATTGCTGGATGGGACACTCGTATTAGCTCTGAAGATCTGGAAGACGAAG
KF826767.1 Tembusu virus isolate TMUV-SDHS, complete genome	365	240	1.48e-11	8951	9311	ref|NW_021837045.1|	135124349	135123990	TTTTGGAGTCTTGTTGACAGAGAGAGAGAACTGCACCTGCAAGGGAAGTGTGAGACCTGCATTTACAACATGATGGGAAAGCGAGAAAAGAAGATGGGAGAGTTCGGGA-AAGCAAAAGGTAGTAGAGCT--ATTTGGTACATGTGGCTCGGGGCCAGATTCCTAGAGTTCGAAGCCTTGGGCTTCTTGAACGAGGATCACTGGATGAGCAGGGAAAACACTAAAGGAGGTGTTGAAGGACTTGGACTCCAAAAATTGGGGTATGTGCTGCGTGACATCTCGGCCAAAGAA-GGAGGACTTATGTACGCAGACGACACGGCTGGATGGGACACTAGAATAACCAAGGCTGATTTGGAAAACGAAG	TTCTGGAATTTGGTTGGTAGAGAACGTCACCTTCACCTACAAGGCAAGTGTGAGATATGTGTCTATAATACCATGGGCAAAAAGGAAAAAAAAACCGGGGGTTGCTGGAGAAGCTAAGGG--GTCGCGCACGATTTGGTACATGAGGCTAGGCTGCAGGTTCCTAGAATTTGAGGCTCTTGGCTTCCTCAACGCTGACCACTGGGTTAGTCGCGAGAACTTACCGGGAGGAGTGGGGGGAGTTGGGGTCAACTACTTTGGAAATTATTTGAAAGACATC---GCAAAAAAAGGGAAAATTTTTATTCGCCGATCACATTGCTGGATGGGACACTCGTATTAGCTCTGAAGATCTGGAAGACGAAG
KJ489355.1 Duck Tembusu virus isolate df-2, complete genome	365	240	1.48e-11	8951	9311	ref|NW_021837045.1|	135124349	135123990	TTTTGGAGTCTTGTTGACAGAGAGAGAGAACTGCACCTGCAAGGGAAGTGTGAGACCTGCATTTACAACATGATGGGAAAGCGAGAAAAGAAGATGGGAGAGTTCGGGA-AAGCAAAAGGTAGTAGAGCT--ATTTGGTACATGTGGCTCGGGGCCAGATTCCTAGAGTTCGAAGCCTTGGGCTTCTTGAACGAGGATCACTGGATGAGCAGGGAAAACACTAAAGGAGGTGTTGAAGGACTTGGACTCCAAAAATTGGGGTATGTGCTGCGTGACATCTCGGCCAAAGAA-GGAGGACTTATGTACGCAGACGACACGGCTGGATGGGACACTAGAATAACCAAGGCTGATTTGGAAAACGAAG	TTCTGGAATTTGGTTGGTAGAGAACGTCACCTTCACCTACAAGGCAAGTGTGAGATATGTGTCTATAATACCATGGGCAAAAAGGAAAAAAAAACCGGGGGTTGCTGGAGAAGCTAAGGG--GTCGCGCACGATTTGGTACATGAGGCTAGGCTGCAGGTTCCTAGAATTTGAGGCTCTTGGCTTCCTCAACGCTGACCACTGGGTTAGTCGCGAGAACTTACCGGGAGGAGTGGGGGGAGTTGGGGTCAACTACTTTGGAAATTATTTGAAAGACATC---GCAAAAAAAGGGAAAATTTTTATTCGCCGATCACATTGCTGGATGGGACACTCGTATTAGCTCTGAAGATCTGGAAGACGAAG
KJ700462.1 Tembusu virus isolate GX2013H, complete genome	365	239	6.3e-10	8950	9311	ref|NW_021837045.1|	135124350	135123990	ATTTTGGAGTCTTGTTGACAGAGAGAGAGAACTGCACTTGCAAGGGAAGTGCGAGACCTGCATTTACAACATGATGGGAAAGCGAGAAAAGAAGATGGGAGAGTTCGGGA-AAGCAAAAGG-TAGCAGAGCTATTTGGTACATGTGGCTCGGGGCCAGATTCCTAGAGTTCGAAGCCTTGGGCTTCTTGAACGAGGATCACTGGATGAGCAGGGAAAACACTAAAGGAGGCGTTGAAGGACTTGGACTCCAAAAGTTGGGGTATGTGCTGCGTGACATCTCGGCCAAAGAA-GGAGGACTTATGTACGCAGACGACACGGCTGGATGGGACACTAGAATAACCAAGGCTGATTTGGAAAACGAAG	ATTCTGGAATTTGGTTGGTAGAGAACGTCACCTTCACCTACAAGGCAAGTGTGAGATATGTGTCTATAATACCATGGGCAAAAAGGAAAAAAAAACCGGGGGTTGCTGGAGAAGCTAAGGGGTCGCGCA-CGATTTGGTACATGAGGCTAGGCTGCAGGTTCCTAGAATTTGAGGCTCTTGGCTTCCTCAACGCTGACCACTGGGTTAGTCGCGAGAACTTACCGGGAGGAGTGGGGGGAGTTGGGGTCAACTACTTTGGAAATTATTTGAAAGACATC---GCAAAAAAAGGGAAAATTTTTATTCGCCGATCACATTGCTGGATGGGACACTCGTATTAGCTCTGAAGATCTGGAAGACGAAG
KJ740745.1 Tembusu virus isolate SDXT, complete genome	365	239	1.8e-10	8951	9311	ref|NW_021837045.1|	135124349	135123990	TTTTGGAGTCTTGTTGACAGAGAGAGAGAACTGCACCTGCAAGGGAAGTGTGAGACCTGCATTTACAACATGATGGGAAAGCGAGAAAAGAAGATGGGAGAGTTCGGGA-AAGCAAAAGGTAGTAGAGCT--ATTTGGTACATGTGGCTCGGGGCCAGATTCCTAGAGTTCGAAGCCTTGGGTTTCTTGAACGAGGATCACTGGATGAGCAGGGAAAACACTAAAGGAGGTGTTGAAGGACTTGGACTCCAAAAATTGGGGTATGTGCTGCGTGACATCTCGGCCAAAGAA-GGAGGACTTATGTACGCAGACGACACGGCTGGATGGGACACTAGAATAACCAAGGCTGATTTGGAAAACGAAG	TTCTGGAATTTGGTTGGTAGAGAACGTCACCTTCACCTACAAGGCAAGTGTGAGATATGTGTCTATAATACCATGGGCAAAAAGGAAAAAAAAACCGGGGGTTGCTGGAGAAGCTAAGGG--GTCGCGCACGATTTGGTACATGAGGCTAGGCTGCAGGTTCCTAGAATTTGAGGCTCTTGGCTTCCTCAACGCTGACCACTGGGTTAGTCGCGAGAACTTACCGGGAGGAGTGGGGGGAGTTGGGGTCAACTACTTTGGAAATTATTTGAAAGACATC---GCAAAAAAAGGGAAAATTTTTATTCGCCGATCACATTGCTGGATGGGACACTCGTATTAGCTCTGAAGATCTGGAAGACGAAG
KJ740746.1 Tembusu virus isolate SDSG, complete genome	367	242	5.17e-11	8951	9311	ref|NW_021837045.1|	135124349	135123990	TTTTGGAGTCTTGTTGACAGAGAGAGAGAACTGCACCTGCAAGGGAAGTGTGAGACCTGCATTTACAACATGATGGGAAAGCGAGAAAAGAAGATGGGAGAGTTCGGGA-AAGCAAAAGGTAGTAGAGCT--ATTTGGTACATGTGGCTCGGGGCCAGATTCCTAGAGTTCGAAGCCTTGGGTTTCTTGAACGAGGATCACTGGATGAGCAGGGAAAAC--ACCAAAGGAGGTGTTGAAGGACTTGGACTCCAAAAATTGGGGTATGTGCTGCGTGACATCTCGGCCAAAGAA-GGAGGACTTATGTACGCAGACGACACGGCTGGATGGGACACTAGAATAACCAAGGCTGATTTGGAAAACGAAG	TTCTGGAATTTGGTTGGTAGAGAACGTCACCTTCACCTACAAGGCAAGTGTGAGATATGTGTCTATAATACCATGGGCAAAAAGGAAAAAAAAACCGGGGGTTGCTGGAGAAGCTAAGGG--GTCGCGCACGATTTGGTACATGAGGCTAGGCTGCAGGTTCCTAGAATTTGAGGCTCTTGGCTTCCTCAACGCTGACCACTGGGTTAGTCGCGAGAACTTACC--GGGAGGAGTGGGGGGAGTTGGGGTCAACTACTTTGGAAATTATTTGAAAGACATC---GCAAAAAAAGGGAAAATTTTTATTCGCCGATCACATTGCTGGATGGGACACTCGTATTAGCTCTGAAGATCTGGAAGACGAAG
KJ740747.1 Tembusu virus isolate SDLC, complete genome	366	242	1.48e-11	8951	9311	ref|NW_021837045.1|	135124349	135123990	TTTTGGAGTCTTGTTGACAGAGAGAGAGAACTGCACCTGCAAGGGAAGTGTGAGACCTGCATTTACAACATGATGGGAAAGCGAGAAAAGAAGATGGGAGAGTTCGGGA-AAGCAAAAGG-TAGCAGAGCTATTTGGTACATGTGGCTCGGGGCCAGATTCCTAGAGTTCGAAGCCTTGGGCTTCTTGAACGAGGATCACTGGATGAGCAGGGAAAAC--ACCAAAGGAGGTGTTGAAGGACTTGGACTTCAAAAATTGGGGTATGTGCTGCGTGACATCTCGGCCAAAGAA-GGAGGACTTATGTACGCAGACGACACGGCTGGATGGGACACTAGAATAACCAAGGCTGATTTGGAAAACGAAG	TTCTGGAATTTGGTTGGTAGAGAACGTCACCTTCACCTACAAGGCAAGTGTGAGATATGTGTCTATAATACCATGGGCAAAAAGGAAAAAAAAACCGGGGGTTGCTGGAGAAGCTAAGGGGTCGCGCA-CGATTTGGTACATGAGGCTAGGCTGCAGGTTCCTAGAATTTGAGGCTCTTGGCTTCCTCAACGCTGACCACTGGGTTAGTCGCGAGAACTTACC--GGGAGGAGTGGGGGGAGTTGGGGTCAACTACTTTGGAAATTATTTGAAAGACATC---GCAAAAAAAGGGAAAATTTTTATTCGCCGATCACATTGCTGGATGGGACACTCGTATTAGCTCTGAAGATCTGGAAGACGAAG
KJ740748.1 Tembusu virus isolate AHQY, complete genome	366	242	1.48e-11	8951	9311	ref|NW_021837045.1|	135124349	135123990	TTTTGGAGTCTTGTTGACAGAGAGAGAGAACTGCACCTGCAAGGGAAGTGTGAGACCTGCATTTACAACATGATGGGAAAGCGAGAAAAGAAGATGGGAGAGTTCGGGA-AAGCAAAAGG-TAGCAGAGCTATTTGGTACATGTGGCTCGGGGCCAGATTCCTAGAGTTCGAAGCCTTGGGCTTCTTGAACGAGGATCACTGGATGAGCAGGGAAAAC--ACCAAAGGAGGTGTTGAAGGACTTGGACTTCAAAAATTGGGGTATGTGCTGCGTGACATCTCGGCCAAAGAA-GGAGGACTTATGTACGCAGACGACACGGCTGGATGGGACACTAGAATAACCAAGGCTGATTTGGAAAACGAAG	TTCTGGAATTTGGTTGGTAGAGAACGTCACCTTCACCTACAAGGCAAGTGTGAGATATGTGTCTATAATACCATGGGCAAAAAGGAAAAAAAAACCGGGGGTTGCTGGAGAAGCTAAGGGGTCGCGCA-CGATTTGGTACATGAGGCTAGGCTGCAGGTTCCTAGAATTTGAGGCTCTTGGCTTCCTCAACGCTGACCACTGGGTTAGTCGCGAGAACTTACC--GGGAGGAGTGGGGGGAGTTGGGGTCAACTACTTTGGAAATTATTTGAAAGACATC---GCAAAAAAAGGGAAAATTTTTATTCGCCGATCACATTGCTGGATGGGACACTCGTATTAGCTCTGAAGATCTGGAAGACGAAG
KJ782377.1 Tembusu virus strain Du/CH/LSD/110128 P30, complete genome	368	241	2.19e-09	8951	9311	ref|NW_021837045.1|	135124349	135123990	TTTTGGAGTCTTGTTGACAGAGAGAGAGAACTGCACTTGCAAGGGAAGTGTGAGACCTGCATTTACAACATGATGGGAAAGCGAGAAAAGAAGATGGGAGAGTTCGGGA-AAGCAAAAGGTAGTAGAGCT--ATTTGGTACATGTGGCTCGGGGCCAGATTCCTAGAGTTCGAAGCCTTGGGCTTCTTGAACGAGGATCACTGGATGAGCAGGGAAAACACTAAAGGAGGCGTTGAAGGACTTGGACTCCAAAAATTGGG---GTATGTGCTACGTGACATCTCGGCCAAAGAA-GGAGGACTTATGTACGCAGACGACACGGCTGGATGGGACACTAGAATAACCAAGGCTGATTTGGAAAACGAAG	TTCTGGAATTTGGTTGGTAGAGAACGTCACCTTCACCTACAAGGCAAGTGTGAGATATGTGTCTATAATACCATGGGCAAAAAGGAAAAAAAAACCGGGGGTTGCTGGAGAAGCTAAGGG--GTCGCGCACGATTTGGTACATGAGGCTAGGCTGCAGGTTCCTAGAATTTGAGGCTCTTGGCTTCCTCAACGCTGACCACTGGGTTAGTCGCGAGAACTTACCGGGAGGAGTGGGGGGAGTTGGGGTCAACTACTTTGGAAATTATTTGAAA---GACATC---GCAAAAAAAGGGAAAATTTTTATTCGCCGATCACATTGCTGGATGGGACACTCGTATTAGCTCTGAAGATCTGGAAGACGAAG
KJ782378.1 Tembusu virus strain Du/CH/LSD/110128 P50, complete genome	368	241	2.19e-09	8951	9311	ref|NW_021837045.1|	135124349	135123990	TTTTGGAGTCTTGTTGACAGAGAGAGAGAACTGCACTTGCAAGGGAAGTGTGAGACCTGCATTTACAACATGATGGGAAAGCGAGAAAAGAAGATGGGAGAGTTCGGGA-AAGCAAAAGGTAGTAGAGCT--ATTTGGTACATGTGGCTCGGGGCCAGATTCCTAGAGTTCGAAGCCTTGGGCTTCTTGAACGAGGATCACTGGATGAGCAGGGAAAACACTAAAGGAGGCGTTGAAGGACTTGGACTCCAAAAATTGGG---GTATGTGCTACGTGACATCTCGGCCAAAGAA-GGAGGACTTATGTACGCAGACGACACGGCTGGATGGGACACTAGAATAACCAAGGCTGATTTGGAAAACGAAG	TTCTGGAATTTGGTTGGTAGAGAACGTCACCTTCACCTACAAGGCAAGTGTGAGATATGTGTCTATAATACCATGGGCAAAAAGGAAAAAAAAACCGGGGGTTGCTGGAGAAGCTAAGGG--GTCGCGCACGATTTGGTACATGAGGCTAGGCTGCAGGTTCCTAGAATTTGAGGCTCTTGGCTTCCTCAACGCTGACCACTGGGTTAGTCGCGAGAACTTACCGGGAGGAGTGGGGGGAGTTGGGGTCAACTACTTTGGAAATTATTTGAAA---GACATC---GCAAAAAAAGGGAAAATTTTTATTCGCCGATCACATTGCTGGATGGGACACTCGTATTAGCTCTGAAGATCTGGAAGACGAAG
KJ782379.1 Tembusu virus strain Du/CH/LSD/110128 P70, complete genome	368	241	2.19e-09	8951	9311	ref|NW_021837045.1|	135124349	135123990	TTTTGGAGTCTTGTTGACAGAGAGAGAGAACTGCACTTGCAAGGGAAGTGTGAGACCTGCATTTACAACATGATGGGAAAGCGAGAAAAGAAGATGGGAGAGTTCGGGA-AAGCAAAAGGTAGTAGAGCT--ATTTGGTACATGTGGCTCGGGGCCAGATTCCTAGAGTTCGAAGCCTTGGGCTTCTTGAACGAGGATCACTGGATGAGCAGGGAAAACACTAAAGGAGGCGTTGAAGGACTTGGACTCCAAAAATTGGG---GTATGTGCTACGTGACATCTCGGCCAAAGAA-GGAGGACTTATGTACGCAGACGACACGGCTGGATGGGACACTAGAATAACCAAGGCTGATTTGGAAAACGAAG	TTCTGGAATTTGGTTGGTAGAGAACGTCACCTTCACCTACAAGGCAAGTGTGAGATATGTGTCTATAATACCATGGGCAAAAAGGAAAAAAAAACCGGGGGTTGCTGGAGAAGCTAAGGG--GTCGCGCACGATTTGGTACATGAGGCTAGGCTGCAGGTTCCTAGAATTTGAGGCTCTTGGCTTCCTCAACGCTGACCACTGGGTTAGTCGCGAGAACTTACCGGGAGGAGTGGGGGGAGTTGGGGTCAACTACTTTGGAAATTATTTGAAA---GACATC---GCAAAAAAAGGGAAAATTTTTATTCGCCGATCACATTGCTGGATGGGACACTCGTATTAGCTCTGAAGATCTGGAAGACGAAG
KJ782380.1 Tembusu virus strain Du/CH/LSD/110128 P90, complete genome	368	241	2.19e-09	8951	9311	ref|NW_021837045.1|	135124349	135123990	TTTTGGAGTCTTGTTGACAGAGAGAGAGAACTGCACTTGCAAGGGAAGTGTGAGACCTGCATTTACAACATGATGGGAAAGCGAGAAAAGAAGATGGGAGAGTTCGGGA-AAGCAAAAGGTAGTAGAGCT--ATTTGGTACATGTGGCTCGGGGCCAGATTCCTAGAGTTCGAAGCCTTGGGCTTCTTGAACGAGGATCACTGGATGAGCAGGGAAAACACTAAAGGAGGCGTTGAAGGACTTGGACTCCAAAAATTGGG---GTATGTGCTACGTGACATCTCGGCCAAAGAA-GGAGGACTTATGTACGCAGACGACACGGCTGGATGGGACACTAGAATAACCAAGGCTGATTTGGAAAACGAAG	TTCTGGAATTTGGTTGGTAGAGAACGTCACCTTCACCTACAAGGCAAGTGTGAGATATGTGTCTATAATACCATGGGCAAAAAGGAAAAAAAAACCGGGGGTTGCTGGAGAAGCTAAGGG--GTCGCGCACGATTTGGTACATGAGGCTAGGCTGCAGGTTCCTAGAATTTGAGGCTCTTGGCTTCCTCAACGCTGACCACTGGGTTAGTCGCGAGAACTTACCGGGAGGAGTGGGGGGAGTTGGGGTCAACTACTTTGGAAATTATTTGAAA---GACATC---GCAAAAAAAGGGAAAATTTTTATTCGCCGATCACATTGCTGGATGGGACACTCGTATTAGCTCTGAAGATCTGGAAGACGAAG
KJ958533.1 Duck Tembusu virus isolate DTMUV-AH2011, complete genome	365	240	1.49e-11	8951	9311	ref|NW_021837045.1|	135124349	135123990	TTTTGGAGTCTTGTTGACAGAGAGAGAGAACTGCACCTGCAAGGGAAGTGTGAGACCTGCATTTACAACATGATGGGAAAGCGAGAAAAGAAGATGGGAGAGTTCGGGA-AAGCAAAAGGTAGTAGAGCT--ATTTGGTACATGTGGCTCGGGGCCAGATTCCTAGAGTTCGAAGCCTTGGGCTTCTTGAACGAGGATCACTGGATGAGCAGGGAAAACACTAAAGGAGGCGTTGAAGGACTTGGACTCCAAAAATTGGGGTATGTGCTGCGTGACATCTCGGCCAAAGAA-GGAGGACTTATGTACGCAGACGACACGGCTGGATGGGACACTAGAATAACCAAGGCTGATTTGGAAAACGAAG	TTCTGGAATTTGGTTGGTAGAGAACGTCACCTTCACCTACAAGGCAAGTGTGAGATATGTGTCTATAATACCATGGGCAAAAAGGAAAAAAAAACCGGGGGTTGCTGGAGAAGCTAAGGG--GTCGCGCACGATTTGGTACATGAGGCTAGGCTGCAGGTTCCTAGAATTTGAGGCTCTTGGCTTCCTCAACGCTGACCACTGGGTTAGTCGCGAGAACTTACCGGGAGGAGTGGGGGGAGTTGGGGTCAACTACTTTGGAAATTATTTGAAAGACATC---GCAAAAAAAGGGAAAATTTTTATTCGCCGATCACATTGCTGGATGGGACACTCGTATTAGCTCTGAAGATCTGGAAGACGAAG
KM066945.1 Tembusu virus isolate SX1, complete genome	365	239	1.8e-10	8951	9311	ref|NW_021837045.1|	135124349	135123990	TTTTGGAGTCTTGTTGACAGAGAGAGAGAACTGCACCTGCAAGGGAAGTGTGAGACCTGCATTTACAACATGATGGGAAAGCGAGAAAAGAAGATGGGAGAGTTCGGGA-AAGCAAAAGGTAGTAGAGCT--ATTTGGTACATGTGGCTCGGGGCCAGATTCCTAGAGTTCGAAGCCTTGGGTTTCTTGAACGAGGATCACTGGATGAGCAGGGAAAACACTAAAGGAGGTGTTGAAGGACTTGGACTCCAAAAATTGGGGTATGTGCTGCGTGACATCTCGGCCAAAGAA-GGAGGACTTATGTACGCAGACGACACGGCTGGATGGGACACTAGAATAACCAAGGCTGATTTGGAAAACGAAG	TTCTGGAATTTGGTTGGTAGAGAACGTCACCTTCACCTACAAGGCAAGTGTGAGATATGTGTCTATAATACCATGGGCAAAAAGGAAAAAAAAACCGGGGGTTGCTGGAGAAGCTAAGGG--GTCGCGCACGATTTGGTACATGAGGCTAGGCTGCAGGTTCCTAGAATTTGAGGCTCTTGGCTTCCTCAACGCTGACCACTGGGTTAGTCGCGAGAACTTACCGGGAGGAGTGGGGGGAGTTGGGGTCAACTACTTTGGAAATTATTTGAAAGACATC---GCAAAAAAAGGGAAAATTTTTATTCGCCGATCACATTGCTGGATGGGACACTCGTATTAGCTCTGAAGATCTGGAAGACGAAG
KM102539.1 Tembusu virus strain AH-F10 from China, complete genome	365	240	1.48e-11	8951	9311	ref|NW_021837045.1|	135124349	135123990	TTTTGGAGTCTTGTTGACAGAGAGAGAGAACTGCACCTGCAAGGGAAGTGTGAGACCTGCATTTACAACATGATGGGAAAGCGAGAAAAGAAGATGGGAGAGTTCGGGA-AAGCAAAAGGTAGTAGAGCT--ATTTGGTACATGTGGCTCGGGGCCAGATTCCTAGAGTTCGAAGCCTTGGGCTTCTTGAACGAGGATCACTGGATGAGCAGGGAAAACACTAAAGGAGGTGTTGAAGGACTTGGACTCCAAAAATTGGGGTATGTGCTGCGTGACATCTCGGCCAAAGAA-GGAGGACTTATGTACGCAGACGACACGGCTGGATGGGACACTAGAATAACCAAGGCTGATTTGGAAAACGAAG	TTCTGGAATTTGGTTGGTAGAGAACGTCACCTTCACCTACAAGGCAAGTGTGAGATATGTGTCTATAATACCATGGGCAAAAAGGAAAAAAAAACCGGGGGTTGCTGGAGAAGCTAAGGG--GTCGCGCACGATTTGGTACATGAGGCTAGGCTGCAGGTTCCTAGAATTTGAGGCTCTTGGCTTCCTCAACGCTGACCACTGGGTTAGTCGCGAGAACTTACCGGGAGGAGTGGGGGGAGTTGGGGTCAACTACTTTGGAAATTATTTGAAAGACATC---GCAAAAAAAGGGAAAATTTTTATTCGCCGATCACATTGCTGGATGGGACACTCGTATTAGCTCTGAAGATCTGGAAGACGAAG
KM188953.1 Duck Tembusu virus isolate xz 2012, complete genome	365	242	2.86e-14	8951	9311	ref|NW_021837045.1|	135124349	135123990	TTTTGGAGTCTTGTTGACAGAGAGAGAGAACTGCACCTGCAAGGGAAGTGTGAGACCTGTATTTACAATATGATGGGAAAGCGAGAAAAGAAGATGGGAGAGTTCGGGA-AAGCAAAAGGTAGTAGAGCT--ATTTGGTACATGTGGCTCGGGGCCAGATTCCTAGAGTTCGAAGCCTTGGGCTTCTTGAACGAGGATCACTGGATGAGCAGGGAAAACACTAAAGGAGGTGTTGAAGGACTTGGACTCCAAAAATTGGGGTATGTGCTGCGTGACATCTCGGCCAAAGAA-GGAGGACTTATGTACGCAGACGACACGGCTGGATGGGACACTAGAATAACCAAGGCTGATTTGGAAAACGAAG	TTCTGGAATTTGGTTGGTAGAGAACGTCACCTTCACCTACAAGGCAAGTGTGAGATATGTGTCTATAATACCATGGGCAAAAAGGAAAAAAAAACCGGGGGTTGCTGGAGAAGCTAAGGG--GTCGCGCACGATTTGGTACATGAGGCTAGGCTGCAGGTTCCTAGAATTTGAGGCTCTTGGCTTCCTCAACGCTGACCACTGGGTTAGTCGCGAGAACTTACCGGGAGGAGTGGGGGGAGTTGGGGTCAACTACTTTGGAAATTATTTGAAAGACATC---GCAAAAAAAGGGAAAATTTTTATTCGCCGATCACATTGCTGGATGGGACACTCGTATTAGCTCTGAAGATCTGGAAGACGAAG
KM233707.1 Tembusu virus isolate CQW1, complete genome	364	236	3.26e-07	8951	9312	ref|NW_021837045.1|	135124350	135123990	ATTTTGGAGTCTTGTTGACAGAGAGAGAGAACTGCACTTGCAAGGGAAGTGCGAGACCTGCATTTACAACATGATGGGAAAGCGAGAAAAGAAGATGGGAGAGTTCGGGA-AAGCAAAAGG-TAGCAGAGCTATTTGGTACATGTGGCTCGGGGCCAGATTCCTAGAGTTCGAAGCCTTGGGCTTCTTGAACGAGGATCACTGGATGAGCAGGGAAAACACTAAAGGAGGCGTTGAAGGACTTGGACTCCAAAAGTTGGGGTATGTGCTGCGTGACATTTCGGCCAAAGAAGGAGGACTTATGTACGCAGACGACACGGCCGGATGGGACACTAGAATAACCAAGGCTGATTTGGAAAACGAAG	ATTCTGGAATTTGGTTGGTAGAGAACGTCACCTTCACCTACAAGGCAAGTGTGAGATATGTGTCTATAATACCATGGGCAAAAAGGAAAAAAAAACCGGGGGTTGCTGGAGAAGCTAAGGGGTCGCGCA-CGATTTGGTACATGAGGCTAGGCTGCAGGTTCCTAGAATTTGAGGCTCTTGGCTTCCTCAACGCTGACCACTGGGTTAGTCGCGAGAACTTACCGGGAGGAGTGGGGGGAGTTGGGGTCAACTACTTTGGAAATTATTTGAAAGACA--TCGCAAAAAAAGGGAAAATTTTTATTCGCCGATCACATTGCTGGATGGGACACTCGTATTAGCTCTGAAGATCTGGAAGACGAAG
KM275940.1 Tembusu virus isolate GX2013E, complete genome	365	239	6.3e-10	8950	9311	ref|NW_021837045.1|	135124350	135123990	ATTTTGGAGTCTTGTTGACAGAGAGAGAGAACTGCACTTGCAAGGGAAGTGCGAGACCTGCATTTACAACATGATGGGAAAGYGAGAAAAGAAGATGGGAGAGTTCGGGA-AAGCAAAAGG-TAGCAGAGCTATTTGGTACATGTGGCTCGGGGCCAGATTCCTAGAGTTCGAAGCCTTGGGCTTCTTGAACGAGGATCACTGGATGAGCAGGGAAAACACTAAAGGAGGCGTTGAAGGACTTGGACTCCAAAAGTTGGGGTATGTGCTGCGTGACATCTCGGCCAAAGAA-GGAGGACTTATGTACGCAGACGACACGGCTGGATGGGACACTAGAATAACCAAGGCTGATTTGGAAAACGAAG	ATTCTGGAATTTGGTTGGTAGAGAACGTCACCTTCACCTACAAGGCAAGTGTGAGATATGTGTCTATAATACCATGGGCAAAAAGGAAAAAAAAACCGGGGGTTGCTGGAGAAGCTAAGGGGTCGCGCA-CGATTTGGTACATGAGGCTAGGCTGCAGGTTCCTAGAATTTGAGGCTCTTGGCTTCCTCAACGCTGACCACTGGGTTAGTCGCGAGAACTTACCGGGAGGAGTGGGGGGAGTTGGGGTCAACTACTTTGGAAATTATTTGAAAGACATC---GCAAAAAAAGGGAAAATTTTTATTCGCCGATCACATTGCTGGATGGGACACTCGTATTAGCTCTGAAGATCTGGAAGACGAAG
KM275941.1 Tembusu virus isolate GX2013G, complete genome	365	239	6.3e-10	8950	9311	ref|NW_021837045.1|	135124350	135123990	ATTTTGGAGTCTTGTTGACAGAGAGAGAGAACTGCACTTGCAAGGGAAGTGCGAGACCTGCATTTACAACATGATGGGAAAGCGAGAAAAGAAGATGGGAGAGTTCGGGA-AAGCAAAAGG-TAGCAGAGCTATTTGGTACATGTGGCTCGGGGCCAGATTCCTAGAGTTCGAAGCCTTGGGCTTCTTGAACGAGGATCACTGGATGAGCAGGGAAAACACTAAAGGAGGCGTTGAAGGACTTGGACTCCAAAAGTTGGGGTATGTGCTGCGTGACATCTCGGCCAAAGAA-GGAGGACTTATGTACGCAGACGACACGGCTGGATGGGACACTAGAATAACCAAGGCTGATTTGGAAAACGAAG	ATTCTGGAATTTGGTTGGTAGAGAACGTCACCTTCACCTACAAGGCAAGTGTGAGATATGTGTCTATAATACCATGGGCAAAAAGGAAAAAAAAACCGGGGGTTGCTGGAGAAGCTAAGGGGTCGCGCA-CGATTTGGTACATGAGGCTAGGCTGCAGGTTCCTAGAATTTGAGGCTCTTGGCTTCCTCAACGCTGACCACTGGGTTAGTCGCGAGAACTTACCGGGAGGAGTGGGGGGAGTTGGGGTCAACTACTTTGGAAATTATTTGAAAGACATC---GCAAAAAAAGGGAAAATTTTTATTCGCCGATCACATTGCTGGATGGGACACTCGTATTAGCTCTGAAGATCTGGAAGACGAAG
KP096415.1 Duck Tembusu virus strain DTMUV/CH/2014, complete genome	365	240	1.48e-11	8952	9312	ref|NW_021837045.1|	135124349	135123990	TTTTGGAGTCTTGTTGACAGAGAGAGAGAACTGCACCTGCAAGGGAAGTGTGAGACCTGCATTTACAACATGATGGGAAAGCGAGAAAAGAAGATGGGAGAGTTCGGGA-AAGCAAAAGGTAGTAGAGCT--ATTTGGTACATGTGGCTCGGGGCCAGATTCCTAGAGTTCGAAGCCTTGGGCTTCTTGAACGAGGATCACTGGATGAGCAGGGAAAACACTAAAGGAGGTGTCGAAGGACTTGGACTCCAAAAATTGGGGTATGTGCTGCGTGACATCTCGGCCAAAGAA-GGAGGACTTATGTACGCAGACGACACGGCTGGATGGGACACTAGAATAACCAAGGCTGATTTGGAAAACGAAG	TTCTGGAATTTGGTTGGTAGAGAACGTCACCTTCACCTACAAGGCAAGTGTGAGATATGTGTCTATAATACCATGGGCAAAAAGGAAAAAAAAACCGGGGGTTGCTGGAGAAGCTAAGGG--GTCGCGCACGATTTGGTACATGAGGCTAGGCTGCAGGTTCCTAGAATTTGAGGCTCTTGGCTTCCTCAACGCTGACCACTGGGTTAGTCGCGAGAACTTACCGGGAGGAGTGGGGGGAGTTGGGGTCAACTACTTTGGAAATTATTTGAAAGACATC---GCAAAAAAAGGGAAAATTTTTATTCGCCGATCACATTGCTGGATGGGACACTCGTATTAGCTCTGAAGATCTGGAAGACGAAG
KP742476.1 Tembusu virus strain TMUV-SH001, complete genome	365	239	1.8e-10	8951	9311	ref|NW_021837045.1|	135124349	135123990	TTTTGGAGTCTTGTTGACAGAGAGAGAGAACTGCACCTGCAAGGGAAGTGTGAGACCTGCATTTACAACATGATGGGAAAGCGAGAAAAGAAGATGGGAGAATTCGGGA-AAGCAAAAGGTAGTAGAGCT--ATTTGGTACATGTGGCTCGGGGCCAGATTCTTAGAATTCGAAGCCTTGGGCTTCTTGAACGAGGATCATTGGATGAGCAGGGAAAACACTAAAGGAGGTGTTGAAGGACTTGGACTCCAAAAATTGGGGTATGTGCTGCGTGACATCTCGGCCAAAGAA-GGAGGACTTATGTACGCAGACGACACGGCTGGATGGGACACTAGAATAACCAAGGCTGATTTGGAAAACGAAG	TTCTGGAATTTGGTTGGTAGAGAACGTCACCTTCACCTACAAGGCAAGTGTGAGATATGTGTCTATAATACCATGGGCAAAAAGGAAAAAAAAACCGGGGGTTGCTGGAGAAGCTAAGGG--GTCGCGCACGATTTGGTACATGAGGCTAGGCTGCAGGTTCCTAGAATTTGAGGCTCTTGGCTTCCTCAACGCTGACCACTGGGTTAGTCGCGAGAACTTACCGGGAGGAGTGGGGGGAGTTGGGGTCAACTACTTTGGAAATTATTTGAAAGACATC---GCAAAAAAAGGGAAAATTTTTATTCGCCGATCACATTGCTGGATGGGACACTCGTATTAGCTCTGAAGATCTGGAAGACGAAG
KP861859.1 Tembusu virus isolate GX2013C, complete genome	368	243	1.8e-10	8950	9311	ref|NW_021837045.1|	135124350	135123990	ATTTTGGAGTCTTGTTGACAGAGAGAGAGAACTGCACTTGCAAGGGAAGTGCGAGACCTGCATTTACAACATGATGGG--AAAGCGAAAAAAGAAGATGGGAGAGTT-CGGGA-AAGCAAAAGG-TAGCAGAGCTATTTGGTACATGTGGCTCGGGGCCAGATTCCTAGAGTTCGAAGCCTTGGGCTTCTTGAACGAGGATCACTGGATGAGCAGGGAAAACACTAAAGGAGGCGTTGAAGGACTTGGACTCCAAAAGTTGGGGTATGTGCTGCGTGACATCTCGGCCAAAGAA-GGAGGACTTATGTACGCAGACGACACGGCTGGATGGGACACTAGAATAACCAAGGCTGATTTGGAAAACGAAG	ATTCTGGAATTTGGTTGGTAGAGAACGTCACCTTCACCTACAAGGCAAGTGTGAGATATGTGTCTATAATACCATGGGCAAAAAGGAAAAAAAAACCGGGG---GTTGCTGGAGAAGCTAAGGGGTCGCGCA-CGATTTGGTACATGAGGCTAGGCTGCAGGTTCCTAGAATTTGAGGCTCTTGGCTTCCTCAACGCTGACCACTGGGTTAGTCGCGAGAACTTACCGGGAGGAGTGGGGGGAGTTGGGGTCAACTACTTTGGAAATTATTTGAAAGACATC---GCAAAAAAAGGGAAAATTTTTATTCGCCGATCACATTGCTGGATGGGACACTCGTATTAGCTCTGAAGATCTGGAAGACGAAG
KR061333.1 Duck Tembusu virus isolate DK/TH/CU-1, complete genome	365	236	1.3e-05	8856	9217	ref|NW_021837045.1|	135124350	135123990	ATTTTGGAGTCTTGTTGACAGAGAGAGAGAACTGCACTTGCAAGGGAAGTGCGAGACCTGCATTTACAACATGATGGGAAAGCGAGAAAAGAAGATGGGAGAGTTCGGGA-AAGCAAAAGG-TAGCAGAGCTATTTGGTACATGTGGCTCGGGGCTAGATTCCTGGAGTTCGAAGCCTTGGGCTTCTTGAACGAGGATCATTGGATGAGCAGGGAAAACACTAAAGGAGGCGTTGAAGGACTTGGACTCCAAAAATTGGGGTATGTGCTGCGTGACATCTCGGCCAAAGAA-GGAGGACTTATGTACGCAGACGACACGGCTGGATGGGACACTAGAATAACCAAGGCTGATTTGGAAAACGAAG	ATTCTGGAATTTGGTTGGTAGAGAACGTCACCTTCACCTACAAGGCAAGTGTGAGATATGTGTCTATAATACCATGGGCAAAAAGGAAAAAAAAACCGGGGGTTGCTGGAGAAGCTAAGGGGTCGCGCA-CGATTTGGTACATGAGGCTAGGCTGCAGGTTCCTAGAATTTGAGGCTCTTGGCTTCCTCAACGCTGACCACTGGGTTAGTCGCGAGAACTTACCGGGAGGAGTGGGGGGAGTTGGGGTCAACTACTTTGGAAATTATTTGAAAGACATC---GCAAAAAAAGGGAAAATTTTTATTCGCCGATCACATTGCTGGATGGGACACTCGTATTAGCTCTGAAGATCTGGAAGACGAAG
KR869106.1 Tembusu virus strain TMUV-JS06, complete genome	365	239	1.8e-10	8951	9311	ref|NW_021837045.1|	135124349	135123990	TTTTGGAGTCTTGTTGACAGAGAGAGAGAACTGCACCTGCAAGGGAAGTGTGAGACCTGCATTTACAACATGATGGGAAAGCGAGAAAAGAAGATGGGAGAGTTCGGGA-AAGCAAAAGGTAGTAGAGCT--ATTTGGTACATGTGGCTTGGGGCCAGATTCCTAGAGTTCGAAGCCTTGGGTTTCTTGAACGAGGATCACTGGATGAGCAGGGAAAACACTAAAGGAGGTGTTGAAGGACTTGGACTCCAAAAATTGGGGTATGTGCTGCGTGACATCTCGGCCAAAGAA-GGAGGACTTATGTACGCAGACGACACGGCTGGATGGGACACTAGAATAACCAAGGCTGATTTGGAAAACGAAG	TTCTGGAATTTGGTTGGTAGAGAACGTCACCTTCACCTACAAGGCAAGTGTGAGATATGTGTCTATAATACCATGGGCAAAAAGGAAAAAAAAACCGGGGGTTGCTGGAGAAGCTAAGGG--GTCGCGCACGATTTGGTACATGAGGCTAGGCTGCAGGTTCCTAGAATTTGAGGCTCTTGGCTTCCTCAACGCTGACCACTGGGTTAGTCGCGAGAACTTACCGGGAGGAGTGGGGGGAGTTGGGGTCAACTACTTTGGAAATTATTTGAAAGACATC---GCAAAAAAAGGGAAAATTTTTATTCGCCGATCACATTGCTGGATGGGACACTCGTATTAGCTCTGAAGATCTGGAAGACGAAG
KT159713.1 Duck Tembusu virus strain GDHD2014-3, complete genome	365	243	6.73e-16	8952	9312	ref|NW_021837045.1|	135124349	135123990	TTTTGGAGTCTTGTTGACAGAGAAAGAGAACTGCACCTGCAAGGGAAGTGTGAGACCTGCATTTACAACATGATGGGAAAGCGAGAAAAGAAAATGGGAGAGTTCGGGA-AAGCAAAAGGTAGTAGAGCT--ATTTGGTACATGTGGCTCGGGGCCAGATTCCTAGAGTTCGAAGCCTTGGGCTTCTTGAACGAGGATCACTGGATGAGCAGGGAAAACACTAAAGGAGGTGTTGAAGGACTTGGACTCCAAAAATTGGGGTATGTGCTGCGTGACATCTCGGCCAAAGAA-GGAGGACTTATGTACGCAGATGACACGGCTGGATGGGACACTAGAATAACCAAGGCTGATTTGGAAAACGAAG	TTCTGGAATTTGGTTGGTAGAGAACGTCACCTTCACCTACAAGGCAAGTGTGAGATATGTGTCTATAATACCATGGGCAAAAAGGAAAAAAAAACCGGGGGTTGCTGGAGAAGCTAAGGG--GTCGCGCACGATTTGGTACATGAGGCTAGGCTGCAGGTTCCTAGAATTTGAGGCTCTTGGCTTCCTCAACGCTGACCACTGGGTTAGTCGCGAGAACTTACCGGGAGGAGTGGGGGGAGTTGGGGTCAACTACTTTGGAAATTATTTGAAAGACATC---GCAAAAAAAGGGAAAATTTTTATTCGCCGATCACATTGCTGGATGGGACACTCGTATTAGCTCTGAAGATCTGGAAGACGAAG
KT239021.1 Duck Tembusu virus isolate G23 polyprotein gene, complete cds	365	241	3.45e-13	8952	9312	ref|NW_021837045.1|	135124349	135123990	TTTTGGAGTCTTGTTGACAGAGAAAGAGAACTGCACCTGCAAGGGAAGTGTGAGACCTGCATTTACAACATGATGGGAAAGCGAGAAAAGAAGATGGGAGAGTTCGGGA-AAGCAAAAGGTAGTAGAGCT--ATTTGGTACATGTGGCTCGGGGCCAGATTCCTAGAGTTCGAAGCCTTGGGCTTCTTGAACGAGGATCACTGGATGAGCAGGGAAAACACAAAAGGAGGTGTTGAAGGACTTGGACTCCAAAAATTGGGGTATGTGCTGCGTGACATCTCGGCCAAAGAA-GGAGGACTTATGTACGCAGACGACACGGCTGGATGGGACACTAGAATAACCAAGGCTGATTTGGAAAATGAAG	TTCTGGAATTTGGTTGGTAGAGAACGTCACCTTCACCTACAAGGCAAGTGTGAGATATGTGTCTATAATACCATGGGCAAAAAGGAAAAAAAAACCGGGGGTTGCTGGAGAAGCTAAGGG--GTCGCGCACGATTTGGTACATGAGGCTAGGCTGCAGGTTCCTAGAATTTGAGGCTCTTGGCTTCCTCAACGCTGACCACTGGGTTAGTCGCGAGAACTTACCGGGAGGAGTGGGGGGAGTTGGGGTCAACTACTTTGGAAATTATTTGAAAGACATC---GCAAAAAAAGGGAAAATTTTTATTCGCCGATCACATTGCTGGATGGGACACTCGTATTAGCTCTGAAGATCTGGAAGACGAAG
KT824876.1 Duck Tembusu virus strain GDLH01, complete genome	365	239	1.8e-10	8951	9311	ref|NW_021837045.1|	135124349	135123990	TTTTGGAGTCTTGTTGACAGAGAGAGAGAACTGCACCTGCAAGGGAAGTGTGAGACCTGCATTTACAACATGATGGGAAAGCGAGAAAAGAAGATGGGAGAGTTCGGGA-AAGCAAAAGGTAGTAGAGCT--ATTTGGTACATGTGGCTCGGGGCCAGATTTCTAGAGTTCGAAGCCTTGGGCTTCTTAAACGAGGATCACTGGATGAGCAGGGAAAACACTAAAGGAGGTGTTGAAGGACTTGGACTCCAAAAATTGGGGTATGTGCTGCGTGACATCTCGGCCAAAGAA-GGAGGACTTATGTACGCAGACGACACGGCTGGATGGGACACTAGAATAACCAAGGCTGATTTGGAAAACGAAG	TTCTGGAATTTGGTTGGTAGAGAACGTCACCTTCACCTACAAGGCAAGTGTGAGATATGTGTCTATAATACCATGGGCAAAAAGGAAAAAAAAACCGGGGGTTGCTGGAGAAGCTAAGGG--GTCGCGCACGATTTGGTACATGAGGCTAGGCTGCAGGTTCCTAGAATTTGAGGCTCTTGGCTTCCTCAACGCTGACCACTGGGTTAGTCGCGAGAACTTACCGGGAGGAGTGGGGGGAGTTGGGGTCAACTACTTTGGAAATTATTTGAAAGACATC---GCAAAAAAAGGGAAAATTTTTATTCGCCGATCACATTGCTGGATGGGACACTCGTATTAGCTCTGAAGATCTGGAAGACGAAG
KT876991.1 Tembusu virus strain PS, complete genome	365	240	1.48e-11	8951	9311	ref|NW_021837045.1|	135124349	135123990	TTTTGGAGTCTTGTTGACAGAGAGAGAGAACTGCACCTGCAAGGGAAGTGTGAGACCTGCATTTACAACATGATGGGAAAGCGAGAAAAGAAGATGGGAGAGTTCGGGA-AAGCAAAAGGTAGTAGAGCT--ATTTGGTACATGTGGCTCGGGGCCAGATTCCTAGAGTTCGAAGCCTTGGGCTTCTTGAACGAGGATCACTGGATGAGCAGGGAAAACACTAAAGGAGGTGTTGAAGGACTTGGACTCCAAAAATTGGGGTATGTGCTGCGTGACATCTCGGCCAAAGAA-GGAGGACTTATGTACGCAGACGACACGGCTGGATGGGACACTAGAATAACCAAGGCTGATTTGGAAAACGAAG	TTCTGGAATTTGGTTGGTAGAGAACGTCACCTTCACCTACAAGGCAAGTGTGAGATATGTGTCTATAATACCATGGGCAAAAAGGAAAAAAAAACCGGGGGTTGCTGGAGAAGCTAAGGG--GTCGCGCACGATTTGGTACATGAGGCTAGGCTGCAGGTTCCTAGAATTTGAGGCTCTTGGCTTCCTCAACGCTGACCACTGGGTTAGTCGCGAGAACTTACCGGGAGGAGTGGGGGGAGTTGGGGTCAACTACTTTGGAAATTATTTGAAAGACATC---GCAAAAAAAGGGAAAATTTTTATTCGCCGATCACATTGCTGGATGGGACACTCGTATTAGCTCTGAAGATCTGGAAGACGAAG
KU323595.1 Duck Tembusu virus isolate GD2014 polyprotein gene, complete cds	365	239	1.8e-10	8951	9311	ref|NW_021837045.1|	135124349	135123990	TTTTGGAGTCTTGTTGACAGAGAGAGAGAACTGCACCTGCAAGGGAAGTGTGAGACCTGCATTTACAACATGATGGGAAAGCGAGAAAAGAAGATGGGAGAGTTCGGGA-AAGCAAAAGGTAGTAGAGCT--ATTTGGTACATGTGGCTCGGGGCCAGATTTCTAGAGTTCGAAGCCTTGGGCTTCTTAAACGAGGATCACTGGATGAGCAGGGAAAACACTAAAGGAGGTGTTGAAGGACTTGGACTCCAAAAATTGGGGTATGTGCTGCGTGACATCTCGGCCAAAGAA-GGAGGACTTATGTACGCAGACGACACGGCTGGATGGGACACTAGAATAACCAAGGCTGATTTGGAAAACGAAG	TTCTGGAATTTGGTTGGTAGAGAACGTCACCTTCACCTACAAGGCAAGTGTGAGATATGTGTCTATAATACCATGGGCAAAAAGGAAAAAAAAACCGGGGGTTGCTGGAGAAGCTAAGGG--GTCGCGCACGATTTGGTACATGAGGCTAGGCTGCAGGTTCCTAGAATTTGAGGCTCTTGGCTTCCTCAACGCTGACCACTGGGTTAGTCGCGAGAACTTACCGGGAGGAGTGGGGGGAGTTGGGGTCAACTACTTTGGAAATTATTTGAAAGACATC---GCAAAAAAAGGGAAAATTTTTATTCGCCGATCACATTGCTGGATGGGACACTCGTATTAGCTCTGAAGATCTGGAAGACGAAG
KX452096.1 Duck Tembusu virus isolate MC, complete genome	365	238	7.67e-09	8951	9311	ref|NW_021837045.1|	135124349	135123990	TTTTGGAGTCTTGTTGACAGAGAGAGAGAACTGCACCTGCAAGGGAAGTGTGAGACCTGCATTTACAACATGATGGGAAAGCGAGAGAAGAAGATGGGAGAGTTCGGGA-AAGCAAAAGGTAGTAGAGCT--ATTTGGTACATGTGGCTCGGGGCCAGATTCCTAGAGTTCGAAGCCCTGGGCTTCTTGAACGAGGATCACTGGATGAGCAGGGAAAACACTAAAGGAGGTGTTGAAGGACTTGGACTTCAAAAATTGGGGTATGTGCTGCGTGACATCTCGGCCAAAGAA-GGAGGACTAATGTACGCAGACGACACGGCTGGATGGGACACTAGAATAACCAAGGCTGATTTGGAAAACGAAG	TTCTGGAATTTGGTTGGTAGAGAACGTCACCTTCACCTACAAGGCAAGTGTGAGATATGTGTCTATAATACCATGGGCAAAAAGGAAAAAAAAACCGGGGGTTGCTGGAGAAGCTAAGGG--GTCGCGCACGATTTGGTACATGAGGCTAGGCTGCAGGTTCCTAGAATTTGAGGCTCTTGGCTTCCTCAACGCTGACCACTGGGTTAGTCGCGAGAACTTACCGGGAGGAGTGGGGGGAGTTGGGGTCAACTACTTTGGAAATTATTTGAAAGACATC---GCAAAAAAAGGGAAAATTTTTATTCGCCGATCACATTGCTGGATGGGACACTCGTATTAGCTCTGAAGATCTGGAAGACGAAG
KX686570.1 Tembusu virus isolate HZ1-2015, complete genome	363	236	2.68e-08	8950	9310	ref|NW_021837045.1|	135124349	135123990	TTTTGGAGTCTTGTTGACAGAGAGAGAGAACTGCACTTGCAAGGGAAGTGCGAGACCTGCATTTACAACATGATGGGAAAGCGAGAAAAGAAGATGGGAGAGTTCGGGA-AAGCAAAAGG-TAGCAGAGCTATTTGGTACATGTGGCTCGGGGCCAGATTCCTAGAGTTCGAAGCCTTGGGCTTCTTGAACGAGGATCACTGGATGAGCAGGGAAAACACTAAAGGAGGCGTTGAAGGACTTGGACTCCAAAAGTTGGGGTATGTGCTGCGTGACATTTCGGCCAAAGAAGGAGGACTTATGTACGCAGACGACACGGCTGGATGGGACACTAGAATAACCAAGGCTGATTTGGAAAACGAAG	TTCTGGAATTTGGTTGGTAGAGAACGTCACCTTCACCTACAAGGCAAGTGTGAGATATGTGTCTATAATACCATGGGCAAAAAGGAAAAAAAAACCGGGGGTTGCTGGAGAAGCTAAGGGGTCGCGCA-CGATTTGGTACATGAGGCTAGGCTGCAGGTTCCTAGAATTTGAGGCTCTTGGCTTCCTCAACGCTGACCACTGGGTTAGTCGCGAGAACTTACCGGGAGGAGTGGGGGGAGTTGGGGTCAACTACTTTGGAAATTATTTGAAAGACA--TCGCAAAAAAAGGGAAAATTTTTATTCGCCGATCACATTGCTGGATGGGACACTCGTATTAGCTCTGAAGATCTGGAAGACGAAG
KX686571.1 Tembusu virus isolate HZ4-2015, complete genome	365	241	3.48e-13	8952	9312	ref|NW_021837045.1|	135124349	135123990	TTTTGGAGTCTTGTTGACAGAGAAAGAGAACTGCACCTGCAAGGGAAGTGTGAGACCTGCATTTACAACATGATGGGAAAGCGAGAAAAGAAGATGGGAGAGTTCGGGA-AAGCAAAAGGTAGTAGAGCT--ATTTGGTACATGTGGCTCGGGGCCAGATTCCTAGAGTTCGAAGCCTTGGGCTTCTTGAACGAGGATCACTGGATGAGCAGGGAAAACACAAAAGGAGGTGTTGAAGGACTTGGACTCCAAAAATTGGGGTATGTGCTGCGTGACATCTCGGCCAAAGAA-GGAGGACTTATGTACGCAGACGACACGGCTGGATGGGACACTAGAATAACCAAGGCTGATTTGGAAAATGAAG	TTCTGGAATTTGGTTGGTAGAGAACGTCACCTTCACCTACAAGGCAAGTGTGAGATATGTGTCTATAATACCATGGGCAAAAAGGAAAAAAAAACCGGGGGTTGCTGGAGAAGCTAAGGG--GTCGCGCACGATTTGGTACATGAGGCTAGGCTGCAGGTTCCTAGAATTTGAGGCTCTTGGCTTCCTCAACGCTGACCACTGGGTTAGTCGCGAGAACTTACCGGGAGGAGTGGGGGGAGTTGGGGTCAACTACTTTGGAAATTATTTGAAAGACATC---GCAAAAAAAGGGAAAATTTTTATTCGCCGATCACATTGCTGGATGGGACACTCGTATTAGCTCTGAAGATCTGGAAGACGAAG
KX686572.1 Tembusu virus isolate HD-2015, complete genome	364	237	7.68e-09	8951	9312	ref|NW_021837045.1|	135124350	135123990	ATTTTGGAGTCTTGTTGACAGAGAGAGAGAACTGCACTTGCAAGGGAAGTGCGAGACCTGCATTTACAACATGATGGGAAAGCGAGAAAAGAAGATGGGAGAGTTCGGGA-AAGCAAAAGG-TAGCAGAGCTATTTGGTACATGTGGCTCGGGGCCAGATTCCTAGAGTTCGAAGCCTTGGGCTTCTTGAACGAGGATCACTGGATGAGCAGGGAAAACACTAAAGGAGGCGTTGAAGGACTTGGACTCCAAAAGTTGGGGTATGTGCTGCGTGACATTTCGGCCAAAGAAGGAGGACTTATGTACGCAGACGACACGGCTGGATGGGACACTAGAATAACCAAGGCTGATTTGGAAAACGAAG	ATTCTGGAATTTGGTTGGTAGAGAACGTCACCTTCACCTACAAGGCAAGTGTGAGATATGTGTCTATAATACCATGGGCAAAAAGGAAAAAAAAACCGGGGGTTGCTGGAGAAGCTAAGGGGTCGCGCA-CGATTTGGTACATGAGGCTAGGCTGCAGGTTCCTAGAATTTGAGGCTCTTGGCTTCCTCAACGCTGACCACTGGGTTAGTCGCGAGAACTTACCGGGAGGAGTGGGGGGAGTTGGGGTCAACTACTTTGGAAATTATTTGAAAGACA--TCGCAAAAAAAGGGAAAATTTTTATTCGCCGATCACATTGCTGGATGGGACACTCGTATTAGCTCTGAAGATCTGGAAGACGAAG
KX686573.1 Tembusu virus isolate PY-2014, complete genome	365	241	3.48e-13	8951	9311	ref|NW_021837045.1|	135124349	135123990	TTTTGGAGTCTTGTTGACAGAGAGAGAGAACTGCACCTGCAAGGGAAGTGTGAGACCTGCATTTACAACATGATGGGAAAGCGAGAAAAGAAGATGGGAGAGTTCGGGA-AAGCAAAAGGTAGTAGAGCT--ATTTGGTACATGTGGCTCGGGGCCAGATTCCTAGAGTTCGAAGCCTTGGGCTTCCTGAACGAGGATCACTGGATGAGCAGGGAAAACACTAAAGGAGGTGTTGAAGGACTTGGACTCCAAAAATTGGGGTATGTGCTGCGTGACATCTCGGCCAAAGAA-GGAGGACTTATGTACGCAGACGACACGGCTGGATGGGACACTAGAATAACCAAGGCTGATTTGGAAAACGAAG	TTCTGGAATTTGGTTGGTAGAGAACGTCACCTTCACCTACAAGGCAAGTGTGAGATATGTGTCTATAATACCATGGGCAAAAAGGAAAAAAAAACCGGGGGTTGCTGGAGAAGCTAAGGG--GTCGCGCACGATTTGGTACATGAGGCTAGGCTGCAGGTTCCTAGAATTTGAGGCTCTTGGCTTCCTCAACGCTGACCACTGGGTTAGTCGCGAGAACTTACCGGGAGGAGTGGGGGGAGTTGGGGTCAACTACTTTGGAAATTATTTGAAAGACATC---GCAAAAAAAGGGAAAATTTTTATTCGCCGATCACATTGCTGGATGGGACACTCGTATTAGCTCTGAAGATCTGGAAGACGAAG
KX686574.1 Tembusu virus isolate HZ2-2015, complete genome	364	239	4.24e-12	8951	9311	ref|NW_021837045.1|	135124349	135123990	TTTTGGAGTCTTGTTGACAGAGAAAGAGAACTGCACCTTCAAGGGAAGTGTGAGACCTGCATTTACAACATGATGGGAAAACGAGAAAAGAAGATGGGAGAGTTCGGGA-AAGCAAAAGGTAGTAGAGCT--ATTTGGTACATGTGGCTCGGGGCCAGATTCCTAGAGTTCGAAGCCTTGGGCTTCTTGAACGAGGATCATTGGATGAGCAGGGAAAACACTAGAGGAGGTGTTGAAGGACTTGGACTCCAAAAACTGGGGTATGTGCTGCGTGACATCTCAGCCAAAGAAGGAGGACTTATGTACGCAGACGACACGGCTGGATGGGACACTAGAATAACCAAGGCTGATTTGGAAAACGAAG	TTCTGGAATTTGGTTGGTAGAGAACGTCACCTTCACCTACAAGGCAAGTGTGAGATATGTGTCTATAATACCATGGGCAAAAAGGAAAAAAAAACCGGGGGTTGCTGGAGAAGCTAAGGG--GTCGCGCACGATTTGGTACATGAGGCTAGGCTGCAGGTTCCTAGAATTTGAGGCTCTTGGCTTCCTCAACGCTGACCACTGGGTTAGTCGCGAGAACTTACCGGGAGGAGTGGGGGGAGTTGGGGTCAACTACTTTGGAAATTATTTGAAAGACATCGCA--AAAAAAGGGAAAATTTTTATTCGCCGATCACATTGCTGGATGGGACACTCGTATTAGCTCTGAAGATCTGGAAGACGAAG
KX686575.1 Tembusu virus isolate HD2-2013, complete genome	364	237	7.68e-09	8950	9311	ref|NW_021837045.1|	135124350	135123990	ATTTTGGAGTCTTGTTGACAGAGAGAGAGAACTGCACTTGCAAGGGAAGTGCGAGACCTGCATTTACAACATGATGGGAAAGCGAGAAAAGAAGATGGGAGAGTTCGGGA-AAGCAAAAGG-TAGCAGAGCTATTTGGTACATGTGGCTCGGGGCCAGATTCCTAGAGTTCGAAGCCTTGGGCTTCTTGAACGAGGATCACTGGATGAGCAGGGAAAACACTAAAGGAGGCGTTGAAGGACTTGGACTCCAAAAGTTGGGGTATGTGCTGCGTGACATTTCGGCCAAAGAAGGAGGACTTATGTACGCAGACGACACGGCTGGATGGGACACTAGAATAACCAAGGCTGATTTGGAAAACGAAG	ATTCTGGAATTTGGTTGGTAGAGAACGTCACCTTCACCTACAAGGCAAGTGTGAGATATGTGTCTATAATACCATGGGCAAAAAGGAAAAAAAAACCGGGGGTTGCTGGAGAAGCTAAGGGGTCGCGCA-CGATTTGGTACATGAGGCTAGGCTGCAGGTTCCTAGAATTTGAGGCTCTTGGCTTCCTCAACGCTGACCACTGGGTTAGTCGCGAGAACTTACCGGGAGGAGTGGGGGGAGTTGGGGTCAACTACTTTGGAAATTATTTGAAAGACA--TCGCAAAAAAAGGGAAAATTTTTATTCGCCGATCACATTGCTGGATGGGACACTCGTATTAGCTCTGAAGATCTGGAAGACGAAG
KX686576.1 Tembusu virus isolate PY-2013, complete genome	365	243	6.73e-16	8951	9311	ref|NW_021837045.1|	135124349	135123990	TTTTGGAGTCTTGTTGACAGAGAAAGAGAACTGCACCTGCAAGGGAAGTGTGAGACCTGCATTTACAACATGATGGGAAAGCGAGAAAAGAAAATGGGAGAGTTCGGGA-AAGCAAAAGGTAGTAGAGCT--ATTTGGTACATGTGGCTCGGGGCCAGATTCCTAGAGTTCGAAGCCTTGGGCTTCTTGAACGAGGATCACTGGATGAGCAGGGAAAACACTAAAGGAGGTGTTGAAGGACTTGGACTCCAAAAATTGGGGTATGTGCTGCGTGACATCTCGGCCAAAGAA-GGAGGACTTATGTACGCAGATGACACGGCTGGATGGGACACTAGAATAACCAAGGCTGATTTGGAAAACGAAG	TTCTGGAATTTGGTTGGTAGAGAACGTCACCTTCACCTACAAGGCAAGTGTGAGATATGTGTCTATAATACCATGGGCAAAAAGGAAAAAAAAACCGGGGGTTGCTGGAGAAGCTAAGGG--GTCGCGCACGATTTGGTACATGAGGCTAGGCTGCAGGTTCCTAGAATTTGAGGCTCTTGGCTTCCTCAACGCTGACCACTGGGTTAGTCGCGAGAACTTACCGGGAGGAGTGGGGGGAGTTGGGGTCAACTACTTTGGAAATTATTTGAAAGACATC---GCAAAAAAAGGGAAAATTTTTATTCGCCGATCACATTGCTGGATGGGACACTCGTATTAGCTCTGAAGATCTGGAAGACGAAG
KX686577.1 Tembusu virus isolate HD1-2013, complete genome	364	237	7.68e-09	8950	9311	ref|NW_021837045.1|	135124350	135123990	ATTTTGGAGTCTTGTTGACAGAGAGAGAGAACTGCACTTGCAAGGGAAGTGCGAGACCTGCATTTACAACATGATGGGAAAGCGAGAAAAGAAGATGGGAGAGTTCGGGA-AAGCAAAAGG-TAGCAGAGCTATTTGGTACATGTGGCTCGGGGCCAGATTCCTAGAGTTCGAAGCCTTGGGCTTCTTGAACGAGGATCACTGGATGAGCAGGGAAAACACTAAAGGAGGCGTTGAAGGACTTGGACTCCAAAAGTTGGGGTATGTGCTGCGTGACATTTCGGCCAAAGAAGGAGGACTTATGTACGCAGACGACACGGCTGGATGGGACACTAGAATAACCAAGGCTGATTTGGAAAACGAAG	ATTCTGGAATTTGGTTGGTAGAGAACGTCACCTTCACCTACAAGGCAAGTGTGAGATATGTGTCTATAATACCATGGGCAAAAAGGAAAAAAAAACCGGGGGTTGCTGGAGAAGCTAAGGGGTCGCGCA-CGATTTGGTACATGAGGCTAGGCTGCAGGTTCCTAGAATTTGAGGCTCTTGGCTTCCTCAACGCTGACCACTGGGTTAGTCGCGAGAACTTACCGGGAGGAGTGGGGGGAGTTGGGGTCAACTACTTTGGAAATTATTTGAAAGACA--TCGCAAAAAAAGGGAAAATTTTTATTCGCCGATCACATTGCTGGATGGGACACTCGTATTAGCTCTGAAGATCTGGAAGACGAAG
KX686578.1 Tembusu virus isolate FS-2011, complete genome	365	241	3.48e-13	8952	9312	ref|NW_021837045.1|	135124349	135123990	TTTTGGAGTCTTGTTGACAGAGAAAGAGAACTGCACCTGCAAGGGAAGTGTGAGACCTGCATTTACAACATGATGGGAAAGCGAGAAAAGAAGATGGGAGAGTTCGGGA-AAGCAAAAGGTAGTAGAGCT--ATTTGGTACATGTGGCTCGGGGCCAGATTCCTAGAGTTCGAAGCCTTGGGCTTCTTGAACGAGGATCACTGGATGAGCAGGGAAAACACTAAAGGAGGTGTTGAAGGACTTGGACTCCAAAAATTGGGGTATGTGCTGCGTGACATCTCGGCCAAAGAA-GGAGGACTTATGTACGCAGACGACACGGCTGGATGGGACACTAGAATAACCAAGGCTGATTTGGAAAACGAAG	TTCTGGAATTTGGTTGGTAGAGAACGTCACCTTCACCTACAAGGCAAGTGTGAGATATGTGTCTATAATACCATGGGCAAAAAGGAAAAAAAAACCGGGGGTTGCTGGAGAAGCTAAGGG--GTCGCGCACGATTTGGTACATGAGGCTAGGCTGCAGGTTCCTAGAATTTGAGGCTCTTGGCTTCCTCAACGCTGACCACTGGGTTAGTCGCGAGAACTTACCGGGAGGAGTGGGGGGAGTTGGGGTCAACTACTTTGGAAATTATTTGAAAGACATC---GCAAAAAAAGGGAAAATTTTTATTCGCCGATCACATTGCTGGATGGGACACTCGTATTAGCTCTGAAGATCTGGAAGACGAAG
KX686579.1 Tembusu virus isolate HZ3-2015, complete genome	365	239	6.3e-10	8951	9312	ref|NW_021837045.1|	135124350	135123990	ATTTTGGAGTCTTGTTGACAGAGAGAGAGAACTGCACTTGCAAGGGAAGTGCGAGACCTGCATTTACAACATGATGGGAAAGCGAGAAAAGAAGATGGGAGAGTT--TGGGAAAGCAAAAGG-TAGCAGAGCTATTTGGTACATGTGGCTCGGGGCCAGATTCCTAGAGTTCGAAGCCTTGGGCTTCTTGAACGAGGATCACTGGATGAGCAGGGAAAACACTAAAGGAGGCGTTGAAGGACTTGGACTCCAAAAGTTGGGGTATGTGCTGCGCGACATTTCGGCCAAAGAAGGAGGACTTATGTACGCAGATGACACGGCTGGATGGGACACTAGAATAACCAAGGCTGATTTGGAAAACGAAG	ATTCTGGAATTTGGTTGGTAGAGAACGTCACCTTCACCTACAAGGCAAGTGTGAGATATGTGTCTATAATACCATGGGCAAAAAGGAAAAAAAAACCGGGG-GTTGCTGGAGAAGCTAAGGGGTCGCGCA-CGATTTGGTACATGAGGCTAGGCTGCAGGTTCCTAGAATTTGAGGCTCTTGGCTTCCTCAACGCTGACCACTGGGTTAGTCGCGAGAACTTACCGGGAGGAGTGGGGGGAGTTGGGGTCAACTACTTTGGAAATTATTTGAAAGACA--TCGCAAAAAAAGGGAAAATTTTTATTCGCCGATCACATTGCTGGATGGGACACTCGTATTAGCTCTGAAGATCTGGAAGACGAAG
KX686580.1 Tembusu virus isolate HZ-2014, complete genome	363	236	2.68e-08	8952	9312	ref|NW_021837045.1|	135124349	135123990	TTTTGGAGTCTTGTTGACAGAGAGAGAGAACTGCACTTGCAAGGGAAGTGCGAGACCTGCATTTACAACATGATGGGAAAGCGAGAAAAGAAGATGGGAGAGTTCGGGA-AAGCAAAAGG-TAGCAGAGCTATTTGGTACATGTGGCTCGGGGCCAGATTCCTAGAGTTCGAAGCCTTGGGCTTCTTGAACGAGGATCACTGGATGAGCAGGGAAAACACTAAAGGAGGCGTTGAAGGACTTGGACTCCAAAAGTTGGGGTATGTGCTGCGTGACATTTCGGCCAAAGAAGGAGGACTTATGTACGCAGACGACACGGCTGGATGGGACACTAGAATAACCAAGGCTGATTTGGAAAACGAAG	TTCTGGAATTTGGTTGGTAGAGAACGTCACCTTCACCTACAAGGCAAGTGTGAGATATGTGTCTATAATACCATGGGCAAAAAGGAAAAAAAAACCGGGGGTTGCTGGAGAAGCTAAGGGGTCGCGCA-CGATTTGGTACATGAGGCTAGGCTGCAGGTTCCTAGAATTTGAGGCTCTTGGCTTCCTCAACGCTGACCACTGGGTTAGTCGCGAGAACTTACCGGGAGGAGTGGGGGGAGTTGGGGTCAACTACTTTGGAAATTATTTGAAAGACA--TCGCAAAAAAAGGGAAAATTTTTATTCGCCGATCACATTGCTGGATGGGACACTCGTATTAGCTCTGAAGATCTGGAAGACGAAG
KX977550.1 Tembusu virus strain GD06, complete genome	365	241	3.48e-13	8951	9311	ref|NW_021837045.1|	135124349	135123990	TTTTGGAGTCTTGTTGACAGAGAAAGAGAACTGCACCTGCAAGGGAAGTGTGAGACCTGCATTTACAACATGATGGGAAAGCGAGAAAAGAAGATGGGAGAGTTCGGGA-AAGCAAAAGGTAGTAGAGCT--ATTTGGTACATGTGGCTCGGGGCCAGATTCCTAGAGTTCGAAGCCTTGGGCTTCTTGAACGAGGATCACTGGATGAGCAGGGAAAACACTAAAGGAGGTGTTGAAGGACTTGGACTCCAAAAATTGGGGTATGTGCTGCGTGACATCTCGGCCAAAGAA-GGAGGACTTATGTACGCAGACGACACGGCTGGATGGGACACTAGAATAACCAAGGCTGATTTGGAAAACGAAG	TTCTGGAATTTGGTTGGTAGAGAACGTCACCTTCACCTACAAGGCAAGTGTGAGATATGTGTCTATAATACCATGGGCAAAAAGGAAAAAAAAACCGGGGGTTGCTGGAGAAGCTAAGGG--GTCGCGCACGATTTGGTACATGAGGCTAGGCTGCAGGTTCCTAGAATTTGAGGCTCTTGGCTTCCTCAACGCTGACCACTGGGTTAGTCGCGAGAACTTACCGGGAGGAGTGGGGGGAGTTGGGGTCAACTACTTTGGAAATTATTTGAAAGACATC---GCAAAAAAAGGGAAAATTTTTATTCGCCGATCACATTGCTGGATGGGACACTCGTATTAGCTCTGAAGATCTGGAAGACGAAG
KX977551.1 Tembusu virus strain FJFQ300, complete genome	365	241	3.48e-13	8951	9311	ref|NW_021837045.1|	135124349	135123990	TTTTGGAGTCTTGTTGACAGAGAGAGAGAACTGCACCTGCAAGGGAAGTGTGAGACCTGCATTTACAACATGATGGGAAAGCGAGAAAAGAAGATGGGAGAGTTCGGGA-AAGCAAAAGGTAGTAGAGCT--ATTTGGTACATGTGGCTCGGGGCCAGATTCCTAGAGTTCGAAGCCTTGGGCTTCTTGAACGAGGATCACTGGATGAGCAGGGAAAACACTAAAGGAGGCGTTGAAGGACTTGGACTCCAAAAATTGGGGTATGTGCTGCGTGACATCTCGGCAAAAGAA-GGAGGACTTATGTACGCAGACGACACGGCTGGATGGGACACTAGAATAACCAAGGCTGATTTGGAAAACGAAG	TTCTGGAATTTGGTTGGTAGAGAACGTCACCTTCACCTACAAGGCAAGTGTGAGATATGTGTCTATAATACCATGGGCAAAAAGGAAAAAAAAACCGGGGGTTGCTGGAGAAGCTAAGGG--GTCGCGCACGATTTGGTACATGAGGCTAGGCTGCAGGTTCCTAGAATTTGAGGCTCTTGGCTTCCTCAACGCTGACCACTGGGTTAGTCGCGAGAACTTACCGGGAGGAGTGGGGGGAGTTGGGGTCAACTACTTTGGAAATTATTTGAAAGACATC---GCAAAAAAAGGGAAAATTTTTATTCGCCGATCACATTGCTGGATGGGACACTCGTATTAGCTCTGAAGATCTGGAAGACGAAG
KX977552.1 Tembusu virus strain ZJQT17, complete genome	365	240	1.48e-11	8951	9311	ref|NW_021837045.1|	135124349	135123990	TTTTGGAGTCTTGTTGACAGAGAGAGAGAACTGCACCTGCAAGGGAAGTGTGAGACCTGCATTTACAACATGATGGGAAAGCGAGAAAAGAAGATGGGAGAGTTCGGGA-AAGCAAAAGGTAGTAGGGCT--ATTTGGTACATGTGGCTCGGGGCCAGATTCCTAGAGTTCGAAGCCTTGGGCTTCTTGAACGAGGATCACTGGATGAGCAGGGAAAACACTAAAGGAGGCGTTGAAGGAATTGGACTCCAGAAATTGGGGTATGTGCTGCGTGACATCTCGGCCAAAGAA-GGAGGACTTATGTACGCAGACGACACGGCTGGATGGGACACTAGAATAACCAAGGCTGATTTGGAAAACGAAG	TTCTGGAATTTGGTTGGTAGAGAACGTCACCTTCACCTACAAGGCAAGTGTGAGATATGTGTCTATAATACCATGGGCAAAAAGGAAAAAAAAACCGGGGGTTGCTGGAGAAGCTAAGGG--GTCGCGCACGATTTGGTACATGAGGCTAGGCTGCAGGTTCCTAGAATTTGAGGCTCTTGGCTTCCTCAACGCTGACCACTGGGTTAGTCGCGAGAACTTACCGGGAGGAGTGGGGGGAGTTGGGGTCAACTACTTTGGAAATTATTTGAAAGACATC---GCAAAAAAAGGGAAAATTTTTATTCGCCGATCACATTGCTGGATGGGACACTCGTATTAGCTCTGAAGATCTGGAAGACGAAG
KX977553.1 Tembusu virus strain ZJLJS71, complete genome	365	240	1.48e-11	8951	9311	ref|NW_021837045.1|	135124349	135123990	TTTTGGAGTCTTGTTGACAGAGAGAGAGAACTGCACCTGCAAGGGAAGTGTGAGACCTGCATTTACAACATGATGGGAAAGCGAGAAAAGAAGATGGGAGAGTTCGGGA-AAGCAAAAGGTAGTAGAGCT--ATTTGGTACATGTGGCTCGGGGCCAGATTCCTAGAGTTCGAAGCCTTGGGCTTCTTGAACGAGGATCACTGGATGAGCAGGGAAAACACTAAAGGAGGCGTTGAAGGACTTGGACTCCAAAAATTGGGGTATGTGCTGCGTGACATCTCGGCCAAAGAA-GGAGGACTTATGTACGCAGACGACACGGCTGGATGGGACACTAGAATAACCAAGGCTGATTTGGAAAACGAAG	TTCTGGAATTTGGTTGGTAGAGAACGTCACCTTCACCTACAAGGCAAGTGTGAGATATGTGTCTATAATACCATGGGCAAAAAGGAAAAAAAAACCGGGGGTTGCTGGAGAAGCTAAGGG--GTCGCGCACGATTTGGTACATGAGGCTAGGCTGCAGGTTCCTAGAATTTGAGGCTCTTGGCTTCCTCAACGCTGACCACTGGGTTAGTCGCGAGAACTTACCGGGAGGAGTGGGGGGAGTTGGGGTCAACTACTTTGGAAATTATTTGAAAGACATC---GCAAAAAAAGGGAAAATTTTTATTCGCCGATCACATTGCTGGATGGGACACTCGTATTAGCTCTGAAGATCTGGAAGACGAAG
KX977554.1 Tembusu virus strain NCLT230, complete genome	365	241	3.48e-13	8951	9311	ref|NW_021837045.1|	135124349	135123990	TTTTGGAGTCTTGTTGACAGAGAGAGAGAACTGCACCTGCAAGGGAAGTGTGAGACCTGCATTTACAACATGATGGGAAAGCGAGAAAAGAAGATGGGAGAGTTCGGGA-AAGCAAAAGGTAGTAGAGCT--ATTTGGTACATGTGGCTCGGGGCCAGATTCCTAGAGTTCGAAGCCTTGGGCTTCTTGAACGAGGATCACTGGATGAGCAGGGAAAACACTAAAGGAGGTGTTGAAGGACTTGGACTCCAAAAATTGGGGTATGTGCTGCGTGACATCTCGGCCAAAGAA-GGAGGACTTATGTACGCAGACGACACGGCTGGATGGGACACTAGAATAACCAAGGCTGATCTGGAAAACGAAG	TTCTGGAATTTGGTTGGTAGAGAACGTCACCTTCACCTACAAGGCAAGTGTGAGATATGTGTCTATAATACCATGGGCAAAAAGGAAAAAAAAACCGGGGGTTGCTGGAGAAGCTAAGGG--GTCGCGCACGATTTGGTACATGAGGCTAGGCTGCAGGTTCCTAGAATTTGAGGCTCTTGGCTTCCTCAACGCTGACCACTGGGTTAGTCGCGAGAACTTACCGGGAGGAGTGGGGGGAGTTGGGGTCAACTACTTTGGAAATTATTTGAAAGACATC---GCAAAAAAAGGGAAAATTTTTATTCGCCGATCACATTGCTGGATGGGACACTCGTATTAGCTCTGAAGATCTGGAAGACGAAG
KX977555.1 Tembusu virus strain FQ-C1, complete genome	365	239	1.8e-10	8951	9311	ref|NW_021837045.1|	135124349	135123990	TTTTGGAGTCTTGTTGACAGAGAGAGAGAACTGCACCTGCAAGGGAAGTGTGAGACCTGCATTTACAACATGATGGGAAAGCGAGAAAAGAGGATGGGAGAGTTCGGGA-AAGCAAAAGGTAGTAGAGCT--ATTTGGTACATGTGGCTCGGGGCCAGATTCCTAGAGTTCGAAGCCTTGGGCTTCTTGAACGAGGATCACTGGATGAGCAGGGAAAACACTAAAGGAGGTGTTGAAGGACTTGGACTCCAAAAATTGGGGTATGTGCTGCGTGACATCTCGGCCAAAGAA-GGAGGACTTATGTACGCTGACGACACGGCTGGATGGGACACTAGAATAACCAAGGCTGATTTGGAAAACGAAG	TTCTGGAATTTGGTTGGTAGAGAACGTCACCTTCACCTACAAGGCAAGTGTGAGATATGTGTCTATAATACCATGGGCAAAAAGGAAAAAAAAACCGGGGGTTGCTGGAGAAGCTAAGGG--GTCGCGCACGATTTGGTACATGAGGCTAGGCTGCAGGTTCCTAGAATTTGAGGCTCTTGGCTTCCTCAACGCTGACCACTGGGTTAGTCGCGAGAACTTACCGGGAGGAGTGGGGGGAGTTGGGGTCAACTACTTTGGAAATTATTTGAAAGACATC---GCAAAAAAAGGGAAAATTTTTATTCGCCGATCACATTGCTGGATGGGACACTCGTATTAGCTCTGAAGATCTGGAAGACGAAG
KY623416.1 Tembusu virus strain HB201101 polyprotein gene, complete cds	365	241	3.26e-13	8857	9217	ref|NW_021837045.1|	135124349	135123990	TTTTGGAGTCTTGTTGACAGAGAGAGAGAACTGCACCTGCAAGGGAAGTGTGAGACCTGTATTTACAACATGATGGGAAAGCGAGAAAAGAAGATGGGAGAGTTCGGGA-AAGCAAAAGGTAGTAGAGCT--ATTTGGTACATGTGGCTCGGGGCCAGATTCCTAGAGTTCGAAGCCTTGGGCTTCTTGAACGAGGATCACTGGATGAGCAGGGAAAACACTAAAGGAGGTGTTGAAGGACTTGGACTCCAAAAATTGGGGTATGTGCTGCGTGACATCTCGGCCAAAGAA-GGAGGACTTATGTACGCAGACGACACGGCTGGATGGGACACTAGAATAACCAAGGCTGATTTGGAAAACGAAG	TTCTGGAATTTGGTTGGTAGAGAACGTCACCTTCACCTACAAGGCAAGTGTGAGATATGTGTCTATAATACCATGGGCAAAAAGGAAAAAAAAACCGGGGGTTGCTGGAGAAGCTAAGGG--GTCGCGCACGATTTGGTACATGAGGCTAGGCTGCAGGTTCCTAGAATTTGAGGCTCTTGGCTTCCTCAACGCTGACCACTGGGTTAGTCGCGAGAACTTACCGGGAGGAGTGGGGGGAGTTGGGGTCAACTACTTTGGAAATTATTTGAAAGACATC---GCAAAAAAAGGGAAAATTTTTATTCGCCGATCACATTGCTGGATGGGACACTCGTATTAGCTCTGAAGATCTGGAAGACGAAG
KY623417.1 Tembusu virus strain HB201001 polyprotein gene, complete cds	365	240	1.39e-11	8857	9217	ref|NW_021837045.1|	135124349	135123990	TTTTGGAGTCTTGTTGACAGAGAGAGAGAACTGCACCTGCAAGGGAAGTGTGAGACCTGCATTTACAACATGATGGGAAAGCGAGAAAAGAAGATGGGAGAGTTCGGGA-AAGCAAAAGGTAGTAGAGCT--ATTTGGTACATGTGGCTCGGGGCCAGATTCCTAGAGTTCGAAGCCTTGGGCTTCTTGAACGAGGATCACTGGATGAGCAGGGAAAACACTAAAGGAGGTGTTGAAGGACTTGGACTCCAAAAATTGGGGTATGTGCTGCGTGACATCTCGGCCAAAGAA-GGAGGACTTATGTACGCAGACGACACGGCTGGATGGGACACTAGAATAACCAAGGCTGATTTGGAAAACGAAG	TTCTGGAATTTGGTTGGTAGAGAACGTCACCTTCACCTACAAGGCAAGTGTGAGATATGTGTCTATAATACCATGGGCAAAAAGGAAAAAAAAACCGGGGGTTGCTGGAGAAGCTAAGGG--GTCGCGCACGATTTGGTACATGAGGCTAGGCTGCAGGTTCCTAGAATTTGAGGCTCTTGGCTTCCTCAACGCTGACCACTGGGTTAGTCGCGAGAACTTACCGGGAGGAGTGGGGGGAGTTGGGGTCAACTACTTTGGAAATTATTTGAAAGACATC---GCAAAAAAAGGGAAAATTTTTATTCGCCGATCACATTGCTGGATGGGACACTCGTATTAGCTCTGAAGATCTGGAAGACGAAG
KY623418.1 Tembusu virus strain HB201002 polyprotein gene, complete cds	365	240	1.39e-11	8857	9217	ref|NW_021837045.1|	135124349	135123990	TTTTGGAGTCTTGTTGACAGAGAGAGAGAACTGCACCTGCAAGGGAAGTGTGAGACCTGCATTTACAACATGATGGGAAAGCGAGAAAAGAAGATGGGAGAGTTCGGGA-AAGCAAAAGGTAGTAGAGCT--ATTTGGTACATGTGGCTCGGGGCCAGATTCCTAGAGTTCGAAGCCTTGGGCTTCTTGAACGAGGATCACTGGATGAGCAGGGAAAACACTAAAGGAGGTGTTGAAGGACTTGGACTCCAAAAATTGGGGTATGTGCTGCGTGACATCTCGGCCAAAGAA-GGAGGACTTATGTACGCAGACGACACGGCTGGATGGGACACTAGAATAACCAAGGCTGATTTGGAAAACGAAG	TTCTGGAATTTGGTTGGTAGAGAACGTCACCTTCACCTACAAGGCAAGTGTGAGATATGTGTCTATAATACCATGGGCAAAAAGGAAAAAAAAACCGGGGGTTGCTGGAGAAGCTAAGGG--GTCGCGCACGATTTGGTACATGAGGCTAGGCTGCAGGTTCCTAGAATTTGAGGCTCTTGGCTTCCTCAACGCTGACCACTGGGTTAGTCGCGAGAACTTACCGGGAGGAGTGGGGGGAGTTGGGGTCAACTACTTTGGAAATTATTTGAAAGACATC---GCAAAAAAAGGGAAAATTTTTATTCGCCGATCACATTGCTGGATGGGACACTCGTATTAGCTCTGAAGATCTGGAAGACGAAG
KY623419.1 Tembusu virus strain HB201217 polyprotein gene, complete cds	365	241	3.26e-13	8857	9217	ref|NW_021837045.1|	135124349	135123990	TTTTGGAGTCTTGTTGACAGAGAGAGAGAACTGCACCTGCAAGGGAAGTGTGAGACCTGCATTTACAACATGATGGGAAAGCGAGAAAAGAAGATGGGAGAGTTCGGGA-AAGCAAAAGGTAGTAGAGCT--ATTTGGTACATGTGGCTCGGGGCCAGATTCCTAGAGTTCGAAGCCTTGGGCTTCCTAAACGAGGATCACTGGATGAGCAGGGAAAACACTAAAGGAGGTGTTGAAGGACTTGGACTCCAAAAGTTGGGGTATGTGCTGCGTGACATCTCGGCCAAAGAA-GGAGGACTTATGTACGCAGACGACACGGCTGGATGGGACACTAGAATAACCAAGGCTGATTTGGAAAACGAAG	TTCTGGAATTTGGTTGGTAGAGAACGTCACCTTCACCTACAAGGCAAGTGTGAGATATGTGTCTATAATACCATGGGCAAAAAGGAAAAAAAAACCGGGGGTTGCTGGAGAAGCTAAGGG--GTCGCGCACGATTTGGTACATGAGGCTAGGCTGCAGGTTCCTAGAATTTGAGGCTCTTGGCTTCCTCAACGCTGACCACTGGGTTAGTCGCGAGAACTTACCGGGAGGAGTGGGGGGAGTTGGGGTCAACTACTTTGGAAATTATTTGAAAGACATC---GCAAAAAAAGGGAAAATTTTTATTCGCCGATCACATTGCTGGATGGGACACTCGTATTAGCTCTGAAGATCTGGAAGACGAAG
KY623420.1 Tembusu virus strain HB201214 polyprotein gene, complete cds	365	241	3.26e-13	8857	9217	ref|NW_021837045.1|	135124349	135123990	TTTTGGAGTCTTGTTGACAGAGAGAGAGAACTGCACCTGCAAGGGAAGTGTGAGACCTGCATTTACAACATGATGGGAAAGCGAGAAAAGAAGATGGGAGAGTTCGGGA-AAGCAAAAGGTAGTAGAGCT--ATTTGGTACATGTGGCTCGGGGCCAGATTCCTAGAGTTCGAAGCCTTGGGCTTCCTAAACGAGGATCACTGGATGAGCAGGGAAAACACTAAAGGAGGTGTTGAAGGACTTGGACTCCAAAAGTTGGGGTATGTGCTGCGTGACATCTCGGCCAAAGAA-GGAGGACTTATGTACGCAGACGACACGGCTGGATGGGACACTAGAATAACCAAGGCTGATTTGGAAAACGAAG	TTCTGGAATTTGGTTGGTAGAGAACGTCACCTTCACCTACAAGGCAAGTGTGAGATATGTGTCTATAATACCATGGGCAAAAAGGAAAAAAAAACCGGGGGTTGCTGGAGAAGCTAAGGG--GTCGCGCACGATTTGGTACATGAGGCTAGGCTGCAGGTTCCTAGAATTTGAGGCTCTTGGCTTCCTCAACGCTGACCACTGGGTTAGTCGCGAGAACTTACCGGGAGGAGTGGGGGGAGTTGGGGTCAACTACTTTGGAAATTATTTGAAAGACATC---GCAAAAAAAGGGAAAATTTTTATTCGCCGATCACATTGCTGGATGGGACACTCGTATTAGCTCTGAAGATCTGGAAGACGAAG
KY623421.1 Tembusu virus strain SD201151 polyprotein gene, complete cds	365	239	1.69e-10	8857	9217	ref|NW_021837045.1|	135124349	135123990	TTTTGGAGTCTTGTTGACAGAGAGAGAGAACTGCACCTGCAAGGGAAGTGTGAGACCTGCATTTACAACATGATGGGAAAGCGAGAAAAGAAGATGGGAGAGTTCGGGA-AAGCAAAAGGTAGTAGAGCT--ATTTGGTACATGTGGCTCGGGGCCAGATTCCTAGAGTTCGAAGCCTTGGGCTTCTTGAACGAGGATCACTGGATGAGCAGGGAAAACACTAAAGGAGGTGTTGAAGGACTTGGACTCCAAAAATTGGGGTATGTGCTGCGTGACATCTCGGCCAAAGAA-GGAGGACTTATGTACGCAGACGACACGGCTGGATGGGACACCAGAATAACCAAGGCTGATTTGGAAAACGAAG	TTCTGGAATTTGGTTGGTAGAGAACGTCACCTTCACCTACAAGGCAAGTGTGAGATATGTGTCTATAATACCATGGGCAAAAAGGAAAAAAAAACCGGGGGTTGCTGGAGAAGCTAAGGG--GTCGCGCACGATTTGGTACATGAGGCTAGGCTGCAGGTTCCTAGAATTTGAGGCTCTTGGCTTCCTCAACGCTGACCACTGGGTTAGTCGCGAGAACTTACCGGGAGGAGTGGGGGGAGTTGGGGTCAACTACTTTGGAAATTATTTGAAAGACATC---GCAAAAAAAGGGAAAATTTTTATTCGCCGATCACATTGCTGGATGGGACACTCGTATTAGCTCTGAAGATCTGGAAGACGAAG
KY623422.1 Tembusu virus strain ZJ2010B2 polyprotein gene, complete cds	365	240	1.39e-11	8857	9217	ref|NW_021837045.1|	135124349	135123990	TTTTGGAGTCTTGTTGACAGAGAGAGAGAACTGCACCTGCAAGGGAAGTGTGAGACCTGCATTTACAACATGATGGGAAAGCGAGAAAAGAAGATGGGAGAGTTCGGGA-AAGCAAAAGGTAGTAGAGCT--ATTTGGTACATGTGGCTCGGGGCCAGATTCCTAGAGTTCGAAGCCTTGGGCTTCTTGAACGAGGATCACTGGATGAGCAGGGAAAACACTAAAGGAGGTGTTGAAGGACTTGGACTCCAAAAATTGGGGTATGTGCTGCGTGACATCTCGGCCAAAGAA-GGAGGACTTATGTACGCAGACGACACGGCTGGATGGGACACTAGAATAACCAAGGCTGATTTGGAAAACGAAG	TTCTGGAATTTGGTTGGTAGAGAACGTCACCTTCACCTACAAGGCAAGTGTGAGATATGTGTCTATAATACCATGGGCAAAAAGGAAAAAAAAACCGGGGGTTGCTGGAGAAGCTAAGGG--GTCGCGCACGATTTGGTACATGAGGCTAGGCTGCAGGTTCCTAGAATTTGAGGCTCTTGGCTTCCTCAACGCTGACCACTGGGTTAGTCGCGAGAACTTACCGGGAGGAGTGGGGGGAGTTGGGGTCAACTACTTTGGAAATTATTTGAAAGACATC---GCAAAAAAAGGGAAAATTTTTATTCGCCGATCACATTGCTGGATGGGACACTCGTATTAGCTCTGAAGATCTGGAAGACGAAG
KY623423.1 Tembusu virus strain SD201120 polyprotein gene, complete cds	365	239	5.89e-10	8856	9217	ref|NW_021837045.1|	135124350	135123990	ATTTTGGAGTCTTGTTGACAGAGAGAGAGAACTGCACTTGCAAGGGAAGTGCGAGACCTGCATTTACAACATGATGGGAAAGCGAGAAAAGAAGATGGGAGAGTTCGGGA-AAGCAAAAGG-TAGCAGAGCTATTTGGTACATGTGGCTCGGGGCCAGATTCCTAGAGTTCGAAGCCTTGGGCTTCTTGAACGAGGATCACTGGATGAGCAGGGAAAACACTAAAGGAGGCGTTGAAGGACTTGGACTCCAAAAATTGGGGTATGTGCTGCGTGACATCTCGGCCAAAGAA-GGAGGACTTATGTACGCAGACGACACGGCTGGATGGGACACTAGAATAACCAAGGCTGATTTGGAAAACGAAG	ATTCTGGAATTTGGTTGGTAGAGAACGTCACCTTCACCTACAAGGCAAGTGTGAGATATGTGTCTATAATACCATGGGCAAAAAGGAAAAAAAAACCGGGGGTTGCTGGAGAAGCTAAGGGGTCGCGCA-CGATTTGGTACATGAGGCTAGGCTGCAGGTTCCTAGAATTTGAGGCTCTTGGCTTCCTCAACGCTGACCACTGGGTTAGTCGCGAGAACTTACCGGGAGGAGTGGGGGGAGTTGGGGTCAACTACTTTGGAAATTATTTGAAAGACATC---GCAAAAAAAGGGAAAATTTTTATTCGCCGATCACATTGCTGGATGGGACACTCGTATTAGCTCTGAAGATCTGGAAGACGAAG
KY623424.1 Tembusu virus strain SD201147 polyprotein gene, complete cds	335	220	7.18e-09	8887	9217	ref|NW_021837045.1|	135124319	135123990	CTGCACCTGCAAGGGAAGTGTGAGACCTGCATTTACAACATGATGGGAAAGCGAGAAAAGAAGATGGGAGAGTTCGGGA-AAGCAAAAGGTAGTAGAGCT--ATTTGGTACATGTGGCTCGGGGCCAGATTCCTAGAGTTCGAAGCCTTGGGCTTCTTGAACGAGGATCACTGGATGAGCAGGGAAAACACTAAAGGAGGTGTTGAAGGACTTGGACTCCAAAAATTGGGGTATGTGCTGCGTGACATCTCGGCCAAAGAA-GGAGGACTTATGTACGCAGACGACACGGCTGGATGGGACACCAGAATAACCAAGGCTGATTTGGAAAACGAAG	CTTCACCTACAAGGCAAGTGTGAGATATGTGTCTATAATACCATGGGCAAAAAGGAAAAAAAAACCGGGGGTTGCTGGAGAAGCTAAGGG--GTCGCGCACGATTTGGTACATGAGGCTAGGCTGCAGGTTCCTAGAATTTGAGGCTCTTGGCTTCCTCAACGCTGACCACTGGGTTAGTCGCGAGAACTTACCGGGAGGAGTGGGGGGAGTTGGGGTCAACTACTTTGGAAATTATTTGAAAGACATC---GCAAAAAAAGGGAAAATTTTTATTCGCCGATCACATTGCTGGATGGGACACTCGTATTAGCTCTGAAGATCTGGAAGACGAAG
KY623425.1 Tembusu virus strain JS201102 polyprotein gene, complete cds	365	240	1.39e-11	8857	9217	ref|NW_021837045.1|	135124349	135123990	TTTTGGAGTCTTGTTGACAGAGAGAGAGAACTGCACCTGCAAGGGAAGTGTGAGACCTGCATTTACAACATGATGGGAAAGCGAGAAAAGAAGATGGGAGAGTTCGGGA-AAGCAAAAGGTAGTAGAGCT--ATTTGGTACATGTGGCTCGGGGCCAGATTCCTAGAGTTCGAAGCCTTGGGCTTCTTGAACGAGGATCACTGGATGAGCAGGGAAAACACTAAAGGAGGTGTTGAAGGACTTGGACTCCAAAAATTGGGGTATGTGCTGCGTGACATCTCGGCCAAAGAA-GGAGGACTTATGTACGCAGACGACACGGCTGGATGGGACACTAGAATAACCAAGGCTGATTTGGAAAACGAAG	TTCTGGAATTTGGTTGGTAGAGAACGTCACCTTCACCTACAAGGCAAGTGTGAGATATGTGTCTATAATACCATGGGCAAAAAGGAAAAAAAAACCGGGGGTTGCTGGAGAAGCTAAGGG--GTCGCGCACGATTTGGTACATGAGGCTAGGCTGCAGGTTCCTAGAATTTGAGGCTCTTGGCTTCCTCAACGCTGACCACTGGGTTAGTCGCGAGAACTTACCGGGAGGAGTGGGGGGAGTTGGGGTCAACTACTTTGGAAATTATTTGAAAGACATC---GCAAAAAAAGGGAAAATTTTTATTCGCCGATCACATTGCTGGATGGGACACTCGTATTAGCTCTGAAGATCTGGAAGACGAAG
KY623426.1 Tembusu virus strain JS201101 polyprotein gene, complete cds	365	240	1.39e-11	8857	9217	ref|NW_021837045.1|	135124349	135123990	TTTTGGAGTCTTGTTGACAGAGAGAGAGAACTGCACCTGCAAGGGAAGTGTGAGACCTGCATTTACAACATGATGGGAAAGCGAGAAAAGAAGATGGGAGAGTTCGGGA-AAGCAAAAGGTAGTAGAGCT--ATTTGGTACATGTGGCTCGGGGCCAGATTCCTAGAGTTCGAAGCCTTGGGCTTCTTGAACGAGGATCACTGGATGAGCAGGGAAAACACTAAAGGAGGTGTTGAAGGACTTGGACTCCAAAAATTGGGGTATGTGCTGCGTGACATCTCGGCCAAAGAA-GGAGGACTTATGTACGCAGACGACACGGCTGGATGGGACACTAGAATAACCAAGGCTGATTTGGAAAACGAAG	TTCTGGAATTTGGTTGGTAGAGAACGTCACCTTCACCTACAAGGCAAGTGTGAGATATGTGTCTATAATACCATGGGCAAAAAGGAAAAAAAAACCGGGGGTTGCTGGAGAAGCTAAGGG--GTCGCGCACGATTTGGTACATGAGGCTAGGCTGCAGGTTCCTAGAATTTGAGGCTCTTGGCTTCCTCAACGCTGACCACTGGGTTAGTCGCGAGAACTTACCGGGAGGAGTGGGGGGAGTTGGGGTCAACTACTTTGGAAATTATTTGAAAGACATC---GCAAAAAAAGGGAAAATTTTTATTCGCCGATCACATTGCTGGATGGGACACTCGTATTAGCTCTGAAGATCTGGAAGACGAAG
KY623427.1 Tembusu virus strain HB201102 polyprotein gene, complete cds	365	241	3.26e-13	8857	9217	ref|NW_021837045.1|	135124349	135123990	TTTTGGAGTCTTGTTGACAGAGAGAGAGAACTGCACCTGCAAGGGAAGTGTGAGACCTGTATTTACAACATGATGGGAAAGCGAGAAAAGAAGATGGGAGAGTTCGGGA-AAGCAAAAGGTAGTAGAGCT--ATTTGGTACATGTGGCTCGGGGCCAGATTCCTAGAGTTCGAAGCCTTGGGCTTCTTGAACGAGGATCACTGGATGAGCAGGGAAAACACTAAAGGAGGTGTTGAAGGACTTGGACTCCAAAAATTGGGGTATGTGCTGCGTGACATCTCGGCCAAAGAA-GGAGGACTTATGTACGCAGACGACACGGCTGGATGGGACACTAGAATAACCAAGGCTGATTTGGAAAACGAAG	TTCTGGAATTTGGTTGGTAGAGAACGTCACCTTCACCTACAAGGCAAGTGTGAGATATGTGTCTATAATACCATGGGCAAAAAGGAAAAAAAAACCGGGGGTTGCTGGAGAAGCTAAGGG--GTCGCGCACGATTTGGTACATGAGGCTAGGCTGCAGGTTCCTAGAATTTGAGGCTCTTGGCTTCCTCAACGCTGACCACTGGGTTAGTCGCGAGAACTTACCGGGAGGAGTGGGGGGAGTTGGGGTCAACTACTTTGGAAATTATTTGAAAGACATC---GCAAAAAAAGGGAAAATTTTTATTCGCCGATCACATTGCTGGATGGGACACTCGTATTAGCTCTGAAGATCTGGAAGACGAAG
KY623428.1 Tembusu virus strain JS201501 polyprotein gene, complete cds	365	241	9.33e-14	8856	9217	ref|NW_021837045.1|	135124350	135123990	ATTTTGGAGTCTTGTTGACAGAGAGAGAGAACTGCACTTGCAAGGGAAGTGTGAGACCTGCATTTACAACATGATGGG--AAAGCGAGAAAAGAAGATGGGAGAGTTCGGGAAGGCAAAAGGTAGCAGAGCTATTTGGTACATGTGGCTCGGGGCCAGATTCCTAGAGTTCGAGGCCTTGGGCTTCTTGAACGAGGATCACTGGATGAGCAGGGAAAACACTAAAGGAGGCGTTGAAGGACTTGGACTCCAAAAATTGGGATATGTGCTGCGTGACATCTCGGCCAAAGAA-GGAGGACTTATGTACGCAGACGACACGGCTGGATGGGACACTAGAATAACCAAGGCTGATTTGGAAAACGAAG	ATTCTGGAATTTGGTTGGTAGAGAACGTCACCTTCACCTACAAGGCAAGTGTGAGATATGTGTCTATAATACCATGGGCAAAAAGGAAAAAAAAACCGGGGGTTGCTGGAGAAGCTAAGGGGTCGCGCA-CGATTTGGTACATGAGGCTAGGCTGCAGGTTCCTAGAATTTGAGGCTCTTGGCTTCCTCAACGCTGACCACTGGGTTAGTCGCGAGAACTTACCGGGAGGAGTGGGGGGAGTTGGGGTCAACTACTTTGGAAATTATTTGAAAGACATC---GCAAAAAAAGGGAAAATTTTTATTCGCCGATCACATTGCTGGATGGGACACTCGTATTAGCTCTGAAGATCTGGAAGACGAAG
KY623429.1 Tembusu virus strain AH201504 polyprotein gene, complete cds	365	240	1.14e-12	8856	9217	ref|NW_021837045.1|	135124350	135123990	ATTTTGGAGTCTTGTTGACAGAGAGAGAGAACTGCACTTGCAAGGGAAGTGTGAGACCTGCATTTACAACATGATGGG--AAAGCGAGAAAAGAAGATGGGAGAGTTCGGGAAGGCAAAAGGTAGCAGAGCTATTTGGTACATGTGGCTCGGGGCCAGATTCCTAGAGTTCGAGGCCTTGGGCTTCTTGAACGAGGATCACTGGATGAGCAGGGAAAACACTAAAGGAGGCGTTGAAGGACTTGGACTCCAAAAATTGGGATATGTGCTGCGTGACATCTCGGCCAAAGAA-GGAGGACTCATGTACGCAGACGACACGGCTGGATGGGACACTAGAATAACCAAGGCTGATTTGGAAAACGAAG	ATTCTGGAATTTGGTTGGTAGAGAACGTCACCTTCACCTACAAGGCAAGTGTGAGATATGTGTCTATAATACCATGGGCAAAAAGGAAAAAAAAACCGGGGGTTGCTGGAGAAGCTAAGGGGTCGCGCA-CGATTTGGTACATGAGGCTAGGCTGCAGGTTCCTAGAATTTGAGGCTCTTGGCTTCCTCAACGCTGACCACTGGGTTAGTCGCGAGAACTTACCGGGAGGAGTGGGGGGAGTTGGGGTCAACTACTTTGGAAATTATTTGAAAGACATC---GCAAAAAAAGGGAAAATTTTTATTCGCCGATCACATTGCTGGATGGGACACTCGTATTAGCTCTGAAGATCTGGAAGACGAAG
KY623430.1 Tembusu virus strain AH201502 polyprotein gene, complete cds	365	239	4.83e-11	8856	9217	ref|NW_021837045.1|	135124350	135123990	ATTTTGGAGTCTTGTTGACAGAGAGAGAGAACTGCACTTGCAAGGGAAGTGTGAGACCTGCATTTACAACATGATGGGGAAGCGAGAAAAGAAGATGGGAGAGTTCGGGA--AGGCAAAAGGTAGCAGAGCTATTTGGTACATGTGGCTCGGGGCCAGATTCCTAGAGTTCGAGGCCTTGGGCTTCTTGAACGAGGATCACTGGATGAGCAGGGAAAACACTAAAGGAGGCGTTGAAGGACTTGGACTCCAAAAATTGGGATATGTGCTGCGTGACATCTCGGCCAAAGAA-GGAGGACTCATGTACGCAGACGACACGGCTGGATGGGACACTAGAATAACCAAGGCTGATTTGGAAAACGAAG	ATTCTGGAATTTGGTTGGTAGAGAACGTCACCTTCACCTACAAGGCAAGTGTGAGATATGTGTCTATAATACCATGGGCAAAAAGGAAAAAAAAACCGGGGGTTGCTGGAGAAGCTAAGGGGTCGCGCA-CGATTTGGTACATGAGGCTAGGCTGCAGGTTCCTAGAATTTGAGGCTCTTGGCTTCCTCAACGCTGACCACTGGGTTAGTCGCGAGAACTTACCGGGAGGAGTGGGGGGAGTTGGGGTCAACTACTTTGGAAATTATTTGAAAGACATC---GCAAAAAAAGGGAAAATTTTTATTCGCCGATCACATTGCTGGATGGGACACTCGTATTAGCTCTGAAGATCTGGAAGACGAAG
KY623431.1 Tembusu virus strain AH201501 polyprotein gene, complete cds	365	240	1.14e-12	8856	9217	ref|NW_021837045.1|	135124350	135123990	ATTTTGGAGTCTTGTTGACAGAGAGAGAGAACTGCACTTGCAAGGGAAGTGTGAGACCTGCATTTACAACATGATGGG--AAAGCGAGAAAAGAAGATGGGAGAGTTCGGGAAGGCAAAAGGTAGCAGAGCTATTTGGTACATGTGGCTCGGGGCCAGATTCCTAGAGTTCGAGGCCTTGGGCTTCTTGAACGAGGATCACTGGATGAGCAGGGAAAACACTAAAGGAGGCGTTGAAGGACTTGGACTCCAAAAATTGGGATATGTGCTGCGTGACATCTCGGCCAAAGAA-GGAGGACTCATGTACGCAGACGACACGGCTGGATGGGACACTAGAATAACCAAGGCTGATTTGGAAAACGAAG	ATTCTGGAATTTGGTTGGTAGAGAACGTCACCTTCACCTACAAGGCAAGTGTGAGATATGTGTCTATAATACCATGGGCAAAAAGGAAAAAAAAACCGGGGGTTGCTGGAGAAGCTAAGGGGTCGCGCA-CGATTTGGTACATGAGGCTAGGCTGCAGGTTCCTAGAATTTGAGGCTCTTGGCTTCCTCAACGCTGACCACTGGGTTAGTCGCGAGAACTTACCGGGAGGAGTGGGGGGAGTTGGGGTCAACTACTTTGGAAATTATTTGAAAGACATC---GCAAAAAAAGGGAAAATTTTTATTCGCCGATCACATTGCTGGATGGGACACTCGTATTAGCTCTGAAGATCTGGAAGACGAAG
KY623432.1 Tembusu virus strain ZJ201504 polyprotein gene, complete cds	365	241	9.33e-14	8856	9217	ref|NW_021837045.1|	135124350	135123990	ATTTTGGAGTCTTGTTGACAGAGAGAGAGAACTGCACTTGCAAGGGAAGTGTGAGACCTGCATTTACAACATGATGGG--AAAGCGAGAAAAGAAGATGGGAGAGTTCGGGAAGGCAAAAGGTAGCAGAGCTATTTGGTACATGTGGCTCGGGGCCAGATTCCTAGAGTTCGAGGCCTTGGGCTTCTTGAACGAGGATCACTGGATGAGCAGGGAAAACACTAAAGGAGGCGTTGAAGGACTTGGACTCCAAAAATTGGGATATGTGCTGCGTGACATCTCGGCCAAAGAA-GGAGGACTTATGTACGCAGACGACACGGCTGGATGGGACACTAGAATAACCAAGGCTGATTTGGAAAACGAAG	ATTCTGGAATTTGGTTGGTAGAGAACGTCACCTTCACCTACAAGGCAAGTGTGAGATATGTGTCTATAATACCATGGGCAAAAAGGAAAAAAAAACCGGGGGTTGCTGGAGAAGCTAAGGGGTCGCGCA-CGATTTGGTACATGAGGCTAGGCTGCAGGTTCCTAGAATTTGAGGCTCTTGGCTTCCTCAACGCTGACCACTGGGTTAGTCGCGAGAACTTACCGGGAGGAGTGGGGGGAGTTGGGGTCAACTACTTTGGAAATTATTTGAAAGACATC---GCAAAAAAAGGGAAAATTTTTATTCGCCGATCACATTGCTGGATGGGACACTCGTATTAGCTCTGAAGATCTGGAAGACGAAG
KY623433.1 Tembusu virus strain ZJ201502 polyprotein gene, complete cds	365	241	9.33e-14	8856	9217	ref|NW_021837045.1|	135124350	135123990	ATTTTGGAGTCTTGTTGACAGAGAGAGAGAACTGCACTTGCAAGGGAAGTGTGAGACCTGCATTTACAACATGATGGG--AAAGCGAGAAAAGAAGATGGGAGAGTTCGGGAAGGCAAAAGGTAGCAGAGCTATTTGGTACATGTGGCTCGGGGCCAGATTCCTAGAGTTCGAGGCCTTGGGCTTCTTGAACGAGGATCACTGGATGAGCAGGGAAAACACTAAAGGAGGCGTTGAAGGACTTGGACTCCAAAAATTGGGATATGTGCTGCGTGACATCTCGGCCAAAGAA-GGAGGACTTATGTACGCAGACGACACGGCTGGATGGGACACTAGAATAACCAAGGCTGATTTGGAAAACGAAG	ATTCTGGAATTTGGTTGGTAGAGAACGTCACCTTCACCTACAAGGCAAGTGTGAGATATGTGTCTATAATACCATGGGCAAAAAGGAAAAAAAAACCGGGGGTTGCTGGAGAAGCTAAGGGGTCGCGCA-CGATTTGGTACATGAGGCTAGGCTGCAGGTTCCTAGAATTTGAGGCTCTTGGCTTCCTCAACGCTGACCACTGGGTTAGTCGCGAGAACTTACCGGGAGGAGTGGGGGGAGTTGGGGTCAACTACTTTGGAAATTATTTGAAAGACATC---GCAAAAAAAGGGAAAATTTTTATTCGCCGATCACATTGCTGGATGGGACACTCGTATTAGCTCTGAAGATCTGGAAGACGAAG
KY623434.1 Tembusu virus strain FX2010 polyprotein gene, complete cds	365	241	3.26e-13	8857	9217	ref|NW_021837045.1|	135124349	135123990	TTTTGGAGTCTTGTTGACAGAGAGAGAGAACTGCACCTGCAAGGGAAGTGTGAGACCTGTATTTACAACATGATGGGAAAGCGAGAAAAGAAGATGGGAGAGTTCGGGA-AAGCAAAAGGTAGTAGAGCT--ATTTGGTACATGTGGCTCGGGGCCAGATTCCTAGAGTTCGAAGCCTTGGGCTTCTTGAACGAGGATCACTGGATGAGCAGGGAAAACACTAAAGGAGGTGTTGAAGGACTTGGACTCCAAAAATTGGGGTATGTGCTGCGTGACATCTCGGCCAAAGAA-GGAGGACTTATGTACGCAGACGACACGGCTGGATGGGACACTAGAATAACCAAGGCTGATTTGGAAAACGAAG	TTCTGGAATTTGGTTGGTAGAGAACGTCACCTTCACCTACAAGGCAAGTGTGAGATATGTGTCTATAATACCATGGGCAAAAAGGAAAAAAAAACCGGGGGTTGCTGGAGAAGCTAAGGG--GTCGCGCACGATTTGGTACATGAGGCTAGGCTGCAGGTTCCTAGAATTTGAGGCTCTTGGCTTCCTCAACGCTGACCACTGGGTTAGTCGCGAGAACTTACCGGGAGGAGTGGGGGGAGTTGGGGTCAACTACTTTGGAAATTATTTGAAAGACATC---GCAAAAAAAGGGAAAATTTTTATTCGCCGATCACATTGCTGGATGGGACACTCGTATTAGCTCTGAAGATCTGGAAGACGAAG
KY623435.1 Tembusu virus strain ZJ201501 polyprotein gene, complete cds	365	242	2.2e-15	8856	9217	ref|NW_021837045.1|	135124350	135123990	ATTTTGGAGTCTTGTTGACAGAGAGAGAGAACTGCACTTGCAAGGGAAGTGTGAGACCTGTATTTACAACATGATGGG--AAAGCGAGAAAAGAAGATGGGAGAGTTCGGGAAGGCAAAAGGTAGCAGAGCTATTTGGTACATGTGGCTCGGGGCCAGATTCCTAGAGTTCGAGGCCTTGGGCTTCTTGAACGAGGATCACTGGATGAGCAGGGAAAACACTAAAGGAGGCGTTGAAGGACTTGGACTCCAAAAATTGGGATATGTGCTGCGTGACATCTCGGCCAAAGAA-GGAGGACTTATGTACGCAGACGACACGGCTGGATGGGACACTAGAATAACCAAGGCTGATTTGGAAAACGAAG	ATTCTGGAATTTGGTTGGTAGAGAACGTCACCTTCACCTACAAGGCAAGTGTGAGATATGTGTCTATAATACCATGGGCAAAAAGGAAAAAAAAACCGGGGGTTGCTGGAGAAGCTAAGGGGTCGCGCA-CGATTTGGTACATGAGGCTAGGCTGCAGGTTCCTAGAATTTGAGGCTCTTGGCTTCCTCAACGCTGACCACTGGGTTAGTCGCGAGAACTTACCGGGAGGAGTGGGGGGAGTTGGGGTCAACTACTTTGGAAATTATTTGAAAGACATC---GCAAAAAAAGGGAAAATTTTTATTCGCCGATCACATTGCTGGATGGGACACTCGTATTAGCTCTGAAGATCTGGAAGACGAAG
KY623436.1 Tembusu virus strain ZJ201503 polyprotein gene, complete cds	365	241	9.33e-14	8856	9217	ref|NW_021837045.1|	135124350	135123990	ATTTTGGAGTCTTGTTGACAGAGAGAGAGAACTGCACTTGCAAGGGAAGTGTGAGACCTGCATTTACAACATGATGGG--AAAGCGAGAAAAGAAGATGGGAGAGTTCGGGAAGGCAAAAGGTAGCAGAGCTATTTGGTACATGTGGCTCGGGGCCAGATTCCTAGAGTTCGAGGCCTTGGGCTTCTTGAACGAGGATCACTGGATGAGCAGGGAAAACACTAAAGGAGGCGTTGAAGGACTTGGACTCCAAAAATTGGGATATGTGCTGCGTGACATCTCGGCCAAAGAA-GGAGGACTTATGTACGCAGACGACACGGCTGGATGGGACACTAGAATAACCAAGGCTGATTTGGAAAACGAAG	ATTCTGGAATTTGGTTGGTAGAGAACGTCACCTTCACCTACAAGGCAAGTGTGAGATATGTGTCTATAATACCATGGGCAAAAAGGAAAAAAAAACCGGGGGTTGCTGGAGAAGCTAAGGGGTCGCGCA-CGATTTGGTACATGAGGCTAGGCTGCAGGTTCCTAGAATTTGAGGCTCTTGGCTTCCTCAACGCTGACCACTGGGTTAGTCGCGAGAACTTACCGGGAGGAGTGGGGGGAGTTGGGGTCAACTACTTTGGAAATTATTTGAAAGACATC---GCAAAAAAAGGGAAAATTTTTATTCGCCGATCACATTGCTGGATGGGACACTCGTATTAGCTCTGAAGATCTGGAAGACGAAG
KY623437.1 Tembusu virus strain ZJ201505 polyprotein gene, complete cds	365	241	9.33e-14	8856	9217	ref|NW_021837045.1|	135124350	135123990	ATTTTGGAGTCTTGTTGACAGAGAGAGAGAACTGCACTTGCAAGGGAAGTGTGAGACCTGCATTTACAACATGATGGG--AAAGCGAGAAAAGAAGATGGGAGAGTTCGGGAAGGCAAAAGGTAGCAGAGCTATTTGGTACATGTGGCTCGGGGCCAGATTCCTAGAGTTCGAGGCCTTGGGCTTCTTGAACGAGGATCACTGGATGAGCAGGGAAAACACTAAAGGAGGCGTTGAAGGACTTGGACTCCAAAAATTGGGATATGTGCTGCGTGACATCTCGGCCAAAGAA-GGAGGACTTATGTACGCAGACGACACGGCTGGATGGGACACTAGAATAACCAAGGCTGATTTGGAAAACGAAG	ATTCTGGAATTTGGTTGGTAGAGAACGTCACCTTCACCTACAAGGCAAGTGTGAGATATGTGTCTATAATACCATGGGCAAAAAGGAAAAAAAAACCGGGGGTTGCTGGAGAAGCTAAGGGGTCGCGCA-CGATTTGGTACATGAGGCTAGGCTGCAGGTTCCTAGAATTTGAGGCTCTTGGCTTCCTCAACGCTGACCACTGGGTTAGTCGCGAGAACTTACCGGGAGGAGTGGGGGGAGTTGGGGTCAACTACTTTGGAAATTATTTGAAAGACATC---GCAAAAAAAGGGAAAATTTTTATTCGCCGATCACATTGCTGGATGGGACACTCGTATTAGCTCTGAAGATCTGGAAGACGAAG
KY623438.1 Tembusu virus strain ZJ201507 polyprotein gene, complete cds	365	241	9.33e-14	8856	9217	ref|NW_021837045.1|	135124350	135123990	ATTTTGGAGTCTTGTTGACAGAGAGAGAGAACTGCACTTGCAAGGGAAGTGTGAGACCTGCATTTACAACATGATGGG--AAAGCGAGAAAAGAAGATGGGAGAGTTCGGGAAGGCAAAAGGTAGCAGAGCTATTTGGTACATGTGGCTCGGGGCCAGATTCCTAGAGTTCGAGGCCTTGGGCTTCTTGAACGAGGATCACTGGATGAGCAGGGAAAACACTAAAGGAGGCGTTGAAGGACTTGGACTCCAAAAATTGGGATATGTGCTGCGTGACATCTCGGCCAAAGAA-GGAGGACTTATGTACGCAGACGACACGGCTGGATGGGACACTAGAATAACCAAGGCTGATTTGGAAAACGAAG	ATTCTGGAATTTGGTTGGTAGAGAACGTCACCTTCACCTACAAGGCAAGTGTGAGATATGTGTCTATAATACCATGGGCAAAAAGGAAAAAAAAACCGGGGGTTGCTGGAGAAGCTAAGGGGTCGCGCA-CGATTTGGTACATGAGGCTAGGCTGCAGGTTCCTAGAATTTGAGGCTCTTGGCTTCCTCAACGCTGACCACTGGGTTAGTCGCGAGAACTTACCGGGAGGAGTGGGGGGAGTTGGGGTCAACTACTTTGGAAATTATTTGAAAGACATC---GCAAAAAAAGGGAAAATTTTTATTCGCCGATCACATTGCTGGATGGGACACTCGTATTAGCTCTGAAGATCTGGAAGACGAAG
KY623439.1 Tembusu virus strain ZJ201506 polyprotein gene, complete cds	365	241	9.33e-14	8856	9217	ref|NW_021837045.1|	135124350	135123990	ATTTTGGAGTCTTGTTGACAGAGAGAGAGAACTGCACTTGCAAGGGAAGTGTGAGACCTGCATTTACAACATGATGGG--AAAGCGAGAAAAGAAGATGGGAGAGTTCGGGAAGGCAAAAGGTAGCAGAGCTATTTGGTACATGTGGCTCGGGGCCAGATTCCTAGAGTTCGAGGCCTTGGGCTTCTTGAACGAGGATCACTGGATGAGCAGGGAAAACACTAAAGGAGGCGTTGAAGGACTTGGACTCCAAAAATTGGGATATGTGCTGCGTGACATCTCGGCCAAAGAA-GGAGGACTTATGTACGCAGACGACACGGCTGGATGGGACACTAGAATAACCAAGGCTGATTTGGAAAACGAAG	ATTCTGGAATTTGGTTGGTAGAGAACGTCACCTTCACCTACAAGGCAAGTGTGAGATATGTGTCTATAATACCATGGGCAAAAAGGAAAAAAAAACCGGGGGTTGCTGGAGAAGCTAAGGGGTCGCGCA-CGATTTGGTACATGAGGCTAGGCTGCAGGTTCCTAGAATTTGAGGCTCTTGGCTTCCTCAACGCTGACCACTGGGTTAGTCGCGAGAACTTACCGGGAGGAGTGGGGGGAGTTGGGGTCAACTACTTTGGAAATTATTTGAAAGACATC---GCAAAAAAAGGGAAAATTTTTATTCGCCGATCACATTGCTGGATGGGACACTCGTATTAGCTCTGAAGATCTGGAAGACGAAG
KY623440.1 Tembusu virus strain ZJ201508 polyprotein gene, complete cds	365	241	9.33e-14	8856	9217	ref|NW_021837045.1|	135124350	135123990	ATTTTGGAGTCTTGTTGACAGAGAGAGAGAACTGCACTTGCAAGGGAAGTGTGAGACCTGCATTTACAACATGATGGG--AAAGCGAGAAAAGAAGATGGGAGAGTTCGGGAAGGCAAAAGGTAGCAGAGCTATTTGGTACATGTGGCTCGGGGCCAGATTCCTAGAGTTCGAGGCCTTGGGCTTCTTGAACGAGGATCACTGGATGAGCAGGGAAAACACTAAAGGAGGCGTTGAAGGACTTGGACTCCAAAAATTGGGATATGTGCTGCGTGACATCTCGGCCAAAGAA-GGAGGACTTATGTACGCAGACGACACGGCTGGATGGGACACTAGAATAACCAAGGCTGATTTGGAAAACGAAG	ATTCTGGAATTTGGTTGGTAGAGAACGTCACCTTCACCTACAAGGCAAGTGTGAGATATGTGTCTATAATACCATGGGCAAAAAGGAAAAAAAAACCGGGGGTTGCTGGAGAAGCTAAGGGGTCGCGCA-CGATTTGGTACATGAGGCTAGGCTGCAGGTTCCTAGAATTTGAGGCTCTTGGCTTCCTCAACGCTGACCACTGGGTTAGTCGCGAGAACTTACCGGGAGGAGTGGGGGGAGTTGGGGTCAACTACTTTGGAAATTATTTGAAAGACATC---GCAAAAAAAGGGAAAATTTTTATTCGCCGATCACATTGCTGGATGGGACACTCGTATTAGCTCTGAAGATCTGGAAGACGAAG
KY623441.1 Tembusu virus strain JS201502 polyprotein gene, complete cds	365	241	9.33e-14	8856	9217	ref|NW_021837045.1|	135124350	135123990	ATTTTGGAGTCTTGTTGACAGAGAGAGAGAACTGCACTTGCAAGGGAAGTGTGAGACCTGCATTTACAACATGATGGG--AAAGCGAGAAAAGAAGATGGGAGAGTTCGGGAAGGCAAAAGGTAGCAGAGCTATTTGGTACATGTGGCTCGGGGCCAGATTCCTAGAGTTCGAGGCCTTGGGCTTCTTGAACGAGGATCACTGGATGAGCAGGGAAAACACTAAAGGAGGCGTTGAAGGACTTGGACTCCAAAAATTGGGATATGTGCTGCGTGACATCTCGGCCAAAGAA-GGAGGACTTATGTACGCAGACGACACGGCTGGATGGGACACTAGAATAACCAAGGCTGATTTGGAAAACGAAG	ATTCTGGAATTTGGTTGGTAGAGAACGTCACCTTCACCTACAAGGCAAGTGTGAGATATGTGTCTATAATACCATGGGCAAAAAGGAAAAAAAAACCGGGGGTTGCTGGAGAAGCTAAGGGGTCGCGCA-CGATTTGGTACATGAGGCTAGGCTGCAGGTTCCTAGAATTTGAGGCTCTTGGCTTCCTCAACGCTGACCACTGGGTTAGTCGCGAGAACTTACCGGGAGGAGTGGGGGGAGTTGGGGTCAACTACTTTGGAAATTATTTGAAAGACATC---GCAAAAAAAGGGAAAATTTTTATTCGCCGATCACATTGCTGGATGGGACACTCGTATTAGCTCTGAAGATCTGGAAGACGAAG
KY623442.1 Tembusu virus strain SH201002 polyprotein gene, complete cds	233	155	1.06e-06	8986	9217	ref|NW_021837045.1|	135124219	135123990	ATTTGGTACATGTGGCTCGGGGCCAGATTCCTAGAGTTCGAAGCCTTGGGCTTCTTGAACGAGGATCACTGGATGAGCAGGGAAAACACTAAAGGAGGCGTTGAAGGACTTGGACTCCAAAAATTGGGGTATGTGCTGCGTGACATCTCGGCCAAAGAA-GGAGGACTTATGTACGCAGACGACACGGCTGGATGGGACACTAGAATAACCAAGGCTGATTTGGAAAACGAAG	ATTTGGTACATGAGGCTAGGCTGCAGGTTCCTAGAATTTGAGGCTCTTGGCTTCCTCAACGCTGACCACTGGGTTAGTCGCGAGAACTTACCGGGAGGAGTGGGGGGAGTTGGGGTCAACTACTTTGGAAATTATTTGAAAGACATC---GCAAAAAAAGGGAAAATTTTTATTCGCCGATCACATTGCTGGATGGGACACTCGTATTAGCTCTGAAGATCTGGAAGACGAAG
KY623443.1 Tembusu virus strain SH201001 polyprotein gene, complete cds	365	239	1.69e-10	8857	9217	ref|NW_021837045.1|	135124349	135123990	TTTTGGAGTCTTGTTGACAGAGAGAGAGAATTGCACCTGCAAGGGAAGTGTGAGACCTGCATTTACAACATGATGGGAAAGCGAGAAAAGAAGATGGGAGAGTTCGGGA-AAGCAAAAGGTAGTAGAGCT--ATTTGGTACATGTGGCTCGGGGCCAGATTCCTAGAGTTCGAAGCCTTGGGCTTCTTGAACGAGGATCACTGGATGAGCAGGGAAAACACTAAAGGAGGTGTTGAAGGACTTGGACTCCAAAAATTGGGGTATGTGCTGCGTGACATCTCGGCCAAAGAA-GGAGGACTTATGTACGCAGACGACACGGCTGGATGGGACACTAGAATAACCAAGGCTGATTTGGAAAACGAAG	TTCTGGAATTTGGTTGGTAGAGAACGTCACCTTCACCTACAAGGCAAGTGTGAGATATGTGTCTATAATACCATGGGCAAAAAGGAAAAAAAAACCGGGGGTTGCTGGAGAAGCTAAGGG--GTCGCGCACGATTTGGTACATGAGGCTAGGCTGCAGGTTCCTAGAATTTGAGGCTCTTGGCTTCCTCAACGCTGACCACTGGGTTAGTCGCGAGAACTTACCGGGAGGAGTGGGGGGAGTTGGGGTCAACTACTTTGGAAATTATTTGAAAGACATC---GCAAAAAAAGGGAAAATTTTTATTCGCCGATCACATTGCTGGATGGGACACTCGTATTAGCTCTGAAGATCTGGAAGACGAAG
KY626659.1 Duck Tembusu virus strain JS-L1/2015, complete genome	365	241	3.45e-13	8951	9311	ref|NW_021837045.1|	135124349	135123990	TTTTGGAGTCTTGTTGACAGAGAGAGAGAACTGCACCTGCAAGGGAAGTGTGAGACCTGTATTTACAATATGATGGGAAAGCGAGAAAAGAAGATGGGAGAGTTCGGGA-AAGCAAAAGGTAGTAGAGCT--ATTTGGTACATGTGGCTCGGGGCCAGATTCCTAGAGTTCGAAGCCTTGGGCTTCTTGAACGAGGATCACTGGATGAGCAGGGGAAACACTAAAGGAGGTGTTGAAGGACTTGGACTCCAAAAATTGGGGTATGTGCTGCGTGACATCTCGGCCAAAGAA-GGAGGACTTATGTACGCAGACGACACGGCTGGATGGGACACTAGAATAACCAAGGCTGATTTGGAAAACGAAG	TTCTGGAATTTGGTTGGTAGAGAACGTCACCTTCACCTACAAGGCAAGTGTGAGATATGTGTCTATAATACCATGGGCAAAAAGGAAAAAAAAACCGGGGGTTGCTGGAGAAGCTAAGGG--GTCGCGCACGATTTGGTACATGAGGCTAGGCTGCAGGTTCCTAGAATTTGAGGCTCTTGGCTTCCTCAACGCTGACCACTGGGTTAGTCGCGAGAACTTACCGGGAGGAGTGGGGGGAGTTGGGGTCAACTACTTTGGAAATTATTTGAAAGACATC---GCAAAAAAAGGGAAAATTTTTATTCGCCGATCACATTGCTGGATGGGACACTCGTATTAGCTCTGAAGATCTGGAAGACGAAG
KY810818.1 Duck Tembusu virus isolate DTMUV JS-S1/2015, complete genome	365	242	2.83e-14	8944	9304	ref|NW_021837045.1|	135124349	135123990	TTTTGGAGTCTTGTTGACAGAGAGAGAGAACTGCACCTGCAAGGGAAGTGTGAGACCTGTATTTACAATATGATGGGAAAGCGAGAAAAGAAGATGGGAGAGTTCGGGA-AAGCAAAAGGTAGTAGAGCT--ATTTGGTACATGTGGCTCGGGGCCAGATTCCTAGAGTTCGAAGCCTTGGGCTTCTTGAACGAGGATCACTGGATGAGCAGGGAAAACACTAAAGGAGGTGTTGAAGGACTTGGACTCCAAAAATTGGGGTATGTGCTGCGTGACATCTCGGCCAAAGAA-GGAGGACTTATGTACGCAGACGACACGGCTGGATGGGACACTAGAATAACCAAGGCTGATTTGGAAAACGAAG	TTCTGGAATTTGGTTGGTAGAGAACGTCACCTTCACCTACAAGGCAAGTGTGAGATATGTGTCTATAATACCATGGGCAAAAAGGAAAAAAAAACCGGGGGTTGCTGGAGAAGCTAAGGG--GTCGCGCACGATTTGGTACATGAGGCTAGGCTGCAGGTTCCTAGAATTTGAGGCTCTTGGCTTCCTCAACGCTGACCACTGGGTTAGTCGCGAGAACTTACCGGGAGGAGTGGGGGGAGTTGGGGTCAACTACTTTGGAAATTATTTGAAAGACATC---GCAAAAAAAGGGAAAATTTTTATTCGCCGATCACATTGCTGGATGGGACACTCGTATTAGCTCTGAAGATCTGGAAGACGAAG
KY810819.1 Duck Tembusu virus isolate DTMUV JS-S2/2015, complete genome	365	242	2.83e-14	8944	9304	ref|NW_021837045.1|	135124349	135123990	TTTTGGAGTCTTGTTGACAGAGAGAGAGAACTGCACCTGCAAGGGAAGTGTGAGACCTGTATTTACAATATGATGGGAAAGCGAGAAAAGAAGATGGGAGAGTTCGGGA-AAGCAAAAGGTAGTAGAGCT--ATTTGGTACATGTGGCTCGGGGCCAGATTCCTAGAGTTCGAAGCCTTGGGCTTCTTGAACGAGGATCACTGGATGAGCAGGGAAAACACTAAAGGAGGTGTTGAAGGACTTGGACTCCAAAAATTGGGGTATGTGCTGCGTGACATCTCGGCCAAAGAA-GGAGGACTTATGTACGCAGACGACACGGCTGGATGGGACACTAGAATAACCAAGGCTGATTTGGAAAACGAAG	TTCTGGAATTTGGTTGGTAGAGAACGTCACCTTCACCTACAAGGCAAGTGTGAGATATGTGTCTATAATACCATGGGCAAAAAGGAAAAAAAAACCGGGGGTTGCTGGAGAAGCTAAGGG--GTCGCGCACGATTTGGTACATGAGGCTAGGCTGCAGGTTCCTAGAATTTGAGGCTCTTGGCTTCCTCAACGCTGACCACTGGGTTAGTCGCGAGAACTTACCGGGAGGAGTGGGGGGAGTTGGGGTCAACTACTTTGGAAATTATTTGAAAGACATC---GCAAAAAAAGGGAAAATTTTTATTCGCCGATCACATTGCTGGATGGGACACTCGTATTAGCTCTGAAGATCTGGAAGACGAAG
MF522174.1 Tembusu virus isolate zjYY150901 polyprotein gene, complete cds	365	240	1.22e-12	8950	9311	ref|NW_021837045.1|	135124350	135123990	ATTTTGGAGTCTTGTTGACAGAGAGAGAGAACTGCACTTGCAAGGGAAGTGTGAGACCTGCATTTACAACATGATGGG--AAAGCGAGAAAAGAAGATGGGAGAGTTCGGGAAGGCAAAAGGTAGCAGAGCTATTTGGTACATGTGGCTCGGGGCCAGATTCCTAGAGTTCGAAGCCTTGGGCTTCTTGAACGAGGATCACTGGATGAGCAGGGAAAACACTAAAGGAGGCGTTGAAGGACTTGGACTCCAAAAATTGGGATATGTGCTGCGTGACATCTCGGCCAAAGAA-GGAGGACTTATGTACGCAGACGACACAGCTGGATGGGACACTAGAATAACCAAGGCTGATTTGGAAAACGAAG	ATTCTGGAATTTGGTTGGTAGAGAACGTCACCTTCACCTACAAGGCAAGTGTGAGATATGTGTCTATAATACCATGGGCAAAAAGGAAAAAAAAACCGGGGGTTGCTGGAGAAGCTAAGGGGTCGCGCA-CGATTTGGTACATGAGGCTAGGCTGCAGGTTCCTAGAATTTGAGGCTCTTGGCTTCCTCAACGCTGACCACTGGGTTAGTCGCGAGAACTTACCGGGAGGAGTGGGGGGAGTTGGGGTCAACTACTTTGGAAATTATTTGAAAGACATC---GCAAAAAAAGGGAAAATTTTTATTCGCCGATCACATTGCTGGATGGGACACTCGTATTAGCTCTGAAGATCTGGAAGACGAAG
MF522175.1 Tembusu virus isolate zjYY150902 polyprotein gene, complete cds	365	241	3.48e-13	8951	9311	ref|NW_021837045.1|	135124349	135123990	TTTTGGAGTCTTGTTGACAGAGAGAGAGAACTGCACCTGCAAGGGAAGTGTGAGACCTGCATTTACAATATGATGGGAAAGCGAGAAAAGAAGATGGGAGAGTTCGGGA-AAGCAAAAGGTAGTAGAGCT--ATTTGGTACATGTGGCTCGGGGCCAGATTCCTAGAGTTCGAAGCCTTGGGCTTCTTGAACGAGGATCACTGGATGAGCAGGGAAAACACTAAAGGAGGTGTTGAAGGACTTGGACTCCAAAAATTGGGGTATGTGCTGCGTGACATCTCGGCCAAAGAA-GGAGGACTTATGTACGCAGACGACACGGCTGGATGGGACACTAGAATAACCAAGGCTGATTTGGAAAACGAAG	TTCTGGAATTTGGTTGGTAGAGAACGTCACCTTCACCTACAAGGCAAGTGTGAGATATGTGTCTATAATACCATGGGCAAAAAGGAAAAAAAAACCGGGGGTTGCTGGAGAAGCTAAGGG--GTCGCGCACGATTTGGTACATGAGGCTAGGCTGCAGGTTCCTAGAATTTGAGGCTCTTGGCTTCCTCAACGCTGACCACTGGGTTAGTCGCGAGAACTTACCGGGAGGAGTGGGGGGAGTTGGGGTCAACTACTTTGGAAATTATTTGAAAGACATC---GCAAAAAAAGGGAAAATTTTTATTCGCCGATCACATTGCTGGATGGGACACTCGTATTAGCTCTGAAGATCTGGAAGACGAAG
MF522176.1 Tembusu virus isolate zjYY150903 polyprotein gene, complete cds	365	241	3.48e-13	8951	9311	ref|NW_021837045.1|	135124349	135123990	TTTTGGAGTCTTGTTGACAGAGAGAGAGAACTGCACCTGCAAGGGAAGTGTGAGACCTGCATTTACAATATGATGGGAAAGCGAGAAAAGAAGATGGGAGAGTTCGGGA-AAGCAAAAGGTAGTAGAGCT--ATTTGGTACATGTGGCTCGGGGCCAGATTCCTAGAGTTCGAAGCCTTGGGCTTCTTGAACGAGGATCACTGGATGAGCAGGGAAAACACTAAAGGAGGTGTTGAAGGACTTGGACTCCAAAAATTGGGGTATGTGCTGCGTGACATCTCGGCCAAAGAA-GGAGGACTTATGTACGCAGACGACACGGCTGGATGGGACACTAGAATAACCAAGGCTGATTTGGAAAACGAAG	TTCTGGAATTTGGTTGGTAGAGAACGTCACCTTCACCTACAAGGCAAGTGTGAGATATGTGTCTATAATACCATGGGCAAAAAGGAAAAAAAAACCGGGGGTTGCTGGAGAAGCTAAGGG--GTCGCGCACGATTTGGTACATGAGGCTAGGCTGCAGGTTCCTAGAATTTGAGGCTCTTGGCTTCCTCAACGCTGACCACTGGGTTAGTCGCGAGAACTTACCGGGAGGAGTGGGGGGAGTTGGGGTCAACTACTTTGGAAATTATTTGAAAGACATC---GCAAAAAAAGGGAAAATTTTTATTCGCCGATCACATTGCTGGATGGGACACTCGTATTAGCTCTGAAGATCTGGAAGACGAAG
MH414568.1 Tembusu virus isolate FX2010, complete genome	365	241	3.48e-13	8952	9312	ref|NW_021837045.1|	135124349	135123990	TTTTGGAGTCTTGTTGACAGAGAGAGAGAACTGCACCTGCAAGGGAAGTGTGAGACCTGTATTTACAACATGATGGGAAAGCGAGAAAAGAAGATGGGAGAGTTCGGGA-AAGCAAAAGGTAGTAGAGCT--ATTTGGTACATGTGGCTCGGGGCCAGATTCCTAGAGTTCGAAGCCTTGGGCTTCTTGAACGAGGATCACTGGATGAGCAGGGAAAACACTAAAGGAGGTGTTGAAGGACTTGGACTCCAAAAATTGGGGTATGTGCTGCGTGACATCTCGGCCAAAGAA-GGAGGACTTATGTACGCAGACGACACGGCTGGATGGGACACTAGAATAACCAAGGCTGATTTGGAAAACGAAG	TTCTGGAATTTGGTTGGTAGAGAACGTCACCTTCACCTACAAGGCAAGTGTGAGATATGTGTCTATAATACCATGGGCAAAAAGGAAAAAAAAACCGGGGGTTGCTGGAGAAGCTAAGGG--GTCGCGCACGATTTGGTACATGAGGCTAGGCTGCAGGTTCCTAGAATTTGAGGCTCTTGGCTTCCTCAACGCTGACCACTGGGTTAGTCGCGAGAACTTACCGGGAGGAGTGGGGGGAGTTGGGGTCAACTACTTTGGAAATTATTTGAAAGACATC---GCAAAAAAAGGGAAAATTTTTATTCGCCGATCACATTGCTGGATGGGACACTCGTATTAGCTCTGAAGATCTGGAAGACGAAG
MK907880.1 Duck Tembusu virus isolate GA, complete genome	365	242	2.35e-15	8951	9312	ref|NW_021837045.1|	135124350	135123990	ATTTTGGAGTCTTGTTGACAGAGAGAGAGAACTGCACTTACAAGGGAAGTGTGAGACCTGCATTTATAACATGATGGG--AAAGCGAGAAAAGAAGATGGGAGAGTTCGGGAAGGCAAAAGGTAGCAGAGCTATTTGGTACATGTGGCTCGGGGCCAGATTCCTAGAGTTCGAGGCCTTGGGCTTCTTGAACGAGGATCACTGGATGAGCAGGGAAAACACTAAAGGAGGCGTTGAAGGACTTGGACTCCAAAAATTGGGATATGTGCTGCGTGACATCTCGGCCAAAGAA-GGAGGACTCATGTACGCAGACGACACGGCTGGATGGGACACTAGAATAACCAAGGCTGATTTGGAAAACGAAG	ATTCTGGAATTTGGTTGGTAGAGAACGTCACCTTCACCTACAAGGCAAGTGTGAGATATGTGTCTATAATACCATGGGCAAAAAGGAAAAAAAAACCGGGGGTTGCTGGAGAAGCTAAGGGGTCGCGCA-CGATTTGGTACATGAGGCTAGGCTGCAGGTTCCTAGAATTTGAGGCTCTTGGCTTCCTCAACGCTGACCACTGGGTTAGTCGCGAGAACTTACCGGGAGGAGTGGGGGGAGTTGGGGTCAACTACTTTGGAAATTATTTGAAAGACATC---GCAAAAAAAGGGAAAATTTTTATTCGCCGATCACATTGCTGGATGGGACACTCGTATTAGCTCTGAAGATCTGGAAGACGAAG
NC_003635.1 Modoc virus, complete genome	362	248	1.1e-25	8837	9194	ref|NW_021837045.1|	135124349	135123990	TTCTGGAACATGGTGCAGAAAGAAAGAGATTTACACCTACAAGGGAAATGTGAGATGTGTGTGTACAACCTCATGGG-AAAAAGTGAAAAGAAACCTGGGGATTTTGGAGTTGCCAAGGGGAGCCGTACCATCTGGTACATGTGGCTCGGCAGTAGATTCCTGGAATTTGAAAGTTTTGGATTTCTGAATGAAGAACATTGGGCT--TCACGGGAGTTGAGTGGGGGAGGAGTCGAAGGGATTCCCCTAAATTATTTAGGATACCATCTCAGAGAAATGGCCCAAAAA-CCAGGAGTGCTATATGCTGATGACACAGCTGGATGGGACACCCGCATTACCATGGCAGATCTGGAGGATGAAG	TTCTGGAATTTGGTTGGTAGAGAACGTCACCTTCACCTACAAGGCAAGTGTGAGATATGTGTCTATAATACCATGGGCAAAAAGGAAAAAAAAACCGGGGGTTGCTGGAGAAGCTAAGGGGTCGCGCACGATTTGGTACATGAGGCTAGGCTGCAGGTTCCTAGAATTTGAGGCTCTTGGCTTCCTCAACGCTGACCACTGGGTTAGTCGCGAGAACTTA--CCGGGAGGAGTGGGGGGAGTTGGGGTCAACTACTTTGGAAATTATTTGAAAGACATCGCAAAAAAAGGGAAAATTTTTATTCGCCGATCACATTGCTGGATGGGACACTCGTATTAGCTCTGAAGATCTGGAAGACGAAG
NC_015843.2 Tembusu virus flavivirus polyprotein (flavivirus polyprotein gene) gene, complete cds	365	240	1.48e-11	8951	9311	ref|NW_021837045.1|	135124349	135123990	TTTTGGAGTCTTGTTGACAGAGAGAGAGAACTGCACCTGCAAGGGAAGTGTGAGACCTGCATTTACAACATGATGGGAAAGCGAGAAAAGAAGATGGGAGAGTTCGGGA-AAGCAAAAGGTAGTAGAGCT--ATTTGGTACATGTGGCTCGGGGCCAGATTCCTAGAGTTCGAAGCCTTGGGCTTCTTGAACGAGGATCACTGGATGAGCAGGGAAAACACTAAAGGAGGTGTTGAAGGACTTGGACTCCAAAAATTGGGGTATGTGCTGCGTGACATCTCGGCCAAAGAA-GGAGGACTTATGTACGCAGACGACACGGCTGGATGGGACACTAGAATAACCAAGGCTGATTTGGAAAACGAAG	TTCTGGAATTTGGTTGGTAGAGAACGTCACCTTCACCTACAAGGCAAGTGTGAGATATGTGTCTATAATACCATGGGCAAAAAGGAAAAAAAAACCGGGGGTTGCTGGAGAAGCTAAGGG--GTCGCGCACGATTTGGTACATGAGGCTAGGCTGCAGGTTCCTAGAATTTGAGGCTCTTGGCTTCCTCAACGCTGACCACTGGGTTAGTCGCGAGAACTTACCGGGAGGAGTGGGGGGAGTTGGGGTCAACTACTTTGGAAATTATTTGAAAGACATC---GCAAAAAAAGGGAAAATTTTTATTCGCCGATCACATTGCTGGATGGGACACTCGTATTAGCTCTGAAGATCTGGAAGACGAAG
AF144692.1 Rio Bravo virus strain RiMAR polyprotein gene, complete cds	368	253	6.62e-22	8746	9102	ref|NW_021837045.1|	135124349	135123991	TTTTGGAATATGGTGGACAAAGAGAGGAAACTACACCTGGAAGGAAAATGTGAAATGTGCATCTATAACATGATGGGTAAAAGAGAAAAGAAACCAGGTGAGTT--TGGATGTGCCAAGGGTAGCCGGACCATATGGTACATGTGGTTAGGTAGCAGGTTCCTAGAATTTGAATCTTTCGGCTTCTTGAATGAGGAACATTGGG--CATCAAGAG-AGTTGTCTGGAGGAGGGGTAGAGAGCATACCACTGTTCTACCTTGGATATCATCTAAGAGAGATGGCTAAGAAACCTGGAAAA-CTCTAT--GCTGATGACACTGCAGGATGGGACACTCGTATAA---CTGAAGCAGATCTGGATGATGAA	TTCTGGAATTTGGTTGGTAGAGAACGTCACCTTCACCTACAAGGCAAGTGTGAGATATGTGTCTATAATACCATGGGCAAAAAGGAAAAAAAAACCGGGG-GTTGCTGGAGAAGCTAAGGGGTCGCGCACGATTTGGTACATGAGGCTAGGCTGCAGGTTCCTAGAATTTGAGGCTCTTGGCTTCCTCAACGCTGACCACTGGGTTAGTCGCGAGAACTTACCGGGAGGAGTGG-GGGGAG--TTGGGGTCAACTACTTTGGAAATTATTTGAAAGACATCGCAAAAAAA--GGGAAAATTTTTATTCGCCGATCACATTGCTGGATGGGACACTCGTATTAGCTCTGA---AGATCTGGAAGACGAA
JQ582840.1 Rio Bravo virus strain M64, complete genome	368	252	2.98e-20	8862	9218	ref|NW_021837045.1|	135124349	135123991	TTTTGGAATATGGTGGACAAAGAGAGGAAACTACACCTGGAAGGAAAATGTGAAATGTGCATCTATAACTTGATGGGTAAAAGAGAAAAGAAACCAGGTGAGTT--TGGATGTGCCAAGGGTAGCCGGACCATATGGTACATGTGGTTAGGTAGCAGGTTCCTAGAATTTGAATCTTTCGGCTTCTTGAATGAGGAACATTGGG--CATCAAGAG-AGTTGTCTGGAGGAGGGGTAGAGAGCATACCACTGTTCTACCTTGGATATCATCTAAGAGAGATGGCTAAGAAACCTGGAAAA-CTCTAT--GCTGATGACACTGCAGGATGGGACACTCGTATAA---CTGAAGCAGATCTGGATGATGAA	TTCTGGAATTTGGTTGGTAGAGAACGTCACCTTCACCTACAAGGCAAGTGTGAGATATGTGTCTATAATACCATGGGCAAAAAGGAAAAAAAAACCGGGG-GTTGCTGGAGAAGCTAAGGGGTCGCGCACGATTTGGTACATGAGGCTAGGCTGCAGGTTCCTAGAATTTGAGGCTCTTGGCTTCCTCAACGCTGACCACTGGGTTAGTCGCGAGAACTTACCGGGAGGAGTGG-GGGGAG--TTGGGGTCAACTACTTTGGAAATTATTTGAAAGACATCGCAAAAAAA--GGGAAAATTTTTATTCGCCGATCACATTGCTGGATGGGACACTCGTATTAGCTCTGA---AGATCTGGAAGACGAA
NC_003675.1 Rio Bravo virus, genome	368	253	6.62e-22	8746	9102	ref|NW_021837045.1|	135124349	135123991	TTTTGGAATATGGTGGACAAAGAGAGGAAACTACACCTGGAAGGAAAATGTGAAATGTGCATCTATAACATGATGGGTAAAAGAGAAAAGAAACCAGGTGAGTT--TGGATGTGCCAAGGGTAGCCGGACCATATGGTACATGTGGTTAGGTAGCAGGTTCCTAGAATTTGAATCTTTCGGCTTCTTGAATGAGGAACATTGGG--CATCAAGAG-AGTTGTCTGGAGGAGGGGTAGAGAGCATACCACTGTTCTACCTTGGATATCATCTAAGAGAGATGGCTAAGAAACCTGGAAAA-CTCTAT--GCTGATGACACTGCAGGATGGGACACTCGTATAA---CTGAAGCAGATCTGGATGATGAA	TTCTGGAATTTGGTTGGTAGAGAACGTCACCTTCACCTACAAGGCAAGTGTGAGATATGTGTCTATAATACCATGGGCAAAAAGGAAAAAAAAACCGGGG-GTTGCTGGAGAAGCTAAGGGGTCGCGCACGATTTGGTACATGAGGCTAGGCTGCAGGTTCCTAGAATTTGAGGCTCTTGGCTTCCTCAACGCTGACCACTGGGTTAGTCGCGAGAACTTACCGGGAGGAGTGG-GGGGAG--TTGGGGTCAACTACTTTGGAAATTATTTGAAAGACATCGCAAAAAAA--GGGAAAATTTTTATTCGCCGATCACATTGCTGGATGGGACACTCGTATTAGCTCTGA---AGATCTGGAAGACGAA
AB377213.1 Culex flavivirus genomic RNA, complete genome, strain: NIID-21-2	233	163	9.84e-14	8903	9129	ref|NW_021837045.1|	135124219	135123992	ATCTGGTACATGTGGCTCGGAAGTCGGTTTTTGGAGTACGAAGCACTTGGATTCCTAAACGAGGACCATTGGGT-AG-CGAGGAAGAACTTTCCGTGCGGAGTTGGCGGGGTCGGAGTGAATTACTTTGGATACTATCTCCAGGAAATCATGCAAAAAGGTAAGTGGATGATT-GCAGATGATGTTGCCGGATGGGACACGCGCATAA---CTGAAGCTGACCTGGAGGACGA	ATTTGGTACATGAGGCTAGGCTGCAGGTTCCTAGAATTTGAGGCTCTTGGCTTCCTCAACGCTGACCACTGGGTTAGTCGCG--AGAACTTACCGGGAGGAGTGGGGGGAGTTGGGGTCAACTACTTTGGAAATTATTTGAAAGACATCGCAAAAAAAGGGAAAATTTTTATTCGCCGATCACATTGCTGGATGGGACACTCGTATTAGCTCTGAA---GATCTGGAAGACGA
AB701766.1 Culex flavivirus RNA, complete genome, strain: Toyama71	233	162	1.2e-12	8903	9129	ref|NW_021837045.1|	135124219	135123992	ATCTGGTACATGTGGCTCGGAAGTCGGTTTTTGGAGTACGAAGCACTTGGATTCCTAAACGAGGACCATTGGGT-AG-CGAGGAAGAACTTTCCGTGCGGAGTTGGCGGGGTCGGAGTGAATTACTTTGGATACTATCTCCAGGAAATCATGCGAAAAGGCAAGTGGATGATT-GCAGATGATGTTGCCGGATGGGACACGCGCATAA---CTGAAGCTGACCTGGAGGACGA	ATTTGGTACATGAGGCTAGGCTGCAGGTTCCTAGAATTTGAGGCTCTTGGCTTCCTCAACGCTGACCACTGGGTTAGTCGCG--AGAACTTACCGGGAGGAGTGGGGGGAGTTGGGGTCAACTACTTTGGAAATTATTTGAAAGACATCGCAAAAAAAGGGAAAATTTTTATTCGCCGATCACATTGCTGGATGGGACACTCGTATTAGCTCTGAA---GATCTGGAAGACGA
AB701767.1 Culex flavivirus RNA, complete genome, strain: Toyama734	233	162	1.2e-12	8903	9129	ref|NW_021837045.1|	135124219	135123992	ATCTGGTACATGTGGCTCGGAAGTCGGTTTTTGGAGTACGAAGCACTTGGATTCCTAAACGAGGACCATTGGGT-AG-CGAGGAAGAACTTTCCGTGCGGAGTTGGCGGGGTCGGAGTGAATTACTTTGGATACTATCTCCAGGAAATCATGCGAAAAGGCAAGTGGATGATT-GCAGATGATGTTGCCGGATGGGACACGCGCATAA---CTGAAGCTGACCTGGAGGACGA	ATTTGGTACATGAGGCTAGGCTGCAGGTTCCTAGAATTTGAGGCTCTTGGCTTCCTCAACGCTGACCACTGGGTTAGTCGCG--AGAACTTACCGGGAGGAGTGGGGGGAGTTGGGGTCAACTACTTTGGAAATTATTTGAAAGACATCGCAAAAAAAGGGAAAATTTTTATTCGCCGATCACATTGCTGGATGGGACACTCGTATTAGCTCTGAA---GATCTGGAAGACGA
AB701768.1 Culex flavivirus RNA, complete genome, strain: Toyama1701	233	162	1.2e-12	8903	9129	ref|NW_021837045.1|	135124219	135123992	ATCTGGTACATGTGGCTCGGAAGTCGGTTTTTGGAGTACGAAGCACTTGGATTCCTAAACGAGGACCATTGGGT-AG-CGAGGAAGAACTTTCCGTGCGGAGTTGGCGGGGTCGGAGTGAATTACTTTGGATACTATCTCCAGGAAATCATGCGAAAAGGCAAGTGGATGATT-GCAGATGATGTTGCCGGATGGGACACGCGCATAA---CTGAAGCTGACCTGGAGGACGA	ATTTGGTACATGAGGCTAGGCTGCAGGTTCCTAGAATTTGAGGCTCTTGGCTTCCTCAACGCTGACCACTGGGTTAGTCGCG--AGAACTTACCGGGAGGAGTGGGGGGAGTTGGGGTCAACTACTTTGGAAATTATTTGAAAGACATCGCAAAAAAAGGGAAAATTTTTATTCGCCGATCACATTGCTGGATGGGACACTCGTATTAGCTCTGAA---GATCTGGAAGACGA
AB701769.1 Culex flavivirus RNA, complete genome, strain: Toyama1849	233	163	9.84e-14	8903	9129	ref|NW_021837045.1|	135124219	135123992	ATCTGGTACATGTGGCTCGGAAGTCGGTTTTTGGAGTACGAAGCACTTGGATTCCTAAACGAGGACCATTGGGT-AG-CGAGGAAGAACTTTCCGTGCGGAGTTGGCGGGGTCGGAGTGAATTACTTTGGATACTATCTCCAGGAAATCATGCAAAAAGGCAAGTGGATGATT-GCAGATGATGTTGCCGGATGGGACACGCGCATAA---CTGAAGCTGACCTGGAGGACGA	ATTTGGTACATGAGGCTAGGCTGCAGGTTCCTAGAATTTGAGGCTCTTGGCTTCCTCAACGCTGACCACTGGGTTAGTCGCG--AGAACTTACCGGGAGGAGTGGGGGGAGTTGGGGTCAACTACTTTGGAAATTATTTGAAAGACATCGCAAAAAAAGGGAAAATTTTTATTCGCCGATCACATTGCTGGATGGGACACTCGTATTAGCTCTGAA---GATCTGGAAGACGA
AB701770.1 Culex flavivirus RNA, complete genome, strain: Toyama41	233	163	9.84e-14	8903	9129	ref|NW_021837045.1|	135124219	135123992	ATCTGGTACATGTGGCTCGGAAGTCGGTTTTTGGAGTACGAAGCACTTGGATTCCTAAACGAGGACCATTGGGT-AG-CGAGGAAGAACTTTCCGTGCGGAGTTGGCGGGGTCGGAGTGAATTACTTTGGATACTATCTCCAGGAAATCATGCAAAAAGGCAAGTGGATGATT-GCAGATGATGTTGCCGGATGGGACACGCGCATAA---CTGAAGCTGACCTGGAGGACGA	ATTTGGTACATGAGGCTAGGCTGCAGGTTCCTAGAATTTGAGGCTCTTGGCTTCCTCAACGCTGACCACTGGGTTAGTCGCG--AGAACTTACCGGGAGGAGTGGGGGGAGTTGGGGTCAACTACTTTGGAAATTATTTGAAAGACATCGCAAAAAAAGGGAAAATTTTTATTCGCCGATCACATTGCTGGATGGGACACTCGTATTAGCTCTGAA---GATCTGGAAGACGA
AB701771.1 Culex flavivirus RNA, complete genome, strain: Toyama75	233	162	1.2e-12	8903	9129	ref|NW_021837045.1|	135124219	135123992	ATCTGGTACATGTGGCTCGGAAGTCGGTTTTTGGAGTACGAAGCACTTGGATTCCTAAACGAGGACCATTGGGT-AG-CGAGGAAGAACTTTCCGTGCGGAGTTGGCGGGGTCGGAGTGAATTACTTTGGATACTATCTCCAGGAAATCATGCGAAAAGGCAAGTGGATGATT-GCAGATGATGTTGCCGGATGGGACACGCGCATAA---CTGAAGCTGACCTGGAGGACGA	ATTTGGTACATGAGGCTAGGCTGCAGGTTCCTAGAATTTGAGGCTCTTGGCTTCCTCAACGCTGACCACTGGGTTAGTCGCG--AGAACTTACCGGGAGGAGTGGGGGGAGTTGGGGTCAACTACTTTGGAAATTATTTGAAAGACATCGCAAAAAAAGGGAAAATTTTTATTCGCCGATCACATTGCTGGATGGGACACTCGTATTAGCTCTGAA---GATCTGGAAGACGA
AB701772.1 Culex flavivirus RNA, complete genome, strain: Toyama740	233	164	2.31e-15	8903	9129	ref|NW_021837045.1|	135124219	135123992	ATCTGGTACATGTGGCTCGGAAGTCGGTTTCTGGAGTACGAAGCACTTGGATTCCTAAACGAGGACCATTGGGT-AG-CGAGGAAGAACTTTCCGTGCGGAGTTGGCGGGGTCGGAGTGAATTACTTTGGATACTATCTCCAGGAAATCATGCAAAAAGGCAAGTGGATGATT-GCAGATGATGTTGCCGGATGGGACACGCGCATAA---CTGAAGCTGACCTGGAGGACGA	ATTTGGTACATGAGGCTAGGCTGCAGGTTCCTAGAATTTGAGGCTCTTGGCTTCCTCAACGCTGACCACTGGGTTAGTCGCG--AGAACTTACCGGGAGGAGTGGGGGGAGTTGGGGTCAACTACTTTGGAAATTATTTGAAAGACATCGCAAAAAAAGGGAAAATTTTTATTCGCCGATCACATTGCTGGATGGGACACTCGTATTAGCTCTGAA---GATCTGGAAGACGA
AB701773.1 Culex flavivirus RNA, complete genome, strain: Toyama791	233	162	1.2e-12	8903	9129	ref|NW_021837045.1|	135124219	135123992	ATCTGGTACATGTGGCTCGGAAGTCGGTTTTTGGAGTACGAAGCACTTGGATTCCTAAACGAGGACCATTGGGT-AG-CGAGGAAGAACTTTCCGTGCGGAGTTGGCGGGGTCGGAGTGAATTACTTTGGATACTATCTCCAGGAAATCATGCGAAAAGGCAAGTGGATGATT-GCAGATGATGTTGCCGGATGGGACACGCGCATAA---CTGAAGCTGACCTGGAGGACGA	ATTTGGTACATGAGGCTAGGCTGCAGGTTCCTAGAATTTGAGGCTCTTGGCTTCCTCAACGCTGACCACTGGGTTAGTCGCG--AGAACTTACCGGGAGGAGTGGGGGGAGTTGGGGTCAACTACTTTGGAAATTATTTGAAAGACATCGCAAAAAAAGGGAAAATTTTTATTCGCCGATCACATTGCTGGATGGGACACTCGTATTAGCTCTGAA---GATCTGGAAGACGA
AB701774.1 Culex flavivirus RNA, complete genome, strain: Toyama861	233	163	9.84e-14	8903	9129	ref|NW_021837045.1|	135124219	135123992	ATCTGGTACATGTGGCTCGGAAGTCGGTTTTTGGAGTACGAAGCACTTGGATTCCTAAACGAGGACCATTGGGT-AG-CGAGGAAGAACTTTCCGTGCGGAGTTGGCGGGGTCGGAGTGAATTACTTTGGATACTATCTCCAGGAAATCATGCAAAAAGGCAAGTGGATGATT-GCAGATGATGTTGCCGGATGGGACACGCGCATAA---CTGAAGCTGACCTGGAGGACGA	ATTTGGTACATGAGGCTAGGCTGCAGGTTCCTAGAATTTGAGGCTCTTGGCTTCCTCAACGCTGACCACTGGGTTAGTCGCG--AGAACTTACCGGGAGGAGTGGGGGGAGTTGGGGTCAACTACTTTGGAAATTATTTGAAAGACATCGCAAAAAAAGGGAAAATTTTTATTCGCCGATCACATTGCTGGATGGGACACTCGTATTAGCTCTGAA---GATCTGGAAGACGA
AB701775.1 Culex flavivirus RNA, complete genome, strain: Toyama1431	233	163	9.84e-14	8902	9128	ref|NW_021837045.1|	135124219	135123992	ATCTGGTACATGTGGCTCGGAAGTCGGTTTTTGGAGTACGAAGCACTTGGATTCCTAAACGAGGACCATTGGGT-AG-CGAGGAAGAACTTTCCGTGCGGAGTTGGCGGGGTCGGAGTGAATTACTTTGGATACTATCTCCAGGAAATCATGCAAAAAGGCAAGTGGATGATT-GCAGATGATGTTGCCGGATGGGACACGCGCATAA---CTGAAGCTGACCTGGAGGACGA	ATTTGGTACATGAGGCTAGGCTGCAGGTTCCTAGAATTTGAGGCTCTTGGCTTCCTCAACGCTGACCACTGGGTTAGTCGCG--AGAACTTACCGGGAGGAGTGGGGGGAGTTGGGGTCAACTACTTTGGAAATTATTTGAAAGACATCGCAAAAAAAGGGAAAATTTTTATTCGCCGATCACATTGCTGGATGGGACACTCGTATTAGCTCTGAA---GATCTGGAAGACGA
AB701776.1 Culex flavivirus RNA, complete genome, strain: Toyama2627	233	163	9.84e-14	8903	9129	ref|NW_021837045.1|	135124219	135123992	ATCTGGTACATGTGGCTCGGAAGTCGGTTTTTGGAGTACGAAGCACTTGGATTCTTAAACGAGGACCATTGGGT-AG-CGAGGAAGAACTTTCCGTGCGGAGTTGGCGGGGTTGGAGTGAATTACTTTGGGTACTATCTCCAGGAAATCATGCAAAAAGGCAAGTGGATGATT-GCAGATGACGTTGCCGGATGGGACACGCGCATAA---CTGAAGCTGACCTGGAGGACGA	ATTTGGTACATGAGGCTAGGCTGCAGGTTCCTAGAATTTGAGGCTCTTGGCTTCCTCAACGCTGACCACTGGGTTAGTCGCG--AGAACTTACCGGGAGGAGTGGGGGGAGTTGGGGTCAACTACTTTGGAAATTATTTGAAAGACATCGCAAAAAAAGGGAAAATTTTTATTCGCCGATCACATTGCTGGATGGGACACTCGTATTAGCTCTGAA---GATCTGGAAGACGA
FJ502995.1 Culex flavivirus strain HOU24518, complete genome	315	215	1.9e-16	8822	9129	ref|NW_021837045.1|	135124301	135123992	TGTGAGTTGTGCGTGTTTAACACAATGGGCAAAAAGGAGAAGAAGCCGTCCTCTTTC-GGCGAGGCACGAGGATCGAGGATTATCTGGTACATGTGGCTCGGAAGTCGGTTTTTGGAGTACGAAGCCCTTGGATTCCTAAACGAGGACCATTGGGT-AG-CGAGGAAGAACTTTCCATGCGGAGTTGGCGGGGTCGGAGTGAACTACTTTGGATACTATCTCCAGGAAATCATGCAAAAAGGCAAGTGGATGATT-GCAGATGATGTTGCCGGATGGGACACGCGCATAA---CTGAAGCTGACCTGGAGGACGA	TGTGAGATATGTGTCTATAATACCATGGGCAAAAAGGAAAAAAAAACCGGGGGTTGCTGGAGAAGCTAAGGGGTCGCGCACGATTTGGTACATGAGGCTAGGCTGCAGGTTCCTAGAATTTGAGGCTCTTGGCTTCCTCAACGCTGACCACTGGGTTAGTCGCG--AGAACTTACCGGGAGGAGTGGGGGGAGTTGGGGTCAACTACTTTGGAAATTATTTGAAAGACATCGCAAAAAAAGGGAAAATTTTTATTCGCCGATCACATTGCTGGATGGGACACTCGTATTAGCTCTGAA---GATCTGGAAGACGA
FJ663034.1 Culex flavivirus isolate Iowa07, complete genome	233	163	9.84e-14	8903	9129	ref|NW_021837045.1|	135124219	135123992	ATCTGGTACATGTGGCTCGGAAGTCGGTTTTTGGAGTACGAAGCACTTGGATTCCTAAACGAGGACCATTGGGT-AG-CGAGGAAGAACTTTCCGTGCGGAGTTGGCGGGGTCGGAGTGAATTACTTTGGATACTATCTCCAGGAAATCATGCAAAAAGGCAAGTGGATGATT-GCAGATGATGTTGCCGGATGGGACACGCGCATAA---CTGAAGCTGACCTGGAGGACGA	ATTTGGTACATGAGGCTAGGCTGCAGGTTCCTAGAATTTGAGGCTCTTGGCTTCCTCAACGCTGACCACTGGGTTAGTCGCG--AGAACTTACCGGGAGGAGTGGGGGGAGTTGGGGTCAACTACTTTGGAAATTATTTGAAAGACATCGCAAAAAAAGGGAAAATTTTTATTCGCCGATCACATTGCTGGATGGGACACTCGTATTAGCTCTGAA---GATCTGGAAGACGA
JQ308188.1 Culex flavivirus isolate DG1064, complete genome	233	163	9.85e-14	8907	9133	ref|NW_021837045.1|	135124219	135123992	ATCTGGTACATGTGGCTCGGAAGTCGGTTTTTGGAGTACGAAGCACTTGGGTTCCTAAACGAGGACCATTGGGT-AG-CGAGGAAGAACTTTCCGTGCGGAGTTGGCGGGGTCGGAGTGAATTACTTTGGATACTATCTCCAGGAAATCATGCAAAAAGGCAAGTGGATGATT-GCAGATGATGTTGCCGGATGGGACACGCGCATAA---CTGAAGCTGACCTGGAGGACGA	ATTTGGTACATGAGGCTAGGCTGCAGGTTCCTAGAATTTGAGGCTCTTGGCTTCCTCAACGCTGACCACTGGGTTAGTCGCG--AGAACTTACCGGGAGGAGTGGGGGGAGTTGGGGTCAACTACTTTGGAAATTATTTGAAAGACATCGCAAAAAAAGGGAAAATTTTTATTCGCCGATCACATTGCTGGATGGGACACTCGTATTAGCTCTGAA---GATCTGGAAGACGA
JQ308189.1 Culex flavivirus isolate DG1068, complete genome	233	161	1.2e-12	8907	9133	ref|NW_021837045.1|	135124219	135123992	ATCTGGTATATGTGGCTCGGAAGTCGGTTTTTGGAGTACGAAGCACTTGGATTCCTAAACGAGGACCATTGGGT--GGCGAGGAAGAACTTTCCGTGCGGAGTTGGCGGAGTCGGAGTGAATTATTTTGGATACTACCTCCAGGAAATCATGCAAAAAGGCAAGTGGATGATT-GCAGATGATGTTGCCGGATGGGACACGCGCATAA---CTGAAGCTGATCTGGAGGACGA	ATTTGGTACATGAGGCTAGGCTGCAGGTTCCTAGAATTTGAGGCTCTTGGCTTCCTCAACGCTGACCACTGGGTTAGTCGCG--AGAACTTACCGGGAGGAGTGGGGGGAGTTGGGGTCAACTACTTTGGAAATTATTTGAAAGACATCGCAAAAAAAGGGAAAATTTTTATTCGCCGATCACATTGCTGGATGGGACACTCGTATTAGCTCTGAA---GATCTGGAAGACGA
JQ308190.1 Culex flavivirus isolate DG1007, complete genome	228	157	9.85e-14	8907	9133	ref|NW_021837045.1|	135124219	135123992	ATCTGGTATATGTGGCTCGGGAGTCGGTTTTTGGAGTACGAGGCACTTGGATTCCTAAACGAGGACCATTGGGTTGCGAGGAAGAACTTTCCGTGCGGAGTTGGCGGGGTCGGAGTGAATTACTTTGGATACTACCTCCAGGAAATCATGCAAAAAGGCAAGTGGATGATT-GCAGATGATGTTGCCGGATGGGACACGCGCATAACCGAAGCTGATCTGGAGGACGA	ATTTGGTACATGAGGCTAGGCTGCAGGTTCCTAGAATTTGAGGCTCTTGGCTTCCTCAACGCTGACCACTGGGTTAGTCGCGAGAACTTACCGGGAGGAGTGGGGGGAGTTGGGGTCAACTACTTTGGAAATTATTTGAAAGACATCGCAAAAAAAGGGAAAATTTTTATTCGCCGATCACATTGCTGGATGGGACACTCGTATTAGCTCTGAAGATCTGGAAGACGA
KX657782.1 Culex flavivirus strain UWB1, partial genome	233	163	9.73e-14	8841	9067	ref|NW_021837045.1|	135124219	135123992	ATCTGGTACATGTGGCTCGGAAGTCGGTTTTTGGAGTACGAAGCACTTGGATTCCTAAACGAGGACCATTGGGT-AG-CGAGGAAGAACTTTCCGTGCGGAGTTGGCGGGGTCGGAGTGAATTACTTTGGATACTATCTCCAGGAAATCATGCAAAAAGGCAAGTGGATGATT-GCAGATGATGTTGCCGGATGGGACACGCGCATAA---CTGAAGCTGACCTGGAGGACGA	ATTTGGTACATGAGGCTAGGCTGCAGGTTCCTAGAATTTGAGGCTCTTGGCTTCCTCAACGCTGACCACTGGGTTAGTCGCG--AGAACTTACCGGGAGGAGTGGGGGGAGTTGGGGTCAACTACTTTGGAAATTATTTGAAAGACATCGCAAAAAAAGGGAAAATTTTTATTCGCCGATCACATTGCTGGATGGGACACTCGTATTAGCTCTGAA---GATCTGGAAGACGA
KX924632.1 Culex flavivirus strain 93C0 polyprotein gene, partial cds	233	163	9.09e-14	1644	1870	ref|NW_021837045.1|	135123992	135124219	TCGTCCTCCAGGTCAGCTTCAG---TTATGCGCGTGTCCCATCCGGCAACATCATCTGC-AATCATCCACTTGCCTTTTTGCATGATTTCCTGGAGATAGTATCCAAAGTAATTCACTCCGACCCCGCCAACTCCGCACGGAAAGTTCTTCCTCG-CT-ACCCAATGGTCCTCGTTTAGGAATCCAAGTGCTTCGTACTCCAAAAACCGACTTCCGAGCCACATGTACCAGAT	TCGTCTTCCAGATC---TTCAGAGCTAATACGAGTGTCCCATCCAGCAATGTGATCGGCGAATAAAAATTTTCCCTTTTTTTGCGATGTCTTTCAAATAATTTCCAAAGTAGTTGACCCCAACTCCCCCCACTCCTCCCGGTAAGTTCT--CGCGACTAACCCAGTGGTCAGCGTTGAGGAAGCCAAGAGCCTCAAATTCTAGGAACCTGCAGCCTAGCCTCATGTACCAAAT
KX924633.1 Culex flavivirus strain Mos102 polyprotein gene, partial cds	233	163	9.51e-14	8603	8829	ref|NW_021837045.1|	135124219	135123992	ATCTGGTACATGTGGCTCGGAAGTCGGTTTTTGGAGTACGAAGCACTTGGATTCCTAAACGAGGACCATTGGGT-AG-CGAGGAAGAACTTTCCGTGCGGAGTTGGCGGGGTCGGAGTGAATTACTTTGGATACTATCTCCAGGAAATCATGCAAAAAGGCAAGTGGATGATT-GCAGATGATGTTGCCGGATGGGACACGCGCATAA---CTGAAGCTGACCTGGAGGACGA	ATTTGGTACATGAGGCTAGGCTGCAGGTTCCTAGAATTTGAGGCTCTTGGCTTCCTCAACGCTGACCACTGGGTTAGTCGCG--AGAACTTACCGGGAGGAGTGGGGGGAGTTGGGGTCAACTACTTTGGAAATTATTTGAAAGACATCGCAAAAAAAGGGAAAATTTTTATTCGCCGATCACATTGCTGGATGGGACACTCGTATTAGCTCTGAA---GATCTGGAAGACGA
KY056256.1 Wesselsbron virus strain WSLV-IP248525/SEN/2013, complete genome	382	254	1.53e-17	8845	9221	ref|NW_021837045.1|	135124367	135123992	GCTGTTCAGGATCCACAGTTCTGGAAACTGGTTGATGATGAGAGGAAACTGCATCTGCAAGGCCAATGCCGGACATGTGTGTACAACATGATGGGGAAACGTGAAAAGAAACCTTCTGAATT-TGGCAAAGCAAAGGGAAGTAGAGC--GATTTGGTACATGTGGCTAGGGGCTAGATTCCTGGAGTTTGAAGCATTGGGATTCCTAAATGAAGACCACTGGGTGTCACGAGAGAACTCAGGGGGAGGAGTGGAAGGAACAGGCTTACAGTACCTTGGCTACATACTGAAGGAACTGGGTGGCAAAACAGGAGGAAACATGTAT--GCAGATGACACTGCTGGCTGGGACACAAGAATTACGGAAGAAGATCTGGAGGATGA	GCTGTGCACGATCAATCATTCTGGAATTTGGTTGGTAGAGAACGTCACCTTCACCTACAAGGCAAGTGTGAGATATGTGTCTATAATACCATGGGCAAAAAGGAAAAAAAAACCGGGGGTTGCTGGAGAAGCTAAGGG--GTCGCGCACGATTTGGTACATGAGGCTAGGCTGCAGGTTCCTAGAATTTGAGGCTCTTGGCTTCCTCAACGCTGACCACTGGGTTAGTCGCGAGAACTTACCGGGAGGAGTGGGGGGAGTTGGGGTCAACTACTTTGGAAATTATTTGAAAGA----CATCGCAAAAAAAGGGAAAATTTTTATTCGCCGATCACATTGCTGGATGGGACACTCGTATTAGCTCTGAAGATCTGGAAGACGA
KY056257.1 Wesselsbron virus strain WSLV-IP262451/SEN/2014, complete genome	382	254	1.54e-17	8858	9234	ref|NW_021837045.1|	135124367	135123992	GCTGTTCAGGATCCACAGTTCTGGAAACTGGTTGATGATGAGAGGAAACTGCATCTGCAAGGCCAATGCCGGACATGTGTGTACAACATGATGGGGAAACGTGAAAAGAAACCTTCTGAATT-TGGCAAAGCAAAGGGAAGTAGAGC--GATTTGGTACATGTGGCTAGGGGCTAGATTCCTGGAGTTTGAAGCATTGGGATTCCTAAATGAAGACCACTGGGTGTCACGAGAGAACTCAGGGGGAGGAGTGGAAGGAACAGGCTTACAGTACCTTGGCTACATACTGAAGGAACTGGGTGGCAAAACAGGAGGAAACATGTAT--GCAGATGACACTGCTGGCTGGGACACAAGAATTACGGAAGAAGATCTGGAGGATGA	GCTGTGCACGATCAATCATTCTGGAATTTGGTTGGTAGAGAACGTCACCTTCACCTACAAGGCAAGTGTGAGATATGTGTCTATAATACCATGGGCAAAAAGGAAAAAAAAACCGGGGGTTGCTGGAGAAGCTAAGGG--GTCGCGCACGATTTGGTACATGAGGCTAGGCTGCAGGTTCCTAGAATTTGAGGCTCTTGGCTTCCTCAACGCTGACCACTGGGTTAGTCGCGAGAACTTACCGGGAGGAGTGGGGGGAGTTGGGGTCAACTACTTTGGAAATTATTTGAAAGA----CATCGCAAAAAAAGGGAAAATTTTTATTCGCCGATCACATTGCTGGATGGGACACTCGTATTAGCTCTGAAGATCTGGAAGACGA
KY056258.1 Wesselsbron virus strain WSLV-IP259570/SEN/2013, complete genome	382	254	1.52e-17	8835	9211	ref|NW_021837045.1|	135124367	135123992	GCTGTTCAGGATCCACAGTTCTGGAAACTGGTTGATGATGAGAGGAAACTGCATCTGCAAGGCCAATGCCGGACATGTGTGTACAACATGATGGGGAAACGTGAAAAGAAACCTTCTGAATT-TGGCAAAGCAAAGGGAAGTAGAGC--GATTTGGTACATGTGGCTAGGGGCTAGATTCCTGGAGTTTGAAGCATTGGGATTCCTAAATGAAGACCACTGGGTGTCACGAGAGAACTCAGGGGGAGGAGTGGAAGGAACAGGCTTACAGTACCTTGGCTACATACTGAAGGAACTGGGTGGCAAAACAGGAGGAAACATGTAT--GCAGATGACACTGCTGGCTGGGACACAAGAATTACGGAAGAAGATCTGGAGGATGA	GCTGTGCACGATCAATCATTCTGGAATTTGGTTGGTAGAGAACGTCACCTTCACCTACAAGGCAAGTGTGAGATATGTGTCTATAATACCATGGGCAAAAAGGAAAAAAAAACCGGGGGTTGCTGGAGAAGCTAAGGG--GTCGCGCACGATTTGGTACATGAGGCTAGGCTGCAGGTTCCTAGAATTTGAGGCTCTTGGCTTCCTCAACGCTGACCACTGGGTTAGTCGCGAGAACTTACCGGGAGGAGTGGGGGGAGTTGGGGTCAACTACTTTGGAAATTATTTGAAAGA----CATCGCAAAAAAAGGGAAAATTTTTATTCGCCGATCACATTGCTGGATGGGACACTCGTATTAGCTCTGAAGATCTGGAAGACGA
KY290250.1 Long Pine Key virus strain EVG 1-42 polyprotein gene, complete cds	235	160	3.08e-07	9082	9311	ref|NW_021837045.1|	135124219	135123992	ATATGGTTTATGTGGCTTGGG-GCACGGTTTTTGGAGTTCGAAGCCTTAGGATTCCTGAACGAAGATCACTGGTTGAGTCGCGAGAAC--AGCGGAGGAGGAGTGGAAGGCATTGGTCTGCAGTATTTAGGCCAGGTCTTGCAAACCATGGCAAAGAAGGAAGGAGGAAATTTCTAT--GCTGATGACACAGCTGGGTGGGACACACGGATAACCAACGCGGATCTTGAGGACGA	ATTTGGTACATGAGGCTAGGCTGCA-GGTTCCTAGAATTTGAGGCTCTTGGCTTCCTCAACGCTGACCACTGGGTTAGTCGCGAGAACTTACCG--GGAGGAGTGGGGGGAGTTGGGGTCAACTACTTTGGAAATTATTTGAAAGACATCGCAAAAA---AAGG-GAAAATTTTTATTCGCCGATCACATTGCTGGATGGGACACTCGTATTAGCTCTGAAGATCTGGAAGACGA
KY290253.1 Long Pine Key virus strain EVG 2-81 polyprotein gene, complete cds	235	160	3.08e-07	9082	9311	ref|NW_021837045.1|	135124219	135123992	ATATGGTTTATGTGGCTTGGG-GCACGGTTTTTGGAGTTCGAAGCCTTAGGATTCCTGAACGAAGATCACTGGTTGAGTCGCGAGAAC--AGCGGAGGAGGAGTGGAAGGCATTGGTCTGCAGTATTTAGGCCAGGTCTTGCAAACCATGGCAAAGAAGGAAGGAGGAAATTTCTAT--GCTGATGACACAGCTGGGTGGGACACACGGATAACCAACGCGGATCTTGAGGACGA	ATTTGGTACATGAGGCTAGGCTGCA-GGTTCCTAGAATTTGAGGCTCTTGGCTTCCTCAACGCTGACCACTGGGTTAGTCGCGAGAACTTACCG--GGAGGAGTGGGGGGAGTTGGGGTCAACTACTTTGGAAATTATTTGAAAGACATCGCAAAAA---AAGG-GAAAATTTTTATTCGCCGATCACATTGCTGGATGGGACACTCGTATTAGCTCTGAAGATCTGGAAGACGA
KY290254.1 Long Pine Key virus strain EVG 2-86 polyprotein gene, complete cds	235	159	1.31e-05	9082	9311	ref|NW_021837045.1|	135124219	135123992	ATATGGTTTATGTGGCTTGGG-GCACGGTTTTTGGAGTTCGAAGCCTTAGGATTCCTGAACGAAGATCACTGGTTGAGTCGCGAGAAC--AGCGGAGGAGGAGTGGAAGGCATTGGCCTGCAGTATTTAGGCCAGGTCTTACAAACCATGGCAAAGAAGGAAGGAGGAAATTTCTAT--GCTGATGACACAGCTGGGTGGGACACACGGATAACCAACGCGGATCTTGAGGACGA	ATTTGGTACATGAGGCTAGGCTGCA-GGTTCCTAGAATTTGAGGCTCTTGGCTTCCTCAACGCTGACCACTGGGTTAGTCGCGAGAACTTACCG--GGAGGAGTGGGGGGAGTTGGGGTCAACTACTTTGGAAATTATTTGAAAGACATCGCAAAAA---AAGG-GAAAATTTTTATTCGCCGATCACATTGCTGGATGGGACACTCGTATTAGCTCTGAAGATCTGGAAGACGA
KY290255.1 Long Pine Key virus strain EVG 5-61 polyprotein gene, complete cds	235	160	3.08e-07	9082	9311	ref|NW_021837045.1|	135124219	135123992	ATATGGTTTATGTGGCTTGGG-GCACGGTTTTTGGAGTTCGAAGCCTTAGGATTCCTGAACGAAGATCACTGGTTGAGTCGCGAGAAC--AGCGGAGGAGGAGTGGAAGGCATTGGCCTGCAGTATTTAGGCCAGGTCTTGCAAACCATGGCAAAGAAGGAAGGAGGAAATTTCTAT--GCTGATGACACAGCTGGGTGGGACACACGGATAACCAACGCGGATCTTGAGGACGA	ATTTGGTACATGAGGCTAGGCTGCA-GGTTCCTAGAATTTGAGGCTCTTGGCTTCCTCAACGCTGACCACTGGGTTAGTCGCGAGAACTTACCG--GGAGGAGTGGGGGGAGTTGGGGTCAACTACTTTGGAAATTATTTGAAAGACATCGCAAAAA---AAGG-GAAAATTTTTATTCGCCGATCACATTGCTGGATGGGACACTCGTATTAGCTCTGAAGATCTGGAAGACGA
KY290256.1 Long Pine Key virus strain EVG 5-72 polyprotein gene, complete cds	235	160	3.08e-07	9082	9311	ref|NW_021837045.1|	135124219	135123992	ATATGGTTTATGTGGCTTGGG-GCACGGTTTTTGGAGTTCGAAGCCTTAGGATTCCTGAACGAAGATCACTGGTTGAGTCGCGAGAAC--AGCGGAGGAGGAGTGGAAGGCATTGGCCTGCAGTATTTAGGCCAGGTCTTGCAAACCATGGCAAAGAAGGAAGGAGGAAATTTCTAT--GCTGATGACACAGCTGGGTGGGACACACGGATAACCAACGCGGATCTTGAGGACGA	ATTTGGTACATGAGGCTAGGCTGCA-GGTTCCTAGAATTTGAGGCTCTTGGCTTCCTCAACGCTGACCACTGGGTTAGTCGCGAGAACTTACCG--GGAGGAGTGGGGGGAGTTGGGGTCAACTACTTTGGAAATTATTTGAAAGACATCGCAAAAA---AAGG-GAAAATTTTTATTCGCCGATCACATTGCTGGATGGGACACTCGTATTAGCTCTGAAGATCTGGAAGACGA
MH188006.1 Culex flavivirus strain CFV/San Francisco, complete genome	315	214	2.3e-15	8829	9136	ref|NW_021837045.1|	135124301	135123992	TGTGAGTTGTGCGTGTTTAACACAATGGGCAAGAAGGAGAAGAAGCCGTCCTCTTTC-GGCGAGGCACGAGGATCGAGGATTATCTGGTACATGTGGCTCGGAAGTCGGTTTTTGGAGTACGAAGCCCTTGGATTCCTAAACGAGGACCATTGGGT-AG-CGAGGAAGAACTTTCCATGCGGAGTTGGCGGGGTCGGAGTGAACTACTTTGGATACTATCTCCAGGAAATCATGCAAAAAGGCAAGTGGATGATT-GCAGATGATGTTGCCGGATGGGACACGCGCATAA---CTGAAGCTGACCTGGAGGACGA	TGTGAGATATGTGTCTATAATACCATGGGCAAAAAGGAAAAAAAAACCGGGGGTTGCTGGAGAAGCTAAGGGGTCGCGCACGATTTGGTACATGAGGCTAGGCTGCAGGTTCCTAGAATTTGAGGCTCTTGGCTTCCTCAACGCTGACCACTGGGTTAGTCGCG--AGAACTTACCGGGAGGAGTGGGGGGAGTTGGGGTCAACTACTTTGGAAATTATTTGAAAGACATCGCAAAAAAAGGGAAAATTTTTATTCGCCGATCACATTGCTGGATGGGACACTCGTATTAGCTCTGAA---GATCTGGAAGACGA
KF955510.1 Dengue virus 4 isolate DENV-4/KH/BID-V2055/2002, complete genome	315	208	3.83e-06	8850	9154	ref|NW_021837045.1|	135124309	135124003	AAGGGAAATGTGAATCATGTGTCTATAACATGATGGG-AAAACGTGAGAAAAAGTTAGGAGAATTTGGCAGAGCCAAGGGAAGCCGAGCA--ATCTGGTACATGTGGCTGGGAGCGCGGTTTCTGGAATTTGAAGCCTTGGGCTTTCTGAATGAAGATCACTGGTTTGGCAGGGAAAACTCATGGAGTGGAGTGGAAGGGGA----AGGTCTGCATAGGTTGGGATATATCTTGGAGGACATAGATAAGAAGGATGGAGATCTTATATATGCTGATGACACAGCAGGCTGGGACACAAGAAT---CACTGAAGAT	AAGGCAAGTGTGAGATATGTGTCTATAATACCATGGGCAAAAAGGAAAAAAAAACCGGGGGTTGCTGGAGAAGCTAAGGG--GTCGCGCACGATTTGGTACATGAGGCTAGGCTGCAGGTTCCTAGAATTTGAGGCTCTTGGCTTCCTCAACGCTGACCACTGGGTTAGTCGCGAGAACTTACCGGGAGGAGTGG--GGGGAGTTGGGGTCAAC-TACTTTGGAAATTAT-TTGAAAGACATCGCAAAAAA--AGGGAAAATTTTTATTCGCCGATCACATTGCTGGATGGGACACTCGTATTAGCTCTGAAGAT
KY586940.1 Dengue virus isolate Ser4_Thailand_Bangkok_Seq77 polyprotein gene, complete cds	356	235	2.04e-09	8755	9100	ref|NW_021837045.1|	135124350	135124003	ATTTTGGGAACTGGTTGACAAAGAAAGGGCTCTGCACCAGGAAGGGAAATGTGAATCATGTGTCTATAACATGATGGG-AAAACGTGAGAAAAAGCTAGGAGAATTTGGCAGAGCCAAGGGAAGCCGAGCA--ATCTGGTACATGTGGCTGGGAGCGCGGTTTCTGGAATTTGAAGCCCTGGGCTTTCTGAATGAAGATCACTGGTTTGGCAGAGAAAACTCATGGAGTGGAGTGGAAGGGGA----AGGTCTGCATAGGTTGGGATATATCTTGGAGGACATAGATAAGAAGGATGGAGATCTGATATATGCCGATGACACAGCAGGCTGGGACACAAGAAT---CACTGAAGAT	ATTCTGGAATTTGGTTGGTAGAGAACGTCACCTTCACCTACAAGGCAAGTGTGAGATATGTGTCTATAATACCATGGGCAAAAAGGAAAAAAAAACCGGGGGTTGCTGGAGAAGCTAAGGG--GTCGCGCACGATTTGGTACATGAGGCTAGGCTGCAGGTTCCTAGAATTTGAGGCTCTTGGCTTCCTCAACGCTGACCACTGGGTTAGTCGCGAGAACTTACCGGGAGGAGTGG--GGGGAGTTGGGGTCAAC-TACTTTGGAAATTAT-TTGAAAGACATCGCAAAAAA--AGGGAAAATTTTTATTCGCCGATCACATTGCTGGATGGGACACTCGTATTAGCTCTGAAGAT
AY632538.4 Iguape virus strain SPAn 71686, complete genome	267	182	2.33e-15	9006	9267	ref|NW_021837045.1|	135124277	135124014	ATGGGGAAAAGAGAAAAGAAACTCGGAGAATTTGGGA-AAGCCAAAGGCAGCCGGGCCATCTGGTACATGTGGCTGGGGGCTCGGTTCTTGGAATTTGAAGCCCTTGGCTTCCTCAACGAGGACCACTGGCTTAGCCGTGAGAACTCAGGGGCCGGGGTTGAAGGCATTGGGCTCCAGAGGCTGGGATATGTCTTGAGAGACATGGGAAAAGCCGGAGGGAGA----CTCTACGCCGACGACACAGCAGGCTGGGACACTCTTATTA	ATGGGCAAAAAGGAAAAAAAAACCGGGGGTTGCTGGAGAAGCTAAGGGGTCGCGCACGATTTGGTACATGAGGCTAGGCTGCAGGTTCCTAGAATTTGAGGCTCTTGGCTTCCTCAACGCTGACCACTGGGTTAGTCGCGAGAACTTACCGGGAGGAGTGGGGGGAGTTGGGGTCAACTACTTTGGAAATTATTTGAAAGACATCGCAAAA---AAAGGGAAAATTTTTATTCGCCGATCACATTGCTGGATGGGACACTCGTATTA
EU879060.1 Culex flavivirus strain CxFV-Mex07, complete genome	288	198	1.9e-16	8822	9105	ref|NW_021837045.1|	135124301	135124016	TGTGAGCTGTGTGTGTTCAACACAATGGGCAAGAAGGAAAAGAAGCCCTCCTCTTTC-GGCGAGGCGCGAGGATCACGGATTATCTGGTACATGTGGCTCGGAAGTCGGTTTTTGGAGTACGAAGCACTTGGATTTCTCAACGAAGACCATTGGGT-AG-CGAGGAAAAACTTCCCGTGCGGAGTTGGCGGGGTCGGAGTGAACTACTTTGGATACTACCTCAAGGAAATCATGCAAAAAGGGAAGTGGATGATT-GCGGATGATGTTGCCGGGTGGGACACGCGCAT	TGTGAGATATGTGTCTATAATACCATGGGCAAAAAGGAAAAAAAAACCGGGGGTTGCTGGAGAAGCTAAGGGGTCGCGCACGATTTGGTACATGAGGCTAGGCTGCAGGTTCCTAGAATTTGAGGCTCTTGGCTTCCTCAACGCTGACCACTGGGTTAGTCGCG--AGAACTTACCGGGAGGAGTGGGGGGAGTTGGGGTCAACTACTTTGGAAATTATTTGAAAGACATCGCAAAAAAAGGGAAAATTTTTATTCGCCGATCACATTGCTGGATGGGACACTCGTAT
GQ165808.1 Culex flavivirus strain Uganda08 polyprotein gene, partial cds	288	198	9.78e-20	8729	9014	ref|NW_021837045.1|	135124303	135124016	AGTGTGAGTTGTGTGTGTTCAACACAATGGGCAAGAAGGAGAAGAAGCCCTCCTCTTTC-GGCGAGGCGCGAGGATCACGGATTATCTGGTACATGTGGCTCGGAAGCCGGTTTTTGGAGTACGAAGCACTTGGATTTCTCAACGAAGACCATTGGGTAGCGAGGGAAAACTTCCCGTGCGGAGTTGGCGGGGTCGGAGTGAACTACTTTGGATACTACCTCAAGGAAATCATGCAAAAAGGGAAGTGGATGATT-GCGGATGATGTTGCCGGGTGGGACACGCGTAT	AGTGTGAGATATGTGTCTATAATACCATGGGCAAAAAGGAAAAAAAAACCGGGGGTTGCTGGAGAAGCTAAGGGGTCGCGCACGATTTGGTACATGAGGCTAGGCTGCAGGTTCCTAGAATTTGAGGCTCTTGGCTTCCTCAACGCTGACCACTGGGTTAGTCGCGAGAACTTACCGGGAGGAGTGGGGGGAGTTGGGGTCAACTACTTTGGAAATTATTTGAAAGACATCGCAAAAAAAGGGAAAATTTTTATTCGCCGATCACATTGCTGGATGGGACACTCGTAT
JX897904.1 Culex flavivirus strain TW100322 polyprotein gene, partial cds	288	198	1.77e-16	8731	9014	ref|NW_021837045.1|	135124301	135124016	TGTGAGTTGTGCGTGTTCAACACAATGGGCAAGAAGGAGAAGAAGCCCTCCTCTTTC-GGCGAAGCGCGAGGATCAAGGATTATCTGGTACATGTGGCTCGGAAGTCGGTTCTTGGAGTACGAAGCACTTGGATTCCTCAACGAAGACCATTGGGT-AG-CGAGGAAGAATTTCCCGTGCGGAGTTGGCGGGGTTGGAGTGAACTACTTTGGATACTACCTCAAGGAAATCATGCAAAAAGGCAAGTGGATGATT-GCAGATGATGTTGCCGGGTGGGACACGCGCAT	TGTGAGATATGTGTCTATAATACCATGGGCAAAAAGGAAAAAAAAACCGGGGGTTGCTGGAGAAGCTAAGGGGTCGCGCACGATTTGGTACATGAGGCTAGGCTGCAGGTTCCTAGAATTTGAGGCTCTTGGCTTCCTCAACGCTGACCACTGGGTTAGTCGCG--AGAACTTACCGGGAGGAGTGGGGGGAGTTGGGGTCAACTACTTTGGAAATTATTTGAAAGACATCGCAAAAAAAGGGAAAATTTTTATTCGCCGATCACATTGCTGGATGGGACACTCGTAT
KM225264.1 Bainyik virus strain MK7979, complete genome	295	200	6.52e-16	8902	9193	ref|NW_021837045.1|	135124309	135124016	AAGGGAAGTGTGAGACCTGCGTCTACAACATGATGGGCAAACGTGAGAAGAAGAGAGGGGAATTTGGGA-AAGCAAAAGGAAGCAGAGCCATTTGGTACATGTGGCTAGGCGCCAGATTCCTTGAATTTGAAGCTCTCGGGTTCTTGAATGAAGACCACTGGATGAGTAGAGAAAATTCAGGAGGTGGTGTTGAAGGCTTGGGGATACAGAAACTTGGCTATGTCATGAAGGAAATTGGAGAGAAGGGTGGAATTCTTTAT--GCAGATGACACAGCTGGATGGGACACCCGCAT	AAGGCAAGTGTGAGATATGTGTCTATAATACCATGGGCAAAAAGGAAAAAAAAACCGGGGGTTGCTGGAGAAGCTAAGGGGTCGCGCACGATTTGGTACATGAGGCTAGGCTGCAGGTTCCTAGAATTTGAGGCTCTTGGCTTCCTCAACGCTGACCACTGGGTTAGTCGCGAGAACTTACCGGGAGGAGTGGGGGGAGTTGGGGTCAACTACTTTGGAAATTATTTGAAAGACATCGCAAAAAAAGG-GAAAATTTTTATTCGCCGATCACATTGCTGGATGGGACACTCGTAT
KP688057.1 Mercadeo virus isolate ER-M31, complete genome	286	205	5.14e-30	8939	9222	ref|NW_021837045.1|	135124299	135124016	TGCGAAATGTGCATCTATAACACAATGGGAAAGAAGGAAAAGAAACCCACTG-TGGCCGGATTGGCAAAAGGATCCCGCACGATTTGGTACATGTGGCTCGGTAGTCGTTTCCTTGAGTATGAGGCATTGGGATTCTTGAATGAGGACCACTGGGTTGCCCGTGAAAACTTTCCTGGTGGAGTTGGAGGTGAGGGAGTCAACTACTTCGGATACTACCTTGAGGAGATTGCTAAGAAAGGG-AAGTATCTCGTGGCGGATGACGTCGCTGGATGGGACACGCGGAT	TGAGATATGTG--TCTATAATACCATGGGCAAAAAGGAAAAAAAAACCGGGGGTTGCTGGAGAAGCTAAGGGGTCGCGCACGATTTGGTACATGAGGCTAGGCTGCAGGTTCCTAGAATTTGAGGCTCTTGGCTTCCTCAACGCTGACCACTGGGTTAGTCGCGAGAACTTACCGGGAGGAGTGGGGGGAGTTGGGGTCAACTACTTTGGAAATTATTTGAAAGACATCGCAAAAAAAGGGAAAATTTTTATTCGCCGATCACATTGCTGGATGGGACACTCGTAT
KP688058.1 Mercadeo virus isolate ER-M10, complete genome	286	205	5.14e-30	8939	9222	ref|NW_021837045.1|	135124299	135124016	TGCGAAATGTGCATCTATAACACAATGGGAAAGAAGGAAAAGAAACCCACTG-TGGCCGGATTGGCAAAAGGATCTCGCACGATTTGGTACATGTGGCTCGGCAGTCGTTTCCTTGAGTATGAGGCATTGGGATTCTTGAATGAGGACCACTGGGTTGCCCGTGAAAACTTTCCTGGTGGAGTTGGAGGTGAGGGAGTCAACTACTTCGGATACTACCTTGAGGAGATTGCTAAGAAAGGG-AAGTATCTCGTGGCGGATGATGTCGCTGGATGGGACACGCGGAT	TGAGATATGTG--TCTATAATACCATGGGCAAAAAGGAAAAAAAAACCGGGGGTTGCTGGAGAAGCTAAGGGGTCGCGCACGATTTGGTACATGAGGCTAGGCTGCAGGTTCCTAGAATTTGAGGCTCTTGGCTTCCTCAACGCTGACCACTGGGTTAGTCGCGAGAACTTACCGGGAGGAGTGGGGGGAGTTGGGGTCAACTACTTTGGAAATTATTTGAAAGACATCGCAAAAAAAGGGAAAATTTTTATTCGCCGATCACATTGCTGGATGGGACACTCGTAT
KU726615.1 Culex flavivirus isolate Otero 2009 polyprotein gene, complete cds	288	197	2.16e-15	8731	9014	ref|NW_021837045.1|	135124301	135124016	TGTGAGTTGTGTGTGTTCAACACAATGGGAAAGAAGGAGAAGAAGCCCTCCTCTTTC-GGCGAGGCGCGAGGATCACGGATTATCTGGTACATGTGGCTCGGAAGTCGGTTTTTGGAGTACGAAGCACTTGGATTTCTCAACGAAGACCATTGGGT-AG-CGAGGAAAAACTTCCCGTGCGGAGTTGGCGGGGTCGGAGTGAACTACTTTGGATACTACCTCAAGGAAATCATGCAAAAAGGGAAGTGGATGATT-GCGGATGATGTTGCCGGGTGGGACACGCGTAT	TGTGAGATATGTGTCTATAATACCATGGGCAAAAAGGAAAAAAAAACCGGGGGTTGCTGGAGAAGCTAAGGGGTCGCGCACGATTTGGTACATGAGGCTAGGCTGCAGGTTCCTAGAATTTGAGGCTCTTGGCTTCCTCAACGCTGACCACTGGGTTAGTCGCG--AGAACTTACCGGGAGGAGTGGGGGGAGTTGGGGTCAACTACTTTGGAAATTATTTGAAAGACATCGCAAAAAAAGGGAAAATTTTTATTCGCCGATCACATTGCTGGATGGGACACTCGTAT
KX010994.1 Yellow fever virus isolate CIC1, complete genome	282	188	3.21e-07	8992	9269	ref|NW_021837045.1|	135124292	135124016	TGTGTGTACAACATGATGGGAAAGAGGGAAAAGAAACTCTCTGAATT-TGGAAAGGCCAAAGGGAGCCGTGCTATCTGGTACATGTGGCTTGGG-GCACGGTTTCTTGAGTTTGAGGCTCTTGGGTTCTTAAATGAAGATCACTGGGCCTCCCGGGAGAACTCGGGGGGAGGAGTTGAGGGCATAGGACTCCAGTACTTGGGCTATGTTATCAGGGACTTGTCAACCAAAGAAGGTGGAGGGTTTTAT--GCGGATGACACGGCAGGGTGGGACACACGCAT	TGTGTCTATAATACCATGGGCAAAAAGGAAAAAAAAACCGGGGGTTGCTGGAGAAGCTAAGGGGTCGCGCACGATTTGGTACATGAGGCTAGGCTGCA-GGTTCCTAGAATTTGAGGCTCTTGGCTTCCTCAACGCTGACCACTGGGTTAGTCGCGAGAACTTACCGGGAGGAGTGGGGGGAGTTGGGGTCAACTACTTTGGAAATTATTTGAAAGACATCGCA---AAAAAAGG-GAAAATTTTTATTCGCCGATCACATTGCTGGATGGGACACTCGTAT
KY290251.1 Long Pine Key virus strain EVG 2-28 polyprotein gene, complete cds	211	145	3.75e-06	9082	9287	ref|NW_021837045.1|	135124219	135124016	ATATGGTTTATGTGGCTTGGG-GCACGGTTTTTGGAGTTCGAAGCCCTAGGATTCCTTAACGAAGATCACTGGTTGAGTCGCGAGAAC--AGCGGAGGAGGAGTGGAAGGTATTGGCCTGCAGTATTTAGGCCAGGTCTTGCAAACCATGGCAAAGAAGGAAGGAGGAAGTTTCTAT--GCTGATGACACAGCTGGGTGGGACACACGGAT	ATTTGGTACATGAGGCTAGGCTGCA-GGTTCCTAGAATTTGAGGCTCTTGGCTTCCTCAACGCTGACCACTGGGTTAGTCGCGAGAACTTACCG--GGAGGAGTGGGGGGAGTTGGGGTCAACTACTTTGGAAATTATTTGAAAGACATCGCAAAAA---AAGG-GAAAATTTTTATTCGCCGATCACATTGCTGGATGGGACACTCGTAT
KY349933.1 Culex flavivirus strain CxFV_BR/MT_CbaAr1256p2/2013, complete genome	288	198	1.87e-16	8820	9103	ref|NW_021837045.1|	135124301	135124016	TGTGAGTTGTGTGTGTTCAACACAATGGGCAAGAAGGAGAAGAAGCCCTCCTCTTTC-GGCGAGGCGCGAGGATCACGGATTATCTGGTACATGTGGCTCGGAAGTCGGTTTTTGGAGTACGAAGCACTTGGATTTCTCAACGAAGACCATTGGGT-AG-CGAGGAAAAACTTCCCGTGCGGAGTTGGCGGGGTCGGAGTGAACTACTTTGGATACTACCTCAAGGAAATCATGCAAAAAGGG-AAGTGGATGATCGCGGATGATGTTGCCGGGTGGGACACGCGTAT	TGTGAGATATGTGTCTATAATACCATGGGCAAAAAGGAAAAAAAAACCGGGGGTTGCTGGAGAAGCTAAGGGGTCGCGCACGATTTGGTACATGAGGCTAGGCTGCAGGTTCCTAGAATTTGAGGCTCTTGGCTTCCTCAACGCTGACCACTGGGTTAGTCGCG--AGAACTTACCGGGAGGAGTGGGGGGAGTTGGGGTCAACTACTTTGGAAATTATTTGAAAGACATCGCAAAAAAAGGGAAAATTTTTATTCGCCGATCACATTGCTGGATGGGACACTCGTAT
MH719098.1 Culex flavivirus isolate CxFV-T1123, complete genome	288	199	4.47e-18	8822	9105	ref|NW_021837045.1|	135124301	135124016	TGTGAGCTGTGTGTGTTCAACACAATGGGCAAGAAGGAAAAGAAGCCCTCCTCTTTC-GGCGAGGCGCGAGGATCACGGATTATCTGGTACATGTGGCTCGGAAGTCGGTTTTTGGAGTACGAAGCACTTGGATTTCTCAACGAAGACCATTGGGT-AG-CGAGGAAAAACTTCCCGTGCGGAGTTGGCGGGGTCGGAGTGAACTACTTTGGATACTACCTCAAGGAAATCATGCAAAAAGGGAAGTGGATGATT-GCGGATGATGTTGCCGGGTGGGACACGCGTAT	TGTGAGATATGTGTCTATAATACCATGGGCAAAAAGGAAAAAAAAACCGGGGGTTGCTGGAGAAGCTAAGGGGTCGCGCACGATTTGGTACATGAGGCTAGGCTGCAGGTTCCTAGAATTTGAGGCTCTTGGCTTCCTCAACGCTGACCACTGGGTTAGTCGCG--AGAACTTACCGGGAGGAGTGGGGGGAGTTGGGGTCAACTACTTTGGAAATTATTTGAAAGACATCGCAAAAAAAGGGAAAATTTTTATTCGCCGATCACATTGCTGGATGGGACACTCGTAT
NC_027819.1 Mercadeo virus isolate ER-M10, complete genome	286	205	5.14e-30	8939	9222	ref|NW_021837045.1|	135124299	135124016	TGCGAAATGTGCATCTATAACACAATGGGAAAGAAGGAAAAGAAACCCACTG-TGGCCGGATTGGCAAAAGGATCTCGCACGATTTGGTACATGTGGCTCGGCAGTCGTTTCCTTGAGTATGAGGCATTGGGATTCTTGAATGAGGACCACTGGGTTGCCCGTGAAAACTTTCCTGGTGGAGTTGGAGGTGAGGGAGTCAACTACTTCGGATACTACCTTGAGGAGATTGCTAAGAAAGGG-AAGTATCTCGTGGCGGATGATGTCGCTGGATGGGACACGCGGAT	TGAGATATGTG--TCTATAATACCATGGGCAAAAAGGAAAAAAAAACCGGGGGTTGCTGGAGAAGCTAAGGGGTCGCGCACGATTTGGTACATGAGGCTAGGCTGCAGGTTCCTAGAATTTGAGGCTCTTGGCTTCCTCAACGCTGACCACTGGGTTAGTCGCGAGAACTTACCGGGAGGAGTGGGGGGAGTTGGGGTCAACTACTTTGGAAATTATTTGAAAGACATCGCAAAAAAAGGGAAAATTTTTATTCGCCGATCACATTGCTGGATGGGACACTCGTAT
AB189120.1 Dengue virus 1 genomic RNA, complete genome, strain: 98901518 DHF DV-1	437	285	2.79e-14	8758	9189	ref|NW_021837045.1|	135124449	135124022	AGAAGAGTTTACAAGAAAAGTCAGGTCAAATGCAGCTATTGGAGCAGTGTTCGTTGATGAAAATCAATGGAACTCAGCAAAAGAAGCAGTGGAAGATGAAAGGTTCTGGGACCTTGTGCGCAGAGAGAGGGAGCTTCATAAACAAGGAAAATGTGCCACATGCGTCTACAACATGATGGGAAAGAGAGAGAAAAAATTAGGAGAGTTC-GGAAAGGCAAAAGGAAGTCGCGCA--ATATGGTACATGTGGTTGGGAGCGCGCTTCTTAGAGTTTGAAGCCCTTGGCTTCATGAATGAAGATCACTGGTTCAGCAGAGAGAATTCACTCAGTGGAGTGGAGGGAGAAGGACTCCACAAACTTGGATACATACTCAGAGACATATCAAAGATTCCAGGGGG…	AGATGAGTTTATAACTAACGTTCGGAACAATGCAGCTATTGGGTCATGGAGCCGGGATG---TTCCATGGAAAGAGGTACAGGTCGCTGTGCACGATCAATCATTCTGGAATTTGGTTGGTAGAGAACGTCACCTTCACCTACAAGGCAAGTGTGAGATATGTGTCTATAATACCATGGGCAAAAAGGAAAAAAAAACCGGGGGTTGCTGGAGAAGCTAAGGG--GTCGCGCACGATTTGGTACATGAGGCTAGGCTGCAGGTTCCTAGAATTTGAGGCTCTTGGCTTCCTCAACGCTGACCACTGGGTTAGTCGCGAGAACTTACCGGGAGGAGTGGGGGGAGTTGGGGTCAACTACTTTGGAAATTATTTGAAAGACATCGCAAAAA----AAGGGA…
AB189122.1 Dengue virus 2 genomic RNA, complete genome, strain: 98900663 DHF DV-2	332	218	9.12e-08	8859	9188	ref|NW_021837045.1|	135124350	135124022	ATTTTGGGAACTGGTTGACAAGGAAAGGAATCTTCATCTTGAAGGAAAGTGTGAGACATGTGTGTACAACATGATGGGAAAGAGAGAGAAGAAGCTAGGGGAGTTCGGCA-AAGCAAAAGGCAGCAGAGCCATATGGTACATGTGGCTTGGA-GCACGCTTCTTAGAGTTTGAAGCCCTAGGATTCTTGAATGAAGATCACTGGTTTTCCAGAGAGAACTCCCTGAGTGGAGTGGAAGGAGAAGGGCTGCACAAACTAGGCTACATTTTAAGAGACGTGAGCAAGAAAGAAGGAGGAGCAATGTACGCCGATGACACCGCAGGATGGGACAC	ATTCTGGAATTTGGTTGGTAGAGAACGTCACCTTCACCTACAAGGCAAGTGTGAGATATGTGTCTATAATACCATGGGCAAAAAGGAAAAAAAAACCGGGGGTTGCTGGAGAAGCTAAGGGGTCGCGCACGATTTGGTACATGAGGCTAGGCTGCAGG-TTCCTAGAATTTGAGGCTCTTGGCTTCCTCAACGCTGACCACTGGGTTAGTCGCGAGAACTTACCGGGAGGAGTGGGGGGAGTTGGGGTCAACTACTTTGGAAATTATTTGAAAGACATC-GCAAAAAA-AGGGAAAATTTTTATTCGCCGATCACATTGCTGGATGGGACAC
AB189123.1 Dengue virus 2 genomic RNA, complete genome, strain: 98900665 DF DV-2	332	218	9.12e-08	8859	9188	ref|NW_021837045.1|	135124350	135124022	ATTTTGGGAACTGGTTGACAAGGAAAGGAATCTTCATCTTGAAGGAAAGTGTGAGACATGTGTGTACAACATGATGGGAAAGAGAGAGAAGAAGCTAGGGGAGTTCGGCA-AAGCAAAAGGCAGCAGAGCCATATGGTACATGTGGCTTGGA-GCACGCTTCTTAGAGTTTGAAGCCCTAGGATTCTTGAATGAAGATCACTGGTTTTCCAGAGAGAACTCCCTGAGTGGAGTGGAAGGAGAAGGGCTGCACAAACTAGGCTACATTTTAAGAGACGTGAGCAAGAAAGAAGGAGGAGCAATGTACGCCGATGACACCGCAGGATGGGACAC	ATTCTGGAATTTGGTTGGTAGAGAACGTCACCTTCACCTACAAGGCAAGTGTGAGATATGTGTCTATAATACCATGGGCAAAAAGGAAAAAAAAACCGGGGGTTGCTGGAGAAGCTAAGGGGTCGCGCACGATTTGGTACATGAGGCTAGGCTGCAGG-TTCCTAGAATTTGAGGCTCTTGGCTTCCTCAACGCTGACCACTGGGTTAGTCGCGAGAACTTACCGGGAGGAGTGGGGGGAGTTGGGGTCAACTACTTTGGAAATTATTTGAAAGACATC-GCAAAAAA-AGGGAAAATTTTTATTCGCCGATCACATTGCTGGATGGGACAC
AB189124.1 Dengue virus 2 genomic RNA, complete genome, strain: 98900666 DSS DV-2	332	218	9.12e-08	8859	9188	ref|NW_021837045.1|	135124350	135124022	ATTTTGGGAACTGGTTGACAAGGAAAGGAATCTTCATCTTGAAGGAAAGTGTGAGACATGTGTGTACAACATGATGGGAAAGAGAGAGAAGAAGCTAGGGGAGTTCGGCA-AAGCAAAAGGCAGCAGAGCCATATGGTACATGTGGCTTGGA-GCACGCTTCTTAGAGTTTGAAGCCCTAGGATTCTTGAATGAAGATCACTGGTTTTCCAGAGAGAACTCCCTGAGTGGAGTGGAAGGAGAAGGGCTGCACAAACTAGGCTACATTTTAAGAGACGTGAGCAAGAAAGAAGGAGGAGCAATGTACGCCGATGACACCGCAGGATGGGACAC	ATTCTGGAATTTGGTTGGTAGAGAACGTCACCTTCACCTACAAGGCAAGTGTGAGATATGTGTCTATAATACCATGGGCAAAAAGGAAAAAAAAACCGGGGGTTGCTGGAGAAGCTAAGGGGTCGCGCACGATTTGGTACATGAGGCTAGGCTGCAGG-TTCCTAGAATTTGAGGCTCTTGGCTTCCTCAACGCTGACCACTGGGTTAGTCGCGAGAACTTACCGGGAGGAGTGGGGGGAGTTGGGGTCAACTACTTTGGAAATTATTTGAAAGACATC-GCAAAAAA-AGGGAAAATTTTTATTCGCCGATCACATTGCTGGATGGGACAC
AB981186.1 Mosquito flavivirus gene for polyprotein, complete cds, strain: YDFV/Oct/2013	328	229	6.22e-29	8782	9107	ref|NW_021837045.1|	135124349	135124022	TTCTGGAATCTGGTTGATCGAGAGCGTGCTCTGCACCTGAGTGGTGATTGTGAGCTGTGCGTGTACAACACCATGGGAAAAAAGG-AAAAGAAACCAGCCTCCTTTGGTGAAGCACGTGGTTCTCGCATTATCTGGTACATGTGGTTAGGAAGCAGGTTCCTGGAGTATGAAGCCCTTGGGTTCTTGAATGAGGATCACTGGGTTGCCCGCGAAAACTTTCCATGTGGTGTTGGTGGTGTTGGAGTGAATTACTTCGGGTACTACCTGAGGGAAATTGCGCAGAAA-GGAGAGTGGTTGATCGCTGATGACGTCGCCGGATGGGATAC	TTCTGGAATTTGGTTGGTAGAGAACGTCACCTTCACCTACAAGGCAAGTGTGAGATATGTGTCTATAATACCATGGGCAAAAAGGAAAAAAAAACCGGGGGTTGCTGGAGAAGCTAAGGGGTCGCGCACGATTTGGTACATGAGGCTAGGCTGCAGGTTCCTAGAATTTGAGGCTCTTGGCTTCCTCAACGCTGACCACTGGGTTAGTCGCGAGAACTTACCGGGAGGAGTGGGGGGAGTTGGGGTCAACTACTTTGGAAATTATTTGAAAGACATCGCAAAAAAAGGGAAAATTTTTATTCGCCGATCACATTGCTGGATGGGACAC
AF276619.1 Dengue virus type 2 strain FJ-10, complete genome	334	220	3.18e-07	8859	9188	ref|NW_021837045.1|	135124350	135124022	ATTTTGGGAACTGGTTGACAAGGAAAGGAATCTCCATCTTGAAGGAAAGTGTGAGACATGTGTGTACAACATGATGGGAAAGAGAGAGAAGAAGATAGGGGAATT-TGGCAAAGCAAAAGGCAGCAGAGCCATATGGTACATGTGGCTTGGA-GCACGCTTCTTAGAGTTTGAAGCCCTAGGATTCTTGAATGAAGATCACTGGTTTTCCAGAGAGAACTCTCTGAGTGGAGTGGAAGGAGAAGGGCTGCACAAGTTGGGTTACATTCTAAGAGAAGTGA--GCAAGAAAGAAGGAGGAGCAATGTACGCCGACGACACTGCAGGATGGGACAC	ATTCTGGAATTTGGTTGGTAGAGAACGTCACCTTCACCTACAAGGCAAGTGTGAGATATGTGTCTATAATACCATGGGCAAAAAGGAAAAAAAAACCGGGGGTTGCTGGAGAAGCTAAGGGGTCGCGCACGATTTGGTACATGAGGCTAGGCTGCAGG-TTCCTAGAATTTGAGGCTCTTGGCTTCCTCAACGCTGACCACTGGGTTAGTCGCGAGAACTTACCGGGAGGAGTGGGGGGAGTTGGGGTCAACTACTTTGG--AAATTATTTGA-AAGACATCGCAAAAAA-AGGGAAAATTTTTATTCGCCGATCACATTGCTGGATGGGACAC
AF298807.1 Dengue virus type 1 Abidjan strain polyprotein gene, complete cds	297	202	3.4e-13	8886	9175	ref|NW_021837045.1|	135124310	135124022	CAGGGAAAGTGTGCCACGTGTGTCTATAATATGATGGGGAAGAGAGAGAAAAAATTAGGAGAGTT--TGGAAAGGCAAAAGGAAGTCGTGCA--ATATGGTACATGTGGTTGGGA-GCACGCTTTCTAGAGTTCGAAGCTCTTGGCTTCATGAATGAAGATCACTGGTTCAGTAGAGAGAATTCACTCAGTGGAGTGGAAGGAGAAGGACTACACAAACTTGGATACATACTCAGAGACATATCAAAGATTCCAGGGGGAAACATATAT--GCAGATGACACAGCCGGATGGGACAC	CAAGGCAAGTGTGAGATATGTGTCTATAATACCATGGGCAAAAAGGAAAAAAAAACCGGGG-GTTGCTGGAGAAGCTAAGGG--GTCGCGCACGATTTGGTACATGAGGCTAGGCTGCAGG-TTCCTAGAATTTGAGGCTCTTGGCTTCCTCAACGCTGACCACTGGGTTAGTCGCGAGAACTTACCGGGAGGAGTGGGGGGAGTTGGGGTCAACTACTTTGGAAATTATTTGAAAGACATCGCAAAAA----AAGGGAAAATTTTTATTCGCCGATCACATTGCTGGATGGGACAC
AY722802.1 Dengue virus type 1 strain D1.Myanmar.23819/96 polyprotein gene, complete cds	305	205	1.43e-11	8891	9189	ref|NW_021837045.1|	135124319	135124022	CTTCATAAACAGGGAAAATGTGCCACGTGCGTCTACAACATGATGGG-AAAAAGAGAGAAAAAGTTGGGAGAGTTTGGAAAAGCAAAAGGAAGTCGTGCA--ATATGGTATATGTGGCTGGGA-GCACGCTTTCTAGAGTTCGAAGCCCTTGGCTTCATGAATGAAGATCACTGGTTCAGTAGAGAGAATTCACTCAGTGGAGTGGAAGGAGAAGGACTGCACAAACTTGGATACATACTCAGAGACATATCAAAGATTCCAGGGGGAAATATGTAT--GCAGATGACACAGCTGGATGGGACAC	CTTCACCTACAAGGCAAGTGTGAGATATGTGTCTATAATACCATGGGCAAAAAGGAAAAAAAAACCGGGGGTTGCTGGAGAAGCTAAGGG--GTCGCGCACGATTTGGTACATGAGGCTAGGCTGCAGG-TTCCTAGAATTTGAGGCTCTTGGCTTCCTCAACGCTGACCACTGGGTTAGTCGCGAGAACTTACCGGGAGGAGTGGGGGGAGTTGGGGTCAACTACTTTGGAAATTATTTGAAAGACATCGCAAAAA----AAGGGAAAATTTTTATTCGCCGATCACATTGCTGGATGGGACAC
AY732474.1 Dengue virus type 1 strain ThD1_0673_80, complete genome	306	210	1.88e-16	8891	9189	ref|NW_021837045.1|	135124319	135124022	CTTCATAAACAGGGAAAATGTGCTACGTGTGTCTACAATATGATGGGGAAAAGAGAGAAAAAATTAGGAGAGTT--TGGAAAGGCAAAAGGAAGTCGTGCA--ATATGGTACATGTGGTTGGGA-GCACGCTTTCTAGAGTTTGAAGCCCTTGGCTTCATGAATGAAGACCACTGGTTCAGTAGAGAGAATTCACTCAGTGGAGTGGAAGGAGAAGGACTACACAAACTTGGATACATACTCAGAGACATATCAAAGATTCCAGGGGGAAATATGTAT--GCAGATGACACAGCTGGATGGGACAC	CTTCACCTACAAGGCAAGTGTGAGATATGTGTCTATAATACCATGGGCAAAAAGGAAAAAAAAACCGGGG-GTTGCTGGAGAAGCTAAGGG--GTCGCGCACGATTTGGTACATGAGGCTAGGCTGCAGG-TTCCTAGAATTTGAGGCTCTTGGCTTCCTCAACGCTGACCACTGGGTTAGTCGCGAGAACTTACCGGGAGGAGTGGGGGGAGTTGGGGTCAACTACTTTGGAAATTATTTGAAAGACATCGCAAAAA----AAGGGAAAATTTTTATTCGCCGATCACATTGCTGGATGGGACAC
AY732476.1 Dengue virus type 1 strain ThD1_0442_80, complete genome	306	210	1.88e-16	8891	9189	ref|NW_021837045.1|	135124319	135124022	CTTCATAAACAGGGAAAATGTGCCACGTGTGTCTACAATATGATGGGGAAAAGAGAGAAAAAATTAGGAGAGTT--TGGAAAGGCAAAAGGAAGTCGTGCA--ATATGGTACATGTGGTTGGGA-GCACGCTTTCTAGAGTTTGAAGCCCTTGGCTTCATGAATGAAGACCACTGGTTCAGTAGAGAGAATTCACTCAGTGGAGTGGAAGGAGAAGGACTACACAAACTTGGATACATACTCAGAGACATATCAAAGATTCCAGGGGGAAATATGTAT--GCAGATGACACAGCTGGATGGGACAC	CTTCACCTACAAGGCAAGTGTGAGATATGTGTCTATAATACCATGGGCAAAAAGGAAAAAAAAACCGGGG-GTTGCTGGAGAAGCTAAGGG--GTCGCGCACGATTTGGTACATGAGGCTAGGCTGCAGG-TTCCTAGAATTTGAGGCTCTTGGCTTCCTCAACGCTGACCACTGGGTTAGTCGCGAGAACTTACCGGGAGGAGTGGGGGGAGTTGGGGTCAACTACTTTGGAAATTATTTGAAAGACATCGCAAAAA----AAGGGAAAATTTTTATTCGCCGATCACATTGCTGGATGGGACAC
AY762084.1 Dengue virus type 1 strain Singapore 8114/93, complete genome	306	209	2.29e-15	8889	9187	ref|NW_021837045.1|	135124319	135124022	CTTCATAAACAGGGAAAATGTGCCACGTGTGTCTACAATATGATGGGGAAAAGAGAGAAAAAATTAGGAGAGTT--TGGAAAGGCAAAAGGAAGTCGTGCA--ATATGGTACATGTGGTTGGGA-GCACGCTTTCTAGAGTTTGAAGCCCTTGGCTTCATGAATGAAGACCACTGGTTCAGCAGGGAGAATTCACTCAGTGGAGTGGAAGGAGAAGGACTACACAAACTTGGATACATACTCAGAGACATATCAAAGATTCCAGGGGGAAATATGTAT--GCAGATGACACAGCTGGATGGGACAC	CTTCACCTACAAGGCAAGTGTGAGATATGTGTCTATAATACCATGGGCAAAAAGGAAAAAAAAACCGGGG-GTTGCTGGAGAAGCTAAGGG--GTCGCGCACGATTTGGTACATGAGGCTAGGCTGCAGG-TTCCTAGAATTTGAGGCTCTTGGCTTCCTCAACGCTGACCACTGGGTTAGTCGCGAGAACTTACCGGGAGGAGTGGGGGGAGTTGGGGTCAACTACTTTGGAAATTATTTGAAAGACATCGCAAAAA----AAGGGAAAATTTTTATTCGCCGATCACATTGCTGGATGGGACAC
AY776328.1 Dengue virus type 2 strain Taiwan-1008DHF polyprotein gene, complete cds	332	218	8.92e-08	8859	9188	ref|NW_021837045.1|	135124350	135124022	ATTTTGGGAACTGGTTGACAAGGAAAGGAATCTTCATCTTGAAGGAAAGTGTGAGACATGTGTGTACAACATGATGGG-AAAGAGAGAGAAGAAGCTAGGGGAGTTTGGCAAAGCAAAAGGCAGCAGAGCCATATGGTACATGTGGCTTGGA-GCACGCTTCTTAGAGTTTGAAGCCCTAGGATTCTTGAATGAAGATCACTGGTTTTCCAGAGAGAACTCCCTGAGTGGAGTGGAAAGAGAAGGGCTGCACAAACTAGGCTACATTTTAAGAGACGTGAGCAAGAAAGAAGGAGGAGCAATGTACGCCGATGACACCGCAGGATGGGACAC	ATTCTGGAATTTGGTTGGTAGAGAACGTCACCTTCACCTACAAGGCAAGTGTGAGATATGTGTCTATAATACCATGGGCAAAAAGGAAAAAAAAACCGGGGGTTGCTGGAGAAGCTAAGGGGTCGCGCACGATTTGGTACATGAGGCTAGGCTGCAGG-TTCCTAGAATTTGAGGCTCTTGGCTTCCTCAACGCTGACCACTGGGTTAGTCGCGAGAACTTACCGGGAGGAGTGGGGGGAGTTGGGGTCAACTACTTTGGAAATTATTTGAAAGACATC-GCAAAAAA-AGGGAAAATTTTTATTCGCCGATCACATTGCTGGATGGGACAC
DQ285559.1 Dengue virus type 1 isolate Reunion 191/04 polyprotein gene, complete cds	306	205	6.14e-10	8876	9174	ref|NW_021837045.1|	135124319	135124022	CTTCATAAACAGGGAAAATGTGCCACGTGTGTTTACAACATGATGGGGAAGAGAGAGAAAAAATTAGGAGAGTT--TGGAAAAGCAAAAGGAAGCCGTGCA--ATATGGTACATGTGGCTGGGA-GCACGCTTTCTAGAATTTGAAGCCCTTGGTTTCATGAATGAAGATCACTGGTTCAGTAGAGAGAATTCACTCAGTGGAGTGGAAGGAGAAGGACTGCACAAACTTGGATACATACTCAGAGACATATCAAAGATTCCGGGGGGAAATATGTAT--GCAGATGACACAGCCGGATGGGACAC	CTTCACCTACAAGGCAAGTGTGAGATATGTGTCTATAATACCATGGGCAAAAAGGAAAAAAAAACCGGGG-GTTGCTGGAGAAGCTAAGGG--GTCGCGCACGATTTGGTACATGAGGCTAGGCTGCAGG-TTCCTAGAATTTGAGGCTCTTGGCTTCCTCAACGCTGACCACTGGGTTAGTCGCGAGAACTTACCGGGAGGAGTGGGGGGAGTTGGGGTCAACTACTTTGGAAATTATTTGAAAGACATCGCAAAAA----AAGGGAAAATTTTTATTCGCCGATCACATTGCTGGATGGGACAC
DQ285562.1 Dengue virus type 1 isolate Comoros 04.329/93 polyprotein gene, complete cds	319	218	5.39e-17	8877	9188	ref|NW_021837045.1|	135124332	135124022	TAGAGAGAGGGAGCTTCATAAACAGGGAAAATGCGCCACATGTGTCTACAATATGATGGGGAAAAGAGAGAAAAAATTAGGAGAGTT--TGGAAAGGCAAAAGGAAGTCGTGCA--ATATGGTACATGTGGTTGGGA-GCACGCTTTCTAGAGTTTGAAGCCCTTGGCTTCATGAATGAAGACCACTGGTTCAGTAGAGAGAATTCACTCAGTGGAGTGGAAGGAGAAGGACTACACAAACTTGGATACATACTCAGAGACATATCAAAGATTCCAGGGGGAAATGTGTAT--GCAGATGACACAGCTGGATGGGACAC	TAGAGAACGTCACCTTCACCTACAAGGCAAGTGTGAGATATGTGTCTATAATACCATGGGCAAAAAGGAAAAAAAAACCGGGG-GTTGCTGGAGAAGCTAAGGG--GTCGCGCACGATTTGGTACATGAGGCTAGGCTGCAGG-TTCCTAGAATTTGAGGCTCTTGGCTTCCTCAACGCTGACCACTGGGTTAGTCGCGAGAACTTACCGGGAGGAGTGGGGGGAGTTGGGGTCAACTACTTTGGAAATTATTTGAAAGACATCGCAAAAA----AAGGGAAAATTTTTATTCGCCGATCACATTGCTGGATGGGACAC
DQ645540.1 Dengue virus type 2 strain 904-DHF-10/31/2001 polyprotein gene, complete cds	332	219	7.45e-09	8836	9165	ref|NW_021837045.1|	135124350	135124022	ATTTTGGGAACTGGTTGACAAGGAAAGGAATCTTCATCTTGAAGGAAAGTGTGAGACATGTGTGTACAACATGATGGG-AAAGAGAGAGAAGAAGCTAGGGGAGTTTGGCAAAGCAAAAGGCAGCAGAGCCATATGGTACATGTGGCTTGGA-GCACGCTTCTTAGAGTTTGAAGCCCTAGGATTCTTGAATGAAGATCACTGGTTTTCCAGAGAGAACTCCCTGAGTGGAGTGGAAGGAGAAGGGCTGCACAAACTAGGCTACATTTTAAGAGACGTGAGCAAGAAAGAAGGAGGAGCAATGTACGCCGATGACACCGCAGGATGGGACAC	ATTCTGGAATTTGGTTGGTAGAGAACGTCACCTTCACCTACAAGGCAAGTGTGAGATATGTGTCTATAATACCATGGGCAAAAAGGAAAAAAAAACCGGGGGTTGCTGGAGAAGCTAAGGGGTCGCGCACGATTTGGTACATGAGGCTAGGCTGCAGG-TTCCTAGAATTTGAGGCTCTTGGCTTCCTCAACGCTGACCACTGGGTTAGTCGCGAGAACTTACCGGGAGGAGTGGGGGGAGTTGGGGTCAACTACTTTGGAAATTATTTGAAAGACATC-GCAAAAAA-AGGGAAAATTTTTATTCGCCGATCACATTGCTGGATGGGACAC
DQ645541.1 Dengue virus type 2 strain 915-DF-11/03/2001 polyprotein gene, complete cds	332	219	7.41e-09	8836	9165	ref|NW_021837045.1|	135124350	135124022	ATTTTGGGAACTGGTTGACAAGGAAAGGAATCTTCATCTTGAAGGAAAGTGTGAGACATGTGTGTACAACATGATGGG-AAAGAGAGAGAAGAAGCTAGGGGAGTTTGGCAAAGCAAAAGGCAGCAGAGCCATATGGTACATGTGGCTTGGA-GCACGCTTCTTAGAGTTTGAAGCCCTAGGATTCTTGAATGAAGATCACTGGTTTTCCAGAGAGAACTCCCTGAGTGGAGTGGAAGGAGAAGGGCTGCACAAACTAGGCTACATTTTAAGAGACGTGAGCAAGAAAGAAGGAGGAGCAATGTACGCCGATGACACCGCAGGATGGGACAC	ATTCTGGAATTTGGTTGGTAGAGAACGTCACCTTCACCTACAAGGCAAGTGTGAGATATGTGTCTATAATACCATGGGCAAAAAGGAAAAAAAAACCGGGGGTTGCTGGAGAAGCTAAGGGGTCGCGCACGATTTGGTACATGAGGCTAGGCTGCAGG-TTCCTAGAATTTGAGGCTCTTGGCTTCCTCAACGCTGACCACTGGGTTAGTCGCGAGAACTTACCGGGAGGAGTGGGGGGAGTTGGGGTCAACTACTTTGGAAATTATTTGAAAGACATC-GCAAAAAA-AGGGAAAATTTTTATTCGCCGATCACATTGCTGGATGGGACAC
DQ645542.1 Dengue virus type 2 strain 950-DF-11/12/2001 polyprotein gene, complete cds	332	220	1.74e-10	8836	9165	ref|NW_021837045.1|	135124350	135124022	ATTTTGGGAACTGGTTGACAAGGAAAGGAATCTTCATCTTGAAGGAAAGTGTGAGACATGTGTGTACAACATGATGGG-AAAGAGAGAGAAGAAGCTAGGGGAGTTTGGCAAAGCAAAAGGCAGCAGAGCCATATGGTACATGTGGCTTGGA-GCACGCTTCTTAGAGTTTGAAGCCCTAGGATTCTTGAATGAAGATCACTGGTTTTCCCGAGAGAACTCCCTGAGTGGAGTGGAAGGAGAAGGGCTGCACAAACTAGGCTACATTTTAAGAGACGTGAGCAAGAAAGAAGGAGGAGCAATGTACGCCGATGACACCGCAGGATGGGACAC	ATTCTGGAATTTGGTTGGTAGAGAACGTCACCTTCACCTACAAGGCAAGTGTGAGATATGTGTCTATAATACCATGGGCAAAAAGGAAAAAAAAACCGGGGGTTGCTGGAGAAGCTAAGGGGTCGCGCACGATTTGGTACATGAGGCTAGGCTGCAGG-TTCCTAGAATTTGAGGCTCTTGGCTTCCTCAACGCTGACCACTGGGTTAGTCGCGAGAACTTACCGGGAGGAGTGGGGGGAGTTGGGGTCAACTACTTTGGAAATTATTTGAAAGACATC-GCAAAAAA-AGGGAAAATTTTTATTCGCCGATCACATTGCTGGATGGGACAC
DQ645543.1 Dengue virus type 2 strain 1018-DF-12/03/2001 polyprotein gene, complete cds	332	219	7.45e-09	8836	9165	ref|NW_021837045.1|	135124350	135124022	ATTTTGGGAACTGGTTGACAAGGAAAGGAATCTTCATCTTGAAGGAAAGTGTGAGACATGTGTGTACAACATGATGGG-AAAGAGAGAGAAGAAGCTAGGGGAGTTTGGCAAAGCAAAAGGCAGCAGAGCCATATGGTACATGTGGCTTGGA-GCACGCTTCTTAGAGTTTGAAGCCCTAGGATTCTTGAATGAAGATCACTGGTTTTCCAGAGAGAACTCCCTGAGTGGAGTGGAAGGAGAAGGGCTGCACAAACTAGGCTACATTTTAAGAGACGTGAGCAAGAAAGAAGGAGGAGCAATGTACGCCGATGACACCGCAGGATGGGACAC	ATTCTGGAATTTGGTTGGTAGAGAACGTCACCTTCACCTACAAGGCAAGTGTGAGATATGTGTCTATAATACCATGGGCAAAAAGGAAAAAAAAACCGGGGGTTGCTGGAGAAGCTAAGGGGTCGCGCACGATTTGGTACATGAGGCTAGGCTGCAGG-TTCCTAGAATTTGAGGCTCTTGGCTTCCTCAACGCTGACCACTGGGTTAGTCGCGAGAACTTACCGGGAGGAGTGGGGGGAGTTGGGGTCAACTACTTTGGAAATTATTTGAAAGACATC-GCAAAAAA-AGGGAAAATTTTTATTCGCCGATCACATTGCTGGATGGGACAC
DQ645544.1 Dengue virus type 2 strain 1024-DHF-12/07/2001 polyprotein gene, complete cds	332	219	7.45e-09	8836	9165	ref|NW_021837045.1|	135124350	135124022	ATTTTGGGAACTGGTTGACAAGGAAAGGAATCTTCATCTTGAAGGAAAGTGTGAGACATGTGTGTACAACATGATGGG-AAAGAGAGAGAAGAAGCTAGGGGAGTTTGGCAAAGCAAAAGGCAGCAGAGCCATATGGTACATGTGGCTTGGA-GCACGCTTCTTAGAGTTTGAAGCCCTAGGATTCTTGAATGAAGATCACTGGTTTTCCAGAGAGAACTCCCTGAGTGGAGTGGAAGGAGAAGGGCTGCACAAACTAGGCTACATTTTAAGAGACGTGAGCAAGAAAGAAGGAGGAGCAATGTACGCCGATGACACCGCAGGATGGGACAC	ATTCTGGAATTTGGTTGGTAGAGAACGTCACCTTCACCTACAAGGCAAGTGTGAGATATGTGTCTATAATACCATGGGCAAAAAGGAAAAAAAAACCGGGGGTTGCTGGAGAAGCTAAGGGGTCGCGCACGATTTGGTACATGAGGCTAGGCTGCAGG-TTCCTAGAATTTGAGGCTCTTGGCTTCCTCAACGCTGACCACTGGGTTAGTCGCGAGAACTTACCGGGAGGAGTGGGGGGAGTTGGGGTCAACTACTTTGGAAATTATTTGAAAGACATC-GCAAAAAA-AGGGAAAATTTTTATTCGCCGATCACATTGCTGGATGGGACAC
DQ672556.1 Dengue virus type 1 strain FP0203, complete genome	437	286	2.29e-15	8758	9189	ref|NW_021837045.1|	135124449	135124022	AGAAGAGTTTACAAGAAAAGTCAGGTCAAATGCAGCTATTGGAGCAGTGTTCGTTGATGAAAATCAATGGAACTCAGCAAAAGAAGCAGTGGAAGATGAAAGGTTCTGGGACCTTGTGCGCAGAGAGAGGGAGCTTCATAAACAAGGAAAATGTGCTACATGTGTCTACAACATGATGGGAAAGAGAGAAAAAAAATTAGGAGAGTTC-GGAAAGGCAAAAGGAAGTCGCGCA--ATATGGTACATGTGGTTGGGAGCGCGCTTCTTAGAGTTTGAAGCCCTTGGCTTCATGAATGAAGATCACTGGTTCAGCAGAGAGAATTCACTCAGTGGAGTGGAGGGAGAAGGACTCCACAAACTTGGATACATACTCAGAGATATATCAAAGATTCCAGGGGG…	AGATGAGTTTATAACTAACGTTCGGAACAATGCAGCTATTGGGTCATGGAGCCGGGATG---TTCCATGGAAAGAGGTACAGGTCGCTGTGCACGATCAATCATTCTGGAATTTGGTTGGTAGAGAACGTCACCTTCACCTACAAGGCAAGTGTGAGATATGTGTCTATAATACCATGGGCAAAAAGGAAAAAAAAACCGGGGGTTGCTGGAGAAGCTAAGGG--GTCGCGCACGATTTGGTACATGAGGCTAGGCTGCAGGTTCCTAGAATTTGAGGCTCTTGGCTTCCTCAACGCTGACCACTGGGTTAGTCGCGAGAACTTACCGGGAGGAGTGGGGGGAGTTGGGGTCAACTACTTTGGAAATTATTTGAAAGACATCGCAAAAA----AAGGGA…
DQ672557.1 Dengue virus type 1 strain FP0705, complete genome	437	286	2.29e-15	8758	9189	ref|NW_021837045.1|	135124449	135124022	AGAAGAGTTTACAAGAAAAGTCAGGTCAAATGCAGCTATTGGAGCAGTGTTCGTTGATGAAAATCAATGGAACTCAGCAAAAGAAGCAGTGGAAGATGAAAGGTTCTGGGACCTTGTGCGCAGAGAGAGGGAGCTTCATAAACAAGGAAAATGTGCTACATGTGTCTACAACATGATGGGAAAGAGAGAAAAAAAATTAGGAGAGTTC-GGAAAGGCAAAAGGAAGTCGCGCA--ATATGGTACATGTGGTTGGGAGCGCGCTTCTTAGAGTTTGAAGCCCTTGGCTTCATGAATGAAGATCACTGGTTCAGCAGAGAGAATTCACTCAGTGGAGTGGAGGGAGAAGGACTCCACAAACTTGGATACATACTCAGAGATATATCAAAGATTCCAGGGGG…	AGATGAGTTTATAACTAACGTTCGGAACAATGCAGCTATTGGGTCATGGAGCCGGGATG---TTCCATGGAAAGAGGTACAGGTCGCTGTGCACGATCAATCATTCTGGAATTTGGTTGGTAGAGAACGTCACCTTCACCTACAAGGCAAGTGTGAGATATGTGTCTATAATACCATGGGCAAAAAGGAAAAAAAAACCGGGGGTTGCTGGAGAAGCTAAGGG--GTCGCGCACGATTTGGTACATGAGGCTAGGCTGCAGGTTCCTAGAATTTGAGGCTCTTGGCTTCCTCAACGCTGACCACTGGGTTAGTCGCGAGAACTTACCGGGAGGAGTGGGGGGAGTTGGGGTCAACTACTTTGGAAATTATTTGAAAGACATCGCAAAAA----AAGGGA…
DQ672558.1 Dengue virus type 1 strain FP0908, complete genome	437	286	2.29e-15	8758	9189	ref|NW_021837045.1|	135124449	135124022	AGAAGAGTTTACAAGAAAAGTCAGGTCAAATGCAGCTATTGGAGCAGTGTTCGTTGATGAAAATCAATGGAACTCAGCAAAAGAAGCAGTGGAAGATGAAAGGTTCTGGGACCTTGTGCGCAGAGAGAGGGAGCTTCATAAACAAGGAAAATGTGCTACATGTGTCTACAACATGATGGGAAAGAGAGAAAAAAAATTAGGAGAGTTC-GGAAAGGCAAAAGGAAGTCGCGCA--ATATGGTACATGTGGTTGGGAGCGCGCTTCTTAGAGTTTGAAGCCCTTGGCTTCATGAATGAAGATCACTGGTTCAGCAGAGAGAATTCACTCAGTGGAGTGGAGGGAGAAGGACTCCACAAACTTGGATACATACTCAGAGATATATCAAAGATTCCAGGGGG…	AGATGAGTTTATAACTAACGTTCGGAACAATGCAGCTATTGGGTCATGGAGCCGGGATG---TTCCATGGAAAGAGGTACAGGTCGCTGTGCACGATCAATCATTCTGGAATTTGGTTGGTAGAGAACGTCACCTTCACCTACAAGGCAAGTGTGAGATATGTGTCTATAATACCATGGGCAAAAAGGAAAAAAAAACCGGGGGTTGCTGGAGAAGCTAAGGG--GTCGCGCACGATTTGGTACATGAGGCTAGGCTGCAGGTTCCTAGAATTTGAGGCTCTTGGCTTCCTCAACGCTGACCACTGGGTTAGTCGCGAGAACTTACCGGGAGGAGTGGGGGGAGTTGGGGTCAACTACTTTGGAAATTATTTGAAAGACATCGCAAAAA----AAGGGA…
DQ672559.1 Dengue virus type 1 strain FP1104, complete genome	437	286	2.29e-15	8758	9189	ref|NW_021837045.1|	135124449	135124022	AGAAGAGTTTACAAGAAAAGTCAGGTCAAATGCAGCTATTGGAGCAGTGTTCGTTGATGAAAATCAATGGAACTCAGCAAAAGAAGCAGTGGAAGATGAAAGGTTCTGGGACCTTGTGCGCAGAGAGAGGGAGCTTCATAAACAAGGAAAATGTGCTACATGTGTCTACAACATGATGGGAAAGAGAGAAAAAAAATTAGGAGAGTTC-GGAAAGGCAAAAGGAAGTCGCGCA--ATATGGTACATGTGGTTGGGAGCGCGCTTCTTAGAGTTTGAAGCCCTTGGCTTCATGAATGAAGATCACTGGTTCAGCAGAGAGAATTCACTCAGTGGAGTGGAGGGAGAAGGACTCCACAAACTTGGATACATACTCAGAGATATATCAAAGATTCCAGGGGG…	AGATGAGTTTATAACTAACGTTCGGAACAATGCAGCTATTGGGTCATGGAGCCGGGATG---TTCCATGGAAAGAGGTACAGGTCGCTGTGCACGATCAATCATTCTGGAATTTGGTTGGTAGAGAACGTCACCTTCACCTACAAGGCAAGTGTGAGATATGTGTCTATAATACCATGGGCAAAAAGGAAAAAAAAACCGGGGGTTGCTGGAGAAGCTAAGGG--GTCGCGCACGATTTGGTACATGAGGCTAGGCTGCAGGTTCCTAGAATTTGAGGCTCTTGGCTTCCTCAACGCTGACCACTGGGTTAGTCGCGAGAACTTACCGGGAGGAGTGGGGGGAGTTGGGGTCAACTACTTTGGAAATTATTTGAAAGACATCGCAAAAA----AAGGGA…
DQ672560.1 Dengue virus type 1 strain HawM2516, complete genome	437	286	2.29e-15	8758	9189	ref|NW_021837045.1|	135124449	135124022	AGAAGAGTTTACAAGAAAAGTCAGGTCAAATGCAGCTATTGGAGCAGTGTTCGTTGATGAAAATCAATGGAACTCAGCAAAAGAAGCAGTGGAAGATGAAAGGTTCTGGGACCTTGTGCGCAGAGAGAGGGAGCTTCATAAACAAGGAAAATGTGCTACATGTGTCTACAACATGATGGGAAAGAGAGAAAAAAAATTAGGAGAGTTC-GGAAAGGCAAAAGGAAGTCGCGCA--ATATGGTACATGTGGTTGGGAGCGCGCTTCTTAGAGTTTGAAGCCCTTGGCTTCATGAATGAAGATCACTGGTTCAGCAGAGAGAATTCACTCAGTGGAGTGGAGGGAGAAGGACTCCACAAACTTGGATACATACTCAGAGATATATCAAAGATTCCAGGGGG…	AGATGAGTTTATAACTAACGTTCGGAACAATGCAGCTATTGGGTCATGGAGCCGGGATG---TTCCATGGAAAGAGGTACAGGTCGCTGTGCACGATCAATCATTCTGGAATTTGGTTGGTAGAGAACGTCACCTTCACCTACAAGGCAAGTGTGAGATATGTGTCTATAATACCATGGGCAAAAAGGAAAAAAAAACCGGGGGTTGCTGGAGAAGCTAAGGG--GTCGCGCACGATTTGGTACATGAGGCTAGGCTGCAGGTTCCTAGAATTTGAGGCTCTTGGCTTCCTCAACGCTGACCACTGGGTTAGTCGCGAGAACTTACCGGGAGGAGTGGGGGGAGTTGGGGTCAACTACTTTGGAAATTATTTGAAAGACATCGCAAAAA----AAGGGA…
DQ672561.1 Dengue virus type 1 strain HawM3430, complete genome	437	286	2.29e-15	8758	9189	ref|NW_021837045.1|	135124449	135124022	AGAAGAGTTTACAAGAAAAGTCAGGTCAAATGCAGCTATTGGAGCAGTGTTCGTTGATGAAAATCAATGGAACTCAGCAAAAGAAGCAGTGGAAGATGAAAGGTTCTGGGACCTTGTGCGCAGAGAGAGGGAGCTTCATAAACAAGGAAAATGTGCTACATGTGTCTACAACATGATGGGAAAGAGAGAAAAAAAATTAGGAGAGTTC-GGAAAGGCAAAAGGAAGTCGCGCA--ATATGGTACATGTGGTTGGGAGCGCGCTTCTTAGAGTTTGAAGCCCTTGGCTTCATGAATGAAGATCACTGGTTCAGCAGAGAGAATTCACTCAGTGGAGTGGAGGGAGAAGGACTCCACAAACTTGGATACATACTCAGAGATATATCAAAGATTCCAGGGGG…	AGATGAGTTTATAACTAACGTTCGGAACAATGCAGCTATTGGGTCATGGAGCCGGGATG---TTCCATGGAAAGAGGTACAGGTCGCTGTGCACGATCAATCATTCTGGAATTTGGTTGGTAGAGAACGTCACCTTCACCTACAAGGCAAGTGTGAGATATGTGTCTATAATACCATGGGCAAAAAGGAAAAAAAAACCGGGGGTTGCTGGAGAAGCTAAGGG--GTCGCGCACGATTTGGTACATGAGGCTAGGCTGCAGGTTCCTAGAATTTGAGGCTCTTGGCTTCCTCAACGCTGACCACTGGGTTAGTCGCGAGAACTTACCGGGAGGAGTGGGGGGAGTTGGGGTCAACTACTTTGGAAATTATTTGAAAGACATCGCAAAAA----AAGGGA…
DQ672562.1 Dengue virus type 1 strain HawM2540, complete genome	437	286	2.29e-15	8758	9189	ref|NW_021837045.1|	135124449	135124022	AGAAGAGTTTACAAGAAAAGTCAGGTCAAATGCAGCTATTGGAGCAGTGTTCGTTGATGAAAATCAATGGAACTCAGCAAAAGAAGCAGTGGAAGATGAAAGGTTCTGGGACCTTGTGCGCAGAGAGAGGGAGCTTCATAAACAAGGAAAATGTGCTACATGTGTCTACAACATGATGGGAAAGAGAGAAAAAAAATTAGGAGAGTTC-GGAAAGGCAAAAGGAAGTCGCGCA--ATATGGTACATGTGGTTGGGAGCGCGCTTCTTAGAGTTTGAAGCCCTTGGCTTCATGAATGAAGATCACTGGTTCAGCAGAGAGAATTCACTCAGTGGAGTGGAGGGAGAAGGACTCCACAAACTTGGATACATACTCAGAGATATATCAAAGATTCCAGGGGG…	AGATGAGTTTATAACTAACGTTCGGAACAATGCAGCTATTGGGTCATGGAGCCGGGATG---TTCCATGGAAAGAGGTACAGGTCGCTGTGCACGATCAATCATTCTGGAATTTGGTTGGTAGAGAACGTCACCTTCACCTACAAGGCAAGTGTGAGATATGTGTCTATAATACCATGGGCAAAAAGGAAAAAAAAACCGGGGGTTGCTGGAGAAGCTAAGGG--GTCGCGCACGATTTGGTACATGAGGCTAGGCTGCAGGTTCCTAGAATTTGAGGCTCTTGGCTTCCTCAACGCTGACCACTGGGTTAGTCGCGAGAACTTACCGGGAGGAGTGGGGGGAGTTGGGGTCAACTACTTTGGAAATTATTTGAAAGACATCGCAAAAA----AAGGGA…
DQ672563.1 Dengue virus type 1 strain HawO3758, complete genome	437	286	2.29e-15	8758	9189	ref|NW_021837045.1|	135124449	135124022	AGAAGAGTTTACAAGAAAAGTCAGGTCAAATGCAGCTATTGGAGCAGTGTTCGTTGATGAAAATCAATGGAACTCAGCAAAAGAAGCAGTGGAAGATGAAAGGTTCTGGGACCTTGTGCGCAGAGAGAGGGAGCTTCATAAACAAGGAAAATGTGCTACATGTGTCTACAACATGATGGGAAAGAGAGAAAAAAAATTAGGAGAGTTC-GGAAAGGCAAAAGGAAGTCGCGCA--ATATGGTACATGTGGTTGGGAGCGCGCTTCTTAGAGTTTGAAGCCCTTGGCTTCATGAATGAAGATCACTGGTTCAGCAGAGAGAATTCACTCAGTGGAGTGGAGGGAGAAGGACTCCACAAACTTGGATACATACTCAGAGATATATCAAAGATTCCAGGGGG…	AGATGAGTTTATAACTAACGTTCGGAACAATGCAGCTATTGGGTCATGGAGCCGGGATG---TTCCATGGAAAGAGGTACAGGTCGCTGTGCACGATCAATCATTCTGGAATTTGGTTGGTAGAGAACGTCACCTTCACCTACAAGGCAAGTGTGAGATATGTGTCTATAATACCATGGGCAAAAAGGAAAAAAAAACCGGGGGTTGCTGGAGAAGCTAAGGG--GTCGCGCACGATTTGGTACATGAGGCTAGGCTGCAGGTTCCTAGAATTTGAGGCTCTTGGCTTCCTCAACGCTGACCACTGGGTTAGTCGCGAGAACTTACCGGGAGGAGTGGGGGGAGTTGGGGTCAACTACTTTGGAAATTATTTGAAAGACATCGCAAAAA----AAGGGA…
DQ859065.1 Uganda S virus polyprotein gene, complete cds	331	220	9.25e-14	8758	9086	ref|NW_021837045.1|	135124349	135124022	TTCTGGCGCTTGGTGGACAGAGAACGTCAAGCTCACTTGGAAGGCCGGTGCGAGACATGCATCTACAATATGATGGGGAAGCGTGAGAAGAAGCCCTCAGAGTT--TGGAAAGGCCAAAGGAAGCCGAGCTATCTGGTACATGTGGCTAGGAGCCCGATTTTTGGAATTTGAGGCTCTGGGCTTCCTGAATGAAGATCACTGGTTGGGGAGAAAGAACTCAAAAGCAGGGGTGGAGGGAATTGGCCTACAATACCTGGGCTATGTTGTCCAAGAAGTGGCAAAAAATGGAAATGGACTGATCTATGCTGATGACACAGCGGGATGGGACAC	TTCTGGAATTTGGTTGGTAGAGAACGTCACCTTCACCTACAAGGCAAGTGTGAGATATGTGTCTATAATACCATGGGCAAAAAGGAAAAAAAAACCGGGG-GTTGCTGGAGAAGCTAAGGGGTCGCGCACGATTTGGTACATGAGGCTAGGCTGCAGGTTCCTAGAATTTGAGGCTCTTGGCTTCCTCAACGCTGACCACTGGGTTAGTCGCGAGAACTTACCGGGAGGAGTGGGGGGAGTTGGGGTCAACTACTTTGGAAATTATTTGAAAGACATCGCAAAAAAAGGGAA--AATTTTTATTCGCCGATCACATTGCTGGATGGGACAC
EF457905.1 Dengue virus type 1 isolate P72-1244, complete genome	307	212	1.88e-16	8891	9189	ref|NW_021837045.1|	135124319	135124022	CTTCATAAACAGGGAAAATGTGCCACGTGTGTCTACAATATGATGGGGAAGAGAGAGAAAAAATTGGGAGAGTT--TGGAAAGGCAAAAGGAAGTCGTGCA--ATATGGTACATGTGGTTGGGA-GCACGCTTTCTAGAGTTCGAAGCTCTTGGTTTCATGAATGAAGATCACTGGTTCAGTAGAGAGAATTCACTCAGTGGAGTGGAAGGAGAAGGGCTCCACAAACTTGGATACATACTT-AGAGACATATCAAAGATTCCAGGGGGAAATATGTAT--GCAGATGACACAGCTGGATGGGACAC	CTTCACCTACAAGGCAAGTGTGAGATATGTGTCTATAATACCATGGGCAAAAAGGAAAAAAAAACCGGGG-GTTGCTGGAGAAGCTAAGGG--GTCGCGCACGATTTGGTACATGAGGCTAGGCTGCAGG-TTCCTAGAATTTGAGGCTCTTGGCTTCCTCAACGCTGACCACTGGGTTAGTCGCGAGAACTTACCGGGAGGAGTGGGGGGAGTTGGGGTCAACTACTTTGGAAAT-TATTTGAAAGACATCGCAAAAA----AAGGGAAAATTTTTATTCGCCGATCACATTGCTGGATGGGACAC
EU081179.1 Dengue virus type 2 strain D2/SG/05K4137DK1/2005, complete genome	332	217	9.12e-08	8859	9188	ref|NW_021837045.1|	135124350	135124022	ATTTTGGGAGTTGGTTGACAAGGAAAGGAATCTCCATCTTGAAGGAAAGTGTGAGACATGTGTGTACAACATGATGGGAAAGAGAGAGAAGAAGCTAGGGGAGTTCGGCA-AAGCAAAAGGCAGCAGAGCCATATGGTACATGTGGCTTGGA-GCACGCTTCTTAGAGTTTGAAGCCCTAGGATTCTTGAATGAAGATCACTGGTTTTCCAGAGAGAACTCCCTGAGTGGAGTGGAAGGAGAAGGGCTGCACAAACTAGGCTATATTTTAAGAGACGTGAGTAAGAAAGAAGGAGGAGCAATGTACGCCGATGACACCGCAGGATGGGACAC	ATTCTGGAATTTGGTTGGTAGAGAACGTCACCTTCACCTACAAGGCAAGTGTGAGATATGTGTCTATAATACCATGGGCAAAAAGGAAAAAAAAACCGGGGGTTGCTGGAGAAGCTAAGGGGTCGCGCACGATTTGGTACATGAGGCTAGGCTGCAGG-TTCCTAGAATTTGAGGCTCTTGGCTTCCTCAACGCTGACCACTGGGTTAGTCGCGAGAACTTACCGGGAGGAGTGGGGGGAGTTGGGGTCAACTACTTTGGAAATTATTTGAAAGACATCGCAAAAAAAG--GGAAAATTTTTATTCGCCGATCACATTGCTGGATGGGACAC
EU081180.1 Dengue virus type 2 strain D2/SG/05K4155DK1/2005, complete genome	332	217	9.12e-08	8859	9188	ref|NW_021837045.1|	135124350	135124022	ATTTTGGGAGTTGGTTGACAAGGAAAGGAATCTCCATCTTGAAGGAAAGTGTGAGACATGTGTGTACAACATGATGGGAAAGAGAGAGAAGAAGCTAGGGGAGTTCGGCA-AAGCAAAAGGCAGCAGAGCCATATGGTACATGTGGCTTGGA-GCACGCTTCTTAGAGTTTGAAGCCCTAGGATTCTTGAATGAAGATCACTGGTTTTCCAGAGAGAACTCCCTGAGTGGAGTGGAAGGAGAAGGGCTGCACAAACTAGGCTATATTTTAAGAGACGTGAGTAAGAAAGAAGGAGGAGCAATGTACGCCGATGACACCGCAGGATGGGACAC	ATTCTGGAATTTGGTTGGTAGAGAACGTCACCTTCACCTACAAGGCAAGTGTGAGATATGTGTCTATAATACCATGGGCAAAAAGGAAAAAAAAACCGGGGGTTGCTGGAGAAGCTAAGGGGTCGCGCACGATTTGGTACATGAGGCTAGGCTGCAGG-TTCCTAGAATTTGAGGCTCTTGGCTTCCTCAACGCTGACCACTGGGTTAGTCGCGAGAACTTACCGGGAGGAGTGGGGGGAGTTGGGGTCAACTACTTTGGAAATTATTTGAAAGACATCGCAAAAAAAG--GGAAAATTTTTATTCGCCGATCACATTGCTGGATGGGACAC
EU159426.2 Nounane virus polyprotein mRNA, complete cds	314	208	1.45e-11	9001	9309	ref|NW_021837045.1|	135124329	135124022	AGAACGTGAAAACCACCTAAAAGGCACGTGCTTGACTTGCGTCTACAACATGATGGGAAAACGCGAAAAGAAACACACTGAGTT--TGGAGAGGCAAAGGGAAGCCGTGCCATTTGGTTTATGTGGCTTGGAGCGAGGTTCCTGGAGTTCGAAGCCCTAGGATTCTTGAACGAAGATCACTGGTTGGAGCGTGAAAACTCAAGTGCTGGAGTGGAAGGAATGGGAGTGCACAAGCTGGGGTATGTCATGCGAGACATCGCGAAAAAACCAGGTGGAAAAAT---ATACACCGATGACACAGCTGGATGGGACAC	AGAACGTCACCTTCACCTACAAGGCAAGTGTGAGATATGTGTCTATAATACCATGGGCAAAAAGGAAAAAAAA-ACCGGGGGTTGCTGGAGAAGCTAAGGGGTCGCGCACGATTTGGTACATGAGGCTAGGCTGCAGGTTCCTAGAATTTGAGGCTCTTGGCTTCCTCAACGCTGACCACTGGGTTAGTCGCGAGAACTTACCGGGAGGAGTGGGGGGAGTTGGGGTCAACTACTTTGGAAATTATTTGAAAGACATCGCAAAAAAAG-----GGAAAATTTTTATTCGCCGATCACATTGCTGGATGGGACAC
EU179859.1 Dengue virus type 2 isolate DS09-280106, complete genome	332	218	7.48e-09	8859	9188	ref|NW_021837045.1|	135124350	135124022	ATTTTGGGAATTGGTTGACAAGGAAAGGAATCTCCATCTTGAAGGAAAGTGTGAGACATGTGTATATAACATGATGGGAAAGAGAGAGAAGAAGCTAGGGGAGTTCGGCA-AAGCGAAAGGCAGCAGAGCCATATGGTACATGTGGCTTGGA-GCACGCTTCTTAGAGTTTGAAGCCCTAGGATTCTTGAATGAAGATCACTGGTTTTCCAGAGAGAACTCCCTGAGTGGAGTGGAAGGAGAAGGGCTGCACAAATTAGGCTACATTTTAAGAGACGTGAGTAAGAAAGAAGGAGGAGCAATGTACGCCGATGACACCGCAGGATGGGACAC	ATTCTGGAATTTGGTTGGTAGAGAACGTCACCTTCACCTACAAGGCAAGTGTGAGATATGTGTCTATAATACCATGGGCAAAAAGGAAAAAAAAACCGGGGGTTGCTGGAGAAGCTAAGGGGTCGCGCACGATTTGGTACATGAGGCTAGGCTGCAGG-TTCCTAGAATTTGAGGCTCTTGGCTTCCTCAACGCTGACCACTGGGTTAGTCGCGAGAACTTACCGGGAGGAGTGGGGGGAGTTGGGGTCAACTACTTTGGAAATTATTTGAAAGACATCGCAAAAAAAG--GGAAAATTTTTATTCGCCGATCACATTGCTGGATGGGACAC
EU482789.1 Dengue virus 1 isolate DENV-1/VN/BID-V767/2003, complete genome	305	203	7.46e-09	8869	9167	ref|NW_021837045.1|	135124319	135124022	CTTCACAAACAGGGAAAATGTGCCACGTGTGTTTACAACATGATGGGGAAGAGAGAGAAAAAGCTAGGAGAGTTC-GGAAAGGCAAAAGGGAGTCGTGCA--ATATGGTACATGTGGTTGGGA-GCACGTTTTCTAGAGTTCGAAGCTCTTGGCTTCATGAACGAAGATCACTGGTTCAGTAGAGAGAATTCACTCAGCGGAGTGGAAGGAGAAGGACTCCACAAACTCGGATACATACTCAGAGACATATCAAAGATTCCAGGGGGAAATATGTAT--GCAGATGACACAGCCGGATGGGATAC	CTTCACCTACAAGGCAAGTGTGAGATATGTGTCTATAATACCATGGGCAAAAAGGAAAAAAAAACCGGGGGTTGCTGGAGAAGCTAAGGGG--TCGCGCACGATTTGGTACATGAGGCTAGGCTGCAGGTTC-CTAGAATTTGAGGCTCTTGGCTTCCTCAACGCTGACCACTGGGTTAGTCGCGAGAACTTACCGGGAGGAGTGGGGGGAGTTGGGGTCAACTACTTTGGAAATTATTTGAAAGACATCGCAAAAA----AAGGGAAAATTTTTATTCGCCGATCACATTGCTGGATGGGACAC
FJ390389.1 Dengue virus 2 New Guinea C derivative strain, complete genome	292	192	0.000571	8878	9166	ref|NW_021837045.1|	135124309	135124022	AAGGAAAGTGTGAAACATGTGTGTATAACATGATGGGAAAAA--GAGAGAAGAAGCTAGGGGAGTTCGGCAAGGCAAAAGGCAGCAGAGCCATATGGTACATGTGGCTTGGA-GCACGCTTCTTAGAGTTTGAAGCCCTAGGATTCTTGAATGAAGATCACTGGTTCTCCAGAGAGAACTCCTTGAGTGGAGTGGAAGGAGAAGGGCTGCACAAGCTAGGTTACATTTTAAGAGACGTGAGCAAGAAAGAGGGAGGAGCAATGTATGCCGATGACACCGCAGGATGGGACAC	AAGGCAAGTGTGAGATATGTGTCTATAATACCATGGGCAAAAAGGAAAAAAAAACCGGGGGTTGCTGGAGAAGCTAAGGGGTCGCGCA-CGATTTGGTACATGAGGCTAGGCTGCAGG-TTCCTAGAATTTGAGGCTCTTGGCTTCCTCAACGCTGACCACTGGGTTAGTCGCGAGAACTTACCGGGAGGAGTGGGGGGAGTTGGGGTCAACTACTTTGGAAATTATTTGAAAGACATC-GCAAAAAA-AGGGAAAATTTTTATTCGCCGATCACATTGCTGGATGGGACAC
FJ410227.1 Dengue virus 1 isolate DENV-1/VN/BID-V1879/2007, complete genome	305	204	6.12e-10	8859	9157	ref|NW_021837045.1|	135124319	135124022	CTTCACAAACAGGGAAAATGTGCCACGTGTGTTTACAACATGATGGGGAAGAGAGAGAAAAAACTAGGAGAGTTC-GGAAAGGCAAAAGGAAGTCGTGCA--ATATGGTACATGTGGCTGGGA-GCACGCTTTCTAGAGTTCGAAGCTCTTGGCTTCATGAACGAAGATCACTGGTTCAGCAGAGAGAATTCACTCAGCGGAGTGGAAGGAGAAGGACTCCACAAACTTGGATACATACTCAGAGACATATCAAAGATTCCAGGGGGAAACATGTAT--GCAGATGACACAGCCGGATGGGATAC	CTTCACCTACAAGGCAAGTGTGAGATATGTGTCTATAATACCATGGGCAAAAAGGAAAAAAAAACCGGGGGTTGCTGGAGAAGCTAAGGG--GTCGCGCACGATTTGGTACATGAGGCTAGGCTGCAGG-TTCCTAGAATTTGAGGCTCTTGGCTTCCTCAACGCTGACCACTGGGTTAGTCGCGAGAACTTACCGGGAGGAGTGGGGGGAGTTGGGGTCAACTACTTTGGAAATTATTTGAAAGACATCGCAAAAA----AAGGGAAAATTTTTATTCGCCGATCACATTGCTGGATGGGACAC
FJ410242.1 Dengue virus 1 isolate DENV-1/VN/BID-V1906/2008, complete genome	305	205	1.44e-11	8869	9167	ref|NW_021837045.1|	135124319	135124022	CTTCACAAACAGGGGAAATGTGCCACGTGTGTTTACAACATGATGGGGAAGAGAGAGAAAAAACTAGGAGAGTTC-GGAAAGGCAAAAGGAAGTCGTGCA--ATATGGTACATGTGGCTGGGA-GCACGCTTTCTAGAGTTCGAAGCTCTTGGCTTCATGAACGAAGATCACTGGTTCAGCAGAGAGAATTCACTCAGCGGAGTGGAAGGAGAAGGACTCCACAAACTTGGATATATACTCAGAGACATATCAAAGATTCCAGGGGGAAACATGTAT--GCAGATGACACAGCCGGATGGGATAC	CTTCACCTACAAGGCAAGTGTGAGATATGTGTCTATAATACCATGGGCAAAAAGGAAAAAAAAACCGGGGGTTGCTGGAGAAGCTAAGGG--GTCGCGCACGATTTGGTACATGAGGCTAGGCTGCAGG-TTCCTAGAATTTGAGGCTCTTGGCTTCCTCAACGCTGACCACTGGGTTAGTCGCGAGAACTTACCGGGAGGAGTGGGGGGAGTTGGGGTCAACTACTTTGGAAATTATTTGAAAGACATCGCAAAAA----AAGGGAAAATTTTTATTCGCCGATCACATTGCTGGATGGGACAC
FJ410256.1 Dengue virus 1 isolate DENV-1/VN/BID-V1924/2008, complete genome	305	205	1.44e-11	8869	9167	ref|NW_021837045.1|	135124319	135124022	CTTCACAAACAGGGAAAATGTGCCACGTGTGTTTACAACATGATGGGGAAGAGAGAGAAAAAACTAGGAGAGTTC-GGAAAGGCAAAAGGAAGTCGTGCA--ATATGGTACATGTGGCTGGGA-GCACGCTTTCTAGAGTTCGAAGCTCTTGGCTTCATGAACGAAGATCACTGGTTCAGCAGAGAGAATTCACTCAGCGGAGTGGAAGGAGAAGGACTCCACAAACTTGGATATATACTCAGAGACATATCAAAGATTCCAGGGGGAAACATGTAT--GCAGATGACACAGCCGGATGGGATAC	CTTCACCTACAAGGCAAGTGTGAGATATGTGTCTATAATACCATGGGCAAAAAGGAAAAAAAAACCGGGGGTTGCTGGAGAAGCTAAGGG--GTCGCGCACGATTTGGTACATGAGGCTAGGCTGCAGG-TTCCTAGAATTTGAGGCTCTTGGCTTCCTCAACGCTGACCACTGGGTTAGTCGCGAGAACTTACCGGGAGGAGTGGGGGGAGTTGGGGTCAACTACTTTGGAAATTATTTGAAAGACATCGCAAAAA----AAGGGAAAATTTTTATTCGCCGATCACATTGCTGGATGGGACAC
FJ410281.1 Dengue virus 1 isolate DENV-1/VN/BID-V1967/2008, complete genome	305	205	1.44e-11	8869	9167	ref|NW_021837045.1|	135124319	135124022	CTTCACAAACAGGGAAAATGTGCCACGTGTGTTTACAACATGATGGGGAAGAGAGAGAAAAAACTAGGAGAGTTC-GGAAAGGCAAAAGGAAGTCGTGCA--ATATGGTACATGTGGCTGGGA-GCACGCTTTCTAGAGTTCGAAGCTCTTGGCTTCATGAACGAAGATCACTGGTTCAGCAGAGAGAATTCACTCAGCGGAGTGGAAGGAGAAGGACTCCACAAACTTGGATATATACTCAGAGACATATCAAAGATTCCAGGGGGAAACATGTAT--GCAGATGACACAGCCGGATGGGATAC	CTTCACCTACAAGGCAAGTGTGAGATATGTGTCTATAATACCATGGGCAAAAAGGAAAAAAAAACCGGGGGTTGCTGGAGAAGCTAAGGG--GTCGCGCACGATTTGGTACATGAGGCTAGGCTGCAGG-TTCCTAGAATTTGAGGCTCTTGGCTTCCTCAACGCTGACCACTGGGTTAGTCGCGAGAACTTACCGGGAGGAGTGGGGGGAGTTGGGGTCAACTACTTTGGAAATTATTTGAAAGACATCGCAAAAA----AAGGGAAAATTTTTATTCGCCGATCACATTGCTGGATGGGACAC
FJ711167.1 Nounane virus isolate B31 polyprotein mRNA, complete cds	278	184	7.48e-09	8993	9264	ref|NW_021837045.1|	135124292	135124022	TGTGTCTACAACATGATGGGTAAACGCGAAAAGAAACACACTGAGTT--TGGAGAGGCAAAAGGAAGCCGTGCCATTTGGTTCATGTGGCTTGGAGCTAGGTTCCTGGAGTTCGAAGCCCTAGGATTCTTGAACGAAGATCACTGGTTGGAGCGTGAAAACTCAAGTGCTGGAGTGGAAGGAATGGGAGTGCACAAGCTGGGGTATGTCATGCGAGACATTGCAAAAAAACCAGGTGGGAAAAT----ATACACTGATGACACAGCTGGATGGGACAC	TGTGTCTATAATACCATGGGCAAAAAGGAAAAAAAA-ACCGGGGGTTGCTGGAGAAGCTAAGGGGTCGCGCACGATTTGGTACATGAGGCTAGGCTGCAGGTTCCTAGAATTTGAGGCTCTTGGCTTCCTCAACGCTGACCACTGGGTTAGTCGCGAGAACTTACCGGGAGGAGTGGGGGGAGTTGGGGTCAACTACTTTGGAAATTATTTGAAAGACATCGCAAAAAAA------GGGAAAATTTTTATTCGCCGATCACATTGCTGGATGGGACAC
FJ882534.1 Dengue virus 1 isolate DENV-1/VN/BID-V2709/2006, complete genome	306	207	1.18e-12	8869	9167	ref|NW_021837045.1|	135124319	135124022	CTTCACAAACAGGGAAAATGTGCCACGTGTGTTTACAACATGATGGGGAAGAGAGAGAAAAAACTAGGAGAGTT--TGGAAAGGCAAAAGGAAGTCGTGCA--ATATGGTACATGTGGTTGGGA-GCACGTTTTCTAGAGTTCGAAGCTCTTGGCTTCATGAACGAAGACCACTGGTTCAGCAGAGAGAATTCACTCAGCGGAGTGGAAGGAGAAGGACTCCACAAACTTGGATATATACTCAGAGACATATCAAAGATTCCAGGGGGAAACATGTAT--GCAGATGACACAGCCGGATGGGATAC	CTTCACCTACAAGGCAAGTGTGAGATATGTGTCTATAATACCATGGGCAAAAAGGAAAAAAAAACCGGGG-GTTGCTGGAGAAGCTAAGGG--GTCGCGCACGATTTGGTACATGAGGCTAGGCTGCAGGTTC-CTAGAATTTGAGGCTCTTGGCTTCCTCAACGCTGACCACTGGGTTAGTCGCGAGAACTTACCGGGAGGAGTGGGGGGAGTTGGGGTCAACTACTTTGGAAATTATTTGAAAGACATCGCAAAAA----AAGGGAAAATTTTTATTCGCCGATCACATTGCTGGATGGGACAC
FJ882602.1 Dengue virus 2 isolate DENV-2/LK/BID-V2416/1996, complete genome	335	221	2.6e-08	8837	9166	ref|NW_021837045.1|	135124350	135124022	ATTTTGGGAACTGGTTGACAAAGAAAGGAATCTCCATCTTGAAGGAAAGTGTGAGACATGTGTGTACAACATGATGGGAAAGAGAGAGAAGAAGCTAGGGGAATTCGGCA-AAGCAAAAGGCAGCAGAGCCATATGGTACATGTGGCTTGGA-GCACGCTTCTTAGAGTTTGAAGCCCTAGGATTCTTGAATGAGGATCACTGGTTTTCCCGAGAAAACTCTCTGAGTGGAGTGGAAGGAGAAGGGCTGCACAAGCTGGG---TTACATTCTAAGAGATGTGAGCAAAAAAGAAGGAGGAGCAATGTACGCCGATGACACTGCAGGATGGGACAC	ATTCTGGAATTTGGTTGGTAGAGAACGTCACCTTCACCTACAAGGCAAGTGTGAGATATGTGTCTATAATACCATGGGCAAAAAGGAAAAAAAAACCGGGGGTTGCTGGAGAAGCTAAGGGGTCGCGCACGATTTGGTACATGAGGCTAGGCTGCAGG-TTCCTAGAATTTGAGGCTCTTGGCTTCCTCAACGCTGACCACTGGGTTAGTCGCGAGAACTTACCGGGAGGAGTGGGGGGAGTTGGGGTCAACTACTTTGGAAATTAT-TTGAAAGACATC---GCAAAAAA-AGGGAAAATTTTTATTCGCCGATCACATTGCTGGATGGGACAC
FJ898381.1 Dengue virus 1 isolate DENV-1/VN/BID-V2739/2007, complete genome	305	205	1.44e-11	8859	9157	ref|NW_021837045.1|	135124319	135124022	CTTCACAAACAGGGAAAATGTGCCACGTGTGTTTACAACATGATGGGGAAGAGAGAGAAAAAACTAGGAGAGTTC-GGAAAGGCAAAAGGAAGTCGTGCA--ATATGGTACATGTGGCTGGGA-GCACGCTTTCTAGAGTTCGAAGCTCTTGGCTTCATGAACGAAGATCACTGGTTCAGCAGAGAGAATTCACTCAGCGGAGTGGAAGGAGAAGGACTCCACAAACTTGGATATATACTCAGAGACATATCAAAGATTCCAGGGGGAAACATGTAT--GCAGATGACACAGCCGGATGGGATAC	CTTCACCTACAAGGCAAGTGTGAGATATGTGTCTATAATACCATGGGCAAAAAGGAAAAAAAAACCGGGGGTTGCTGGAGAAGCTAAGGG--GTCGCGCACGATTTGGTACATGAGGCTAGGCTGCAGG-TTCCTAGAATTTGAGGCTCTTGGCTTCCTCAACGCTGACCACTGGGTTAGTCGCGAGAACTTACCGGGAGGAGTGGGGGGAGTTGGGGTCAACTACTTTGGAAATTATTTGAAAGACATCGCAAAAA----AAGGGAAAATTTTTATTCGCCGATCACATTGCTGGATGGGACAC
FJ898448.1 Dengue virus 1 isolate DENV-1/PF/BID-V2939/2001, complete genome	437	286	2.28e-15	8722	9153	ref|NW_021837045.1|	135124449	135124022	AGAAGAGTTTACAAGAAAAGTCAGGTCAAATGCAGCTATTGGAGCAGTGTTCGTTGATGAAAATCAATGGAACTCAGCAAAAGAAGCAGTGGAAGATGAAAGGTTCTGGGACCTTGTGCGCAGAGAGAGGGAGCTTCATAAACAAGGAAAATGTGCTACATGTGTCTACAACATGATGGGAAAGAGAGAAAAAAAATTAGGAGAGTTC-GGAAAGGCAAAAGGAAGTCGCGCA--ATATGGTACATGTGGTTGGGAGCGCGCTTCTTAGAGTTTGAAGCCCTTGGCTTCATGAATGAAGATCACTGGTTCAGCAGAGAGAATTCACTCAGTGGAGTGGAGGGAGAAGGACTCCACAAACTTGGATACATACTCAGAGATATATCAAAGATTCCAGGGGG…	AGATGAGTTTATAACTAACGTTCGGAACAATGCAGCTATTGGGTCATGGAGCCGGGATG---TTCCATGGAAAGAGGTACAGGTCGCTGTGCACGATCAATCATTCTGGAATTTGGTTGGTAGAGAACGTCACCTTCACCTACAAGGCAAGTGTGAGATATGTGTCTATAATACCATGGGCAAAAAGGAAAAAAAAACCGGGGGTTGCTGGAGAAGCTAAGGG--GTCGCGCACGATTTGGTACATGAGGCTAGGCTGCAGGTTCCTAGAATTTGAGGCTCTTGGCTTCCTCAACGCTGACCACTGGGTTAGTCGCGAGAACTTACCGGGAGGAGTGGGGGGAGTTGGGGTCAACTACTTTGGAAATTATTTGAAAGACATCGCAAAAA----AAGGGA…
FJ906964.1 Dengue virus 1 isolate DENV-1/VN/BID-V2736/2007, complete genome	305	205	1.44e-11	8851	9149	ref|NW_021837045.1|	135124319	135124022	CTTCACAAACAGGGAAAATGTGCCACGTGTGTTTACAACATGATGGGGAAGAGAGAGAAAAAACTAGGAGAGTTC-GGAAAGGCAAAAGGAAGTCGTGCA--ATATGGTACATGTGGCTGGGA-GCACGCTTTCTAGAGTTCGAAGCTCTTGGCTTCATGAACGAAGATCACTGGTTCAGCAGAGAGAATTCACTCAGCGGAGTGGAAGGAGAAGGACTCCACAAACTTGGATATATACTCAGAGACATATCAAAGATTCCAGGGGGAAACATGTAT--GCAGATGACACAGCCGGATGGGATAC	CTTCACCTACAAGGCAAGTGTGAGATATGTGTCTATAATACCATGGGCAAAAAGGAAAAAAAAACCGGGGGTTGCTGGAGAAGCTAAGGG--GTCGCGCACGATTTGGTACATGAGGCTAGGCTGCAGG-TTCCTAGAATTTGAGGCTCTTGGCTTCCTCAACGCTGACCACTGGGTTAGTCGCGAGAACTTACCGGGAGGAGTGGGGGGAGTTGGGGTCAACTACTTTGGAAATTATTTGAAAGACATCGCAAAAA----AAGGGAAAATTTTTATTCGCCGATCACATTGCTGGATGGGACAC
GQ199813.1 Dengue virus 1 isolate DENV-1/VN/BID-V2793/2007, complete genome	305	205	1.44e-11	8869	9167	ref|NW_021837045.1|	135124319	135124022	CTTCACAAACAGGGAAAATGTGCCACGTGTGTTTACAACATGATGGGGAAGAGAGAGAAAAAACTAGGAGAGTTC-GGAAAGGCAAAAGGAAGTCGTGCA--ATATGGTACATGTGGCTGGGA-GCACGCTTTCTAGAGTTCGAAGCTCTTGGCTTCATGAACGAAGATCACTGGTTCAGCAGAGAGAATTCACTCAGCGGAGTGGAAGGAGAAGGACTCCACAAACTTGGATATATACTCAGAGACATATCAAAGATTCCAGGGGGAAACATGTAT--GCAGATGACACAGCCGGATGGGATAC	CTTCACCTACAAGGCAAGTGTGAGATATGTGTCTATAATACCATGGGCAAAAAGGAAAAAAAAACCGGGGGTTGCTGGAGAAGCTAAGGG--GTCGCGCACGATTTGGTACATGAGGCTAGGCTGCAGG-TTCCTAGAATTTGAGGCTCTTGGCTTCCTCAACGCTGACCACTGGGTTAGTCGCGAGAACTTACCGGGAGGAGTGGGGGGAGTTGGGGTCAACTACTTTGGAAATTATTTGAAAGACATCGCAAAAA----AAGGGAAAATTTTTATTCGCCGATCACATTGCTGGATGGGACAC
GQ199826.1 Dengue virus 1 isolate DENV-1/VN/BID-V2820/2007, complete genome	305	205	1.44e-11	8869	9167	ref|NW_021837045.1|	135124319	135124022	CTTCACAAACAGGGAAAATGTGCCACGTGTGTTTACAACATGATGGGGAAGAGAGAGAAAAAACTAGGAGAGTTC-GGAAAGGCAAAAGGAAGTCGTGCA--ATATGGTACATGTGGCTGGGA-GCACGCTTTCTAGAGTTCGAAGCTCTTGGCTTCATGAACGAAGATCACTGGTTCAGCAGAGAGAATTCACTCAGCGGAGTGGAAGGAGAAGGACTCCACAAACTTGGATATATACTCAGAGACATATCAAAGATTCCAGGGGGAAACATGTAT--GCAGATGACACAGCCGGATGGGATAC	CTTCACCTACAAGGCAAGTGTGAGATATGTGTCTATAATACCATGGGCAAAAAGGAAAAAAAAACCGGGGGTTGCTGGAGAAGCTAAGGG--GTCGCGCACGATTTGGTACATGAGGCTAGGCTGCAGG-TTCCTAGAATTTGAGGCTCTTGGCTTCCTCAACGCTGACCACTGGGTTAGTCGCGAGAACTTACCGGGAGGAGTGGGGGGAGTTGGGGTCAACTACTTTGGAAATTATTTGAAAGACATCGCAAAAA----AAGGGAAAATTTTTATTCGCCGATCACATTGCTGGATGGGACAC
GQ357692.2 Dengue virus 1 isolate SG(EHI)DED65008 polyprotein gene, complete cds	299	205	3.39e-13	8899	9189	ref|NW_021837045.1|	135124311	135124022	ACAGGGAAAATGTGCCACGTGCGTCTACAATATGATGGGGAAAAGAGAGAAAAAACTAGGAGAGTT--TGGAAAGGCAAAAGGAAGTCGTGCA--ATATGGTACATGTGGTTGGGA-GCACGCTTTCTAGAGTTTGAAGCCCTTGGCTTCATGAATGAAGACCACTGGTTCAGTAGGGAGAATTCACTCAGTGGAGTGGAAGGAGAAGGACTACATAAACTTGGATACATACTT-AGAGACATATCAAAGATTCCAGGGGGAAATATGTATGCG--GACGACACAGCTGGATGGGACAC	ACAAGGCAAGTGTGAGATATGTGTCTATAATACCATGGGCAAAAAGGAAAAAAAAACCGGGG-GTTGCTGGAGAAGCTAAGGG--GTCGCGCACGATTTGGTACATGAGGCTAGGCTGCAGG-TTCCTAGAATTTGAGGCTCTTGGCTTCCTCAACGCTGACCACTGGGTTAGTCGCGAGAACTTACCGGGAGGAGTGGGGGGAGTTGGGGTCAACTACTTTGGAAAT-TATTTGAAAGACATCGCAAAAA----AAGGGAAAATTTTTATTCGCCGATCACATTGCTGGATGGGACAC
GQ398258.1 Dengue virus 2 strain DENV-2/ID/1016DN/1975, complete genome	332	216	4.73e-05	8859	9188	ref|NW_021837045.1|	135124350	135124022	ATTTTGGGAACTGGTTGACAAGGAAAGGAATCTCCATCTTGAAGGAAAGTGTGAAACATGTGTGTACAACATGATGGGAAAGAGAGAGAAGAAGCTAGGGGAGTTCGGCA-AAGCAAAAGGCAGCAGAGCCATATGGTACATGTGGCTTGGA-GCACGCTTCTTAGAGTTTGAAGCCCTAGGATTCTTGAATGAAGATCACTGGTTTTCCAGAGAGAACTCCCTGAGTGGAGTGGAAGGAGAAGGGCTGCACAAGCTAGGCTACATTTTAAGAGACGTGAGCAAGAAAGAAGGAGGAGCAATGTACGCCGATGACACCGCAGGATGGGACAC	ATTCTGGAATTTGGTTGGTAGAGAACGTCACCTTCACCTACAAGGCAAGTGTGAGATATGTGTCTATAATACCATGGGCAAAAAGGAAAAAAAAACCGGGGGTTGCTGGAGAAGCTAAGGGGTCGCGCACGATTTGGTACATGAGGCTAGGCTGCAGG-TTCCTAGAATTTGAGGCTCTTGGCTTCCTCAACGCTGACCACTGGGTTAGTCGCGAGAACTTACCGGGAGGAGTGGGGGGAGTTGGGGTCAACTACTTTGGAAATTATTTGAAAGACATC-GCAAAAAA-AGGGAAAATTTTTATTCGCCGATCACATTGCTGGATGGGACAC
GQ398259.1 Dengue virus 2 strain DENV-2/ID/1017DN/1976, complete genome	291	191	0.000165	8900	9188	ref|NW_021837045.1|	135124309	135124022	AAGGAAAGTGTGAAACATGTGTGTACAACATGATGGGAAAGAGAGAGAAGAAGCTAGGGGAGTTCGGCA-AAGCAAAAGGCAGCAGAGCCATATGGTACATGTGGCTTGGA-GCACGCTTCTTAGAGTTTGAAGCCCTAGGATTCTTGAATGAAGATCACTGGTTTTCCAGAGAGAACTCCCTGAGTGGAGTGGAAGGAGAAGGGCTGCACAAGCTAGGCTACATTTTAAGAGACGTGAGCAAGAAAGAAGGAGGAGCAATGTACGCCGATGACACCGCAGGATGGGACAC	AAGGCAAGTGTGAGATATGTGTCTATAATACCATGGGCAAAAAGGAAAAAAAAACCGGGGGTTGCTGGAGAAGCTAAGGGGTCGCGCACGATTTGGTACATGAGGCTAGGCTGCAGG-TTCCTAGAATTTGAGGCTCTTGGCTTCCTCAACGCTGACCACTGGGTTAGTCGCGAGAACTTACCGGGAGGAGTGGGGGGAGTTGGGGTCAACTACTTTGGAAATTATTTGAAAGACATC-GCAAAAAA-AGGGAAAATTTTTATTCGCCGATCACATTGCTGGATGGGACAC
GQ398263.1 Dengue virus 2 strain DENV-2/ID/1023DN/1975, complete genome	332	217	3.88e-06	8859	9188	ref|NW_021837045.1|	135124350	135124022	ATTTTGGGAACTGGTTGACAAGGAAAGGAATCTCCATCTTGAAGGAAAGTGTGAGACATGTGTGTACAACATGATGGGAAAGAGAGAGAAGAAGCTAGGGGAGTTCGGCA-AAGCAAAAGGCAGCAGAGCCATATGGTACATGTGGCTTGGA-GCACGCTTCTTAGAGTTTGAAGCCCTAGGATTCTTGAATGAAGATCACTGGTTTTCCAGAGAGAACTCCCTGAGTGGAGTGGAAGGAGAAGGGCTGCACAAGCTAGGCTACATTTTAAGAGACGTGAGCAAGAAAGAAGGAGGAGCAATGTACGCCGATGACACCGCAGGATGGGACAC	ATTCTGGAATTTGGTTGGTAGAGAACGTCACCTTCACCTACAAGGCAAGTGTGAGATATGTGTCTATAATACCATGGGCAAAAAGGAAAAAAAAACCGGGGGTTGCTGGAGAAGCTAAGGGGTCGCGCACGATTTGGTACATGAGGCTAGGCTGCAGG-TTCCTAGAATTTGAGGCTCTTGGCTTCCTCAACGCTGACCACTGGGTTAGTCGCGAGAACTTACCGGGAGGAGTGGGGGGAGTTGGGGTCAACTACTTTGGAAATTATTTGAAAGACATC-GCAAAAAA-AGGGAAAATTTTTATTCGCCGATCACATTGCTGGATGGGACAC
GQ398264.1 Dengue virus 2 strain DENV-2/ID/1046DN/1976, complete genome	332	217	3.88e-06	8859	9188	ref|NW_021837045.1|	135124350	135124022	ATTTTGGGAACTGGTTGACAAGGAAAGGAATCTCCATCTTGAAGGAAAGTGTGAGACATGTGTGTACAACATGATGGGAAAGAGAGAGAAGAAGCTAGGGGAGTTCGGCA-AAGCAAAAGGCAGCAGAGCCATATGGTACATGTGGCTTGGA-GCACGCTTCTTAGAGTTTGAAGCCCTAGGATTCTTGAATGAAGATCACTGGTTTTCCAGAGAGAACTCCCTGAGTGGAGTGGAAGGAGAAGGGCTGCACAAACTAGGCTACATTTTAAGAGACGTGAGCAAGAAAGAAGGAGGAGCAATGTACGCCGATGACACCGCAGGATGGGACAC	ATTCTGGAATTTGGTTGGTAGAGAACGTCACCTTCACCTACAAGGCAAGTGTGAGATATGTGTCTATAATACCATGGGCAAAAAGGAAAAAAAAACCGGGGGTTGCTGGAGAAGCTAAGGGGTCGCGCACGATTTGGTACATGAGGCTAGGCTGCAGG-TTCCTAGAATTTGAGGCTCTTGGCTTCCTCAACGCTGACCACTGGGTTAGTCGCGAGAACTTACCGGGAGGAGTGGGGGGAGTTGGGGTCAACTACTTTGGAAATTATTTGAAAGACATC-GCAAAAAA-AGGGAAAATTTTTATTCGCCGATCACATTGCTGGATGGGACAC
GQ868605.1 Dengue virus 1 isolate DENV-1/VN/BID-V2707/2006, complete genome	305	203	7.46e-09	8869	9167	ref|NW_021837045.1|	135124319	135124022	CTTCACAAACAGGGAAAATGTGCCACGTGTGTTTACAACATGATGGGGAAGAGAGAGAAAAAGCTAGGAGAGTTC-GGAAAGGCAAAAGGGAGTCGTGCA--ATATGGTACATGTGGTTGGGA-GCACGTTTTCTAGAGTTCGAAGCTCTTGGCTTCATGAACGAAGATCACTGGTTCAGTAGAGAGAATTCACTCAGCGGAGTGGAAGGAGAAGGACTCCACAAACTCGGATACATACTCAGAGACATATCAAAGATTCCAGGGGGAAATATGTAT--GCAGATGACACAGCCGGATGGGATAC	CTTCACCTACAAGGCAAGTGTGAGATATGTGTCTATAATACCATGGGCAAAAAGGAAAAAAAAACCGGGGGTTGCTGGAGAAGCTAAGGGG--TCGCGCACGATTTGGTACATGAGGCTAGGCTGCAGGTTC-CTAGAATTTGAGGCTCTTGGCTTCCTCAACGCTGACCACTGGGTTAGTCGCGAGAACTTACCGGGAGGAGTGGGGGGAGTTGGGGTCAACTACTTTGGAAATTATTTGAAAGACATCGCAAAAA----AAGGGAAAATTTTTATTCGCCGATCACATTGCTGGATGGGACAC
GQ868607.1 Dengue virus 1 isolate DENV-1/VN/BID-V2733/2007, complete genome	305	203	7.46e-09	8869	9167	ref|NW_021837045.1|	135124319	135124022	CTTCACAAACAGGGAAAATGTGCCACGTGTGTTTACAACATGATGGGGAAGAGAGAGAAAAAGCTAGGAGAGTTC-GGAAAGGCAAAAGGGAGTCGTGCA--ATATGGTACATGTGGTTGGGA-GCACGTTTTCTAGAGTTCGAAGCTCTTGGCTTCATGAACGAAGATCACTGGTTCAGTAGAGAGAATTCACTCAGCGGAGTGGAAGGAGAAGGACTCCACAAACTCGGATACATACTCAGAGACATATCAAAGATTCCAGGGGGAAATATGTAT--GCAGATGACACAGCCGGATGGGATAC	CTTCACCTACAAGGCAAGTGTGAGATATGTGTCTATAATACCATGGGCAAAAAGGAAAAAAAAACCGGGGGTTGCTGGAGAAGCTAAGGGG--TCGCGCACGATTTGGTACATGAGGCTAGGCTGCAGGTTC-CTAGAATTTGAGGCTCTTGGCTTCCTCAACGCTGACCACTGGGTTAGTCGCGAGAACTTACCGGGAGGAGTGGGGGGAGTTGGGGTCAACTACTTTGGAAATTATTTGAAAGACATCGCAAAAA----AAGGGAAAATTTTTATTCGCCGATCACATTGCTGGATGGGACAC
GU131687.1 Dengue virus 1 isolate DENV-1/VN/BID-V3851/2008, complete genome	305	204	6e-10	8854	9152	ref|NW_021837045.1|	135124319	135124022	CTTCACAAACAGGGAAAATGTGCCACGTGTGTTTACAACATGATGGGGAAGAGAGAGAAAAAACTAGGAGAGTTC-GGAAAGGCAAAAGGAAGTCGTGCA--ATATGGTACATGTGGCTGGGA-GCACGCTTTCTAGAGTTCGAAGCTCTTGGCTTCATGAACGAAGATCACTGGTTCAGCAGAGAGAATTCACTCAGCGGAGTGGAAGGAGAAGGACTCCACAAACTTGGATACATACTCAGAGACATATCAAAGATTCCAGGGGGAAACATGTAT--GCAGATGACACAGCCGGATGGGATAC	CTTCACCTACAAGGCAAGTGTGAGATATGTGTCTATAATACCATGGGCAAAAAGGAAAAAAAAACCGGGGGTTGCTGGAGAAGCTAAGGG--GTCGCGCACGATTTGGTACATGAGGCTAGGCTGCAGG-TTCCTAGAATTTGAGGCTCTTGGCTTCCTCAACGCTGACCACTGGGTTAGTCGCGAGAACTTACCGGGAGGAGTGGGGGGAGTTGGGGTCAACTACTTTGGAAATTATTTGAAAGACATCGCAAAAA----AAGGGAAAATTTTTATTCGCCGATCACATTGCTGGATGGGACAC
GU131692.1 Dengue virus 1 isolate DENV-1/VN/BID-V3856/2008, complete genome	305	205	1.41e-11	8869	9167	ref|NW_021837045.1|	135124319	135124022	CTTCACAAACAGGGGAAATGTGCCACGTGTGTTTACAACATGATGGGGAAGAGAGAGAAAAAACTAGGAGAGTTC-GGAAAGGCAAAAGGAAGTCGTGCA--ATATGGTACATGTGGCTGGGA-GCACGCTTTCTAGAGTTCGAAGCTCTTGGCTTCATGAACGAAGATCACTGGTTCAGCAGAGAGAATTCACTCAGCGGAGTGGAAGGAGAAGGACTCCACAAACTTGGATATATACTCAGAGACATATCAAAGATTCCAGGGGGAAACATGTAT--GCAGATGACACAGCCGGATGGGATAC	CTTCACCTACAAGGCAAGTGTGAGATATGTGTCTATAATACCATGGGCAAAAAGGAAAAAAAAACCGGGGGTTGCTGGAGAAGCTAAGGG--GTCGCGCACGATTTGGTACATGAGGCTAGGCTGCAGG-TTCCTAGAATTTGAGGCTCTTGGCTTCCTCAACGCTGACCACTGGGTTAGTCGCGAGAACTTACCGGGAGGAGTGGGGGGAGTTGGGGTCAACTACTTTGGAAATTATTTGAAAGACATCGCAAAAA----AAGGGAAAATTTTTATTCGCCGATCACATTGCTGGATGGGACAC
[truncated: 21,093 more rows]

## Sheet: JN819305.1(excl)
*Sequences excluded as they are repeat of the same sequence
Virus ID	alignment length	identical	e-value	q. start	q. end	subject id	s. start	s. end	Q. seq	S. seq
[truncated: 309,089+ more rows]

## Sheet: GU131973(excl)
*Sequences excluded as they are repeat of the same sequence
Virus ID	alignment length	identical	e-value	q. start	q. end	subject id	s. start	s. end	Q. seq	S. seq
[truncated: 4,876 more rows]

## Sheet: Other(excl)
*-this tab has 23 unique viral sequences. They are annotated in tab "Other(excl - unique)"
[truncated: 98 more rows]

## Sheet: Other(excl - unique)
*-this tab explains why unique nucleotide sequences in tab "Other(excl)" were removed from analysis
[truncated: 18 more rows]
