# Supplementary material for: Flavivirus integrations in Aedes aegypti are limited and highly conserved across samples from different geographic regions unlike integrations in Aedes albopictus
Source: Parasit Vectors. 2021 Jun 26;14:332. doi: 10.1186/s13071-021-04828-w (PMC8235865; doi:10.1186/s13071-021-04828-w)
Supplement: Supplementary file 6 — Additional file 6. EVE coordinates and sequences identified in AaloF2. [file 13071_2021_4828_MOESM6_ESM.xlsx]

## Sheet: Aedes Albopictus EVEs
EVE	VIE	Assembly	Virus ID	alignment length	identical	e-value	q. start	q. end	subject id	s. start	s. end	Q. seq	S. seq
AA1	8	Aalbo_primary.1	KJ741266.1 Aedes flavivirus strain Bangkok, complete genome	5581	4966	0	2	5578	ref|NW_021838154.1|	19235974	19241552	GTTTTTAAAAACTTCTGTGAAGGTCACATCCCTAGTTGGATTACACCAATTTT-AAAAATCTAGAAGTTGTTTGGAAGAGAGATATCTGGTTCGTATGAATAGGATGCTCTTGAAGAAAGGGCCTTCGGGCCAAACATCTGGTCGCCCATCGACTAGACCGCCGGACCCAGCGGAAAAGAGGGTAAAACGGGCCGCAGGAAATAAGACCAGCAAAAACCAGCGGCCACCAACAAAAGGAGCGACTCCATCATCGCTCCTTACCAGCCTATTCGGACGCAGAAAAGGAGGGGAGTGGCTTAGAATCCTCCAACTCGACATCGGGGCTGCGGTGTTGTGGCTGGCCCTCGCTGTCGGATCTCTCGGACAGCAATTGTGGCGCCAGATCACAGCGCTGAAGA…	GTTTTTAAAAACTTCTGTGAAGGTCACGTCCCTAGTTGGATTACACCGCTTTTCAAAAATCTAGAAGTTGTTTGGAAAAGAGATATCTGGTTCGTATGAATAGGATGCTCTTGAAGAAAGGGCCTTCGGGCCAAACATCTGGTCGATCATTGACCAGACCGCCGGACCCAGCGGAAAGGAGGGTCAAAGGGGCCGCAGGAAATAAAACCAGCAAAAACCAGCGGCCATTAACAAGAGGAGCAACTCCATCATCGCTCCTCACTAGCCTGTTCGGACGAAGGAAAGGAGGAGAATGGCTTAGAATCCTCCATCTTGATATTGGAACTGCGGTGCTGTGGCTGGCTCTCGCTGTCGGATCTCTCGGACAGCAATTGTGGCGCCAGATCACAACACTGAAGA…
AA2	8	Aalbo_primary.1	KJ741266.1 Aedes flavivirus strain Bangkok, complete genome	983	882	0	8675	9657	ref|NW_021838154.1|	19235974	19234992	CCCTTGGAGGGACGTGCAAGAAGCAGTGCAAGATCAAGGGTTTTGGAATCTCGTTGGACACGAACGCGCTTTACATCTCCAAGGCAAATGCTCCATGTGTTTATATAACACAATGGGTAAAAAAGAAAAGAAGCCAAGCGTAGCCGGCGAAGCGAAAGGATCGAGAACTATCTGGTACATGTGGCTTGGAAGTCGTTTTCTGGAATTTGAGGCCCTGGGTTTTTTAAATGCTGACCACTGGGTCAGTCGTGAAAACTTTCCCGGGGGCGTGGGTGGAGTGGGTGTCAATTACTTTGGCAACTACCTAAAGGAAATTTCGCTCAAGGGAAAGTTTCTCTTCGCTGACGATATAGCAGGGTGGGATACGAAAGTGAGCTCCGAAGACCTTGAAGATGAAGA…	CCCTTGGAGGGACGTGCAAGAAGCTGTGCAAGACCAAGGATTCTGGAACCTCGTTGGACACGAACGCGCTCTACATCTCCAAGGTAAATGCTCTATGTGTTTATACAACACTATGGGTAAAAAAGAAAAGAAGCCAAGCGTGGCCGGCGAAGCGAAAGGGTCAAGAACTATCTGGTACATGTGGCTTGGGAGTCGATTCCTGGAATTTGAGGCCCTGGGATTTTTGAACGCGGACCACTGGGTCAGTCGGGAAAATTTTCCTGGTGGCGTTGGTGGTGTAGGTGTCAATTACTTTGGCAACTATCTAAAGGAAATCTCGCTCAAAGGAAAGTATCTCTTTGCTGACGACATAGCCGGGTGGGATACGAAGGTGAGTTCTGAAGACCTTGAAGATGAAGA…
AA3	5	Aalbo_primary.1	KJ741266.1 Aedes flavivirus strain Bangkok, complete genome	4238	3090	0	5286	9503	ref|NW_021838663.1|	227931	223713	TGTCACTTCATGGATCCCATGTCAATAGCTGCCCGGGGAGTAATGGAGCATTTACATGAGAAGGGTACGAAACTTATGTATTTGAGTGCTACCCCCCCTGGACACTCCCCTGATGGTGGATCCAACTTCCCGATATATGACCAAGCCATCGCATTCCCAAGCTGGATGACCCCCGCCTGGATTAACAACGTCAGAAAATCGCGCAGTTCGAAGAAAGCCATCATGTTTGTGCCCTCACACACACAGGCGAATTCTTTGGCTGCGACCATCCCTGGGGCTGTTTCCCTCCATCGCTCAAATTTCACGGCCAATTACGCTCGGGCCAGTAGCGACGAAACCTCTCTGGTTATTTCCACTGACATTTCCGAAATGGGGGCCAATTTGGGTGTTGATATGGTT…	TGTCATTTCATGGACCCAATGTCCATCGCCGCTCGTGGCATAATGGAACACCTGCACGAAAAGGGTACCAAGTTGATGTACCTGAGTGCCACTCCACCAGGACACACCCCCGATGGCGGATCTAACTTCCCCATCCATGATCAGGCCATTGCGTTTCCCAGCTGGATGACTCCGGCTTGGATAAATGGTGTTAGGAAGTCTCGCAACTCCAAGAAAGCAATCATGTTCGTCCCGTCCCATACGCAAGCCAACTCTTTGGCTGGATCCATACCTGGAGCTGTGTCGTTACACCGCGGAAATTTCTCCACGAACTATGCCCGCGCTGGTAGCGATGAAACCACCCTTGTGGTATCCACCGACATATCCGAGATGGGAGCGAACCTAGGAGTTGACATGGTC…
AA4	5	Aalbo_primary.1	KJ741266.1 Aedes flavivirus strain Bangkok, complete genome	3048	2226	0	2244	5288	ref|NW_021838663.1|	236009	232964	ACAATTTCGTGTGGACAAGGAGCTTTCGTGTGGAAGCAGCTCGGTAGTGGTCCAATGAAGGATCACTCCGTTGAGCTCGACGATTATGCCTTCACCAACTTGTACATTCGAGACATGTTCGACGGTACAAACAAACCCTGTTTGATATGTGAGGACACATTGCAGTGCGCCGCCCTGAGACGGGCAGCAGTTGCAGCAAGAATTGCTATGCATCCAGGGGTAATGTACGTGAACACTACCTTGTCGTACAACAGAACTTTCGTTGAAACTCGGAAACGAGTGTTGACAGTAACGCTGGAATCTCTGGAGTATAAAGTGGGATCTTACGTCACGCACGGCCGTCTTGAAGGAGATATGGGATATCTGCCCACATCCTTTGGCAGCCACCCTGAGCGTGAA…	ACTATCTCTTGTGGCAGTGGAACTTTTGTATGGAAGCAGCTCGGGAGTGGACCCACGAAGGATCACTCCGTGGAGCTGGATGAATACGCATTCACAAATCTGTACATAAAGGATATGTTTGACGGCACAAATAAACCATACCTAATCTGCGAGGATGCCTTGCAATGTGCCGCCTTGCGGCGGGCTGCTGTCGCCGCCAGAATTTCTATGCATCCGGGGGTCATGTATGTCAACACCACCCTTTCTTACAATCGGACATTCATCGAAACCCGTAAACGTGTTCTAACTGTGACGCTTGAGTCGTTGGAGTACAAGGTTGGTTCATACGTAACCCACGGACGATTGGAAGGCGACATGGGTTTGCTTCCCACGACTTTTGGCTACCATCCCGAACGCGAC…
AA5	5	Aalbo_primary.1	KJ741266.1 Aedes flavivirus strain Bangkok, complete genome	1040	786	0	6807	7846	ref|NW_021838663.1|	210157	209119	GGTGGGGCAAACCAACTTGACGCTTTGCAGGTATTTTTCTGTGCTACTATTCTTCTCAATAAATTTGCGTTCTGGATCCAAGAAAACTGGACATCCCAGATGTATGTGATGAAGCATCCGGAAATGGTGGGCACGGTTGGGGGATTTCGTCTGGACCACATCCCGTTCCGGGCTGTTATTCCATCATGCTTTGTCATCACCATGACGGTTGGCCTCCCCAGCGTCGTAATCGGAGCCGGGGCAGCAGCGCTGTTCATGTTCATCACATATCATCAAAACAAATGGAATGCCACGCCAAAAATCATCTCCGCCCTTGACGCCCGTGACCAGAAACATGATAGGCCGACGGACATAGCTGACCGTGTGTCTGTTGACAACACTCGAGCTGTTATGTACGCG…	GGTGGGGCAACCCAACTGGATACCCAGCAAGTATTCTTCTGCGCAACAATCCTCCTCAACAAGTTCGTGTTTTGGGTGCAGGAAAACTGGACATCACAAATGTATGTCATGAAACATCCAGAAATGGTCAGCACCGTTGGGGGTTTCCGTCTCGACCAGATCCCATTCCGAGCTGTGGTTCCCTCAGGGTTCGTCATCACTATGACCGTCGGCCTCCCAAGTGTCGTGATTGGAACGGGAGCCGCATGTCTGTTCATGTTTATCACGTACCATCAGAACAAGTGGAACGCAACGCCCAAGATCATCTCAGCGCTGGACGCCCGGGACCAAAAGCATGACAGACCCACTGACATCGCAGACAGGGTTCCCGTTGACAACACTCGAGCCGTGATGTATTCG…
AA6	5	Aalbo_primary.1	KJ741266.1 Aedes flavivirus strain Bangkok, complete genome	1224	880	2.68e-179	7867	9079	ref|NW_021838663.1|	202034	200823	GTGATCCAAATCTCATCAAAGAGCGGACAAGAACGTTAAAAGTCTTACAGCTATTGGAGACCTGGTTATCTATTAACCCAGAGGCCCAATTTGTATGCAAGGTGCTATCCCCCTATTCCCTTGAGGTGTTACGGAAGGTTGAATCCCTCCAGCAAAAGTACAAAGGAAAGCTCGTGCGTTTAGCACACAGTAGGAATAGCACGGCCGAAATGTATTATATATCAGGAAATAGGTCCAACGCAGTAAGAGACGCCTATATGACCCTGGCCGCTTTAATAGGAAGATTTTCGCGGCACATTGACAGTGTATTCCTCCCGGAGCCAACGCTACCACGAGGAACCAGAGCCGATCCAGCTGCCAGTGTGTCTGCTATGAATGTTGATGACA----TGGTTGAT…	GTGACCCTAACCTCACCAAGGAAAAAACCCGGACAATGAAAGTGCTACAGGTGCTAGAAAGCTGGCTGGCATTAACCCAGATGCCCAGTTTGTGTGCAAAGTCCTGTCCCCTTATTCTTTGGAGGTTCTGCGGAAGATTGAGACACTGCAGCAACGCCATAAGGGGCGACTAGTGCGTCTGGCTTATAGCCGCAAAAGCACAGCCGAGATGTATTACATCTCGGGAAATCGCTCAAACGTGGTCCGTGACTCGTATATGACGCTGGCTGCTCTCGTGGGAAGGTTCTCTCGCCACCTGGACAGTGTTTTCCACCCAGAGCCAGTCTTGCCTATGGGAACTAGAGCTGATCCCGCCGCTAGTGTCTCTGCGATGGACACGACAAATATGGCCGATCGTGT…
AA7	5	Aalbo_primary.1	KJ741266.1 Aedes flavivirus strain Bangkok, complete genome	1718	1244	0	4758	6475	ref|NW_021838153.1|	164422831	164421132	AAACCGGATAAGACTGTTGAGTATCACAAATATAAGCCTGGTGTTGTCAAACTGGATGACGAGAACGTGATGTTCATAAGCGTTGATTTTGGAAAGGGCTCCTCTGGATCTCCGTTTTTCGTAAATGGAGAGGTAGTGGGGTTTTACGGTTTTGGATTTTACGTGAATGGTGTGTATCGTTCCATTGTCGCGGGGGGGCGCCCCGGGGATATAACCCCAAATGAGGTTGCCGACTCCACAAGAAAATTCATCACGTGGCACCCGGGCAAAGGAAAGACTCGTAGGGTTATCGTCTCAGAAGTTAAAACAAATTTCGATGCAGGGTTAAGGACTATCATCCTGACGCCCACTCGGGTTGTTATGGCTGAAGTCATGGAAGCCCTTGGACAAGCCGGAATC…	AAGCCCGACAAAACGGTTGAGTACCACAAGTACAAACCCGGTGTGATTAAAATCGACGATGAAACCGTCATGTTCATTAGCGTGGACTTTGGGAAGGGCTCTTCTGGCTCTCCATTTTTCATTAATGGCGATGTTGTGGGGTTTTACGGGTACGGGTTTTACATTGATGGCATATACCGGTCAACAGTTGCCGGTGGACGACCAGGTGACGTTGTCACCAACGTAGTCGAGGATTCTACTCGCAAGTTTGTCACATGGCATCCTGGGAAGGGGAAGACTCGCAAGGTCATTGTTTCTGAAACCAAGGCAAATTTCGACTCTGGTTTGCGCACCATTATCCTCACCCCCACGCGTGTGGTCATGGCTGAGGTGATTGATGCCCTTGCCGCGGTCGACATA…
AA8	5	Aalbo_primary.1	KJ741266.1 Aedes flavivirus strain Bangkok, complete genome	1247	893	0	4758	6004	ref|NW_021838153.1|	164435335	164434106	AAACCGGATAAGACTGTTGAGTATCACAAATATAAGCCTGGTGTTGTCAAACTGGATGACGAGAACGTGATGTTCATAAGCGTTGATTTTGGAAAGGGCTCCTCTGGATCTCCGTTTTTCGTAAATGGAGAGGTAGTGGGGTTTTACGGTTTTGGATTTTACGTGAATGGTGTGTATCGTTCCATTGTCGCGGGGGGGCGCCCCGGGGATATAACCCCAAATGAGGTTGCCGACTCCACAAGAAAATTCATCACGTGGCACCCGGGCAAAGGAAAGACTCGTAGGGTTATCGTCTCAGAAGTTAAAACAAATTTCGATGCAGGGTTAAGGACTATCATCCTGACGCCCACTCGGGTTGTTATGGCTGAAGTCATGGAAGCCCTTGGACAAGCCGGAATC…	AAGCCCGACAAAACGGTTGAGTACCACAAGTACAAACCCGGTGTGATTAAAATCGACGATGAAACCGTCATGTTCATTAGCGTGGACTTTGGGAAGGGCTCTTCTGGCTCTCCATTTTTCATTAATGGCGATGTTGTGGGGTTTTACGGGTACGGGTTTTACATTGATGGCATATACCGGTCAACAGTTGCCGGTGGACGACCAGGTGACGTTGTCACCAACGTAGTCGAGGATTCTACTCGCAAGTTTGTCACATGGCATCCTGGGAAGGGGAAGACTCGCAAGGTCATTGTTTCTGAAACCAAGGCAAATTTCGACTCTGGTTTGCGCACCATTATCCTCACCCCCACGCGTGTGGTCATGGCTGAGGTGATTGATGCCCTTGCCGCGGTCGACATA…
AA9	10	Aalbo_primary.1	KJ741266.1 Aedes flavivirus strain Bangkok, complete genome	1455	988	4.85e-138	8199	9647	ref|NW_021837045.1|	135124865	135123425	CGAGGAACCAGAGCCGATCCAGCTGCCAGTGTGTCTGCTATGAATGTTGATGACATGGTTGATCGTGTCCGAAAAGTCCAACAAGAAAACAGCGCGACATGGTTTATTGACCCGGAACACCCATACAAAAGTTTCAGGTATTTCGGGTCCTTCGTCACGGATGACGTAAAAGTCGGAGGACAAGCTGTGAATCCACTTGTACGGAAGATCATGTGGCCCTGGGAGACTGTCACGAGCGTGGTCAGTTTTCTCATGACCGATGTTTCAACCTATTCGCAGCAGAAAATTTTACGAGAAAAAGTTGATACTGTGATACCACCCCATCCTCCGCAAATACGTATGGTCAACAGCCTTATCACCAAGCATTTCGTACGTATTTTTAAACGCCGTGGTTTGACT…	CGAGGAACACGAGCGGATCCTGCCGCGAGCGTGTCAGCGATGGACACAGCGCGAATGGCCGACCGTGTGCACCGTGTCATGGAGGAAAATAGAAGCACCTGGTTTGAGGACCCTGAACATCTCTATAAGAGCTTCCGGTATTTCGGTTCCTTTGTAACTGACGATGTAAAGGTTGGGGGCCAAGCGGTAAACCCCCTAGTTCGCAAACTGATGTGGCCATGGGAAACAATCACTGATGTTGTTGGCTTCCTTATGACTGACGTGTCCACATATTCTCAGCAAAAAGTGTTAAGGGAAAAAATTGACACTGTCATTCCCCCGCACCCCGCCCAAATCAGATCTGTCAATAAGATAATCACTCAACATCTCATCAAGCTATTTAGAAGCAGGAACCTCAAG…
AA10	10	Aalbo_primary.1	KJ741266.1 Aedes flavivirus strain Bangkok, complete genome	469	323	1.7e-42	9633	10100	ref|NW_021837045.1|	137347449	137347904	CTACAAAAAGGAGGAATTGTGACGATGGCTGAAAGCGCGTGTATGGCGAAGGCGTATGCCCAAATGTGGGCATTATACTTCTTTCATAGACGCGATTTAAGACTAGGGTTTGCTGCGATCACCTCCGCCGTCCCTTCAAACTGGTTCCCAATCGGGCGTACATCCTGGTCGGTGCACCAATTTCACGAATGGATGACGACATCCGATATGCTTCGCGTTTGGAACGATGTGTGGATATATAATAACCCGT-GGATCAGAGTAAAGGACCCGATCGGCTCGTGGGATGAGATTCCTTATCTACACAAGAGGCAAGACATCGCCTGCGGAAGCTTAATTGGATCTAAAGAGCGAGCCGCTTGGGCTCGGGAGATCGAAAATGGAGTTATAAGTATCCGCAA…	CTCCAGAAAGGAGGTCTCGTGAGCTTAGCTGAGAGCGCCTGTATGGCCAAGGCCTACGCACAAATGTGGGCCCTATATTTCTTTCACCGTCGGGATCAGAGGTTGGGGTTCTGTGCTATAACGTCGGCGATTCCCTCTGATTGGTTTCCTGTGGGGCGAACATCTTGGTCCATCCACCAGAATCATGAGTGGATGACCACTGATGATATGCTACGAGTGTGGATTAGCAACAACCCGTGGGTTGCGACTAAAGAGCCAGTCATGTCGTGGGATGAAATCCCGTACTTGCATAAGAAGCAAGACATAGCGTGTGGTAGTCTCATAGGATCAAAAGAGAGAGCTACCTGGGCGCGTGAAATAGAGAATGGAGTCACGAGCGTGAGAAAAATTCTGGATTCA…
AA11	9	Aalbo_primary.1	KJ741266.1 Aedes flavivirus strain Bangkok, complete genome	1776	1172	3.73e-114	12	1769	ref|NW_021837489.1|	1739431	1741174	ACTTCTGTGAAGGTCACATCCCTAGTTGGATTACACCAATTTTAAAAATCTAGA-AGTTGTTTGGAAGAGAGATATCTGGTTCGTA-TGAATAGGATGCTCTTGAAGAAAGGGCCTTCGGGCCAAACATCTGGTCGCCCATCGACTAGACCGCCGGACCCAGCGGAAAAGAGGGTAAAACGGGCCGCAGGAAATAAGACCAGCAAAAAC--CAGCGGCCACCAACAAAAG---GAGCGACTCCATCATCGCTCC---TTACCAGCCTATTCGGACGCAGAAAAGGAGGGGAGTGGCTTAGAATCCTCCAACTCGACATCGGGGCTGCGGTGTTGTGGCTGGCCCTCGCTGTCGGATCTCTCGGACAGCAATTGTGGCGCCAGATCACAGCGCTGAAGAA…	ACTTCTGTGAAGGTTGCATCCTCAGTTGGATAAAGCCAAGTATAAAGTCAAGGCAGTTGTTTGGAAGAGAACCTTGGTTCGTAATGAATAGAGGGATCTTGAAAAAGGGGCCCCAGGGCCCAACATCTGGCCGCATAACGGCTAGACCGCCTGACCCGGCGGGAAAACGGGTCGAAACCACTCCAGCTAGGGTAAAAACTTCATCGTCACTAACCCGAGTTGGAGACAAAAAACCATCGAGACAATTGGCCGGTCTCTTTGGGAGAAAGGGTGGAGAATGGCTCAGTATCCTGCGGTTGGATGTGGGAACAGCCGTTCTCTGGCTCGCGCTCGCCATAGGAGCTCTTGGTCATCGGTTGTGGAGCCAGTTGGCTTCACTGAAAAGACGTGTCAAACGGC…
AA12	11	Aalbo_primary.1	KJ741266.1 Aedes flavivirus strain Bangkok, complete genome	186	142	5.93e-23	6	188	ref|NW_021837489.1|	2333133	2332953	TTAAAAACTTCTGTGAAGGTCACATCCCTAGTTGGATTACACCAATTTTAAAAATC-TAGAAGTTGTTTGGAAGAGAGATATCTGGTTCGT-ATGAATAGGATGCTCTTGAAGAAAGGGCCTTCG-GGCCAAACATCTGGTCGCCCATCGACTAGACCGCCGGACCCAGCGGAAAAGAGGGTAAAA	TTCAAAACTTCAGTGAAGGTTACATCCTCAGGTGGATTTGGCTACGGAAAATCATAGGAGTTGTTTTGAAGAGTACAACTGGTTCGTTATGAATAGGAGAATCTCGAGGGAGGGGCTGCGAGGCCCAACATCTGGTCGCCTGACGACCAGACCGCCTGACCCGGCGGGAAAACGGGTAAAA
AA13	6	Aalbo_primary.1	KJ741266.1 Aedes flavivirus strain Bangkok, complete genome	806	553	2.07e-79	3412	4216	ref|NW_021837046.1|	23951699	23952503	CAGGAGGTGGGTTCGACAGATCCGTTTTAAACCTCCTGTGTCTCGCAATTGCCCTGCAGCTTATCGGGGCCCGCACACGAGCGACGACGTGGTCACGGTTAATTCTCACAACTGTAGCGATGCTTACTTTTGGCCTACCCAACATTTTTTCCTC-GGTGGGCTTGTCGGCATGGGTATTTTTAGTTGCATCCTCGGCATATCAACCTATCGACGTCGTCATGAACCTCTGGATAATCCTCCAGACAGGGAGCTCGGCGGTAATCCTTCTAGGGTTCATGGTTCGACGCAAACTGTCGATAGTCTTGGGCCATCACCACCTTATGGCCTCAATTTGTCTCCAGTTTCTGTTTTGGGTTGTGGAACGTCAGCAACGAGCCTTCTCCGTATTCCTAGAAGCC…	CAGGAGTTGGGTTCGACAGATCCATTCTGAATCTCCTGTGCCTCGCGATCTCGCTACAGCTCATAGGAGCGCGAACCCGGGCCACAACATGGACTCGCTTGATTCTCACCACCCTGGCAATGATCACATTTGGTCTGCCAAATATCTTTTCCTCTGTTGGGCTTTCGGCTTGGGTTTTCTTGGTGGCATCATCCTCGTATCGCCCAATCGACGTGCTGCTGAACATGTGGATAATTCTGCAGACCGGGAGTTCAGCGGTCATCCTAATGGGGTTCATGATCAGGAGGAAACTATCAATCGTGCTGGGATACTCGCATCTAATAGCTCTGATGAGCCTACAGTTTCTGTTCTGGGCGGTGGAACGCCATCAGAAAGTTTTGTCCGCTTGCCTCGAAGCCG…
AA14	6	Aalbo_primary.1	KJ741266.1 Aedes flavivirus strain Bangkok, complete genome	876	588	1.93e-73	3327	4201	ref|NW_021837046.1|	23937919	23938776	GAAGAAGAGCCGCTAATGGAGGACATACTTGGAAGATACGGCAAAGCTGACGCAACTGCGGATTTTCACCGGCGGAACCCGCGCTCAGGAGGTGGGTTCGACAGATCCGTTTTAAACCTCCTGTGTCTCGCAATTGCCCTGCAGCTTATCGGGGCCCGCACACGAGCGACGACGTGGTCACGGTTAATTCTCACAACTGTAGCGATGCTTACTTTTGGCCTACCCAACATTTTTTCCTC-GGTGGGCTTGTCGGCATGGGTATTTTTAGTTGCATCCTCGGCATATCAACCTATCGACGTCGTCATGAACCTCTGGATAATCCTCCAGACAGGGAGCTCGGCGGTAATCCTTCTAGGGTTCATGGTTCGACGCAAACTGTCGATAGTCTTGGGCCATCA…	GAGGAAGAGCCAATGATTGATGACATCCTACGGAACTACGGAAAGGCTGATGCCAGGTCGGATTTCCGGCTGTTGGGCCCAAAGGCAGGAGTTGGGTTCGACAGATCCATTCTGAATCTCCTGTGCCTCGCGATCTCGCTACAGCTCATAGGAGCGCGAACCCGGGCCACAACATGGACTCGCTTGATTCTCACCACCCTGGCAATGATCACATTTGGTCTGCCAAATATCTTTTCCTCTGTTGGGCTTTCGGCTTGGGTTTTCTTGGTGGCATCATCCTCGTATCGCCCAATCGACGTGCTGCTGAACATGTGGATAATTCTGCAGACCGGGAGTTCAGCGGTCATCCTAATGGGGTTCATGATCAGGAGGAAACTATCAATCGTGCTGGGATACTCG…
AA15	6	Aalbo_primary.1	KJ741266.1 Aedes flavivirus strain Bangkok, complete genome	428	286	2.69e-27	3747	4174	ref|NW_021837046.1|	23927679	23928106	CTCCAGTTTCTGTTTTGGGTTGTGGAACGTCAGCAACGAGCCTTCTCCGTATTCCTAGAAGCCGTAGCTGCGATAGTGCTGATTGGGGCCTATCGTGGGATGACCCAGGACCTTCCACCAGAGATCCTCACGTTTTGCCTGATTATGGGATGGAAAACGGCTCTGGCGCTGGGTACCGTTGCCTTACTGACGCAAGGTACGAACGCTTTTTACAAGTGGACGCAGAAATCACTAGGGTCCAAAAGCTCCTACAGGACCTCTGGCAGGAGCGCTTGGTTTTGGACCATTTCCTGTGCGAGCGCGGGCGCCATTTGGGCCGCGGAACGGGCAGACCACCCGTCGGCAGCGGCCGTCCTCGCCCTAATAACAATCATAGCCTTTCTATATATGGACCAAGCC…	CTACAGTTTCTGTTCTGGGCGGTGGAACGCCATCAGAAAGTTTTGTCCGCTTGCCTCGAAGCCGTAGCAGCATCAGTATTGTTGGGGGCGTATCGCGGCGTGATCCAGGATCTTCCGCCCGAAGTTTTGGTATTCTGTCTGACAATGGGGTGGAAGACGTCCGTGGCCATGACCATCGTTGCATCACTGATATTCAGTTTGAACGTGCTCTACAGATTCGTGTCGAATTAGCGCGAGCCCAAGAGCTCCTTCAGAGACTCTGGAATGAACGTGTGGTTTTGGACTGTGTCCTTAGCGAGCGCTGGGGCTATCTGGGCCGCAGAGAGAGCCAATCATCCGACGGTGGCAGCAGTACTAGCTCTCTTAATGATAGTGCTGTTCCTGTACATGGATCAGTCG…
AA16	6	Aalbo_primary.1	KJ741266.1 Aedes flavivirus strain Bangkok, complete genome	190	134	8.25e-15	3747	3936	ref|NW_021837046.1|	23946489	23946678	CTCCAGTTTCTGTTTTGGGTTGTGGAACGTCAGCAACGAGCCTTCTCCGTATTCCTAGAAGCCGTAGCTGCGATAGTGCTGATTGGGGCCTATCGTGGGATGACCCAGGACCTTCCACCAGAGATCCTCACGTTTTGCCTGATTATGGGATGGAAAACGGCTCTGGCGCTGGGTACCGTTGCCTTACTGA	CTACAGTTTCTGTTCTGGGCGGTGGAACGCCATCAGAAAGTTTTGTCCGCTTGCCTCGAAGCCGTAGCAGCATCAGTATTGTTGGGGGCGTATCGCGGCGTGATCCAGGATCTTCCGCCCGAAGTTTTGGTATTCTGTCTGACAATGGGGTGGAAGACGTCCGTGGCCATGGCCATCGTTGCATCACTGA
AA17	6	Aalbo_primary.1	KJ741266.1 Aedes flavivirus strain Bangkok, complete genome	270	178	2.21e-09	3800	4069	ref|NW_021837046.1|	23925768	23926037	CCTAGAAGCCGTAGCTGCGATAGTGCTGATTGGGGCCTATCGTGGGATGACCCAGGACCTTCCACCAGAGATCCTCACGTTTTGCCTGATTATGGGATGGAAAACGGCTCTGGCGCTGGGTACCGTTGCCTTACTGACGCAAGGTACGAACGCTTTTTACAAGTGGACGCAGAAATCACTAGGGTCCAAAAGCTCCTACAGGACCTCTGGCAGGAGCGCTTGGTTTTGGACCATTTCCTGTGCGAGCGCGGGCGCCATTTGGGCCGCGGA	CCTCGAAGCCGTAGCAGCATCAGTATTGTTGGGGGCGTATCGCAGCGTGATCCAGGATCTTCCGCCCGAAGTTTTGGTATTCTGTCTGACAATGGGGTGGAAGACGTCCGTGGCCATGGCCATCGTTGCATCACTGATATTCAGTTTGAACGTGCTCTACAGATTCGTGTCGAATTGGCGCGAGCCCAAGAGCTTATTCAGAGACTCTGGAATGAACGTGTGGTTTTGGACTGTGTCCTTAGCGAGCGCTGGGGCTAACTGGGCCGCAGA
AA18	7	Aalbo_primary.1	KJ741266.1 Aedes flavivirus strain Bangkok, complete genome	695	484	1.59e-74	2202	2893	ref|NW_021837998.1|	414148	414839	GTGGCGGGGGATATCGGTTGCGGAATCGACACGACCAGGAGGACAATTTCGTGTGGACAAGGAGCTTTCGTGTGGAAGCAGCTCGGTAGTGGTCCAATGA--AGGATCACTCCGTTGAGCTCGACGATTATGCCTTCACCAACTTGTACATTCGAGACATGTTCGACGGTACAAACAAACCCTGTTTGATATGTGAGGACACATTGCAGTGCGCCGCCCTGAGACGGGCAGCAGTTGCAGCAAGAATTGCTATGCATCCAGGGGTAATGTACGTGAACACTACCTTGTCGTACAACAGAACTTTCGTTGAAACTCGGAAACGAGTGTTGACAGTAACGCTGGAATCTCTGGAGTATAAAGTGGGATCTTACGTCACGCACGGCCGTCTTGAA-GGAGAT…	GTTGCAGGGGACGTTGGATGTGGAATTGACACCACCCGTCGCACCATTTCCTGCGGTAGTGGCGCTTTCGTCTGGAAGCACCTCGGTAGTGGGCCTGATCGGGACCACTCTGTGGAGCTCGATGATTATGGCTTCACGGATTTGTACATTAAGGACATGTTTGACGGAACCAACAAGCCTTGTTTGGTGTGTGAGGATGCGCTTCAATGTGCGGCCTTGAGACGAGCAGCCGTTGCTGCTCGAATGGCCATGCACCCGGCCCGCGTGTACATCAATGACACATTGTCGTACACTCGACAGTTCATAGAAACTCGAAAACGCACCCTAACAGTCACACTTGACTCGTTGGAATATAAGATTGGGTCGTACATAACGCATGGCCGATTGAAGGGAGACATG…
AA19	12	Aalbo_primary.1	KJ741266.1 Aedes flavivirus strain Bangkok, complete genome	188	129	7.73e-09	9100	9284	ref|NW_021838599.1|	5487468	5487281	ATCCCTTCCACCGGGCCCTAATCGCAGCCACTATGAAGCTGGCTTATCGGAACATAGTGGCAATGTTCCCCCGAACCCACACGCGATACGGTAGCGGCACCGTCATGGATGTCGTCGGGCGCACTGACCAGCGAGGCTCAGGGCAGGTGGTAA---CATACGCCCTGAATACGATTACGAACGGCAAA	ATCCGTTTCACAGAGCTTTGATCTCTTCAACGATGAAACAGGATTACCAAAACATTGTCGCAATGTTGCCCCGATCTCACCCTGAATTCGGAAGTGCCACGGTGATGGATGTCATAGACCGGCAAGACCAAAGGGGATCAGGGCAGGTTGTTACGCCCTACGCCCTTGACACAGTGACGAATGGCTAA
AA20	12	Aalbo_primary.1	KJ741266.1 Aedes flavivirus strain Bangkok, complete genome	121	88	9.41e-08	9649	9767	ref|NW_021838599.1|	5486993	5486873	TTGTGACGATGGCTGAAAGCGCGTGTATGGCGAAGGCGTATGCCCAAATGTGGGCATTATACTTCTTT--CATAGACGCGATTTAAGACTAGGGTTTGCTGCGATCACCTCCGCCGTCCCT	TTGTCATCATGGCCGAGAGTGCCTGCATGGCAAAAGCATACGCCCAAATGTGGGCCCTGAACTTTTTTCCCATCGTCGTGACTTCCGTTTGGGGTTTGCTGCCATCACATCTGCTGTGCCT
AA21	12	Aalbo_primary.1	KJ741266.1 Aedes flavivirus strain Bangkok, complete genome	156	108	3.28e-07	9129	9284	ref|NW_021838599.1|	5474336	5474187	ACTATGAAGCTGGCTTATCGGAACATAGTGGCAATGTTCCCCCGAACCCACACGCGATACGGTAGCGGCACCGTCATGGATGTCGTCGGGCGCACTGACCAGCGAGGCTCAGGGCAGGTGGTAACATACGCCCTGAATACGATTACGAACGGCAAA	ACGATGAAACAGGCTTACCAAAACATTGTCGCAATGTTGTCCCGATCTCACCCTGGAAGTGCCACGGTGATGGATGTCATAGACCGGCAAGACCAAAGGGGATCAGGGCAGGTTGTTACCTACGCCCTTAACACAGTGCCGAATGGCTAA
AA22	12	Aalbo_primary.1	KJ741266.1 Aedes flavivirus strain Bangkok, complete genome	119	86	4e-06	9649	9767	ref|NW_021838599.1|	5473894	5473777	TTGTGACGATGGCTGAAAGCGCGTGTATGGCGAAGGCGTATGCCCAAATGTGGGCATTATACTTCTTTCATAGACGCGATTTAAGACTAGGGTTTGCTGCGATCACCTCCGCCGTCCCT	TTGTCTCCATGGCAGAGAGTGCCTGCATGGTAAAAGCATACGCCCAAATGTGGGCCCTGTACTTTTTTATCGTCGTGACCTCCGTTTGGGGTTTGCTGCCATCACATCTGCTGTGCCT
AA23	12	Aalbo_primary.1	KJ741266.1 Aedes flavivirus strain Bangkok, complete genome	263	170	7.73e-09	9501	9763	ref|NW_021837058.1|	36642	36882	CCATCAAAAATGGAAAGTGACTGGCAAAAAGTCGAATTTTGCTCACACCACTACCATGAACTTTCACTCCGAGATGGACGCATTCTCATAGTACCTTGCCGTCAAGAATCTGAGGTTGTGGGACGCAGTCGTCTACAAAAAGGAGGAATTGTGACGATGGCTGAAAGCGCGTGTATGGCGAAGGCGTATGCCCAAATGTGGGCATTATACTTCTTTCATAGACGCGATTTAAGACTAGGGTTTGCTGCGATCACCTCCGCCGT	CCTTCTAAGATGAAAAGTGATTGGGAGAAAGTTGAATTCTGTTCCCACCATTTCCATGAGTTGACATTATAGGATGGACGCATCCTAATTGTTCCGAGTCGGCACGAAGATGAAGTATTGGGGGCTTTGTCTCCATGGCAGAGAGTGCCTGCATGGTAAAAGCATACGCCCAAATGTGGGCCCTGCACTTTTTCCATCGTCGTGACCTCCGTTTGGGGTTTGCTGCCATCACATCTGCTGT
AA24	12	Aalbo_primary.1	KJ741266.1 Aedes flavivirus strain Bangkok, complete genome	178	122	2.7e-08	9107	9284	ref|NW_021837058.1|	52726	52897	CCACCGGGCCCTAATCGCAGCCACTATGAAGCTGGCTTATCGGAACATAGTGGCAATGTTCCCCCGAACCCACACGCGATACGGTAGCGGCACCGTCATGGATGTCGTCGGGCGCACTGACCAGCGAGGCTCAGGGCAGGTGGTAACATACGCCCTGAATACGATTACGAACGGCAAA	CCACAGGGCATTGATCTCTTCAACGATGAAACAGGCTTACCAAAACATTGTCGCAATGTTGTCCCGATCTCACCCTGGAAGTGCCACGGTGATGGATGTCATAGACCGGCAAGACCAAAGGGGATCAGGGCAGGTTGTTACCTACGCCCTTGACACAGTGACGAATGGCTAA
AA25	12	Aalbo_primary.1	KJ741266.1 Aedes flavivirus strain Bangkok, complete genome	267	172	2.7e-08	9501	9767	ref|NW_021837058.1|	53066	53310	CCATCAAAAATGGAAAGTGACTGGCAAAAAGTCGAATTTTGCTCACACCACTACCATGAACTTTCACTCCGAGATGGACGCATTCTCATAGTACCTTGCCGTCAAGAATCTGAGGTTGTGGGACGCAGTCGTCTACAAAAAGGAGGAATTGTGACGATGGCTGAAAGCGCGTGTATGGCGAAGGCGTATGCCCAAATGTGGGCATTATACTTCTTTCATAGACGCGATTTAAGACTAGGGTTTGCTGCGATCACCTCCGCCGTCCCT	CCCTCAAAGATGAAAAGTGATTGGGAGAAAGTTGAGTTCTGTTCCCACCATTTTCATGAGTTGACATTAAAGTATGGACGCATCCTAATTGTTCCGAGTCGGCACGAAGATGAAGTATTGGGGGCTTTGTCTCCATGGCAGAGAGTGCCTGCATGGTAAAAGCATACGCCCAAATGTGGGCCCTGTACTTTTTCCATCGTCGTGACCTCCGTTTGGGGTTTGCTGCCATCACATCTGCTGTGCCT
AA26	12	Aalbo_primary.1	KJ741266.1 Aedes flavivirus strain Bangkok, complete genome	273	182	3.28e-07	9015	9284	ref|NW_021837058.1|	36208	36471	GCTGACGATATAGCAGGGTGGGATACGAAAGTGAGCTCCGAAGACCTTGAAGATGAAGA-GA-CT-CTTTTAACCGAGTTGACCGCAAATCCCTTCCACCGGGCCCTAATCGCAGCCACTATGAAGCTGGCTTATCGGAACATAGTGGCAATGTTCCCCCGAACCCACACGCGATACGGTAGCGGCACCGTCATGGATGTCGTCGGGCGCACTGACCAGCGAGGCTCAGGGCAGGTGGTAACATACGCCCTGAATACGATTACGAACGGCAAA	GCTGACGACATCGCTGGATGGGACACAAAAATTAGCAAAGAAGACTTGCAAGATGAGGAAGAGCTGCTTTTGTCTCTCACTTTTGATCTGTACCATAGGGCATTGATCTCTTCAACGATGAAACAGGCTTACCAAAACATTGTCGCAATGTTGTCCCGATCTCACACTGGAAGTACCACGGTGATGGATGTCATAGACCGGCAAGACCAAAGGCGATCAGGGCAGGTTGTTACTTACGCCCTTGACACAGTGACGAATGGCTAA
AA27	12	Aalbo_primary.1	NC_005064.1 Kamiti River virus, complete genome	384	257	3.16e-20	8991	9371	ref|NW_021837058.1|	36135	36509	TGTTGGAGGTCTAGGAGTGAACTACTTCGGATATTACCTAAAAGACATCGCTGGTCGAGGTAAATATCTCTTTGCTGACGACATAGCTGGATGGGACACAAAAATCAGCTCTGAGGACCTTGAAGATGAGGAGACCTTGTTAACCGAGCTCACAGCCAATCCATACCATAAAGCTCTAATTAGAGCCACCATGAAGCTCGCTTACCAGAACATCGTTGCCATGTTCCCACGAACCCATTCAAAGTATGGTAGTGGGACGGTCATGGATGTGGTGGGACGGCGAGATCAACGAGGCTCTGGGCAAGTAGTGACATATGCCTTGAACACTGTGACCAATGGCAAAGTACAAGTCGCTAGGGTATTGGAGAGCGAAGGATTGCT	TGTCGGTGGCATAGGGATCAACTACTTCGGGAACTATCTGCGGAACATAACTAGACGAGGACAACTTTTAGTGGCTGACGACATCGCTGGATGGGACACAAAAATTAGCAAAGAAGACTTGCAAGATGAGGAAGAGCTGCTTTTGTCTCTCACTTTTGATCTGTACCATAGGGCATTGATCTCTTCAACGATGAAACAGGCTTACCAAAACATTGTCGCAATGTTGTCCCGATCTCACACTGGAAGTACCACGGTGATGGATGTCATAGACCGGCAAGACCAAAGGCGATCAGGGCAGGTTGTTACTTACGCCCTTGACACAGTGACGAATGGCTAACTTCAGATGGCACGAGTGTTGGAGAACTTAGGACTGCT
AA28	12	Aalbo_primary.1	NC_005064.1 Kamiti River virus, complete genome	346	244	1.99e-35	9569	9908	ref|NW_021837058.1|	36661	36983	ATTGGGAAAAAGTCGAATTCTGCTCCCATCATTACCATGAAATGTACCTAAGAGATGGGCGTAATCTAATTGTGCCGTGTCGACATGAAGATGAGATCGTTGGGCGGAGCAGGCTACAGAAAGGAGGGGTTGTCAGCTTAGCCGAAAGTGCTTGCATGGCAAAGGCATACGCCCAAATGTGGGCCTTGTACTTCTTTCACCGACGTGATCTTCGCTTAGGATTTGTAGCCATTACCTCTTCTGTCCCCACAAACTGGTTTCCCATTGGACGCACCTCTTGGTCAATTCACCAACATCATGAGTGGATGACAACATGCGACATGCTACGTGTGTGGAATGA	ATTGGGAGAAAGTTGAATTCTGTTCCCACCATTTCCATGAGTTGACATTATAGGATGGACGCATCCTAATTGTTCCGAGTCGGCACGAAGATGAAGTATTGGGGGCTTTGTCTCCATGGCAGAGAGTGCCTGCATGGTAAAAGCATACGCCCAAATGTGGGCCCTGCACTTTTTCCATCGTCGTGACCTCCGTTTGGGGTTTGCTGCCATCACATCTGCTGTGCGTAGTGATTGGTTTCCTGAGGGAAGAACCTCTTGAGGAGAGAACCTCATCAAAACCATGAGTGGATGACAACTGATGACATGTTGCGGGTGTGGAACGA
AA29	12	Aalbo_primary.1	NC_005064.1 Kamiti River virus, complete genome	374	259	1.03e-32	9541	9908	ref|NW_021837058.1|	53057	53407	CAAGGTGCACCCTCCCGAATGGAGTGCAATTGGGAAAAAGTCGAATTCTGCTCCCATCATTACCATGAAATGTACCTAAGAGATGGGCGTAATCTAATTGTGCCGTGTCGACATGAAGATGAGATCGTTGGGCGGAGCAGGCTACAGAAAGGAGGGGTTGTCAGCTTAGCCGAAAGTGCTTGCATGGCAAAGGCATACGCCCAAATGTGGGCCTTGTACTTCTTTCACCGACGTGATCTTCGCTTAGGATTTGTAGCCATTACCTCTTCTGTCCCCACAAACTGGTTTCCCATTGGACGCACCTCTTGGTCAATTCACCAACATCATGAGTGGATGACAACATGCGACATGCTACGTGTGTGGAATGA	CAAGGTAGACCCTCAAAGATGAAAAGTGATTGGGAGAAAGTTGAGTTCTGTTCCCACCATTTTCATGAGTTGACATTAAAGTATGGACGCATCCTAATTGTTCCGAGTCGGCACGAAGATGAAGTATTGGGGGCTTTGTCTCCATGGCAGAGAGTGCCTGCATGGTAAAAGCATACGCCCAAATGTGGGCCCTGTACTTTTTCCATCGTCGTGACCTCCGTTTGGGGTTTGCTGCCATCACATCTGCTGTGCCTAGTGATTGGTTTCCTGAGGGAAAAATTTCTAGAGGGAAGAACTTCACCAAAACCATGAGTGGATGACAACTGATGACATGTTGCGGGTGTGGAACGA
AA30	6	Aalbo_primary.1	NC_005064.1 Kamiti River virus, complete genome	68	56	2.77e-08	9841	9908	ref|NW_021837058.1|	59662	59729	ACCTCTTGGTCAATTCACCAACATCATGAGTGGATGACAACATGCGACATGCTACGTGTGTGGAATGA	ACCTCTTGGGCTATCCACCAAAACCATGAGTGGATGACAACTGATGACATGCTGCGGGTGTGGAACGA
AA31	5	Aalbo_primary.1	NC_005064.1 Kamiti River virus, complete genome	1194	859	1.17e-177	7933	9125	ref|NW_021838663.1|	202017	200826	AAGGAAAAAACCCGAACCCTCAAGGTTCTCGAGTTGCTCGAGAACTGGTTGAGTGTGAATCCCAGCGCTGAATTTGTGTGCAAGATTCTCTCCCCGTATTCGTTGGAAGTGCTGCGGAAGATCGAAACTTTGCAACAGAAGCACAAGGGTCGCCTAGTACGCTTAACGTATAGCCGGAACAGCACTGCAGAAATGTACTACGTGTCTGGCAGCAGATCCAACGCAGTAAGGGATGTGTACATGACTCTGGCTGCCCTTGTTGCACGATTTTCTCGGCACTTGGATAGTATCGTCCTGCCCCCTCCCGATTTACTCAAGGGAACCCGAGCCGACCCAACTGCCAGCGTAGCTTCTATGGATGTGAGTGATATGGAGGATCGTGTCAAACGAATAAAACAT…	AAGGAAAAAACCCGGACAATGAAAGTGCTACAGGTGCTAGAAAGCTGGCTGGCATTAACCCAGATGCCCAGTTTGTGTGCAAAGTCCTGTCCCCTTATTCTTTGGAGGTTCTGCGGAAGATTGAGACACTGCAGCAACGCCATAAGGGGCGACTAGTGCGTCTGGCTTATAGCCGCAAAAGCACAGCCGAGATGTATTACATCTCGGGAAATCGCTCAAACGTGGTCCGTGACTCGTATATGACGCTGGCTGCTCTCGTGGGAAGGTTCTCTCGCCACCTGGACAGTGTTTTCCACCCAGAGCCAGTCTTGCCTATGGGAACTAGAGCTGATCCCGCCGCTAGTGTCTCTGCGATGGACACGACAAATATGGCCGATCGTGTAGAAAAGGTGAGGTTGG…
AA32	5	Aalbo_primary.1	NC_005064.1 Kamiti River virus, complete genome	1014	692	4.99e-100	6882	7895	ref|NW_021838663.1|	210131	209119	GCAGGTCTTCTTCTTCGTAACTGTGCTAATGAATGAATTCATCATCTGGGTGCAGGAGAACTGGATCGCACAGATGTACGTGATGAAACACCCCGAAATGGTGAGCACTGTGGGCGGATTCAGACTTGACAGAATTCCGTTCAGAGCCGTGCTTCCATCTGGTTTCGCCATAGTCACCACATCCAGCTTGTCCAGCTCACTCGTCGGTCTTGCAGCGTCAAGCTTGTTCCTAACCATCGCGTATTATCAGAACAAGTGGAACGCAACACCCAAAATAATCTCCGCTATGGACGCCCGTGATCAAAAACATGACCGTCCCACGGACATTACAAACCGAGTCCCACTGGACAACACCAGATCCGTCATGTATGCTTTTGGGATGTTTTTTAGCATGGCTTG…	GCAAGTATTCTTCTGCGCAACAATCCTCCTCAACAAGTTCGTGTTTTGGGTGCAGGAAAACTGGACATCACAAATGTATGTCATGAAACATCCAGAAATGGTCAGCACCGTTGGGGGTTTCCGTCTCGACCAGATCCCATTCCGAGCTGTGGTTCCCTCAGGGTTCGTCATCACTATGACCGTCGGCCTCCCAAGTGTCGTGATTGGAACGGGAGCCGCATGTCTGTTCATGTTTATCACGTACCATCAGAACAAGTGGAACGCAACGCCCAAGATCATCTCAGCGCTGGACGCCCGGGACCAAAAGCATGACAGACCCACTGACATCGCAGACAGGGTTCCCGTTGACAACACTCGAGCCGTGATGTATTCGTACTGCATGTTCATCAGCCTCTTGTG…
AA33	5	Aalbo_primary.1	NC_005064.1 Kamiti River virus, complete genome	4221	2925	0	5325	9530	ref|NW_021838663.1|	227932	223734	ATGTCACTTCATGGACCCCATGTCAATAGCCGCTCGAGGCATAATGGAACACCTTCATGGTTTGGGAACAAAGCTCATGTATCTCAGCGCGACCCCTCCGGGTCACACCCCTGACTCTGGATCAAATTATCCGATATGTGACCAAGCCATCAATTTCCCGGCGTGGCTCAGTGCTGCGTGGGTAAACAATGTGCGCAAGACCACCGGGTCAAAGAAAACAATCATGTTTGTTCCCTCTCACAACCAGGCCAATGCATTGGCAGCTGCGATCCCCGGTGCGGTCCCACTGCATCGTGCAAATTTCTCTGCCAACTATGCCCAGGCCAGTAGTGAAGAGACAACCTTGGTCGTGTCGACGGATATCTCGGAGATGGGAGCCAACCTTGGAGTCGACCTCGT…	ATGTCATTTCATGGACCCAATGTCCATCGCCGCTCGTGGCATAATGGAACACCTGCACGAAAAGGGTACCAAGTTGATGTACCTGAGTGCCACTCCACCAGGACACACCCCCGATGGCGGATCTAACTTCCCCATCCATGATCAGGCCATTGCGTTTCCCAGCTGGATGACTCCGGCTTGGATAAATGGTGTTAGGAAGTCTCGCAACTCCAAGAAAGCAATCATGTTCGTCCCGTCCCATACGCAAGCCAACTCTTTGGCTGGATCCATACCTGGAGCTGTGTCGTTACACCGCGGAAATTTCTCCACGAACTATGCCCGCGCTGGTAGCGATGAAACCACCCTTGTGGTATCCACCGACATATCCGAGATGGGAGCGAACCTAGGAGTTGACATGGT…
AA34	5	Aalbo_primary.1	NC_005064.1 Kamiti River virus, complete genome	3061	2044	0	2284	5328	ref|NW_021838663.1|	236009	232964	ACAATCTCCTGCGGAAGTGGCGCTTTCGTTTGGAAACAACTTGGATTGGGGGCCACAAAGGATCACGCAGTGGAACTGGATGATTACGAGTTCACCGATTTGTATATCAAGGACATGTTCGATGGAACCAACAAACCTTGTCTGATATGCGAGGACTCATTGCAATGTGCCGCTCTCCGTTCAGCAGCTTACTCGGCTGCATTCCGTATGAGCCCGGCCCTAGTCAGTGTGAACGACACCCTATCCCGCACTCGACAGTTTATTGAAACCAGGAAGCGAACTATGACTGTCACATTGAATTTGGTTGAATATAAAATTGGATCGTATGTCACTCATGGACGGCTTGAGGGGGATATGGGATTGTTGCCAACTCTCTTTGGGTCATTTCCTGAGAAACCC…	ACTATCTCTTGTGGCAGTGGAACTTTTGTATGGAAGCAGCTCGGGAGTGGACCCACGAAGGATCACTCCGTGGAGCTGGATGAATACGCATTCACAAATCTGTACATAAAGGATATGTTTGACGGCACAAATAAACCATACCTAATCTGCGAGGATGCCTTGCAATGTGCCGCCTTGCGGCGGGCTGCTGTCGCCGCCAGAATTTCTATGCATCCGGGGGTCATGTATGTCAACACCACCCTTTCTTACAATCGGACATTCATCGAAACCCGTAAACGTGTTCTAACTGTGACGCTTGAGTCGTTGGAGTACAAGGTTGGTTCATACGTAACCCACGGACGATTGGAAGGCGACATGGGTTTGCTTCCCACGACTTTTGGCTACCATCCCGAACGCGAC…
AA35	7	Aalbo_primary.1	NC_005064.1 Kamiti River virus, complete genome	205	144	2.96e-14	1603	1805	ref|NW_021837998.1|	413639	413841	TGGGGAATTACAACTGCTAATGAAATAAAGATCGATGGTCTCATCAACCCTCAAATTGATTGGCAAACTTCGGTGCTTAGGGACATACGATCCATTTCTTTCACGTGCGAAATGATCTTTGACAACATCTCGTTCAGCAGTCTTCCCCTGTGTGCGGCAAATGCCAGTGGCACTTTCATCCAAAATGGATATGGCCAGGATGG	TGGGGAATGACAACGGCTAACGAAATTCGGGTGGAGTCGGTCAACAGTCCTCAAATCGACTGGAAGGGATCTGTTATGCAAGAAATCAGATCAGTGTCTTTCACTTGTGAAATGGTGTTTGACAACGTTTCGTTTACAAGTTTGCCTCTTTGTCTTGGGAACCTGAGTGGAGTGTTCATCCAAAATGGATATGGCCAGGATGG
AA36	7	Aalbo_primary.1	NC_005064.1 Kamiti River virus, complete genome	718	491	1.18e-63	2203	2915	ref|NW_021837998.1|	414109	414821	GTTGTTTTTGTGGTGATCATAGCTGTGTACGTGCGGTCGGTTTCTGCTGACGTCGGATGCGGAGTGGACACAACAAGGAAGACAATCTCCTGCGGAAGTGGCGCTTTCGTTTGGAAACAACTTGGATTGGGGGCCACAAAGGATCACGCAGTGGAACTGGATGATTACGAGTTCACCGATTTGTATATCAAGGACATGTTCGATGGAACCAACAAACCTTGTCTGATATGCGAGGACTCATTGCAATGTGCCGCTCTCCGTTCAGCAGCTTACTCGGCTGCATTCCGTATGAGCCCGGCCCTAGTCAGTGTGAACGACACCCTATCCCGCACTCGACAGTTTATTGAAACCAGGAAGCGAACTATGACTGTCACATTGAATTTGGTTGAATATAAAATT…	GTGGTTATTGTTTTGGTTTTCGCTTTTTATGTACGGTTTGTTGCAGGGGACGTTGGATGTGGAATTGACACCACCCGTCGCACCATTTCCTGCGGTAGTGGCGCTTTCGTCTGGAAGCACCTCGGTAGTGGGCCTGATCGGGACCACTCTGTGGAGCTCGATGATTATGGCTTCACGGATTTGTACATTAAGGACATGTTTGACGGAACCAACAAGCCTTGTTTGGTGTGTGAGGATGCGCTTCAATGTGCGGCCTTGAGACGAGCAGCCGTTGCTGCTCGAATGGCCATGCACCCGGCCCGCGTGTACATCAATGACACATTGTCGTACACTCGACAGTTCATAGAAACTCGAAAACGCACCCTAACAGTCACACTTGACTCGTTGGAATATAAGATT…
AA37	9	Aalbo_primary.1	NC_005064.1 Kamiti River virus, complete genome	178	139	6.52e-29	12	189	ref|NW_021837489.1|	1739431	1739606	ACTTCTGTGAATGTTTATATCCTTAGTCGGATCGAGCTAAATTTTAAATCAAAGGAGTTGTTCGGAAAAGTGACCTTGGTTCGTTATGAATAGAGGAAGCTTGAAGAAGGGGCCTCCGGGCCCAACATCCAACCGTCCGTCGGTTGGACCGCCCGACTCGGCGGGAAAACGAGTCAAA	ACTTCTGTGAAGGTTGCATCCTCAGTTGGATAAAGCCAAGTATAAAGTCAAGGCAGTTGTTTGGAAGAGAACCTTGGTTCGTAATGAATAGAGGGATCTTGAAAAAGGGGCCCCAGGGCCCAACATCTGGCCGCATAACGGCTAGACCGCCTGACCCGGCGGGAAAACGGGTCGAA
AA38	9	Aalbo_primary.1	NC_005064.1 Kamiti River virus, complete genome	1350	910	4.99e-119	610	1949	ref|NW_021837489.1|	1739985	1741314	AAGCTACCGAGCGATGCCTGCCCTGGTGGAACGGTTATTGAAAAGCATTGTCCATTGGTAATCAGGATGAGTGATCTGGAAAATATCGATTGTGGATCAAGCGTTGAAGGGTTTCATCTACGGTATCACCGTTGTGTGCCCCAAGTGCGACGTCGACGAGCTCCCCAACCACAAGTCTCAAACCAAGTTGGCTTGTTGGAGGAAGTGGAGATGATTGGCTTCAGGTTCTTTCGTGAAAATGTTCCCGTCATCGTGGTGTGCTTGCTAGTCGCAGCTGTTGCAATGCGTTGGCCGATGTGGAGCGTAGTGTTGATCAGCGTCCTCACATGGAACGTGGTCAAGGCGTCTTCCATTGAGCCGTTGTATACCATCTCGGCAACTGGAACCTCGCTGACTCAT…	AAGCTACCGGGCGACTCTTGCCTTGTGGGCGTGTCTATTGAAAAGCACTGTCCCTTGGTTGCGAAGATCTCGGACTTGGAGAACATTGATTGTGGATCGACAGTTGAAGAGTTCCGTCTGAGGTACAACAGATGCCCCCCGCAGGTCCGGAAGCGCCAAGCCAGCCAATCAGGCAGGCCTGATCGAATAGGTGAAGCTTCTGACGTTCAAGTTCGTCCGTGATAACATTTCGGCTCTTGTAGTGTGCTTGTTGGTAGCAGCTGTGACTCTCAAGTGGCCTATTTGGAGTGTGGCTGCCATAAGCGTTTTAACATGGAACGTCGTCAAAGCATCGTCAATAGAGCCTTTGTACACGATTCCGGCAACCGGAACCTCATTAACGCACACCCGCTTGCTCTC…
AA39	11	Aalbo_primary.1	NC_005064.1 Kamiti River virus, complete genome	184	133	1.99e-16	6	189	ref|NW_021837489.1|	2333133	2332953	TTGAAAACTTCTGTGAATGTTTATATCCTTAGTCGGATCGAGCTAAATTTTAAATCAAAGGAGTTGTTCGGAAAAGTGACCTTGGTTCGTTATGAATAGAGGAAGCTTGAAGAAGGGGCCTCCGGGCCCAACATCCAACCGTCCGTCGGTTGGACCGCCCGACTCGGCGGGAAAACGAGTCAAA	TTCAAAACTTCAGTGAAGGTTACATCCTCAGGTGGATTTGGCTACGGAAAATCATAGGAGTTGTTTTGAAGAGTACAACTGGTTCGTTATGAATAGGAGAATCTCGAGGGAGGGGCTGCGAGGCCCAACATCTGGTCGCCTGACGACCAGACCGCCTGACCCGGCGGGAAAACGGGTAAAA
AA40	12	Aalbo_primary.1	NC_005064.1 Kamiti River virus, complete genome	370	255	7.94e-28	9541	9903	ref|NW_021838599.1|	5474028	5473685	CAAGGTGCACCCTCCCGAATGGAGTGCAATTGGGAAAAAGTCGAATTCTGCTCCCATCATTACCATGAAATGTACCTAAGAGATGGGCGTAATCTAATTGTGCCGTGTCGACATGAAGATGAGATCGTTGGGCGGAGCAGGCTACAGAAAGGAGGGGTTGTCAGCTTAGCCGAAAGTGCTTGCATGGCAAAGGCATACGCCCAAATGTGGGCCTTGTACTTCTTTCACCGACGTGATCTTCGCTTAGGATTTGTAGCCATTACCTCTTCTGTCCCCACAAACTGGTTTCCCATTGGACGCACCTCTTGGTCAATTCACCAACATCATGAGTGGATGACAACATGCGACATGCTACGTGTGTGG	CAAGGTAGACCCTCAAAGATGAAAGTGATTGGGAGAAAGTTGAGTTCTGTTCCCACCATTTTCATGAGTTGACATTAAAGTATGGACGCATCCTAATTGTTCCGAGTCGGCACGAAGATGAAGTATTGGGGGCTTTGTCTCCATGGCAGAGAGTGCCTGCATGGTAAAAGCATACGCCCAAATGTGGGCCCTGTACTTTTTTATCGTCGTGACCTCCGTTTGGGGTTTGCTGCCATCACATCTGCTGTGCCTAGTGATTGCTTTCCTGAGGGAAAACCCTCTAGAGGGAAGAACCTCACCAAAACCATGAGTAGATGACAACTGATGACATGTTGCGGGTGTGG
AA41	12	Aalbo_primary.1	NC_005064.1 Kamiti River virus, complete genome	347	239	1.53e-30	9569	9908	ref|NW_021838599.1|	5487094	5486776	ATTGGGAAAAAGTCGAATTCTGCTCCCATCATTACCATGAAATGTACCTAAGAGATGGGCGTAATCTAATTGTGCCGTGTCGACATGAAGATGAGATCGTTGGGCGGAGCAGGCTACAGAAAGGAGGGGTTGTCAGCTTAGCCGAAAGTGCTTGCATGGCAAAGGCATACGCCCAAATGTGGGCCTTGTACTTCTTTCACCGACGTGATCTTCGCTTAGGATTTGTAGCCATTACCTCTTCTGTCCCCACAAACTGGTTTCCCATTGGACGCACCTCTTGGTCAATTCACCAACATCATGAGTGGATGACAACATGCGACATGCTACGTGTGTGGAATGA	ATTGGGAGAAAGTTGAGTTCTGTTCCCACCATTTCCATGAGTTGACATTAAAGGATGGACGCATCCTAATTGTTCCGAGTCGGCACGAAGTATTGGGGGCTTTGTCATCATGGCCGAGAGTGCCTGCATGGCAAAAGCATACGCCCAAATGTGGGCCCTGAACTTTTTTCCCATCGTCGTGACTTCCGTTTGGGGTTTGCTGCCATCACATCTGCTGTGCCTAGTGATTGGTTTCCTGAGGGAAAAACCTCTAGAGGGAAGAACCTCACCAAAACCATGAGTGGATGACAACTGATGACATGTTGCGGGTGTGGAACGA
AA42	8	Aalbo_primary.1	NC_005064.1 Kamiti River virus, complete genome	974	715	2.75e-160	8725	9696	ref|NW_021838154.1|	19235973	19235002	CCGTGGAGAGATGTCCAGGATGCCGTTCAAGATCAAGCCTTCTGGAACCTCGTCGGACAAGAGCGACGCCTTCATCTCCAAGGGAAATGCGAGATGTGTCTTTACAACACTATGGGAAAGAAGGAGAAGAAACCGAGCCTGGCTGGTGAGGCCAAGGGATCTCGAACCATCTGGTACATGTGGCTAGGAAGCCGTTTCCTCGAATTTGAGGCTCTTGGTTTCCTTAACGCTGACCACTGGGTGAGCCGGGAAAACTTCCCCGGTGGTGTTGGAGGTCTAGGAGTGAACTACTTCGGATATTACCTAAAAGACATCGCTGGTCGAGGTAAATATCTCTTTGCTGACGACATAGCTGGATGGGACACAAAAATCAGCTCTGAGGACCTTGAAGATGAGGAG…	CCTTGGAGGGACGTGCAAGAAGCTGTGCAAGACCAAGGATTCTGGAACCTCGTTGGACACGAACGCGCTCTACATCTCCAAGGTAAATGCTCTATGTGTTTATACAACACTATGGGTAAAAAAGAAAAGAAGCCAAGCGTGGCCGGCGAAGCGAAAGGGTCAAGAACTATCTGGTACATGTGGCTTGGGAGTCGATTCCTGGAATTTGAGGCCCTGGGATTTTTGAACGCGGACCACTGGGTCAGTCGGGAAAATTTTCCTGGTGGCGTTGGTGGTGTAGGTGTCAATTACTTTGGCAACTATCTAAAGGAAATCTCGCTCAAAGGAAAGTATCTCTTTGCTGACGACATAGCCGGGTGGGATACGAAGGTGAGTTCTGAAGACCTTGAAGATGAAGAG…
AA43	8	Aalbo_primary.1	NC_005064.1 Kamiti River virus, complete genome	144	108	6.52e-10	2	140	ref|NW_021838154.1|	19235974	19236112	GTTTTTGAAAACTTCTGTGAATGTTTATATCCTTAGTCGGATCGAGCTAAATTTTAAATCAAAGGAGTTGTTCGGAAAAGTGACCTTGGTTCGTTATGAATAGAGGAAGCTTGAAGAAGGGGCCTCCGGGCCCAACATC	GTTTTTAAAAACTTCTGTGAAGGTCACGTCCCTAGTTGGATTACACCGCTTTTCAAAAATCTAGAAGTTGTTTGGAAAAGAGATATCTGGTTCGTATGAATAGGATGCTCTTGAAGAAAGGGCCTTCGGGCCAAACATC
AA44	8	Aalbo_primary.1	NC_005064.1 Kamiti River virus, complete genome	4792	3174	0	898	5618	ref|NW_021838154.1|	19236831	19241552	TGGCCGATGTGGAGCGTAGTGTTGATCAGCGTCCTCACATGGAACGTGGTCAAGGCGTCTTCCATTGAGCCGTTGTATACCATCTCGGCAACTGGAACCTCGCTGACTCATGCTCGTTTGCTCTCGAATGAAATATACTCAATCTCAACTGAGCGTGGGTTGATTCACTTGGACATCCACAATGTAACGGTGCGTGGAGAAAGACCATTCAAAACCCTTCTCACAAAGTGTGATGTTGTGGAGAGTTTCTCAGAGGACACTTGCCCTGGCGGATCACATTTGGACATGGCCCGGATCAGGCGACACAATCGTACATGCAAAGTCGACTCATTCAATCGCGGTTGGGGAACTGGCTGTTTTGAGTGGGGACTTGGACAAGTCGCTACTTGTGTTGAAGTG…	TGGCCCATATGGAGCGTAGTGGCTATAAGCGTGCTAACGTGGAACGTGGTTCGGGCCACCTCCATTGAACCCCTGTATACAATAACGGCTACCGGAACATCGATGAGTCACACCCGAATTTTATCGAATGAGATGTATTCCATCTCTACAACTCGAGGACTTATCCATTTGGACATCCATAACATAACAGTGCAAGGGGAAAGACCATTCAAAACGTTGCTGACTTCATGTGAGATTGTTGAAAGTGTGTCCGAAGACACATGCCCTGGTGGGTCCCATCTCGAAATGGCTAAATTGCGACGCGCTAACCGGACCTGCAAAGTAGACGCATTCAATAGGGGCTGGGGCACCGGCTGTTTTGAATGGGGACTAGGGCAAGTCGCTACATGCGTGGAAGTC…
AA45	6	Aalbo_primary.1	NC_005064.1 Kamiti River virus, complete genome	290	211	1.03e-32	3898	4184	ref|NW_021837046.1|	23925826	23926112	CTCCCACCGGAAGTCTTGGTATTTTGCCTCGTGATGGGTTGGAAGACGTCCCTGGCCATTCTCACCGTTGTGTCTCTGATGTTCAGTTTGCACGCATGCTACAGGTTCGTCGTGAAATTTCACAGCACGAAAAACGGGTACAGGGACTATGGGGCGAGTTCGTGGTTCTGGATTGTCTCCTTCGCGAGCGCTGGGGCGATTTGGGCCGCGGAAAGAGCGCAGCAACCAACAATAGCAGCGACTCTAGCCTTTACCATGATAGTTCTGTTTCTGTTCATGGACCAGTC	CTTCCGCCCGAAGTTTTGGTATTCTGTCTGACAATGGGGTGGAAGACGTCCGTGGCCATGGCCATCGTTGCATCACTGATATTCAGTTTGAACGTGCTCTACAGATTCGTGTCGAATTGGCGCGAGCCCAAGAGCTTATTCAGAGACTCTGGAATGAACGTGTGGTTTTGGACTGTGTCCTTAGCGAGCGCTGGGGCTAACTGGGCCGCAGAGAGAGCCAATCATCCGACGGTGGCAGCAATACTAGCTCTCTTAATGATAGTGCTGTTCCTGTACATGGATCAGTC
AA46	6	Aalbo_primary.1	NC_005064.1 Kamiti River virus, complete genome	324	236	1.1e-38	3898	4218	ref|NW_021837046.1|	23927790	23928110	CTCCCACCGGAAGTCTTGGTATTTTGCCTCGTGATGGGTTGGAAGACGTCCCTGGCCATTCTCACCGTTGTGTCTCTGATGTTCAGTTTGCACGCATGCTACAGGTTCGTCGTGAAATTTCACAGCACGAAAAACGGGTACAGGGACTATGGGGCGAGTTCGTGGTTCTGGATTGTCTCCTTCGCGAGCGCTGGGGCGATTTGGGCCGCGGAAAGAGCGCAGCAACCAACAATAGCAGCGACTCTAGCCTTTACCATGATAGTTCTGTTTCTGTTCATGGACCAGTCCAGCGTGAGTATGAATCTTGAATTTCTGTCCAAA	CTTCCGCCCGAAGTTTTGGTATTCTGTCTGACAATGGGGTGGAAGACGTCCGTGGCCATGACCATCGTTGCATCACTGATATTCAGTTTGAACGTGCTCTACAGATTCGTGTCGAATTAGCGCGAGCCCAAGAGCTCCTTCAGAGACTCTGGAATGAACGTGTGGTTTTGGACTGTGTCCTTAGCGAGCGCTGGGGCTATCTGGGCCGCAGAGAGAGCCAATCATCCGACGGTGGCAGCAGTACTAGCTCTCTTAATGATAGTGCTGTTCCTGTACATGGATCAGTCGAACGTGACAATGAATCTCGAGTATCTCTCAAAA
AA47	6	Aalbo_primary.1	NC_005064.1 Kamiti River virus, complete genome	1020	728	6.93e-130	3227	4235	ref|NW_021837046.1|	23937779	23938770	CCTGGTGTTGCCAGTCATGCAATAGGATCGTGCATTTCAAGGTTGGTGACCAGCTCGTGTACCCAATGGAGATACAGCTTGGAACTATGCCTGAGATACCAAAACCTAAGCCAAAAATCGTGGAGGAGCCAATAGGAGATGAATATGACCCTGAAGTTGATGACATCCTACACAACTACGGAAAAGCTCATGCCTGTTCGGATTTTCGCTCGTCGAACTCACGGACAGGAGTTGGGTTCGACAGGTCCATTCTGAATCTCCTGTGTCTCGCGGTGTCTCTTCAGTTGATCGGAGCGAAAACACGGGTTTCTACACTGACGCGCCTGGTTCTCACCATCCTAGCCATGCTCATATTTGGAATGCCCAACATATTTTCATCTGTGGGGCTTTCTGCTTGGG…	CCTGGTGCTGCCAGTCATGTGATAGGATCATCCACTTCAAAGTTGGTGACACCCTAGTGTACCCCATGGAAATTCAGACCGGGACCATAGCTGGGAACGAGAAGCCAGCACCCAGGATCGTTGAAACTCCCATCGGGGACGAGGAAGAGCCAATGATTGATGACATCCTACGGAACTACGGAAAGGCTGATGCCAGGTCGGATTTCCGGCTGTTGGGCCCAAAGGCAGGAGTTGGGTTCGACAGATCCATTCTGAATCTCCTGTGCCTCGCGATCTCGCTACAGCTCATAGGAGCGCGAACCCGGGCCACAACATGGACTCGCTTGATTCTCACCACCCTGGCAATGATCACATTTGGTCTGCCAAATATCTTTTCCTCTGTTGGGCTTTCGGCTTGGG…
AA48	6	Aalbo_primary.1	NC_005064.1 Kamiti River virus, complete genome	110	83	1.87e-10	3898	4007	ref|NW_021837046.1|	23946600	23946709	CTCCCACCGGAAGTCTTGGTATTTTGCCTCGTGATGGGTTGGAAGACGTCCCTGGCCATTCTCACCGTTGTGTCTCTGATGTTCAGTTTGCACGCATGCTACAGGTTCGT	CTTCCGCCCGAAGTTTTGGTATTCTGTCTGACAATGGGGTGGAAGACGTCCGTGGCCATGGCCATCGTTGCATCACTGATATTCGGTTTGAACGTGCTCTACAGATTCGT
AA49	6	Aalbo_primary.1	NC_005064.1 Kamiti River virus, complete genome	1149	821	8.43e-148	3121	4258	ref|NW_021837046.1|	23951368	23952505	GACATCACCTTGGTCGAAGGTCCTGTTCCAGGAACTGAAGTTAAAGTCGATGCAAGATGCAATGGACGCATGCGAGCGAAGGTAGTTGACCCGAAAGGAAATGGGTCCTGGTGTTGCCAGTCATGCAATAGGATCGTGCATTTCAAGGTTGGTGACCAGCTCGTGTACCCAATGGAGATACAGCTTGGAACTATGCCTGAGATACCAAAACCTAAGCCAAAAATCGTGGAGGAGCCAATAGGAGATGAATATGACCCTGAAGTTGATGACATCCTACACAACTACGGAAAAGCTCATGCCTGTTCGGATTTTCGCTCGTCGAACTCACGGACAGGAGTTGGGTTCGACAGGTCCATTCTGAATCTCCTGTGTCTCGCGGTGTCTCTTCAGTTGATCGGA…	GACATAACTCTCGTTGATGGGCCAGCTCCCGGAACCAGCGTTAAGGTTGACCCGAGGTGCCGTGGGCGTATGCGAGCTCAAGTTGTTGTTCCCCGGGATAACGTGACCTGGTGCTGCCAGTCATGTGATAGGATCATCCACTTCAAAGTTGGTGACACCCTAGTGTACCCCATGGAAATTCAGACCGGGACCATGGCTGGGAACGAGAAGCCAGCACCCAGGATCGTTGAAACTCCCATCGGGGACGAGGAAGAGCTAATGATTGATGATATCCTACGGAACTACGGAAAGGCTGATGCCAGGTCGGATTTCCGGCTGTTGGGCCCAAAGGCAGGAGTTGGGTTCGACAGATCCATTCTGAATCTCCTGTGCCTCGCGATCTCGCTACAGCTCATAGGA…
AA50	10	Aalbo_primary.1	NC_005064.1 Kamiti River virus, complete genome	1356	981	0	8343	9695	ref|NW_021837045.1|	135124770	135123426	CACCTGGTTTGTCGATCCAGAACATCCGTACAAAAGCTTCAAGTACTTTGGATCATTTGTGACTGATGATGTTAAGGTTGGTGGGCAGGCAATTAACCCGCTCGTAAGAAAAATCATGTGGCCTTGGGAAGCGATAACTTCGGTTGTTGGATTCCTCATGACCGACGTCTCCACATACTCGCAACAAAAAGTATTGCGGGAAAAAGTGGACACAGTGATCCCACCTCATCCACCACAAGTTCGAGAAGTTAACAAACTCATCACCCAACATCTGGTGAAACTCTTCCGGTCACGCAATCTCCAACCTCGCATCCTGTCCAAGGAGGAGTTCATCGCGAACGTTCGGAATGATGCGGCCATAGGATCATGGAGCAAGAATGTACCGTGGAGAGATGTCCA…	CACCTGGTTTGAGGACCCTGAACATCTCTATAAGAGCTTCCGGTATTTCGGTTCCTTTGTAACTGACGATGTAAAGGTTGGGGGCCAAGCGGTAAACCCCCTAGTTCGCAAACTGATGTGGCCATGGGAAACAATCACTGATGTTGTTGGCTTCCTTATGACTGACGTGTCCACATATTCTCAGCAAAAAGTGTTAAGGGAAAAAATTGACACTGTCATTCCCCCGCACCCCGCCCAAATCAGATCTGTCAATAAGATAATCACTCAACATCTCATCAAGCTATTTAGAAGCAGGAACCTCAAGCCCCGGATAATGACGAAAGATGAGTTTATAACTAACGTTCGGAACAATGCAGCTATTGGGTCATGGAGCCGGGATGTTCCATGGAAAGAGGTACA…
AA51	10	Aalbo_primary.1	NC_005064.1 Kamiti River virus, complete genome	511	358	3.84e-57	9640	10149	ref|NW_021837045.1|	137347407	137347904	GTGCCGTGTCGACATGAAGATGAGATCGTTGGGCGGAGCAGGCTACAGAAAGGAGGGGTTGTCAGCTTAGCCGAAAGTGCTTGCATGGCAAAGGCATACGCCCAAATGTGGGCCTTGTACTTCTTTCACCGACGTGATCTTCGCTTAGGATTTGTAGCCATTACCTCTTCTGTCCCCACAAACTGGTTTCCCATTGGACGCACCTCTTGGTCAATTCACCAACATCATGAGTGGATGACAACATGCGACATGCTACGTGTGTGGAATGACGTGTGGATCCACGACAACCCATGGATGACCATGAAGGAGCCCATCAATGCCTGGGAAGATATCCCCTATCTTCATAAAAAACAAGACATTGAATGTGGCAGTCTTATTGGTTCCAAGGAAAGAGCCACC…	GTGCCTTGCAGGCACGAAGATGAAATAATCGGCAGGAGCAGGCTCCAGAAAGGAGGTCTCGTGAGCTTAGCTGAGAGCGCCTGTATGGCCAAGGCCTACGCACAAATGTGGGCCCTATATTTCTTTCACCGTCGGGATCAGAGGTTGGGGTTCTGTGCTATAACGTCGGCGATTCCCTCTGATTGGTTTCCTGTGGGGCGAACATCTTGGTCCATCCACCAGAATCATGAGTGGATGACCACTGATGATATGCTACGAGTGTGGATTAGCAACAACCCGTGGGTTGCGACTAAAGAGCCAGTCATGTCGTGGGATGAAATCCCGTACTTGCATAAGAAGCAAGACATAGCGTGTGGTAGTCTCATAGGATCAAAAGAGAGAGCTACCTGGGCGCGTGAA…
AA52	5	Aalbo_primary.1	NC_005064.1 Kamiti River virus, complete genome	1573	1090	4.08e-177	4849	6414	ref|NW_021838153.1|	164422780	164421233	ATTGATGACGAATCCGTGATGTTTGTTAGTGATGACTTTGGAAAAGGATCATCCGGCTCACCATTCTTCATTAATGGTGACCCCGTTGGGTTCTATGGTTTCGGGTTTTATGTGGATGGTATCTACCGTTCGATCGTGGCCGGTGGAAAGCCCACTGATGTCAATGAACCTATCGGTGACGATGCCACCAGGCGTTTCATCACATGGCATCCCGGAAAAGGCAAGACGCGCCGGGTCATTGTCGAGGAAACCAAACAGAATTACGCGGCCAACCTGCGAACCATCATCCTGACCCCAACCCGAGTCGTCATGGCTGAGGTGATTGAAGCATTGAAAAACTACGACATCAAGTGTGACAAAAATTTGTCGTACTGCACAAGAAACCTTGTCACAGTTGCC…	ATCGACGATGAAACCGTCATGTTCATTAGCGTGGACTTTGGGAAGGGCTCTTCTGGCTCTCCATTTTTCATTAATGGCGATGTTGTGGGGTTTTACGGGTACGGGTTTTACATTGATGGCATATACCGGTCAACAGTTGCCGGTGGACGACCAGGTGACGTTGTCACCAACGTAGTCGAGGATTCTACTCGCAAGTTTGTCACATGGCATCCTGGGAAGGGGAAGACTCGCAAGGTCATTGTTTCTGAAACCAAGGCAAATTTCGACTCTGGTTTGCGCACCATTATCCTCACCCCCACGCGTGTGGTCATGGCTGAGGTGATTGATGCCCTTGCCGCGGTCGACATAAACAGTGATCGGAACCTTATGTACTGCAAGAGGAACTTGGTAACTGTTGCG…
AA53	5	Aalbo_primary.1	NC_005064.1 Kamiti River virus, complete genome	1198	825	4.37e-126	4849	6040	ref|NW_021838153.1|	164435284	164434110	ATTGATGACGAATCCGTGATGTTTGTTAGTGATGACTTTGGAAAAGGATCATCCGGCTCACCATTCTTCATTAATGGTGACCCCGTTGGGTTCTATGGTTTCGGGTTTTATGTGGATGGTATCTACCGTTCGATCGTGGCCGGTGGAAAGCCCACTGATGTCAATGAACCTATCGGTGACGATGCCACCAGGCGTTTCATCACATGGCATCCCGGAAAAGGCAAGACGCGCCGGGTCATTGTCGAGGAAACCAAACAGAATTACGCGGCCAACCTGCGAACCATCATCCTGACCCCAACCCGAGTCGTCATGGCTGAGGTGATTGAAGCATTGAAAAACTACGACATCAAGTGTGACAAAAATTTGTCGTACTGCACAAGAAACCTTGTCACAGTTGCC…	ATCGACGATGAAACCGTCATGTTCATTAGCGTGGACTTTGGGAAGGGCTCTTCTGGCTCTCCATTTTTCATTAATGGCGATGTTGTGGGGTTTTACGGGTACGGGTTTTACATTGATGGCATATACCGGTCAACAGTTGCCGGTGGACGACCAGGTGACGTTGTCACCAACGTAGTCGAGGATTCTACTCGCAAGTTTGTCACATGGCATCCTGGGAAGGGGAAGACTCGCAAGGTCATTGTTTCTGAAACCAAGGCAAATTTCGACTCTGGTTTGCGCACCATTATCCTCACCCCCACGCGTGTGGTCATGGCTGAGGTGATTGATGCCCTTGCCGCGGTCGACATAAACAGTGATCGGAACCTTATGTACTGCAAGAGGAACTTGGTAACTGTTGCG…
AA54	7	Aalbo_primary.1	NC_005064.1 Kamiti River virus, complete genome	74	58	4.12e-06	1777	1850	ref|NW_021837998.1|	335747	335820	TTCATCCAAAATGGATATGGCCAGGATGGTGTTGTTGCCGTGAGTCTAGAGGAAGTTATGGAACAAGCGTGTAG	TTCATCCAAAATGGATATGGCCAGGATGGGATTGTCTCCGTGACGCTTGATGAGTTTGCTGCACAGGCGTGCAG
AA55	7	Aalbo_primary.1	NC_005064.1 Kamiti River virus, complete genome	386	263	3.37e-26	2533	2915	ref|NW_021837998.1|	335878	336260	ACTCGACAGTTTATTGAAACCAGGAAGCGAACTATGACTGTCACATTGAATTTGGTTGAATATAAAATTGGATCGTATGTCACTCATGGACGGCTTGAGGGG-GATATGGGATTGTTGCCAACTCTCTTTGGG--TCATTTCCTGAGAAACCCTCTGACAAGGTTATCCGGATTGTGGCGTCAAGACCTGATATCCGGCGTCTCTGTGGAAAAGCGGTTTCTTTCCAGTTTCAGTACACAGGGTTTCGACGGGCTTTGTATGGATCCAATGTCCAGGTGAAAGTGTCAAAGAACATAACCAATCATTGCCCCACATATCTTGCTGGTGTTGTCGTAAAAAATGGGCGGACCATTATCACTGATGGCATGTTTTGGATGGAAAGTGA	ACTCGACAGTTCATAGAAACTCGAAAACGCACCCTAACAGTCACACTTGACTCGTTGGAATATAAGATTGGGTCGTACATAACGCATGGCCGATTGGAGGGGAGACATGGCCTCCTTCCAACCATGTTTGGGAATCATGCCGAGAAGGAGACTGACAAGGTCCTACGTACCGTGGCCGCCCGGCCGGACATCCGCCGAATGTGTGGGAAGGTCATCTCTTTCCAGTTCAAATACGTTGGATTCAGGCGAGGCCTGTACGGCTCAAACGTGCAGGTCATGATCTCGAAGCACGTGTCCCACCACTGCCCCACGTACCTCGCGGGCGTGGTGGTAAAGAATGACCGCACCATCATAACGGATGGAATGTTCTGGCTCGAGAGTGA
AaloF_3	9	AaloF1	KJ741266.1 Aedes flavivirus strain Bangkok, complete genome	1014	683	4.77e-86	759	1769	gb|JXUM01S000171|	16713	15701	GGTCTAATTGAAGAAGTTGAGCTCTTGACCTTTAAATTCATGCGTGAGCACATGCCTATTTTCGTCGTTTGCCTTCTCGTTGTCTCCGTTGCTCGGAAATGGCCCATGTGGAGCGTGGTGGCCATAAGCGTGCTCACGTGGAATGTGGTTCGAGCTACTTCAATTGAGCCCTTGTACACCATAACGGCCACTGGAACATCGCTGAGTCACACCCGAATTTTGTCGAACGAGATGTACTCCATCTCCACAACTCGAGGGCTCATCCATCTGGACATCCACAACATAACGGTGCAAGGGGAAAGACCTTTTAAAACGTTGCTAACATCATGTGAGATTGTCGAAAGTGTGTCTGAAGACACATGCCCTGGTGGATCCCATCTTGAAATGGCTAAATTGCGA…	GGCCTGATCGAATAGGTGAAGCTTCTGACGTTCAAGTTCGTCCGTGATAACATTTCGGCTCTTGTAGTGTGCTTGTTGGTAGCAGCTGTGACTCTCAAGTGGCCTATTTGGAGTGTGGCTGCCATAAGCGTTTTAACATGGAACGTCGTCAAAGCATCGTCAATAGAGCCTTTGTACACGATTCCGGCAACCGGAACCTCATTAACGCACACCCGCTTGCTCTCAAATGAAATGTACTCAATTTCAACGTCACGGGGACTCATCCACTTGGACATACACAATGTGTCAGTCCAGGGTGAACGCCCATTTAAGACGCTCCTGACAAAAGGTGAGGTAGTTGAAAGCTTCTCTGAAGACACGTGTCCGGGGGGTTCACACCTGGATATGCCCAAGATCCGC…
AaloF_2	9	AaloF1	KJ741266.1 Aedes flavivirus strain Bangkok, complete genome	705	464	1.67e-28	12	703	gb|JXUM01S000171|	17638	16951	ACTTCTGTGAAGGTCACATCCCTAGTTGGATTACACCAATTTTAAAAATCTAGAAGTTGTTTGGAAGAGAGATATCTGGTTCGTATGAATAGGATGCTCTTGAAGAAAGGGCCTTCGGGCCAAACATCTGGTCGCCCATCGACTAGACCGCCGGACCCAGCGGAAAAGAGGGTAAAACGGGCCGCAGGAAATAAGACCAGCAAAAACCAGCGGCCACCAACAAAAGGAGCGACTCCATCATCGCTCCTTACCAGCCTATTCGGACGCAGAAAAGGAGGGGAGTGGCTTAGAATCCTCCAACTCGACATCGGGGCTGCGGTGTTGTGGCTGGCCCTCGCTGTCGGATCTCTCGGACAGCAATTGTGGCGCCAGATCACAGCGCTGAAGAAACGTGTCAAT…	ACTTCTGTGAAGGTTGCATCCTCAGTTGGATAAAGCCAAGTATAAAGTCAAGGCAGTTGTTTGGAAGAGAACCTTGGTTCGTAATGAATAGAGGGATCTTGAAAAAGGGGCCCCAGGGCCCAACATCTGGCCGCATAACGGCTAGACCGCCTGACCCGGCGGGAAAACGGGTCGAAACCACTCCAGCTAGGGTAAAAACTTCATCGTCACTAACCCGAGTTGGAGACAAAAAACCATCGAGACAATTGGCCGGTCTCTTTGGGAGAAAGGGTGGAGAATGGCTCAGTATCCTGCGGTTGGATGTGGGAACAGCCGTTCTCTGGCTCGCGCTCGCCATAGGAGCTCTTGGTCATCGGTTGTGGAGCCAGTTGGCTTCACTGAAAAGACGTGTCAAACGGC…
AaloF_1	11	AaloF1	KJ741266.1 Aedes flavivirus strain Bangkok, complete genome	186	142	4.48e-23	6	188	gb|JXUM01S001264|	151212	151392	TTAAAAACTTCTGTGAAGGTCACATCCCTAGTTGGATTACACCAATTTTAAAAATCTAGAAGTTGTTTGGAAGAGAGATATCTGGTTCGTATGAATAGGATGCTCTTGAAGAAAGGGCCTTCGGGCCAAACATCTGGTCGCCCATCGACTAGACCGCCGGACCCAGCGGAAAAGAGGGTAAAA	TTCAAAACTTCAGTGAAGGTTACATCCTCAGGTGGATTTGGCTACGGAAAATCATAGGAGTTGTTTTGAAGAGTACAACTGGTTCGTTATGAATAGGAGAATCTCGAGGGAGGGGCTGCGAGGCCCAACATCTGGTCGCCTGACGACCAGACCGCCTGACCCGGCGGGAAAACGGGTAAAA
AaloF_27	10	AaloF1	KJ741266.1 Aedes flavivirus strain Bangkok, complete genome	1054	732	5.44e-117	8598	9647	gb|JXUM01S002528|	174128	173079	CCCCGAATTATGACTAAGGAAGAATTCATCGCTAATGTCAGAAGTGACGCGGCCATCGGTTCGTGGAGTCGGGACGTCCCTTGGAGGGACGTGCAAGAAGCAGTGCAAGATCAAGGGTTTTGGAATCTCGTTGGACACGAACGCGCTTTACATCTCCAAGGCAAATGCTCCATGTGTTTATATAACACAATGGGTAAAAAAGAAAAGAAGCCAAGCGTAGCCGGCGAAGCGAAAGGATCGAGAACTATCTGGTACATGTGGCTTGGAAGTCGTTTTCTGGAATTTGAGGCCCTGGGTTTTTTAAATGCTGACCACTGGGTCAGTCGTGAAAACTTTCCCGGGGGCGTGGGTGGAGTGGGTGTCAATTACTTTGGCAACTACCTAAAGGAAATTTCGCTC…	CCCCGGATAATGACGAAAGATGAGTTTATAACTAACGTTCGGAACAATGCAGCTATTGGGTCATGGAGCCGGGATGTTCCATGGAAAGAGGTACAGGACGCTGTGCACGATCAATCATTCTGGAATTTGGTTGGTAGAGAAAGTCACCTTCACCTACAAGGCAAGTGTGAGATGTGTGTCTATAATACCATGGGCAAAAAGGAAAAAAAACCGGGGGTTGCTGGAGAAGCTAAGGGGTCGCGCACGATTTGGTACATGAGGCTAGGCTGCAGGTTCCTAGAATTTGAGGCTCTTGGCTTCCTCAACGCTGACCACTGGGTTAGTCGCGAGAACTTCCCGGGAGGAGTGGGGGGAGTTGGGGTCAACTACTTTGGGAATTATTTGAAAGACATCGCAAAA…
AaloF_26	10	AaloF1	KJ741266.1 Aedes flavivirus strain Bangkok, complete genome	137	100	1.13e-11	8295	8431	gb|JXUM01S002528|	179779	179643	ACATGGTTTATTGACCCGGAACACCCATACAAAAGTTTCAGGTATTTCGGGTCCTTCGTCACGGATGACGTAAAAGTCGGAGGACAAGCTGTGAATCCACTTGTACGGAAGATCATGTGGCCCTGGGAGACTGTCAC	ACCTGGTTTGAGGACCCTGAACATCCCTATAATTGCTTCCGGTATTTCGGTTCCTTTGTAACTGACGATGTAAAGGTTGGGGGCCAAGCGGTAAGCCCCCTAGTTCGCAAACTGATGTGGCCATGGGAAACAATCAC
AaloF_8	7	AaloF1	KJ741266.1 Aedes flavivirus strain Bangkok, complete genome	398	267	8.66e-26	2481	2878	gb|JXUM01S004379|	132855	132458	ACCTTGTCGTACAACAGAACTTTCGTTGAAACTCGGAAACGAGTGTTGACAGTAACGCTGGAATCTCTGGAGTATAAAGTGGGATCTTACGTCACGCACGGCCGTCTTGAAGGAGATATGGGATATCTGCCCACATCCTTTGGCAGCCACCCTGAGCGTGAAACTGACAAAGTCCTACGAATTGTCGCTGCGCGCCCTGACATACGACGCATGTGCGGCAAAGCCATTGCATTTCAGTTCACGTTCACCGGGTTTCGGAGGAGTTTGTATGGGTCGAACGTACAAGTTGCTGTGTCAAAGCACGTGACTCGCCATTGCCCAACATATTTAGCTGGGGTAGCCGTGAAAAATGATAGGACCATAATCACTGACGGGATGTTTTGGATGGAGAGCGAGAT	ACATTGTCGTATACTCGACAGTTCATAGAAACTCGAAAACGCACCCTAACAGTCACACTTGACTCGTTGGAATATAAGATTGGGTCGTACATAACGCATGGCCGATTGGAGGGAGACATGGGCCTCCTTCCAACCATGTTTGGGAATCATGCCGAGAAGGAGACTGACAAGGTCCTACGTACCGTGGCCGCCCGGCCGGACATCCGCCGAATGTGTGGGAAGGTCATCTCTTTCCAGTTCAAATACGTTGGATTCAGGCGAGGCCTGTACGGCTCAAACGTGCAGGTCATGATCTCGAAGCACGTGTCCCACCACTGCCCCACGTACCTCGCGGGCGTGGTGGTAAAGAATGACCGCACCATCATAACGGATGGAATGTTCTGGCTCGAGAGTGAGAT
AaloF_4	7	AaloF1	KJ741266.1 Aedes flavivirus strain Bangkok, complete genome	98	70	0.005	1713	1810	gb|JXUM01S004379|	132998	132901	TGTGTGGGTAATTTGAGTGGGGTATTCGTCCAAAACGGATATGGCCGAGACGGTGTTGTCTCGATCATCCTTGAGGAAAGCACCGCACAAGCGTGTAG	TGTCTTGGGAACCTGAGTGGAGTGTTCATCCAAAATGGATATGGCCAGGATGGGATTGTCTCCGTGACGCTTGATGAGTTTGCTGCACAGGCGTGCAG
AaloF_25	5	AaloF1	KJ741266.1 Aedes flavivirus strain Bangkok, complete genome	1449	1042	0	7867	9304	gb|JXUM01S004581|	128825	127388	GTGATCCAAATCTCATCAAAGAGCGGACAAGAACGTTAAAAGTCTTACAGCTATTGGAGACCTGGTTATCTATTAACCCAGAGGCCCAATTTGTATGCAAGGTGCTATCCCCCTATTCCCTTGAGGTGTTACGGAAGGTTGAATCCCTCCAGCAAAAGTACAAAGGAAAGCTCGTGCGTTTAGCACACAGTAGGAATAGCACGGCCGAAATGTATTATATATCAGGAAATAGGTCCAACGCAGTAAGAGACGCCTATATGACCCTGGCCGCTTTAATAGGAAGATTTTCGCGGCACATTGACAGTGTATTCCTCCCGGAGCCAACGCTACCACGAGGAACCAGAGCCGATCCAGCTGCCAGTGTGTCTGCTATGAATGTTGATGACATGGTTGATCGTG…	GTGACCCTAACCTCACCAAGGAAAAAACCCGGACAATGAAAGTGCTACAGGTGCTAGAAAGCTGGCTGGCATTTAACCCAGATGCCCAGTTTGTGTGCAAAGTCCTGTCCCCTTATTCTTTGGAGGTTCTGCGGAAGATTGAGACACTGCAGCAACGCCATAAGGGGCGACTAGTGCGTCTGGCTTATAGCCGCAACAGCACAGCCGAGATGTATTACATCTCGGGAAATCGCTCAAACGTGGTCCGTGACTCGTATATGACGCTGGCTGCTCTCGTGGGAAGGTTCTCTCGCCACCTGGACAGTGTTTTCCACCCAGAGCCAGTCTTGCCTATGGGAACTAGAGCTGATCCCGCCGCTAGTGTCTCTGCGATGGACACGACAAATATGGCCGATCGTG…
AaloF_29	12	AaloF1	KJ741266.1 Aedes flavivirus strain Bangkok, complete genome	263	170	5.84e-09	9501	9763	gb|JXUM01S004920|	88634	88394	CCATCAAAAATGGAAAGTGACTGGCAAAAAGTCGAATTTTGCTCACACCACTACCATGAACTTTCACTCCGAGATGGACGCATTCTCATAGTACCTTGCCGTCAAGAATCTGAGGTTGTGGGACGCAGTCGTCTACAAAAAGGAGGAATTGTGACGATGGCTGAAAGCGCGTGTATGGCGAAGGCGTATGCCCAAATGTGGGCATTATACTTCTTTCATAGACGCGATTTAAGACTAGGGTTTGCTGCGATCACCTCCGCCGT	CCTTCTAAGATGAAAAGTGATTGGGAGAAAGTTGAATTCTGTTCCCACCATTTCCATGAGTTGACATTATAGGATGGACGCATCCTAATTGTTCCGAGTCGGCACGAAGATGAAGTATTGGGGGCTTTGTCTCCATGGCAGAGAGTGCCTGCATGGTAAAAGCATACGCCCAAATGTGGGCCCTGCACTTTTTCCATCGTCGTGACCTCCGTTTGGGGTTTGCTGCCATCACATCTGCTGT
AaloF_28	12	AaloF1	KJ741266.1 Aedes flavivirus strain Bangkok, complete genome	273	182	2.48e-07	9015	9284	gb|JXUM01S004920|	89068	88805	GCTGACGATATAGCAGGGTGGGATACGAAAGTGAGCTCCGAAGACCTTGAAGATGAAGAGACTCTTTTAACCGAGTTGACCGCAAATCCCTTCCACCGGGCCCTAATCGCAGCCACTATGAAGCTGGCTTATCGGAACATAGTGGCAATGTTCCCCCGAACCCACACGCGATACGGTAGCGGCACCGTCATGGATGTCGTCGGGCGCACTGACCAGCGAGGCTCAGGGCAGGTGGTAACATACGCCCTGAATACGATTACGAACGGCAAA	GCTGACGACATCGCTGGATGGGACACAAAAATTAGCAAAGAAGACTTGCAAGATGAGGAAGAGCTGCTTTTGTCTCTCACTTTTGATCTGTACCATAGGGCATTGATCTCTTCAACGATGAAACAGGCTTACCAAAACATTGTCGCAATGTTGTCCCGATCTCACACTGGAAGTACCACGGTGATGGATGTCATAGACCGGCAAGACCAAAGGCGATCAGGGCAGGTTGTTACTTACGCCCTTGACACAGTGACGAATGGCTAA
AaloF_21	6	AaloF1	KJ741266.1 Aedes flavivirus strain Bangkok, complete genome	1415	960	6.62e-135	5628	7036	gb|JXUM01S005206|	89449	90842	CTGGTTATTTCCACTGACATTTCCGAAATGGGGGCCAATTTGGGTGTTGATATGGTTATCGACACCCGTAAGGTGCTCCGGCCCCTTGTAGCATCCGAGAATAGAATTAAATTGACTGAAACCAACGTGACAACGTCCTCAATGATCCAACGACGAGGACGAACTGGAAGGCGTGGGCCGGGAAGTTATGTGTTTCCCGTTGACAGCCAGACTGAAGAGAATCCAGTTGGATGGGCTTGTTGGCCAGAAGCCCAGATGTTGCTTGATCAAATAGGAATGACATTTATGCCTGAAGAAGCCATGTACAGTCAACCCCCTGGACGCTTTACCTTGGTTGGCGAAGACCTACTTCGCTTTATGAAGTTTCTGGACAAAGACGATATTCCTACCTGGCTCGCC…	CTAGTTGTTTCCACGGACATATCTGAGATGGGAGCAAATCTTGGTGTTGACACGGTGATTGACACTAGGAGAGTCTTGAGGCCAGTGGTTGACTCGGAGAGAAGGGTCAAACTCGCTGAAACCAACATCACAACGCCGTCCATGATCCAGCGAAGAGGGCGCACAGGGCGCCGTGCCCCAGGGTGTTATGTTTATCCAGTGGACAGTGAAACGGAGGAGAACCCCGTGTCGTGGGCATGTTGGCCCGAAGCACAGATGATCTTGGACCAGATAGGCATGACCTTTATGCAGGAGGAAGCCGCTTACAGCCAGCCACCAGGACGGTATACCCTAGTAGGAGAGGATCTACTCAGGTTCGTTAAGTTACTGGATCGAGATGACATCCCCATTTGGCTTGCT…
AaloF_22	6	AaloF1	KJ741266.1 Aedes flavivirus strain Bangkok, complete genome	743	498	9.86e-57	6296	7036	gb|JXUM01S005206|	99987	100712	CGATATTGTTAGTGGGGACTTGCACGACCAGATCCTGGCCGAGCAATCTCTCACCTCAGGAATGGCTTTCATGCTTGGATGTGCCATAGCCGTAGCCCTGCTGATGATCCTTTGGGTTTTTACCTGCCTCGTGTCATATTCCCGACCGGGAAAAAACTCTTTTGAGCCAATGCCAGTCTCTGATCCACTAGGGGGCGGTTTTTTCTTGACGTCCCCGGGGGTCTTGCATTATTTTGGAGTGCCCTTAGGATTTTGTGTCATTATCTTCCTGGCAATGTTTATCGTATATCCGGTGCTCTATAAAGCAGCAGGAAACCGGAGTTACTTCGACAGTGACCTGGTCAAGTGGGTCATTTTGGGTTCATGCGCAATGTGTAGTGTCCTCGCCTGGGAGATGAG…	CGACATAGTGAGTGGGAACCTGCGGGACCAAATCCTCACTGAGCGGTCGCTCACATCAGGGATGGCCTTCACGCTCGGGCTTGCGATTGCCATGTTACTCATCATGACGCTCTGGCTCCTCAGTTGCGTCTTATCCTATGCTCGCTCGGCGAAGTACGCATACAAGCCAATGCCATCCTCGGACTCGTTTGGGGGCGGGGTTATTCTCACATCACCAAGTGTCTTGCACTATTTGGGTGTTCCACTCGGATTCTGCGTGATCATTTTCTTAGCCATGTTCATAGTGTACCCTGTCCTGTACAAAGCTGCGGGTAACCGGAGCTACCTAGACAGCGACTTGGTGAAGTGGGTGATCATAGAATCAAGTGTGGAAGGTGGCGTCCTCGCATGGGAAATGAG…
AaloF_15	6	AaloF1	KJ741266.1 Aedes flavivirus strain Bangkok, complete genome	375	247	1.2e-17	3800	4174	gb|JXUM01S005206|	108694	109068	CCTAGAAGCCGTAGCTGCGATAGTGCTGATTGGGGCCTATCGTGGGATGACCCAGGACCTTCCACCAGAGATCCTCACGTTTTGCCTGATTATGGGATGGAAAACGGCTCTGGCGCTGGGTACCGTTGCCTTACTGACGCAAGGTACGAACGCTTTTTACAAGTGGACGCAGAAATCACTAGGGTCCAAAAGCTCCTACAGGACCTCTGGCAGGAGCGCTTGGTTTTGGACCATTTCCTGTGCGAGCGCGGGCGCCATTTGGGCCGCGGAACGGGCAGACCACCCGTCGGCAGCGGCCGTCCTCGCCCTAATAACAATCATAGCCTTTCTATATATGGACCAAGCCAATGTGACCATGGAGCTTGAGTTTCTCTC	CCTCGAAGCCGTAGCAGCATCAGTATTGTTGGGGGCGTATCGCGGCGTGATCCAGGATCTCCCGCCCGAAGTTTTGGTATTCTGTCTGACAATGGGGTGGAAGACGTCCGTGGCCATGGCCATCGTTGCGTCACTGATATTCAGTTTGAACGTGCTCTACAGATTCGTGTCGAATTGGCGCGAGCCCAAGAGCTCATTCAGAGACTCTGGAATGAACGTGTGGTTTTGGACTGTGTCCTTAGCGAGCGCTGGGGCTATCTGGGCCGCAGAGAGAGCCAATCATCCGACGGTGGCAGCAGTACTAGCTCTCTTAATGATAGTGCTGTTCCTGTACATGGATCAGTCGAACGTGACAATGAATCTCGAGTATCTCTC
AaloF_14	6	AaloF1	KJ741266.1 Aedes flavivirus strain Bangkok, complete genome	190	134	6.23e-15	3747	3936	gb|JXUM01S005206|	118340	118529	CTCCAGTTTCTGTTTTGGGTTGTGGAACGTCAGCAACGAGCCTTCTCCGTATTCCTAGAAGCCGTAGCTGCGATAGTGCTGATTGGGGCCTATCGTGGGATGACCCAGGACCTTCCACCAGAGATCCTCACGTTTTGCCTGATTATGGGATGGAAAACGGCTCTGGCGCTGGGTACCGTTGCCTTACTGA	CTACAGTTTCTGTTCTGGGCGGTGGAACGCCATCAGAAAGTTTTGTCCGCTTGCCTCGAAGCCGTAGCAGCATCAGTATTGTTGGGGGCGTATCGCGGCGTGATCCAGGATCTTCCGCCCGAAGTTTTGGTATTCTGTCTGACAATGGGGTGGAAGACGTCCGTGGCCATGGCCATCGTTGCATCACTGA
AaloF_6	5	AaloF1	KJ741266.1 Aedes flavivirus strain Bangkok, complete genome	2032	1480	0	1830	3859	gb|JXUM01S005827|	39824	37795	GGTTGTACTGTCGTTGGGTCCACTGTCATTGTCGCGGCAAAGAGTCAAAGCGGCCGTGCGTACGTTATGTGCGGAAATGGAACTGGACATGTGGAACTCGCGGACAGCGTCGTTCCCGTTGAGTGTCTTGTTACACCGGTCGCTCAGGCTTGGAGGCTCATGACTCATGTTGCAGGTCGATACTCAAAACATGGCATGGCTGGTATCGGAAGCGTTTGGGAGGACCTGGTTCGCAACGTCCATTTTTCGTGGAGCTGGATCCCTGGGGGCTGGCTCGTTCCAGTTGTGTTGATCATTTTGTCCATTGTTTTCCTTGGTAGAGGGGTTACACTCGTTCTTGTTGTGGTGGTAGCTTCAATGTACATCCGCCGCGTGGCGGGGGATATCGGTTGCGGAATC…	GGATGTGCTGTGATTGGAGCAACTGTGATCATCGCGGAGAAGAGCCAAAGTGGACGAGCTTATGTGGCTTGTGGAAATGGAACAGGCCACGTTGAGCTGGGAGGTACCGTCATTCCGGTTGAATGCTTGGTTACCCCTGTCACACAAGCTTGGAGGCTCATCACCCATGTGGTGGGTCGCTACTCAAACCATGGAGTCACCGGAATCGGCAGCGTGTGGGAAGATCTGATCGGAAGCGTTAATTTCTCTTGGGGTTGGGTCCCAGGAGGATGGATCGTCCCGATTGTTCTGATCGTCTTGTCGCTATTTGTGCTTGGCCGTGGAGCCACCCTGGTTATAATGGTGGTCGTCTTCACTATGTACATACGTCGTGTTGCAGGGGATGTTGGGTGTGGAATT…
AaloF_19	6	AaloF1	KJ741266.1 Aedes flavivirus strain Bangkok, complete genome	238	155	0.000129	4004	4220	gb|JXUM01S006048|	61394	61157	CTCTGGCAGGAGCGCTTGGTTTTGGACCATTTCCTGTGCGAGCGCGGGCGCCATTTGGGCCGCGGAACGGGCAGACCACCCGTCGGCAGCGGCCGTCCTCGCCCTAATAACAATCATAGCCTTTCTATATATGGACCAAGCCAATGTGACCATGGAGCTTGAGTTTCTCTCGACGGGAGACGTGCCTGACGGGATTGCCCTTGAGGAAGATGAGGGG	CTCTGGAATGAACGTGTGGTTTTGGACTGTGTCCTTAGCGAGCGCTGGGGCTATCTGGGCCGCAGAGAGAGCCAATCATCCGACGGTGGCAGCAGTACTACTAGCTACTAGTACAGTACTAGCTATTTTCATGATAGTGCTGTTCCTGTACATGGATCAATCGAACGTGACAATGAATCTCGAGTATCTCTCAAAAGGAAAAATCCCCGACGGCATAGCCGTTGAAAATGATGAAGGG
AaloF_10	6	AaloF1	KJ741266.1 Aedes flavivirus strain Bangkok, complete genome	876	594	1.9e-78	3327	4201	gb|JXUM01S006048|	75382	74508	GAAGAAGAGCCGCTAATGGAGGACATACTTGGAAGATACGGCAAAGCTGACGCAACTGCGGATTTTCACCGGCGGAACCCGCGCTCAGGAGGTGGGTTCGACAGATCCGTTTTAAACCTCCTGTGTCTCGCAATTGCCCTGCAGCTTATCGGGGCCCGCACACGAGCGACGACGTGGTCACGGTTAATTCTCACAACTGTAGCGATGCTTACTTTTGGCCTACCCAACATTTTTTCCTCGGTGGGCTTGTCGGCATGGGTATTTTTAGTTGCATCCTCGGCATATCAACCTATCGACGTCGTCATGAACCTCTGGATAATCCTCCAGACAGGGAGCTCGGCGGTAATCCTTCTAGGGTTCATGGTTCGACGCAAACTGTCGATAGTCTTGGGCCATCAC…	GAGGAAGAGCCAATGATTGATGACATCCTACGGAACTACGGAAAGGCTGATGCCAGGTCGGATTTCCGGCTGTTGGGCCCAAAGGCAGGAGTTGGGTTCGACAGATCCATTCTGAATCTCCTGTGCCTCGCGATCTCGCTACAGCTCATAGGAGCGCGAACCCGGGCCACAACATGGATTCGCTTGATTCTCACCACCCTGGCAATGATCACATTTGGTCTGCCAAATATCTTTTCCTCTGTTGGGCTTTCGGCTTGGGTTTTCTTGGTGGCATCATCCTCGTATTGCCCAATCGACGTGCTGCTGAACATGTGGATAATTCTGCAGACCGGGAGTTCAGCGGTCATCCTAATGGGGTTCATGATCAGGAGGAAACTATCAATCGTGCTGGGATACTCG…
AaloF_16	6	AaloF1	KJ741266.1 Aedes flavivirus strain Bangkok, complete genome	375	246	5.12e-16	3800	4174	gb|JXUM01S006048|	80189	79815	CCTAGAAGCCGTAGCTGCGATAGTGCTGATTGGGGCCTATCGTGGGATGACCCAGGACCTTCCACCAGAGATCCTCACGTTTTGCCTGATTATGGGATGGAAAACGGCTCTGGCGCTGGGTACCGTTGCCTTACTGACGCAAGGTACGAACGCTTTTTACAAGTGGACGCAGAAATCACTAGGGTCCAAAAGCTCCTACAGGACCTCTGGCAGGAGCGCTTGGTTTTGGACCATTTCCTGTGCGAGCGCGGGCGCCATTTGGGCCGCGGAACGGGCAGACCACCCGTCGGCAGCGGCCGTCCTCGCCCTAATAACAATCATAGCCTTTCTATATATGGACCAAGCCAATGTGACCATGGAGCTTGAGTTTCTCTC	CCTCGAAGCCGTAGCAGCATCAGTATTGTTGGGGGCGTATCGCGGCGTGATCCAGGATCTTCCGCCCGAAGTTTTGGTATTCTGTCTGACAATGGGGTGGAAGACGTCCGTGGCCATGGCCATCGTTGCATCACTGATATTCAGTTTGATCGTGCTCTACAGATTCGTGTCGAATTAGCGCGAGCCCAAGAGCTCATTCAGAGACTCTGGAATGAACGTGTGGTTTTGGACTGTGTCCTTAGCGAGCGCTGGGGCTATCTGGGCCGCAGAGAGAGCCAGTCATCCGACGGTGGCAGCAGTACTAGCTCTCTTAATGATAGTGCTGTTCCTGTACATGGATCAGTCGAACGTGACAATGAATCTCGAGTATCTCTC
AaloF_20	6	AaloF1	KJ741266.1 Aedes flavivirus strain Bangkok, complete genome	1501	1010	2.81e-133	5542	7036	gb|JXUM01S006048|	94584	93113	TGGCTGCGACCATCCCTGGGGCTGTTTCCCTCCATCGCTCAAATTTCACGGCCAATTACGCTCGGGCCAGTAGCGACGAAACCTCTCTGGTTATTTCCACTGACATTTCCGAAATGGGGGCCAATTTGGGTGTTGATATGGTTATCGACACCCGTAAGGTGCTCCGGCCCCTTGTAGCATCCGAGAATAGAATTAAATTGACTGAAACCAACGTGACAACGTCCTCAATGATCCAACGACGAGGACGAACTGGAAGGCGTGGGCCGGGAAGTTATGTGTTTCCCGTTGACAGCCAGACTGAAGAGAATCCAGTTGGATGGGCTTGTTGGCCAGAAGCCCAGATGTTGCTTGATCAAATAGGAATGACATTTATGCCTGAAGAAGCCATGTACAGTCAAC…	TGGCAGCGGCGATCCCAGGGGCTGTGCCTCTGCACCGAGCCAATTTTGCCACGAATTATGTGCGTGCTGTGAGCAATGAGACAACACTAGTTGTTTCCACGGACATATCTGAGATGGGAGCAAATCTTGGTGTTGACACGGTGATTGACACTAGGAGAGTCTTGAGGCCAGTGGTTGACTCGGAGAGAAGGGTCAAACTCGCTGAAACCAACATCACAACGCCGTCCATGATCCAGCGAAGAGGGCGCACAGGGCGCCGTGCCCCAGGGTGTTATGTTTATCCAGTGGACAGTGAAACGGAGGAGAACCCCGTGTCGTGGGCATGTTGGCCCGAAGCACAGATGATCTTGGACCAGATAGGCATGACCTTTATGCAGGAGGAAGCCGCTTACAGCCAGC…
AaloF_17	5	AaloF1	KJ741266.1 Aedes flavivirus strain Bangkok, complete genome	311	240	6.64e-59	3854	4164	gb|JXUM01S011498|	3592	3901	GGACCTTCCACCAGAGATCCTCACGTTTTGCCTGATTATGGGATGGAAAACGGCTCTGGCGCTGGGTACCGTTGCCTTACTGACGCAAGGTACGAACGCTTTTTACAAGTGGACGCAGAAATCACTAGGGTCCAAAAGCTCCTACAGGACCTCTGGCAGGAGCGCTTGGTTTTGGACCATTTCCTGTGCGAGCGCGGGCGCCATTTGGGCCGCGGAACGGGCAGACCACCCGTCGGCAGCGGCCGTCCTCGCCCTAATAACAATCATAGCCTTTCTATATATGGACCAAGCCAATGTGACCATGGAGCTTG	GGACCTTCCCCCAGAGATCCTCGTATTCTGCCTCGTGATGGGGTGGAAGACAGCGTTAGCAATCGTTATCGTTGCCTTACTGATGCTCGGTTTGAACGCCTTTTACAAGTGGATGCTGAGCTTACAAGAGTCGAAAAGCTCCTTCAGGAACTCTGGCAAGAACGCTTGGTTCTGGATTGTTTTCTTCGCGAGCGCGGGGGCAATTTGGGCGGCGGAACGAGCCGAGCACCCGTCAGTGGCGGCAGTTCTCGCGCTCTTAACGATAGTTGCTTTCTTGTACATGGATCAAGCTAATGTGTCCATGGACTTG
AaloF_7	5	AaloF1	KJ741266.1 Aedes flavivirus strain Bangkok, complete genome	1819	1305	0	1830	3635	gb|JXUM01S011498|	6760	8576	GGTTGTACTGTCGTTGGGTCCACTGTCATTGTCGCGGCAAAGAGTCAAAGCGGCCGTGCGTACGTTATGTGCGGAAATGGAACTGGACATGTGGAACTCGCGGACAGCGTCGTTCCCGTTGAGTGTCTTGTTACACCGGTCGCTCAGGCTTGGAGGCTCATGACTCATGTTGCAGGTCGATACTCAAAACATGGCATGGCTGGTATCGGAAGCGTTTGGGAGGACCTGGTTCGCAACGTCCATTTTTCGTGGAGCTGGATCCCTGGGGGCTGGCTCGTTCCAGTTGTGTTGATCATTTTGTCCATTGTTTTCCTTGGTAGAGGGGTTACACTCGTTCTTGTTGTGGTGGTAGCTTCAATGTACATCCGCCGCGTGGCGGGGGATATCGGTTGCGGAATC…	GGATGTGCTGTGATTGGAGCAACTGTGATCATCGCGGAGAAGAGCCAAAGTGGACGAGCTTATGTGGCTTGTGGAAATGGAACAGGCCACGTTGAGCTGGGAGGTACCGTCATTCCGGTTGAATGCTTGGTTACCCCTGTCACACAAGCTTGGAGGCTCATCACCCATGTGGTGGGTCGCTACTCAAACCATGGAGTCACCGGAATCGGCAGCGTGTGGGAAGATCTGATCGGAAGCGTTAATTTCTCTTGGGGTTGGGTCCCAGGAGGATGGATCGTCCCGATTGTTCTGATCGTCTTGTCGCTATTTGTGCTTGGCCGTGGAGCCACCCTGGTTATAATGGTGGTCGTCTTCACTATGTACATACGTCGTGTTGCAGGGGATGTTGGGTGTGGAATT…
AaloF_13	5	AaloF1	KJ741266.1 Aedes flavivirus strain Bangkok, complete genome	3202	2348	0	3549	6736	gb|JXUM01S011498|	8590	11790	CCCAACATTTTTTCCTCGGTGGGCTTGTCGGCATGGGTATTTTTAGTTGCATCCTCGGCATATCAACCTATCGACGTCGTCATGAACCTCTGGATAATCCTCCAGACAGGGAGCTCGGCGGTAATCCTTCTAGGGTTCATGGTTCGACGCAAACTGTCGATAGTCTTGGGCCATCACCACCTTATGGCCTCAATTTGTCTCCAGTTTCTGTTTTGGGTTGTGGAACGTCAGCAACGAGCCTTCTCCGTATTCCTAGAAGCCGTAGCTGCGATAGTGCTGATTGGGGCCTATCGTGGGATGACCCAGGACCTTCCACCAGAGATCCTCACGTTTTGCCTGATTATGGGATGGAAAACGGCTCTGGCGCTGGGTACCGTTGCCTTACTGACGCAAGGTACG…	CCCAATATCTTCTCCTCGGTTGGTCTCTCTGCATGGGTCTTCTTGGTTGCTTCCTCCACGTATCAACCAACAGACGTCTTGATGAACTTGTGGATCATTCTTCAAACGGGGAGCTCAGCAGTGGTCCTGTTAGGATTCATGATCAGGCGCAAACTATCGATCGTCCTAGGCCATCAGCACCTAATGGCCTTGATCTGCCTCCAATTCCTTTTCTGGGTGGTGGAGCGACAACAACGCGCGTTTTCCATTTTCCTCGAAGCCGTAGCTGCGATAGTGCTCATCGGGGCATACCGCGGAATGACCCAGGACCTTCCCCCAGAGATCCTCGTATTCTGCCTCGTGATGGGGTGGAAGACAGCGTTAGCAATCGTTATCGTTGCCTTACTGATGCTCGGTTTG…
AaloF_23	5	AaloF1	KJ741266.1 Aedes flavivirus strain Bangkok, complete genome	1040	787	0	6807	7846	gb|JXUM01S011498|	23489	24528	GGTGGGGCAAACCAACTTGACGCTTTGCAGGTATTTTTCTGTGCTACTATTCTTCTCAATAAATTTGCGTTCTGGATCCAAGAAAACTGGACATCCCAGATGTATGTGATGAAGCATCCGGAAATGGTGGGCACGGTTGGGGGATTTCGTCTGGACCACATCCCGTTCCGGGCTGTTATTCCATCATGCTTTGTCATCACCATGACGGTTGGCCTCCCCAGCGTCGTAATCGGAGCCGGGGCAGCAGCGCTGTTCATGTTCATCACATATCATCAAAACAAATGGAATGCCACGCCAAAAATCATCTCCGCCCTTGACGCCCGTGACCAGAAACATGATAGGCCGACGGACATAGCTGACCGTGTGTCTGTTGACAACACTCGAGCTGTTATGTACGCG…	GGTGGGGCAACCCAACTGGATACCCAGCAAGTATTCTTCTGCGCAACAATCCTCCTCAACAAGTTCGTGTTTTGGGTGCAGGAAAACTGGACATCACAAATGTATGTCATGAAACATCCAGAAATGGTCAGCACCGTTGGGGGTTTCCGTCTCGACCAGATCCCATTCCGAGCTGTGGTTCCCTCAGGGTTCGTCATCACTATGACCGTCGGCCTCCCAAGTGTCGTGATTGGAACGGGAGCCGCATGTCTGTTCATGTTTATCACGTACCATCAGAACAAGTGGAACGCAACGCCCAAGATCATCTCAGCGCTGGACGCCCGGGACCAAAAGCATGACAGACCCACTGACATCGCAGACAGGGTTCCCGTTGACAACACTCGAGCCGTGATGTATTCG…
AaloF_12	6	AaloF1	KJ741266.1 Aedes flavivirus strain Bangkok, complete genome	693	480	2.64e-70	3412	4102	gb|JXUM01S011896|	17215	16525	CAGGAGGTGGGTTCGACAGATCCGTTTTAAACCTCCTGTGTCTCGCAATTGCCCTGCAGCTTATCGGGGCCCGCACACGAGCGACGACGTGGTCACGGTTAATTCTCACAACTGTAGCGATGCTTACTTTTGGCCTACCCAACATTTTTTCCTCGGTGGGCTTGTCGGCATGGGTATTTTTAGTTGCATCCTCGGCATATCAACCTATCGACGTCGTCATGAACCTCTGGATAATCCTCCAGACAGGGAGCTCGGCGGTAATCCTTCTAGGGTTCATGGTTCGACGCAAACTGTCGATAGTCTTGGGCCATCACCACCTTATGGCCTCAATTTGTCTCCAGTTTCTGTTTTGGGTTGTGGAACGTCAGCAACGAGCCTTCTCCGTATTCCTAGAAGCCG…	CAGGAGTTGGGTTCGACAGATCCATTCTGAATCTCCTGTGCCTCGCGATCTCGCTACAGCTCATAGGAGCGCGAACCCGGGCCACAACATGGACTCGCTTGATTCTCACCACCCTGGCAATGATCACATTTGGTCTGCCAAATATCTTTTCCTCTGTTGGGCTTTCGGCTTGGGTTTTCTTGGTGGCATCATCCTCGTATCGCCCAATCGACGTGCTGCTGAACATGTGGATAATTCTGCAGACCGGGAGTTCAGCGGTCATCCTAATGGGGTTCATAATCAGGAGGAAACTATCAATCGTGCTGGGATACTCGCATCTAGTAGCTCTGATGAGCCTACAGTTTCTGTTCTGGGCGGTGGAACGCCATCAGAAAGTTTTGTCCGCTTGCCTCGAAGCCG…
AaloF_24	5	AaloF1	KJ741266.1 Aedes flavivirus strain Bangkok, complete genome	95	71	8.66e-07	7752	7846	gb|JXUM01S044479|	576	670	AACCCCCAGCGGTTTGTCACACGCGGGTATAATCTAACCAGCCTTAAACCTGGGGTAGACGTTTACAAACTGGAACCAAAGCGATGTGATACGAT	AACCCCCAGAGGTTCCTAACTCGCGGCTACAATCTAGCCACCTTGAAAGCTGGAGTTGACGTTTACCGACTGGCCCCCACACGCTGTGACACCAT
AaloF_5	7	AaloF1	KJ741266.1 Aedes flavivirus strain Bangkok, complete genome	98	70	0.005	1713	1810	gb|JXUM01S075099|	41183	41280	TGTGTGGGTAATTTGAGTGGGGTATTCGTCCAAAACGGATATGGCCGAGACGGTGTTGTCTCGATCATCCTTGAGGAAAGCACCGCACAAGCGTGTAG	TGTCTTGGGAACCTGAGTGGAGTGTTCATCCAAAATGGATATGGCCAGGATGGGATTGTCTCCGTGACGCTTGATGAGTTTGCTGCACAGGCGTGCAG
AaloF_9	7	AaloF1	KJ741266.1 Aedes flavivirus strain Bangkok, complete genome	398	267	8.66e-26	2481	2878	gb|JXUM01S075099|	41326	41723	ACCTTGTCGTACAACAGAACTTTCGTTGAAACTCGGAAACGAGTGTTGACAGTAACGCTGGAATCTCTGGAGTATAAAGTGGGATCTTACGTCACGCACGGCCGTCTTGAAGGAGATATGGGATATCTGCCCACATCCTTTGGCAGCCACCCTGAGCGTGAAACTGACAAAGTCCTACGAATTGTCGCTGCGCGCCCTGACATACGACGCATGTGCGGCAAAGCCATTGCATTTCAGTTCACGTTCACCGGGTTTCGGAGGAGTTTGTATGGGTCGAACGTACAAGTTGCTGTGTCAAAGCACGTGACTCGCCATTGCCCAACATATTTAGCTGGGGTAGCCGTGAAAAATGATAGGACCATAATCACTGACGGGATGTTTTGGATGGAGAGCGAGAT	ACATTGTCGTATACTCGACAGTTCATAGAAACTCGAAAACGCACCCTAACAGTCACACTTGACTCGTTGGAATATAAGATTGGGTCGTACATAACGCATGGCCGATTGGAGGGAGACATGGGCCTCCTTCCAACCATGTTTGGGAATCATGCCGAGAAGGAGACTGACAAGGTCCTACGTACCGTGGCCGCCCGGCCGGACATCCGCCGAATGTGTGGGAAGGTCATCTCTTTCCAGTTCAAATACGTTGGATTCAGGCGAGGCCTGTACGGCTCAAACGTGCAGGTCATGATCTCGAAGCACGTGTCCCACCACTGCCCCACGTACCTCGCGGGCGTGGTGGTAAAGAATGACCGCACCATCATAACGGATGGAATGTTCTGGCTCGAGAGTGAGAT
AaloF_11	6	AaloF1	KJ741266.1 Aedes flavivirus strain Bangkok, complete genome	611	426	5.82e-66	3327	3936	gb|JXUM01S075406|	8313	8922	GAAGAAGAGCCGCTAATGGAGGACATACTTGGAAGATACGGCAAAGCTGACGCAACTGCGGATTTTCACCGGCGGAACCCGCGCTCAGGAGGTGGGTTCGACAGATCCGTTTTAAACCTCCTGTGTCTCGCAATTGCCCTGCAGCTTATCGGGGCCCGCACACGAGCGACGACGTGGTCACGGTTAATTCTCACAACTGTAGCGATGCTTACTTTTGGCCTACCCAACATTTTTTCCTCGGTGGGCTTGTCGGCATGGGTATTTTTAGTTGCATCCTCGGCATATCAACCTATCGACGTCGTCATGAACCTCTGGATAATCCTCCAGACAGGGAGCTCGGCGGTAATCCTTCTAGGGTTCATGGTTCGACGCAAACTGTCGATAGTCTTGGGCCATCAC…	GAGGAAGAGCCAATGATTGATGACATCCTACGGAACTACGGAAAGGCTGATGCCAGGTCGGATTTCCGGCTGTTGGGCCCAAAGGCAGGAGTTGGGTTCGACAGATCCATTCTGAATCTCCTGTGCCTCGCGATCTCGCTACAGCTCATAGGAGCGCGAACCCGGGCCACAACATGGATTCGCTTGATTCTCACCACCCTGGCAATGATCACATTTGGTCTGCCAAATATCTTTTCCTCTGTTGGGCTTTCGGCTTGGGTTTTCTTGGTGGCATCATCCTCGTATTGCCCAATCGACGTGCTGCTGAACATGTGGATAATTCTGCAGACCGGGAGTTCAGCGGTCATCCTAATGGGGTTCATGATCAGGAGGAAACTATCAATCGTGCTGGGATACTCG…
AaloF_18	6	AaloF1	KJ741266.1 Aedes flavivirus strain Bangkok, complete genome	311	240	6.64e-59	3854	4164	gb|JXUM01S077999|	1653	1962	GGACCTTCCACCAGAGATCCTCACGTTTTGCCTGATTATGGGATGGAAAACGGCTCTGGCGCTGGGTACCGTTGCCTTACTGACGCAAGGTACGAACGCTTTTTACAAGTGGACGCAGAAATCACTAGGGTCCAAAAGCTCCTACAGGACCTCTGGCAGGAGCGCTTGGTTTTGGACCATTTCCTGTGCGAGCGCGGGCGCCATTTGGGCCGCGGAACGGGCAGACCACCCGTCGGCAGCGGCCGTCCTCGCCCTAATAACAATCATAGCCTTTCTATATATGGACCAAGCCAATGTGACCATGGAGCTTG	GGACCTTCCCCCAGAGATCCTCGTATTCTGCCTCGTGATGGGGTGGAAGACAGCGTTAGCAATCGTTATCGTTGCCTTACTGATGCTCGGTTTGAACGCCTTTTACAAGTGGATGCTGAGCTTACAAGAGTCGAAAAGCTCCTTCAGGAACTCTGGCAAGAACGCTTGGTTCTGGATTGTTTTCTTCGCGAGCGCGGGGGCAATTTGGGCGGCGGAACGAGCCGAGCACCCGTCAGTGGCGGCAGTTCTCGCGCTCTTAACGATAGTTGCTTTCTTGTACATGGATCAAGCTAATGTGTCCATGGACTTG
