# Supplementary material for: Flavivirus integrations in Aedes aegypti are limited and highly conserved across samples from different geographic regions unlike integrations in Aedes albopictus
Source: Parasit Vectors. 2021 Jun 26;14:332. doi: 10.1186/s13071-021-04828-w (PMC8235865; doi:10.1186/s13071-021-04828-w)
Supplement: Supplementary file 7 — Additional file 7. EVE bedfiles for AaegL5 and AaloF2 assemblies; phylogenetic trees and corresponding metadata for Ae. aegypti EVEs and cox1 gene. [file 13071_2021_4828_MOESM7_ESM.zip]

Archive with 35 entries (35 files):
- GCF_002204515.2_AaegL5.0_EVEs.bed
- GCF_006496715.1_AaloF2_EVEs.bed
- phylogenetic trees/AE1_1.contree
- phylogenetic trees/AE10_2.contree
- phylogenetic trees/AE11_2.contree
- phylogenetic trees/AE12_2.contree
- phylogenetic trees/AE13_2.contree
- phylogenetic trees/AE14_2.contree
- phylogenetic trees/AE15_2.contree
- phylogenetic trees/AE16_2.contree
- phylogenetic trees/AE17_2.contree
- phylogenetic trees/AE18_3.contree
- phylogenetic trees/AE19_3.contree
- phylogenetic trees/AE2_2.contree
- phylogenetic trees/AE20_3.contree
- phylogenetic trees/AE21_3.contree
- phylogenetic trees/AE22_3.contree
- phylogenetic trees/AE23_3.contree
- phylogenetic trees/AE24_3.contree
- phylogenetic trees/AE25_3.contree
- phylogenetic trees/AE26_4.contree
- phylogenetic trees/AE27_4.contree
- phylogenetic trees/AE28_4.contree
- phylogenetic trees/AE29_4.contree
- phylogenetic trees/AE3_2.contree
- phylogenetic trees/AE4_2.contree
- phylogenetic trees/AE5_2.contree
- phylogenetic trees/AE6_2.contree
- phylogenetic trees/AE7_2.contree
- phylogenetic trees/AE8_2.contree
- phylogenetic trees/AE9_2.contree
- phylogenetic trees/AegpytiCox1wMascarensis.contree
- phylogenetic trees/AegyptiMeta.txt
- phylogenetic trees/AlbopictusCox1.contree
- phylogenetic trees/AlbopictusMeta.txt
