# Supplementary material for: Flavivirus integrations in Aedes aegypti are limited and highly conserved across samples from different geographic regions unlike integrations in Aedes albopictus
Source: Parasit Vectors. 2021 Jun 26;14:332. doi: 10.1186/s13071-021-04828-w (PMC8235865; doi:10.1186/s13071-021-04828-w)
Supplement: Supplementary file 7 — Additional file 7. EVE bedfiles for AaegL5 and AaloF2 assemblies; phylogenetic trees and corresponding metadata for Ae. aegypti EVEs and cox1 gene. [file 13071_2021_4828_MOESM7_ESM.zip › GCF_002204515.2_AaegL5.0_EVEs.bed]

NC_035107.1	91833318	91833453	AE1.1	0	-
NC_035108.1	461307129	461307435	AE2.2	0	+
NC_035108.1	461307695	461307752	AE3.2	0	+
NC_035108.1	461307924	461308066	AE4.2	0	+
NC_035108.1	461309404	461310638	AE5.2	0	+
NC_035108.1	461311033	461311146	AE6.2	0	+
NC_035108.1	461311735	461312495	AE7.2	0	+
NC_035108.1	461318326	461319107	AE8.2	0	+
NC_035108.1	461319367	461319524	AE9.2	0	+
NC_035108.1	461335651	461336291	AE10.2	0	+
NC_035108.1	461337125	461337562	AE11.2	0	+
NC_035108.1	461338469	461338545	AE12.2	0	+
NC_035108.1	461343230	461344110	AE13.2	0	+
NC_035108.1	461350743	461352084	AE14.2	0	+
NC_035108.1	461357982	461358198	AE15.2	0	+
NC_035108.1	469224634	469226073	AE16.2	0	-
NC_035108.1	469282163	469282615	AE17.2	0	-
NC_035109.1	191321397	191321447	AE18.3	0	-
NC_035109.1	191321928	191322900	AE19.3	0	-
NC_035109.1	191323249	191324077	AE20.3	0	-
NC_035109.1	191324622	191324778	AE21.3	0	-
NC_035109.1	191331952	191332002	AE22.3	0	-
NC_035109.1	191332483	191333455	AE23.3	0	-
NC_035109.1	191333804	191334632	AE24.3	0	-
NC_035109.1	191335177	191335333	AE25.3	0	-
NC_035109.1	313469135	313469761	AE26.4	0	+
NC_035109.1	313470472	313470635	AE27.4	0	+
NC_035109.1	313471104	313471255	AE28.4	0	+
NC_035109.1	313471984	313472610	AE29.4	0	+
