# Supplementary material for: Flavivirus integrations in Aedes aegypti are limited and highly conserved across samples from different geographic regions unlike integrations in Aedes albopictus
Source: Parasit Vectors. 2021 Jun 26;14:332. doi: 10.1186/s13071-021-04828-w (PMC8235865; doi:10.1186/s13071-021-04828-w)
Supplement: Supplementary file 7 — Additional file 7. EVE bedfiles for AaegL5 and AaloF2 assemblies; phylogenetic trees and corresponding metadata for Ae. aegypti EVEs and cox1 gene. [file 13071_2021_4828_MOESM7_ESM.zip › GCF_006496715.1_AaloF2_EVEs.bed]

NC_006817.1	1	16665	Mt	0	+
NW_021837045.1	135123425	135124865	AA9.8	0	-
NW_021837045.1	135123426	135124770	AA50.8	0	-
NW_021837045.1	137347407	137347904	AA51.8	0	+
NW_021837045.1	137347449	137347904	AA10.8	0	+
NW_021837046.1	23925768	23926037	AA17.2	0	+
NW_021837046.1	23925826	23926112	AA45.2	0	+
NW_021837046.1	23927679	23928106	AA15.2	0	+
NW_021837046.1	23927790	23928110	AA46.2	0	+
NW_021837046.1	23937779	23938770	AA47.2	0	+
NW_021837046.1	23937919	23938776	AA14.2	0	+
NW_021837046.1	23946489	23946678	AA16.2	0	+
NW_021837046.1	23946600	23946709	AA48.2	0	+
NW_021837046.1	23951368	23952505	AA49.2	0	+
NW_021837046.1	23951699	23952503	AA13.2	0	+
NW_021837058.1	36135	36509	AA27.3	0	+
NW_021837058.1	36208	36471	AA26.3	0	+
NW_021837058.1	36642	36882	AA23.3	0	+
NW_021837058.1	36661	36983	AA28.3	0	+
NW_021837058.1	52726	52897	AA24.3	0	+
NW_021837058.1	53057	53407	AA29.3	0	+
NW_021837058.1	53066	53310	AA25.3	0	+
NW_021837058.1	59662	59729	AA30.3	0	+
NW_021837489.1	1739431	1741174	AA11.7	0	+
NW_021837489.1	1739431	1739606	AA37.7	0	+
NW_021837489.1	1739985	1741314	AA38.7	0	+
NW_021837489.1	2332953	2333133	AA12.9	0	-
NW_021837489.1	2332953	2333133	AA39.9	0	-
NW_021837998.1	335747	335820	AA54.4	0	+
NW_021837998.1	335878	336260	AA55.4	0	+
NW_021837998.1	413639	413841	AA35.4	0	+
NW_021837998.1	414109	414821	AA36.4	0	+
NW_021837998.1	414148	414839	AA18.4	0	+
NW_021838153.1	164421132	164422831	AA7.1	0	-
NW_021838153.1	164421233	164422780	AA52.1	0	-
NW_021838153.1	164434106	164435335	AA8.1	0	-
NW_021838153.1	164434110	164435284	AA53.1	0	-
NW_021838154.1	19234992	19235974	AA2.6	0	-
NW_021838154.1	19235002	19235973	AA42.6	0	-
NW_021838154.1	19235974	19241552	AA1.5	0	+
NW_021838154.1	19235974	19236112	AA43.5	0	+
NW_021838154.1	19236831	19241552	AA44.5	0	+
NW_021838599.1	5473685	5474028	AA40.3	0	-
NW_021838599.1	5473777	5473894	AA22.3	0	-
NW_021838599.1	5474187	5474336	AA21.3	0	-
NW_021838599.1	5486776	5487094	AA41.3	0	-
NW_021838599.1	5486873	5486993	AA20.3	0	-
NW_021838599.1	5487281	5487468	AA19.3	0	-
NW_021838663.1	200823	202034	AA6.1	0	-
NW_021838663.1	200826	202017	AA31.1	0	-
NW_021838663.1	209119	210157	AA5.1	0	-
NW_021838663.1	209119	210131	AA32.1	0	-
NW_021838663.1	223713	227931	AA3.1	0	-
NW_021838663.1	223734	227932	AA33.1	0	-
NW_021838663.1	232964	236009	AA4.1	0	-
NW_021838663.1	232964	236009	AA34.1	0	-
