# Supplementary material for: Flavivirus integrations in Aedes aegypti are limited and highly conserved across samples from different geographic regions unlike integrations in Aedes albopictus
Source: Parasit Vectors. 2021 Jun 26;14:332. doi: 10.1186/s13071-021-04828-w (PMC8235865; doi:10.1186/s13071-021-04828-w)
Supplement: Supplementary file 7 — Additional file 7. EVE bedfiles for AaegL5 and AaloF2 assemblies; phylogenetic trees and corresponding metadata for Ae. aegypti EVEs and cox1 gene. [file 13071_2021_4828_MOESM7_ESM.zip › phylogenetic trees/AE1_1.contree]

(Aed1:0.0000023725,((((((((((((((((((((((((((Aed2:0.0161873549,SRR11006939:0.0033438260)98:0.0064751840,SRR11006688:0.0303687607)86:0.0159045987,(SRR11006682:0.0264748546,SRR11006878:0.0000023725)81:0.0045479602)86:0.0000023725,SRR11006944:0.0081051373)84:0.0000023725,(SRR11006580:0.0041149092,SRR11006626:0.0040593814)93:0.0075464840)93:0.0069355079,((((((((((((((((SRR11006480:0.0220953207,((SRR11006845:0.0000020130,SRR11006850:0.0080898191)96:0.0081431868,(SRR11006853:0.0000023725,(SRR11006880:0.0161507347,SRR6313632:0.0041675117)90:0.0000023889)91:0.0000027430)94:0.0167893442)67:0.0000020376,(SRR11006589:0.0073171311,(SRR11006593:0.0195546204,SRR11006855:0.0129016523)89:0.0108444026)69:0.0048312855)79:0.0095461107,SRR11006817:0.0051472545)82:0.0077516356,SRR11006627:0.0000023725)52:0.0000023781,SRR11006545:0.0000023725)42:0.0000023725,SRR11006904:0.0041331076)79:0.0035711619,SRR11006851:0.0091500822)82:0.0014320821,SRR11006776:0.0000023725)41:0.0000023725,SRR11006615:0.0000023725)77:0.0000025014,(SRR11006565:0.0077906896,SRR11006726:0.0000023725)90:0.0054975538)62:0.0035928279,((SRR11006503:0.0000023725,(SRR11006654:0.0037813590,SRR11006738:0.0137652051)87:0.0002853718)87:0.0000023781,(SRR11006522:0.0166792951,(SRR11006614:0.0087785960,SRR11006725:0.0205701648)89:0.0042872394)84:0.0045294529)71:0.0076678995)35:0.0000023781,((SRR11006506:0.0103917620,SRR11006519:0.0145299749)79:0.0017537040,SRR11006928:0.0038836035)39:0.0000023725)88:0.0035947764,SRR11006567:0.0000023725)88:0.0036339335,(SRR11006490:0.0083120344,SRR11006590:0.0083718712)87:0.0000023725)82:0.0036857503,((((((((SRR11006501:0.0000023725,((SRR11006521:0.0000023725,SRR11006690:0.0084982281)92:0.0039719085,SRR11006798:0.0129859238)90:0.0035404493)90:0.0033921204,(SRR11006612:0.0039008468,(SRR11006703:0.0215679624,SRR11006913:0.0039053439)86:0.0000023725)92:0.0086355381)93:0.0033864648,(((SRR11006643:0.0000023725,SRR11006756:0.0000023725)98:0.0039628091,SRR11006644:0.0000023725)85:0.0000023725,((SRR11006854:0.0000023725,SRR11006873:0.0210697269)88:0.0000023725,SRR11006957:0.0000023725)90:0.0033746151)81:0.0034695066)80:0.0102535997,SRR11006692:0.0081103124)72:0.0000023725,(SRR11006839:0.0000023725,SRR11006945:0.0168247347)71:0.0039489021)70:0.0000023725,SRR11006846:0.0000023725)78:0.0000023725,((SRR11006623:0.0082897448,SRR11006841:0.0000023725)82:0.0036681338,(SRR11006641:0.0000023725,SRR11006819:0.0133322367)92:0.0035133979)42:0.0000023725)40:0.0033556788,((SRR11006546:0.0000023725,(SRR11006778:0.0000023725,SRR11006812:0.0187329311)81:0.0000023725)85:0.0000023725,(SRR11006600:0.0125871559,SRR11006852:0.0000023725)87:0.0034071216)92:0.0066074203)71:0.0000023725)74:0.0032229730,SRR11006572:0.0043130816)70:0.0000778786)74:0.0000023725,SRR11006681:0.0082128209)56:0.0000023725,SRR11006772:0.0039892465)61:0.0000023725,((SRR11006584:0.0069866074,SRR11006917:0.0057123831)98:0.0090750956,SRR11006680:0.0112346250)77:0.0047290141)92:0.0048719936,(SRR11006576:0.0040858239,SRR11006781:0.0083127170)88:0.0000028052)86:0.0046705940,SRR11006516:0.0039449366)49:0.0000023725,((((((SRR11006496:0.0265749069,(SRR11006504:0.0000023781,SRR11006505:0.0000023725)88:0.0075988538)69:0.0000023781,SRR11006758:0.0000023725)63:0.0000023781,SRR11006592:0.0040044210)93:0.0064436551,(SRR11006750:0.0000023725,SRR11006943:0.0128466454)89:0.0000023725)91:0.0031965379,(SRR11006532:0.0039284975,SRR11006868:0.0000023725)91:0.0000023725)91:0.0032224989,SRR11006865:0.0000023725)92:0.0032289233)19:0.0032175123,(((((((((Aed3:0.0080597496,SRR11006755:0.0000023725)74:0.0000023725,(SRR11006666:0.0081756847,SRR11006672:0.0082065401)83:0.0000023725)84:0.0037980694,SRR11006485:0.0000023725)81:0.0000023725,((((((SRR11006491:0.0089582558,SRR11006561:0.0077145319)96:0.0000023725,SRR11006591:0.0039440941)97:0.0038323960,SRR11006895:0.0000023725)71:0.0000023725,SRR11006905:0.0084778459)71:0.0032171774,SRR11006606:0.0000023725)84:0.0000024256,SRR11006803:0.0047410487)93:0.0065390370)89:0.0047397196,SRR11006557:0.0039626663)93:0.0048898878,(((((((((SRR11006479:0.0000023725,SRR11006753:0.0000023725)97:0.0075606915,SRR11006669:0.0000023725)70:0.0000023725,SRR11006594:0.0000023725)85:0.0000023725,((SRR11006555:0.0000023781,SRR11006716:0.0057113987)95:0.0134679353,SRR11006871:0.0000023725)87:0.0000023781)82:0.0023251504,(SRR11006645:0.0000023725,SRR11006779:0.0000023725)98:0.0039197949)44:0.0011375260,SRR11006931:0.0085999781)66:0.0000023725,(SRR11006598:0.0000023725,SRR11006827:0.0130759263)81:0.0037412760)50:0.0000023725,(SRR11006715:0.0043200445,(SRR11006733:0.0000023725,(SRR11006821:0.0000023725,SRR11006863:0.0039252641)88:0.0079696595)77:0.0073743641)69:0.0035237502)72:0.0034485325,((((SRR11006528:0.0196887792,SRR11006586:0.0100047817)82:0.0000020376,(SRR11006907:0.0062819947,SRR11006908:0.0059620246)93:0.0044161911)97:0.0161864795,(SRR11006717:0.0000023725,SRR11006789:0.0080968524)98:0.0076644146)77:0.0000023725,SRR11006635:0.0000023725)78:0.0000023725)72:0.0036176013)80:0.0063268023,SRR11006625:0.0083462234)52:0.0000023725,SRR11006866:0.0000023725)49:0.0000023725,((((((((((((((((((((((((Aed4:0.0000023781,SRR11006934:0.0229596742)88:0.0000020376,(SRR11006660:0.0000023725,SRR11006665:0.0039887992)99:0.0071410201)93:0.0081473078,SRR11006761:0.0000023725)48:0.0000023781,(((SRR11006670:0.0055988845,(SRR11006759:0.0079628896,SRR11006760:0.0085702072)97:0.0172377886)79:0.0016374739,SRR11006847:0.0160373708)86:0.0108271456,SRR11006739:0.0080487060)81:0.0080525765)45:0.0042914749,(SRR11006663:0.0040844332,(SRR11006915:0.0000023725,SRR11006923:0.0085358098)96:0.0084360640)81:0.0000024149)51:0.0073387921,SRR11006564:0.0135689962)77:0.0088803736,(((SRR11006493:0.0044523124,SRR11006509:0.0085021004)82:0.0000023725,SRR11006783:0.0170326869)27:0.0000023725,(SRR11006611:0.0117578888,SRR11006742:0.0000023725)90:0.0038840678)42:0.0000023725)77:0.0043875348,(SRR11006650:0.0000023725,SRR11006948:0.0000023725)96:0.0034981385)89:0.0084175789,((SRR11006498:0.0000023725,SRR11006814:0.0124842812)65:0.0000023725,SRR11006722:0.0081790387)90:0.0074102088)74:0.0000023781,((SRR11006526:0.0084090098,SRR11006568:0.0039247796)95:0.0035049189,SRR11006544:0.0044372140)92:0.0037030367)60:0.0000023725,SRR11006499:0.0000023725)68:0.0000023725,((((((SRR11006497:0.0000023725,SRR11006816:0.0000023725)98:0.0000023725,(((SRR11006536:0.0000023725,SRR11006818:0.0082318567)64:0.0000023725,((SRR11006562:0.0000023725,SRR11006875:0.0127047819)99:0.0081483910,SRR11006826:0.0043213104)96:0.0039069008)62:0.0035967912,((SRR11006731:0.0041070091,SRR11006808:0.0040337732)40:0.0000023725,SRR11006809:0.0000023725)42:0.0000023725)55:0.0035976452)93:0.0073035237,SRR11006732:0.0082171203)49:0.0000023725,SRR11006595:0.0000023725)56:0.0035830364,(((((((((SRR11006575:0.0000023725,(SRR11006579:0.0129829189,SRR11006920:0.0080667319)80:0.0000020376)72:0.0000020376,SRR11006769:0.0098600640)94:0.0087767501,(((SRR11006597:0.0000023725,(((((((((SRR11006637:0.0164160713,(SRR11006822:0.0037503687,SRR11006840:0.0085416781)96:0.0044028442)90:0.0000023781,SRR11006933:0.0000023725)93:0.0000023781,(SRR11006639:0.0039616101,SRR11006837:0.0059801906)93:0.0057362944)96:0.0117281675,((SRR11006704:0.0000023725,SRR11006835:0.0000023725)100:0.0039011706,SRR11006766:0.0042440524)96:0.0035457408)46:0.0000023725,SRR11006646:0.0000023725)47:0.0000023725,((((((SRR11006737:0.0041058396,(SRR11006751:0.0041508219,SRR11006765:0.0039774578)71:0.0000023725)84:0.0000026591,SRR11006767:0.0000023725)91:0.0000025730,((SRR11006768:0.0000023725,SRR11006955:0.0127296227)89:0.0039516447,SRR11006856:0.0000023725)77:0.0000023725)82:0.0000022094,SRR11006770:0.0141125255)87:0.0034133811,SRR11006876:0.0088276227)92:0.0037948692,SRR6313629:0.0000023725)91:0.0036706891)45:0.0000023725,SRR11006889:0.0083914242)62:0.0054275828,SRR11006911:0.0123824459)59:0.0024705610,((SRR11006640:0.0039274542,SRR11006838:0.0036206785)80:0.0000028165,SRR11006693:0.0125389672)64:0.0000023725)83:0.0038800047)88:0.0036471041,SRR11006930:0.0041218099)93:0.0032842638,SRR11006679:0.0042474600)93:0.0043010138)93:0.0047337676,SRR11006662:0.0000023725)94:0.0146010562,SRR11006658:0.0086319670)77:0.0000023781,(((SRR11006620:0.0042254130,SRR11006638:0.0131330190)69:0.0000023725,(SRR11006793:0.0086158823,SRR11006900:0.0185810664)65:0.0000023725)94:0.0040558442,SRR11006935:0.0090474094)92:0.0118208227)90:0.0040111042,SRR11006721:0.0000023725)86:0.0037897407,SRR11006813:0.0000023725)74:0.0036609752,(SRR11006727:0.0000023725,SRR11006869:0.0041037522)58:0.0039465964)33:0.0000023725)59:0.0000023725,(((SRR11006538:0.0000023725,SRR11006910:0.0135797879)48:0.0037006317,SRR11006804:0.0000023725)69:0.0037004311,(SRR11006747:0.0000023725,SRR11006773:0.0000023725)43:0.0000023725)35:0.0000023725)80:0.0033362774)93:0.0067409437,(((((SRR11006495:0.0080650083,SRR11006583:0.0000023725)92:0.0040936647,(SRR11006543:0.0000023725,SRR11006734:0.0000023725)97:0.0039642437)91:0.0000027581,SRR11006547:0.0000023725)86:0.0000023725,(((((((SRR11006513:0.0091643326,SRR11006701:0.0000023725)100:0.0080627569,SRR11006774:0.0114686139)88:0.0000024768,SRR11006556:0.0083506427)56:0.0047704933,SRR11006885:0.0000023725)44:0.0000023725,(((((((SRR11006570:0.0038406585,SRR11006824:0.0000023725)85:0.0000023725,(SRR11006622:0.0000023725,SRR11006745:0.0078031100)92:0.0038189887)93:0.0039234415,SRR11006712:0.0121437277)92:0.0038968265,SRR11006891:0.0077505487)90:0.0000023725,(SRR11006870:0.0081615900,SRR11006894:0.0000023725)85:0.0000023725)93:0.0036505553,SRR11006687:0.0082329891)90:0.0034109233,SRR11006831:0.0000023725)48:0.0000023725)48:0.0000023725,((((((SRR11006534:0.0000023725,SRR11006886:0.0000023725)96:0.0000023725,SRR11006599:0.0039076033)97:0.0034233640,SRR11006552:0.0041224168)75:0.0000023432,SRR11006916:0.0000023725)91:0.0000023725,SRR11006676:0.0116044071)67:0.0000023725,((SRR11006730:0.0039081457,SRR11006906:0.0000023725)66:0.0000023725,SRR11006896:0.0038325191)81:0.0000023725)82:0.0034289480)86:0.0066639716,((SRR11006517:0.0042467534,SRR11006890:0.0000023725)90:0.0034797885,SRR11006718:0.0000023725)58:0.0000023725)92:0.0067149981)47:0.0000023725,(((SRR11006502:0.0000023725,(SRR11006548:0.0086013220,SRR11006914:0.0053952236)96:0.0089554230)91:0.0041956992,SRR11006558:0.0000023725)84:0.0000023725,(((((((((SRR11006511:0.0000023725,(SRR11006571:0.0000023725,(((SRR11006697:0.0000024665,SRR11006926:0.0055718699)91:0.0042329971,SRR11006829:0.0085154769)91:0.0046022463,SRR11006820:0.0000023725)74:0.0000023725)80:0.0032840401)28:0.0000021160,SRR11006699:0.0000023725)31:0.0000023725,SRR11006588:0.0000023725)64:0.0000023725,(SRR11006740:0.0040981755,SRR11006790:0.0000023725)80:0.0033271721)48:0.0000023725,(((SRR11006512:0.0041319166,SRR11006834:0.0040157062)86:0.0000020645,SRR11006784:0.0000023725)86:0.0033030510,((SRR11006563:0.0000023725,SRR11006633:0.0000023725)78:0.0000023725,SRR11006794:0.0000023725)75:0.0000023725)81:0.0032451379)85:0.0000023725,SRR11006535:0.0000023725)92:0.0065796934,SRR11006603:0.0000023725)91:0.0000023725,SRR11006711:0.0000023725)92:0.0032982670,(SRR11006696:0.0045321044,SRR11006899:0.0000023725)83:0.0036988388)56:0.0000023725)78:0.0032882712)49:0.0000023725)61:0.0033091862,((SRR11006542:0.0041890808,((SRR11006811:0.0000023725,SRR11006950:0.0039818288)64:0.0000023725,SRR11006938:0.0085399055)96:0.0037019036)78:0.0000023725,(SRR11006657:0.0000023725,SRR11006668:0.0041179526)76:0.0000023725)83:0.0000023725)61:0.0032372243,SRR11006619:0.0000023725)61:0.0000023725,SRR11006494:0.0087134399)32:0.0000023725,SRR11006953:0.0041675225)22:0.0000023725,SRR11006659:0.0042432837)25:0.0000023725,(SRR11006656:0.0041292283,SRR11006857:0.0000023725)97:0.0041697945)39:0.0000026383,SRR11006746:0.0000023725)84:0.0032189226,SRR11006909:0.0000023725)69:0.0000023725,(((((((SRR11006489:0.0000023725,SRR11006937:0.0037932777)57:0.0000023725,(SRR11006582:0.0000023725,SRR11006936:0.0000023725)97:0.0000023725)48:0.0000023725,SRR11006785:0.0080849238)43:0.0000023725,((SRR11006508:0.0000023725,SRR11006551:0.0039994235)66:0.0000023725,(((SRR11006553:0.0038285236,SRR11006932:0.0081044419)82:0.0000023725,((SRR11006609:0.0080584653,SRR11006675:0.0050737932)82:0.0000023781,SRR11006664:0.0045253196)87:0.0068493446)83:0.0037255159,SRR11006883:0.0039365557)47:0.0035235246)46:0.0035468437)94:0.0113709018,SRR11006795:0.0000023725)86:0.0000020376,SRR11006741:0.0000023725)82:0.0000023781,(SRR11006602:0.0000023725,SRR11006941:0.0000023725)59:0.0000023725)51:0.0033342992)46:0.0032076897,(((SRR11006530:0.0042345084,SRR11006864:0.0040778405)88:0.0000021233,SRR11006723:0.0042415242)83:0.0000023725,(((SRR11006540:0.0053876132,SRR11006648:0.0000023725)97:0.0097334087,SRR11006694:0.0000023725)82:0.0000023725,SRR11006777:0.0084179854)93:0.0042283442)75:0.0000023725)39:0.0032070380,(SRR11006481:0.0000023725,((SRR11006613:0.0039647715,SRR11006924:0.0000023725)54:0.0000026852,SRR11006925:0.0000023725)91:0.0000023725)90:0.0000023725)18:0.0000023725)20:0.0000021484)20:0.0032643479,(((SRR11006560:0.0000023725,SRR11006736:0.0055958959)56:0.0000023781,SRR11006652:0.0126400530)92:0.0130615380,SRR11006952:0.0044386336)18:0.0041187316)48:0.0000023725,((SRR11006569:0.0038013249,((SRR11006578:0.0000023725,SRR11006684:0.0209664935)94:0.0080121392,SRR11006825:0.0215578407)84:0.0000023725)87:0.0035128693,(SRR11006673:0.0280337795,(SRR11006685:0.0089918422,SRR11006844:0.0038132797)96:0.0039992764)74:0.0000023725)62:0.0035517049)31:0.0000020728,(SRR11006836:0.0000023725,SRR11006949:0.0000023725)27:0.0000023725)28:0.0007209959,(((((((((((Aed5:0.0078644601,((SRR11006484:0.0035678132,SRR11006884:0.0045176493)67:0.0030445210,SRR11006581:0.0085844435)49:0.0038315501)44:0.0000025093,SRR11006683:0.0085905948)42:0.0034638232,((SRR11006881:0.0000023725,SRR11006921:0.0107826536)96:0.0000023781,SRR11006918:0.0000023725)100:0.0053708352)47:0.0033511183,SRR11006954:0.0000023725)73:0.0069451508,(SRR11006524:0.0000023725,((SRR11006604:0.0000023725,(SRR11006848:0.0000023781,SRR11006849:0.0285784849)93:0.0165458219)91:0.0000020376,SRR11006735:0.0043590783)92:0.0162774095)64:0.0000023725)67:0.0073201937,((((((((SRR11006514:0.0076202647,SRR11006642:0.0000023725)81:0.0112580240,SRR11006929:0.0206358943)76:0.0000023725,SRR11006805:0.0047743774)70:0.0000023781,SRR11006577:0.0000023725)76:0.0077603088,SRR11006630:0.0000023725)52:0.0123555762,SRR11006882:0.0000023725)34:0.0040272570,(SRR11006573:0.0036244947,((SRR11006601:0.0081703468,SRR11006807:0.0041908827)90:0.0000023725,SRR11006749:0.0222186130)93:0.0056268161)95:0.0107914482)26:0.0000020376,(SRR11006515:0.0000023725,(SRR11006674:0.0254017573,SRR11006698:0.0171804259)34:0.0000020376)45:0.0047166194)45:0.0000020376)52:0.0037016596,((SRR11006618:0.0157639430,SRR11006861:0.0000023725)85:0.0045800856,SRR11006951:0.0000023725)72:0.0000023725)33:0.0000023725,(SRR11006655:0.0126688151,(SRR11006729:0.0132953031,SRR11006862:0.0000023725)84:0.0049041716)79:0.0034010804)69:0.0111103126,SRR11006653:0.0142740216)55:0.0029212835,(((SRR11006667:0.0165815422,SRR11006858:0.0000029383)91:0.0140990209,((SRR11006843:0.0066075349,SRR11006922:0.0223885887)92:0.0058817975,SRR11006888:0.0287075824)53:0.0000028626)73:0.0050841388,SRR11006956:0.0271267281)67:0.0000020632)70:0.0037961082,(SRR11006763:0.0000023725,(SRR11006786:0.0071046363,((SRR11006791:0.0000023725,SRR11006799:0.0207293066)95:0.0075928361,SRR11006797:0.0084148364)96:0.0208158454)62:0.0000029646)55:0.0000023781)66:0.0090467124)48:0.0078264150,((SRR11006634:0.0000023725,(SRR11006636:0.0042874508,SRR11006940:0.0041190065)94:0.0040074992)88:0.0000023725,SRR6313630:0.0039464902)92:0.0037157492)36:0.0000023781,(SRR11006867:0.0000023725,SRR11006898:0.0055699749)98:0.0093998188)10:0.0000023725,(((((((SRR11006533:0.0000024273,(((SRR11006596:0.0000023725,SRR11006762:0.0059157642)43:0.0000022060,SRR11006771:0.0130000233)69:0.0000023725,SRR11006695:0.0000023725)81:0.0047840911)59:0.0029982655,SRR11006649:0.0143442555)85:0.0037671657,(SRR11006631:0.0042210078,(SRR11006661:0.0123056941,SRR11006879:0.0113216487)93:0.0156299876)77:0.0040669160)84:0.0000023781,SRR11006705:0.0039097901)88:0.0101698050,SRR11006706:0.0082605721)49:0.0000023781,(SRR11006802:0.0000023725,SRR11006872:0.0040417517)89:0.0000023368)40:0.0000023781,SRR11006946:0.0000023725)39:0.0000023781)20:0.0031071376,((SRR11006483:0.0124214937,SRR11006897:0.0120640336)50:0.0000023725,((((((SRR11006510:0.0000023725,SRR11006724:0.0000023725)96:0.0073390469,((SRR11006549:0.0039235886,SRR11006628:0.0000023725)48:0.0000023725,SRR11006632:0.0000023725)49:0.0000023725)87:0.0036132003,SRR11006624:0.0123897541)83:0.0035947647,SRR11006608:0.0090382696)79:0.0000026772,SRR11006559:0.0000023725)81:0.0035513903,((SRR11006610:0.0000023725,SRR6313631:0.0000023725)98:0.0069703921,SRR11006743:0.0000023725)80:0.0000023725)36:0.0000023725)38:0.0000023725)58:0.0062403635,((SRR11006486:0.0000023725,((SRR11006531:0.0000023725,SRR11006893:0.0038697390)94:0.0037447447,(SRR11006550:0.0000023725,(((SRR11006574:0.0151858604,SRR11006942:0.0000023725)94:0.0067061368,(SRR11006830:0.0079787923,SRR11006901:0.0038553333)91:0.0000023725)91:0.0048086762,SRR11006800:0.0000023725)13:0.0000023725)25:0.0000023725)19:0.0000023725)14:0.0000023725,((((SRR11006507:0.0000023725,SRR11006754:0.0000023725)96:0.0000023725,(SRR11006605:0.0042163927,SRR11006787:0.0039936076)91:0.0040900233)89:0.0038653074,SRR11006691:0.0000023725)81:0.0000023725,SRR11006828:0.0043027928)87:0.0033695999)9:0.0000023725)19:0.0000023781,((((SRR11006478:0.0041269458,SRR11006801:0.0000023725)95:0.0000024799,SRR11006887:0.0041329200)86:0.0036693983,(SRR11006537:0.0000023725,(SRR11006541:0.0000023725,SRR11006621:0.0000023725)56:0.0000023725)61:0.0066591928)28:0.0000023781,((SRR11006523:0.0000023725,((((SRR11006678:0.0000023725,SRR11006912:0.0000023725)83:0.0049018062,SRR11006700:0.0000023725)82:0.0048217179,SRR11006752:0.0038664338)60:0.0000023725,SRR11006719:0.0038848980)59:0.0045763025)33:0.0000020376,SRR11006806:0.0000023725)36:0.0000020376)39:0.0040617071)56:0.0103767840,SRR11006902:0.0000023725)75:0.0000023781,SRR11006713:0.0116758140)48:0.0034506432,SRR11006780:0.0040287792)60:0.0000023725,((SRR11006482:0.0000023725,SRR11006796:0.0037253423)87:0.0000028786,(SRR11006492:0.0036465658,SRR11006702:0.0000023725)99:0.0035408826)94:0.0034411903);
