# Supplementary material for: Flavivirus integrations in Aedes aegypti are limited and highly conserved across samples from different geographic regions unlike integrations in Aedes albopictus
Source: Parasit Vectors. 2021 Jun 26;14:332. doi: 10.1186/s13071-021-04828-w (PMC8235865; doi:10.1186/s13071-021-04828-w)
Supplement: Supplementary file 7 — Additional file 7. EVE bedfiles for AaegL5 and AaloF2 assemblies; phylogenetic trees and corresponding metadata for Ae. aegypti EVEs and cox1 gene. [file 13071_2021_4828_MOESM7_ESM.zip › phylogenetic trees/AE10_2.contree]

(Aed1:0.0000020746,((((((((((((((((((((((((((Aed2:0.0000020746,SRR11006840:0.0000020746)50:0.0000020746,(SRR11006568:0.0029570410,(SRR11006690:0.0000020746,SRR11006894:0.0000020746)47:0.0000020746)74:0.0027593962)25:0.0000020746,SRR11006853:0.0000020746)49:0.0000020746,SRR11006540:0.0026083582)30:0.0000020746,((SRR11006513:0.0000020746,(SRR11006841:0.0000020746,SRR11006846:0.0000020746)70:0.0000020746)60:0.0000020746,(SRR11006572:0.0000020746,SRR11006762:0.0057431359)63:0.0025392117)42:0.0024809134)27:0.0000020746,SRR11006594:0.0052388250)32:0.0024619621,((((((((Aed3:0.0030781275,SRR11006593:0.0000020746)59:0.0000020746,SRR11006740:0.0000020746)62:0.0025455466,SRR11006735:0.0027001636)53:0.0025305650,SRR11006695:0.0000020746)26:0.0002761469,SRR11006496:0.0000020746)23:0.0000022422,(SRR11006508:0.0000020746,((((SRR11006602:0.0016455853,SRR11006816:0.0028360876)39:0.0010863559,SRR11006738:0.0028715105)34:0.0000028024,SRR11006796:0.0000020746)37:0.0000020746,SRR11006795:0.0000020746)35:0.0000020746)39:0.0000020746)39:0.0000020746,SRR11006733:0.0000020746)36:0.0000020746,SRR11006804:0.0082880313)24:0.0000020746)23:0.0024666121,((SRR11006491:0.0000020746,SRR11006718:0.0026318628)48:0.0000020746,(SRR11006546:0.0032162855,SRR11006632:0.0000020746)46:0.0000020746)35:0.0000020746)32:0.0000020746,SRR11006502:0.0023786661)32:0.0000020746,((SRR11006517:0.0030058347,SRR11006555:0.0065372778)70:0.0103573232,((SRR11006547:0.0030584703,SRR11006914:0.0000020746)35:0.0000020746,SRR11006741:0.0000020746)35:0.0022059117)32:0.0000020746)31:0.0021883703,SRR11006581:0.0000020746)29:0.0000020746,((((SRR11006480:0.0000020746,SRR11006511:0.0000020746)70:0.0000020746,((SRR11006619:0.0000020746,SRR11006694:0.0000020746)31:0.0000020746,SRR11006736:0.0000020746)28:0.0000020746)28:0.0000020746,(SRR11006793:0.0000020746,SRR11006875:0.0000020746)36:0.0000020746)28:0.0022408120,((((((((((SRR11006504:0.0000020746,(SRR11006591:0.0024701571,SRR11006773:0.0020050047)26:0.0003099809)19:0.0000024489,SRR11006871:0.0026248894)13:0.0000020746,SRR11006537:0.0026227688)19:0.0000020746,SRR11006881:0.0000020746)34:0.0000020746,SRR11006876:0.0000020746)39:0.0000020746,(SRR11006536:0.0000020746,SRR11006754:0.0027738267)94:0.0026489901)25:0.0000020746,SRR11006753:0.0000020746)32:0.0000020746,SRR11006779:0.0000020746)33:0.0000020746,SRR11006562:0.0000020746)26:0.0000020746,(SRR11006610:0.0028184884,SRR11006730:0.0031569220)79:0.0059210442)38:0.0000020746)27:0.0000020746)27:0.0011555904,SRR11006588:0.0000020746)14:0.0008255750,((Aed5:0.0000020746,SRR11006901:0.0000020746)62:0.0000020746,(SRR11006481:0.0063284282,SRR11006526:0.0047174507)31:0.0000022496)49:0.0020281284)12:0.0000020746,(SRR11006523:0.0000020746,SRR11006567:0.0029013762)74:0.0022980017)11:0.0000020774,((((((((((((((((((((((((Aed4:0.0000020746,SRR11006937:0.0000020746)75:0.0000020746,((SRR11006670:0.0000020746,SRR11006678:0.0000020746)96:0.0025781312,SRR11006945:0.0024555649)68:0.0022748955)51:0.0023127336,(((((SRR11006503:0.0000020746,(((SRR11006622:0.0142948790,SRR11006716:0.0026592388)33:0.0067422314,(SRR11006636:0.0028098233,SRR11006715:0.0000020746)59:0.0000020746)33:0.0027057048,(SRR11006634:0.0029289536,SRR11006900:0.0000020746)86:0.0027166436)48:0.0027114051)50:0.0000029309,SRR11006922:0.0054858239)25:0.0000020746,SRR11006668:0.0000020746)34:0.0026000747,((((SRR11006565:0.0000020746,SRR11006590:0.0000020746)46:0.0000020746,((SRR11006721:0.0032395649,SRR11006801:0.0036231680)52:0.0029186656,(SRR11006786:0.0000020746,SRR11006918:0.0062429058)37:0.0000020746)21:0.0000020746)29:0.0000020746,SRR11006789:0.0000020746)25:0.0000020746,((((SRR11006570:0.0000020746,SRR11006863:0.0000020746)95:0.0026973928,SRR11006865:0.0058624328)63:0.0027034163,SRR11006862:0.0000020746)57:0.0026535385,SRR11006750:0.0000020746)20:0.0000020746)12:0.0000020746)11:0.0000020746,(SRR11006542:0.0026534024,((SRR11006564:0.0000020746,SRR11006685:0.0000020746)82:0.0023246378,SRR11006902:0.0000020746)54:0.0014223467)21:0.0008802528)8:0.0000020746)11:0.0000020746,(SRR11006598:0.0031901652,SRR11006609:0.0000020746)42:0.0047521579)7:0.0022813939,(((((SRR11006541:0.0000020746,SRR11006791:0.0052983876)84:0.0000029575,SRR11006844:0.0000020746)83:0.0025911866,SRR11006727:0.0056799540)33:0.0000020746,((SRR11006575:0.0000020746,((SRR11006717:0.0000020746,SRR11006920:0.0000020746)42:0.0000020746,(SRR11006826:0.0000020746,SRR11006936:0.0000020746)99:0.0028842485)43:0.0000020746)31:0.0000020746,SRR11006908:0.0000020746)27:0.0000020746)35:0.0000020746,(((SRR11006597:0.0000020746,((SRR11006612:0.0000020746,SRR11006943:0.0028030349)67:0.0028585096,SRR11006682:0.0028474799)53:0.0031797946)28:0.0000024288,SRR11006905:0.0000020746)25:0.0025983591,((((SRR11006642:0.0028934522,(SRR11006680:0.0023713671,(SRR11006855:0.0000020746,SRR11006933:0.0051269425)84:0.0052309411)42:0.0022967351)26:0.0022884450,SRR11006783:0.0000020746)27:0.0022882741,SRR11006683:0.0000020746)24:0.0022789438,((SRR11006650:0.0060829085,((SRR11006659:0.0000020746,SRR11006669:0.0000020746)85:0.0025468166,SRR11006673:0.0046311331)49:0.0000027326)29:0.0000020746,SRR11006940:0.0052177030)25:0.0000020746)36:0.0048831852)23:0.0000020746)23:0.0000020746)18:0.0011013461,SRR11006615:0.0034069950)25:0.0011658474,((((((((((((((((SRR11006483:0.0000020746,((SRR11006557:0.0027065951,SRR11006711:0.0052887362)43:0.0000020746,SRR11006888:0.0026266253)30:0.0000020746)46:0.0000020746,(((SRR11006534:0.0030099612,SRR11006592:0.0060582798)36:0.0000020746,((SRR11006603:0.0035582293,SRR11006769:0.0074114398)98:0.0037036741,(SRR11006635:0.0093855369,SRR11006771:0.0000020746)33:0.0000020746)39:0.0000020746)38:0.0000020746,(SRR11006595:0.0083559102,SRR11006722:0.0000020746)70:0.0000020746)42:0.0025932334)40:0.0011554588,SRR11006759:0.0087901236)18:0.0016036668,(SRR11006687:0.0000020746,SRR11006907:0.0028440421)58:0.0028626046)17:0.0000021297,SRR11006608:0.0000020746)16:0.0000020746,SRR11006921:0.0000020746)17:0.0000020746,SRR11006698:0.0000020746)10:0.0000020746,SRR11006531:0.0030273260)14:0.0000020746,SRR11006912:0.0000020746)11:0.0000020746,SRR11006724:0.0000020746)13:0.0000020746,SRR11006532:0.0000020746)10:0.0000020746,SRR11006549:0.0000020746)11:0.0000020746,SRR11006515:0.0033172301)10:0.0000020432,(((((((SRR11006486:0.0057993940,((((((((((((((((((SRR11006505:0.0072544432,SRR11006868:0.0000020746)66:0.0029006431,SRR11006644:0.0000020746)51:0.0014272932,SRR11006649:0.0000020746)48:0.0009601645,SRR11006641:0.0000020746)59:0.0023833219,((SRR11006640:0.0030806106,SRR11006643:0.0000020746)25:0.0000020746,SRR11006831:0.0123182758)23:0.0000020746)23:0.0014010583,SRR11006706:0.0000020746)16:0.0009625211,((((SRR11006639:0.0000020746,(SRR11006688:0.0000020746,SRR11006747:0.0041423565)35:0.0000020746)51:0.0025639843,SRR11006646:0.0034229723)47:0.0014784970,SRR11006662:0.0000020746)33:0.0026462042,SRR11006681:0.0000020746)22:0.0000020746)13:0.0023696914,(SRR11006667:0.0055137253,SRR11006926:0.0085334435)44:0.0000020746)17:0.0024002765,(SRR11006561:0.0029259022,SRR11006929:0.0051980887)25:0.0000020774)33:0.0000020774,SRR11006864:0.0000020746)28:0.0000020774,SRR11006524:0.0112909849)42:0.0000027252,((SRR11006553:0.0059295423,SRR11006704:0.0059227701)94:0.0023973766,SRR11006861:0.0055595962)55:0.0028504203)36:0.0049403167,SRR11006811:0.0049528418)16:0.0000020774,SRR11006684:0.0000020746)20:0.0000020774,((((SRR11006672:0.0000020746,SRR11006813:0.0026587569)52:0.0000020746,(SRR11006790:0.0058969799,SRR11006834:0.0000020746)83:0.0024885681)30:0.0000020746,SRR11006858:0.0123645094)58:0.0024640486,SRR11006787:0.0031349494)57:0.0027882242)8:0.0000020746,((SRR11006560:0.0000020746,(SRR11006746:0.0030600202,SRR11006950:0.0000020746)23:0.0000024047)33:0.0000025466,(SRR11006869:0.0000020746,SRR11006915:0.0000020746)98:0.0033716761)24:0.0000021159)27:0.0026105328,(SRR11006637:0.0000020746,SRR11006893:0.0000020746)26:0.0000020746)14:0.0000027357,SRR11006891:0.0058431675)25:0.0025622226)40:0.0026378690,((((SRR11006586:0.0061133952,SRR11006666:0.0095137928)58:0.0029910206,SRR11006638:0.0000020746)57:0.0000028555,SRR11006873:0.0092824860)47:0.0030299485,((SRR11006589:0.0062111629,SRR11006802:0.0061487661)53:0.0000020746,SRR11006761:0.0035315555)20:0.0000020746)23:0.0000020746)15:0.0025116137,(SRR11006578:0.0000020746,SRR11006755:0.0000020746)45:0.0000020746)22:0.0024983638,((SRR11006509:0.0061637858,(SRR11006631:0.0000020746,SRR11006913:0.0000020746)30:0.0000020746)40:0.0000020746,(SRR11006798:0.0032185594,(SRR11006941:0.0070442723,SRR11006952:0.0000020746)69:0.0000020479)74:0.0025616471)46:0.0025833449)22:0.0018053371,(SRR11006884:0.0027231625,SRR11006955:0.0027487191)57:0.0054317248)7:0.0000020774,((SRR11006656:0.0058532227,SRR11006739:0.0028962574)20:0.0000020746,(SRR11006676:0.0026666637,((SRR11006799:0.0072797502,SRR11006944:0.0030398675)42:0.0000020746,SRR11006935:0.0000020746)47:0.0000020746)48:0.0025674061)25:0.0025608494)5:0.0000020774,SRR11006928:0.0000020746)2:0.0000020774)1:0.0000020774,(((SRR11006494:0.0061791626,SRR11006734:0.0028799059)46:0.0000020746,SRR11006697:0.0026770107)52:0.0026080889,SRR11006895:0.0035819223)10:0.0000023989)6:0.0000022859,(SRR11006485:0.0000020746,SRR11006812:0.0000020746)91:0.0065408468)12:0.0000021243)11:0.0000020774,(((((SRR11006623:0.0028823805,SRR11006784:0.0071079817)35:0.0000024792,SRR11006827:0.0034460233)28:0.0000027072,(SRR11006700:0.0055628173,SRR11006725:0.0069138993)28:0.0000020746)29:0.0000020746,SRR11006737:0.0030423441)49:0.0033561606,SRR11006866:0.0000020746)15:0.0000020746)9:0.0000020746,SRR11006825:0.0048840980)20:0.0023296345,((SRR11006528:0.0000020746,(SRR11006550:0.0000020746,(((SRR11006627:0.0110603278,SRR11006807:0.0028011384)54:0.0068036916,SRR11006679:0.0016221586)48:0.0013346159,SRR11006880:0.0028230319)22:0.0000027525)18:0.0000020774)41:0.0000020774,SRR11006696:0.0000020746)39:0.0000020746)14:0.0000020746,((((((((((((((((((((SRR11006484:0.0000020746,((SRR11006576:0.0000020746,(SRR11006674:0.0000020746,SRR11006713:0.0060851781)86:0.0029113423)54:0.0028931271,SRR11006774:0.0000020746)21:0.0000020746)33:0.0000020746,SRR11006776:0.0000020746)39:0.0000020746,SRR11006605:0.0027790026)27:0.0000020746,SRR11006657:0.0000020746)42:0.0000020746,SRR11006599:0.0000020746)44:0.0000020746,SRR11006600:0.0000020746)36:0.0000020746,SRR11006601:0.0000020746)23:0.0000020746,((SRR11006770:0.0000020746,SRR11006925:0.0000020746)24:0.0000020746,SRR11006870:0.0000020746)21:0.0000020746)38:0.0000020746,SRR11006522:0.0000020746)34:0.0000020746,(SRR11006516:0.0000020746,SRR11006654:0.0000020746)91:0.0025896410)32:0.0000020746,((SRR11006580:0.0032325869,SRR11006781:0.0029943186)56:0.0000020746,SRR11006778:0.0000020746)69:0.0028680539)39:0.0028612602,((SRR11006544:0.0000020746,((SRR11006559:0.0059558500,SRR11006809:0.0000020746)38:0.0000020746,(SRR11006890:0.0000020746,SRR11006924:0.0000020746)45:0.0000020746)29:0.0000020746)26:0.0000020746,(SRR11006613:0.0000020746,SRR11006743:0.0000020746)34:0.0000020746)14:0.0000020746)17:0.0000020746,SRR11006630:0.0000020746)16:0.0000020746,SRR11006910:0.0000020746)37:0.0028082204,(((SRR11006492:0.0177562717,SRR11006702:0.0000020746)68:0.0079345504,SRR11006830:0.0000020746)41:0.0000026679,SRR11006904:0.0000020746)28:0.0000020746)30:0.0027457915,(SRR11006490:0.0052909922,SRR11006808:0.0028303643)43:0.0000020746)31:0.0027449284,(((SRR11006493:0.0029363039,SRR11006514:0.0061603112)29:0.0000020746,SRR11006569:0.0000020746)32:0.0000020746,(SRR11006821:0.0026001929,SRR11006909:0.0000020746)19:0.0000020746)12:0.0000020746)38:0.0027913668,SRR11006767:0.0000020746)16:0.0000020746,SRR11006582:0.0000020746)17:0.0000020746,((((SRR11006499:0.0029420990,SRR11006571:0.0029658067)37:0.0000020746,SRR11006618:0.0000020746)28:0.0000020746,SRR11006579:0.0000020746)25:0.0000020746,SRR11006624:0.0000020746)21:0.0000020746)38:0.0028361152)18:0.0023244777,(((((((((SRR11006489:0.0000020746,((SRR11006556:0.0000020746,SRR11006573:0.0000020746)96:0.0057220624,SRR11006606:0.0031984093)34:0.0000023030)35:0.0000020746,SRR6313630:0.0000020746)37:0.0027670346,(SRR11006548:0.0000020746,SRR11006742:0.0036710673)63:0.0000020746)33:0.0028267018,(SRR11006507:0.0000024394,SRR11006731:0.0063679315)79:0.0032272704)37:0.0027326796,(SRR11006604:0.0000020746,SRR11006946:0.0000020746)100:0.0063222223)29:0.0000020746,SRR11006563:0.0070090814)15:0.0000020746,(SRR11006836:0.0026874190,SRR11006949:0.0000020746)19:0.0000020746)28:0.0000020746,((((((((((SRR11006498:0.0000020746,SRR11006611:0.0055366312)60:0.0000027192,SRR11006857:0.0000020746)42:0.0000020746,SRR11006653:0.0055234101)52:0.0013333808,SRR11006942:0.0000020746)41:0.0013511122,SRR11006655:0.0000020746)27:0.0000023208,SRR11006699:0.0037079741)47:0.0000020746,SRR11006664:0.0000020746)43:0.0000020746,(((((((SRR11006620:0.0144581409,(SRR11006889:0.0000020774,SRR11006938:0.0000020746)67:0.0080923595)49:0.0000020774,SRR11006645:0.0000020746)40:0.0000020774,SRR11006828:0.0032591261)48:0.0000020774,((SRR11006693:0.0000020746,SRR11006845:0.0033332738)61:0.0030908089,SRR11006867:0.0029613475)57:0.0029753867)46:0.0000020746,((((((SRR11006621:0.0093857513,SRR11006819:0.0035683755)58:0.0000021969,SRR11006663:0.0000020746)61:0.0033198530,((((SRR11006661:0.0000020746,SRR11006806:0.0030635984)43:0.0030519341,(SRR11006749:0.0028937999,(SRR11006818:0.0083171554,SRR11006898:0.0000020746)51:0.0007043694)42:0.0004443972)42:0.0017506230,SRR11006820:0.0025665216)21:0.0019858953,SRR11006756:0.0034509630)21:0.0004563617)7:0.0000020774,SRR6313629:0.0000020746)7:0.0000020774,((((SRR11006633:0.0030967152,SRR11006752:0.0000020746)64:0.0029726325,SRR11006772:0.0029624245)37:0.0000087344,SRR11006675:0.0029986740)28:0.0000026999,SRR6313631:0.0000020746)22:0.0000020746)14:0.0000020774,((((((((SRR11006797:0.0000020746,SRR11006850:0.0000020746)54:0.0027076582,SRR11006847:0.0000020746)60:0.0052854454,SRR11006931:0.0031336410)40:0.0000020245,SRR11006854:0.0000020746)40:0.0000020746,SRR11006838:0.0000020746)38:0.0000020746,SRR6313632:0.0000020746)46:0.0000020746,SRR11006930:0.0053857048)47:0.0026092657,(((SRR11006837:0.0031983559,SRR11006848:0.0056734301)47:0.0053914653,SRR11006839:0.0000020746)46:0.0026411769,SRR11006852:0.0028068946)35:0.0000020746)47:0.0026081602)33:0.0031876981)31:0.0000020774,SRR11006878:0.0000020746)30:0.0000020746,((((SRR11006625:0.0094508548,SRR11006822:0.0000020746)53:0.0053291708,SRR11006856:0.0027592911)36:0.0000020746,(SRR11006932:0.0000020746,SRR11006939:0.0000020746)100:0.0026617787)49:0.0000020746,SRR11006665:0.0024486545)47:0.0023657595)31:0.0024483857)35:0.0049544798,SRR11006658:0.0078300152)29:0.0000020774,SRR11006953:0.0000020746)30:0.0024131189)48:0.0023873514,(((((SRR11006648:0.0029828958,(((SRR11006882:0.0000020746,SRR11006954:0.0000020746)65:0.0000020746,SRR11006957:0.0027145883)50:0.0026132290,SRR11006956:0.0000020746)50:0.0000021053)27:0.0000020774,SRR11006652:0.0000020746)28:0.0000020774,SRR11006951:0.0000020746)40:0.0078090301,SRR11006911:0.0000020746)36:0.0000020831,(SRR11006692:0.0054850771,SRR11006829:0.0000027081)12:0.0032638748)11:0.0025190304)12:0.0000020774)11:0.0000020774,(SRR11006512:0.0029837947,(SRR11006800:0.0052420689,SRR11006948:0.0025887089)67:0.0000020746)45:0.0051261116)11:0.0000020774,(SRR11006628:0.0000020746,SRR11006768:0.0026410609)14:0.0000020746)10:0.0000020774,((((SRR11006497:0.0030220943,(SRR11006552:0.0000020746,SRR11006760:0.0000020746)65:0.0028837162)65:0.0028744025,(SRR11006805:0.0059534533,SRR11006885:0.0000020746)42:0.0028806307)23:0.0000020746,((SRR11006596:0.0000020746,SRR11006835:0.0028875024)37:0.0000020746,SRR11006660:0.0000020746)38:0.0025698843)30:0.0025671373,SRR11006626:0.0084306252)12:0.0000020746)24:0.0000023576,SRR11006917:0.0000020746)14:0.0000025444,SRR11006533:0.0030227145)11:0.0000012090,SRR11006763:0.0000020746)12:0.0000022525,SRR11006501:0.0000020746)1:0.0000015441,(SRR11006851:0.0000020746,SRR11006872:0.0000020746)7:0.0000020746)1:0.0051301671,((((SRR11006478:0.0000020746,(((((((SRR11006535:0.0026209386,SRR11006883:0.0000020746)93:0.0026916562,SRR11006558:0.0053490418)58:0.0024175122,(SRR11006758:0.0000020746,SRR11006817:0.0056100364)51:0.0000020746)51:0.0011562410,SRR11006732:0.0000020746)42:0.0012624877,SRR11006785:0.0000020746)48:0.0000025803,SRR11006577:0.0000020746)46:0.0000020746,SRR11006705:0.0034940367)43:0.0000020746)54:0.0000020746,(SRR11006843:0.0062251225,SRR11006887:0.0028066537)80:0.0025089429)53:0.0025065244,(SRR11006521:0.0000020746,(SRR11006701:0.0000020746,SRR11006766:0.0096769196)49:0.0031063250)7:0.0000020746)4:0.0000020746,((SRR11006583:0.0029934897,SRR11006814:0.0000020746)46:0.0000020746,((SRR11006719:0.0000020746,SRR11006849:0.0000020746)50:0.0000020746,SRR11006723:0.0000020746)48:0.0000020746)51:0.0029463105)4:0.0024564352)12:0.0000020774,(((((((SRR11006479:0.0059174488,SRR11006482:0.0029393991)90:0.0026553314,SRR11006551:0.0000020746)55:0.0015126545,SRR11006726:0.0030987589)51:0.0012499323,(SRR11006506:0.0000020746,SRR11006614:0.0000020746)83:0.0000020746)47:0.0016219565,SRR11006824:0.0034257805)50:0.0011410770,SRR11006545:0.0030157002)38:0.0000020746,SRR11006712:0.0026429944)52:0.0026156019)12:0.0000020774,(((SRR11006691:0.0000020746,SRR11006751:0.0059298553)71:0.0000022581,SRR11006803:0.0000020746)57:0.0027741633,SRR11006745:0.0000020746)50:0.0025405659)13:0.0000020774,SRR11006530:0.0000020746)10:0.0000020774)18:0.0000020746,SRR11006543:0.0000020746)12:0.0000020746,SRR11006916:0.0000020746)12:0.0000020746,SRR11006574:0.0000020746)15:0.0000020746,SRR11006897:0.0034754411)13:0.0000020746,SRR11006519:0.0000020746)16:0.0000020746,SRR11006495:0.0000020746)19:0.0000020746,SRR11006794:0.0000020746)20:0.0000020746,SRR11006899:0.0000020746)20:0.0000020746,SRR11006584:0.0000020746)17:0.0000020746,SRR11006879:0.0000020746)17:0.0000029037,((((SRR11006510:0.0030434830,SRR11006538:0.0000020746)55:0.0029746303,SRR11006765:0.0000020746)52:0.0000020746,((((SRR11006703:0.0035263575,SRR11006906:0.0034711341)52:0.0000020746,SRR11006777:0.0000020746)50:0.0000020746,(SRR11006729:0.0000020746,SRR11006934:0.0000020746)52:0.0000020746)50:0.0000020746,(SRR11006886:0.0000020746,(SRR11006896:0.0074385797,SRR11006923:0.0035543664)49:0.0000020746)52:0.0026394078)46:0.0025855629)46:0.0011531416,SRR11006780:0.0033680805)22:0.0013795291);
