# Supplementary material for: Flavivirus integrations in Aedes aegypti are limited and highly conserved across samples from different geographic regions unlike integrations in Aedes albopictus
Source: Parasit Vectors. 2021 Jun 26;14:332. doi: 10.1186/s13071-021-04828-w (PMC8235865; doi:10.1186/s13071-021-04828-w)
Supplement: Supplementary file 7 — Additional file 7. EVE bedfiles for AaegL5 and AaloF2 assemblies; phylogenetic trees and corresponding metadata for Ae. aegypti EVEs and cox1 gene. [file 13071_2021_4828_MOESM7_ESM.zip › phylogenetic trees/AE13_2.contree]

(Aed1:0.0000026263,((((((((((((Aed2:0.0000026263,(((((((((((((((Aed3:0.0000000000,SRR11006613:0.0000000000):0.0000026263,(((((((((((((((((((((((((SRR11006493:0.0000026263,SRR11006763:0.0000026263)79:0.0000026263,(SRR11006517:0.0000026263,SRR11006636:0.0028505694)70:0.0000026263)86:0.0026478987,((SRR11006638:0.0117805989,SRR11006915:0.0000026263)60:0.0035371685,SRR11006825:0.0000026263)54:0.0020545285)34:0.0009850039,SRR11006934:0.0000026263)19:0.0000026307,SRR11006650:0.0000026263)29:0.0000026307,SRR11006777:0.0000026263)34:0.0000021279,SRR11006705:0.0000026263)17:0.0000026263,SRR11006896:0.0000026263)35:0.0000026263,SRR11006895:0.0000026263)51:0.0000020024,SRR11006698:0.0000026263)61:0.0000021414,(SRR11006526:0.0000026263,(SRR11006722:0.0000026263,SRR11006878:0.0000026263)59:0.0000026263)63:0.0000026263)61:0.0020355030,(((((((((SRR11006505:0.0066502867,SRR11006926:0.0029250534)74:0.0026230267,SRR11006550:0.0057083785)56:0.0000026263,SRR11006918:0.0000026263)64:0.0028092866,SRR11006719:0.0027194205)48:0.0000026263,SRR11006557:0.0000026263)45:0.0000026263,SRR11006615:0.0000026263)53:0.0000026263,SRR11006584:0.0000026263)53:0.0000026263,((((((SRR11006633:0.0000026263,SRR11006906:0.0028169590)48:0.0000026263,SRR11006796:0.0000026263)50:0.0000026263,SRR11006657:0.0024440090)55:0.0021942683,SRR11006737:0.0000026263)52:0.0009950106,SRR11006939:0.0000026263)42:0.0011870252,SRR11006886:0.0000026263)51:0.0000027872)29:0.0000026263,(((SRR11006603:0.0085518629,SRR11006610:0.0028511992)47:0.0000026263,SRR11006746:0.0000026263)70:0.0025294986,SRR11006729:0.0000026263)37:0.0000028464)52:0.0000026263)62:0.0019875743,SRR11006555:0.0000026263)56:0.0019876176,(((((SRR11006572:0.0000026263,((SRR11006586:0.0000026263,(((SRR11006675:0.0000026263,SRR11006944:0.0039510535)66:0.0035835509,SRR11006716:0.0000026263)59:0.0000026263,SRR11006747:0.0000026263)47:0.0000026263)41:0.0000026263,SRR11006749:0.0028792999)54:0.0000026263)48:0.0000026263,SRR11006661:0.0027405493)46:0.0000026263,SRR11006752:0.0027737949)62:0.0046209291,(SRR11006619:0.0000026263,SRR11006923:0.0055202938)67:0.0027290993)40:0.0000026263,(SRR11006620:0.0055656845,SRR11006799:0.0000026263)85:0.0000026337)51:0.0000026263)51:0.0000026413,SRR11006791:0.0052475788)53:0.0020272619,((((((((SRR11006495:0.0000026263,SRR11006869:0.0024276947)50:0.0032388343,(SRR11006649:0.0083305248,SRR11006914:0.0025219186)40:0.0027971242)50:0.0000026307,SRR11006574:0.0000026263)59:0.0035291448,SRR11006821:0.0000026263)12:0.0000026307,SRR11006740:0.0000026263)19:0.0000026307,SRR11006507:0.0000026263)23:0.0000026307,(SRR11006723:0.0000026263,SRR11006862:0.0088039038)47:0.0000023016)59:0.0041044132,SRR11006690:0.0000026263)52:0.0000026307)56:0.0020022502,SRR11006843:0.0000026263)54:0.0000026263,SRR11006665:0.0000026263)34:0.0000026263,SRR11006513:0.0000026263)58:0.0040034348,SRR11006732:0.0051703360)47:0.0000027000,SRR11006515:0.0000026263)22:0.0000026263,SRR11006841:0.0000026263)25:0.0000026263,SRR11006641:0.0000026263)21:0.0000026263,SRR11006931:0.0000026263)24:0.0000026263,SRR11006552:0.0000026263)32:0.0000026263)33:0.0000026263,SRR11006593:0.0000026263)46:0.0000026263,SRR11006496:0.0000026263)20:0.0000026263,SRR11006738:0.0000026263)38:0.0000026263,SRR11006853:0.0000026263)21:0.0000026263,SRR11006559:0.0000026263)41:0.0000026263,SRR11006639:0.0000026263)27:0.0000026263,(Aed4:0.0000000000,SRR11006840:0.0000000000):0.0000026263)31:0.0000026263,SRR11006894:0.0000026263)28:0.0000026263,SRR11006835:0.0000026263)14:0.0000026263,(SRR11006731:0.0000000000,SRR11006839:0.0000000000):0.0000026263)27:0.0000026263,SRR6313630:0.0000026263)24:0.0000026263,SRR11006499:0.0084041863)23:0.0000026263,SRR11006852:0.0000026263)27:0.0000026263)30:0.0000026263,SRR6313629:0.0058828594)12:0.0000026263,((((((SRR11006486:0.0000026263,SRR11006646:0.0028229480)83:0.0000026180,SRR11006908:0.0000026263)66:0.0043461290,SRR11006953:0.0000026263)63:0.0042948035,SRR11006536:0.0000026263)55:0.0000026307,SRR11006772:0.0000026263)44:0.0000026263,SRR11006785:0.0056186313)63:0.0028397754)16:0.0000026263,SRR11006640:0.0000026263)18:0.0000026263,((((((((((((((((((((Aed5:0.0026794273,SRR11006921:0.0063248279)44:0.0025383616,(SRR11006497:0.0000026263,(SRR11006568:0.0055567130,SRR11006911:0.0000026263)68:0.0000024583)54:0.0000026263)26:0.0000026263,((((((((((SRR11006480:0.0027777871,(SRR11006684:0.0000026263,(SRR11006837:0.0000026263,SRR11006897:0.0028219741)31:0.0000027730)30:0.0033356029)26:0.0000026263,SRR11006910:0.0058550424)28:0.0000026263,SRR11006850:0.0027193126)54:0.0019409024,SRR11006498:0.0028489261)48:0.0013689841,(SRR11006655:0.0000026263,SRR11006889:0.0000026263)91:0.0025256906)27:0.0000026263,SRR11006882:0.0000026263)29:0.0000026263,SRR11006846:0.0027217770)37:0.0000026263,SRR11006502:0.0000026263)63:0.0021350654,(((((((SRR11006524:0.0000026263,SRR11006612:0.0000026263)91:0.0000026263,SRR11006861:0.0124265188)75:0.0070824033,SRR11006595:0.0030303561)42:0.0000026263,SRR11006774:0.0000026263)38:0.0000026263,SRR11006534:0.0000026263)65:0.0000026263,SRR11006659:0.0000026263)61:0.0000026263,SRR11006945:0.0000026263)52:0.0000026263)49:0.0000026263,SRR11006787:0.0137371370)41:0.0020569451)57:0.0019762779,(((SRR11006510:0.0000026263,(SRR11006669:0.0000026263,(((((SRR11006770:0.0026879626,(SRR11006865:0.0000026263,(SRR11006932:0.0000026263,SRR11006954:0.0000026263)85:0.0000026263)59:0.0000026263)62:0.0000026263,SRR11006794:0.0000026263)62:0.0000026263,SRR11006836:0.0000026263)65:0.0045626823,SRR11006956:0.0000026263)60:0.0000029545,SRR11006848:0.0000026263)48:0.0000026263)54:0.0000026263)53:0.0000026263,((((SRR11006512:0.0000026263,SRR11006664:0.0000026263)80:0.0000026263,SRR11006784:0.0000026263)69:0.0000026263,(SRR11006806:0.0027009870,SRR11006880:0.0000026263)62:0.0000026263)64:0.0000026263,SRR11006538:0.0054012441)50:0.0000026263)61:0.0020983772,((((SRR11006528:0.0000026263,SRR11006573:0.0000026263)69:0.0000026263,((SRR11006549:0.0028509464,SRR11006700:0.0000026263)53:0.0000026263,SRR11006789:0.0000026263)55:0.0000026263)60:0.0000026263,(SRR11006576:0.0000026263,(SRR11006847:0.0000026263,SRR11006916:0.0000026263)86:0.0000026263)72:0.0000026263)42:0.0000026263,SRR11006540:0.0058990742)59:0.0000026263)50:0.0000026263)45:0.0019602569,SRR11006483:0.0000026263)11:0.0000026263,(((((SRR11006481:0.0000026263,(SRR11006715:0.0022412195,SRR11006768:0.0044001121)80:0.0032732276)55:0.0000026263,(SRR11006596:0.0027216089,SRR11006937:0.0000026263)95:0.0025624184)64:0.0026324794,(((SRR11006482:0.0000026263,(SRR11006485:0.0000026263,((((((((((SRR11006509:0.0058093369,SRR11006702:0.0055176639)46:0.0000026263,SRR11006890:0.0027196080)61:0.0027163421,SRR11006920:0.0000026263)63:0.0024741450,(SRR11006545:0.0027078636,(SRR11006822:0.0000026263,(SRR11006829:0.0058315457,SRR11006935:0.0084754607)52:0.0000026263)95:0.0052640585)49:0.0000026263)63:0.0023778822,(SRR11006546:0.0000026263,(SRR11006590:0.0000026263,SRR11006901:0.0000026263)67:0.0000026263)67:0.0000026263)59:0.0005886324,SRR11006884:0.0000026263)38:0.0017489248,(SRR11006688:0.0000026263,(SRR11006693:0.0000026263,SRR11006808:0.0000026263)58:0.0000026263)64:0.0000026263)54:0.0010478455,SRR11006662:0.0000026263)48:0.0031354635,SRR11006816:0.0026890672)39:0.0000026263,SRR11006828:0.0000026263)39:0.0000026263)40:0.0000026263)51:0.0000026263,SRR11006652:0.0000026263)53:0.0000026263,(SRR11006571:0.0028569679,SRR11006594:0.0071169202)69:0.0032989390)54:0.0000026263)51:0.0000026263,((SRR11006506:0.0052103527,SRR11006813:0.0024358925)27:0.0000026263,(((SRR11006543:0.0000026263,(((SRR11006721:0.0000026263,SRR11006754:0.0058612719)85:0.0026862835,SRR11006867:0.0052236626)46:0.0000021289,SRR11006855:0.0000026263)44:0.0000026263)50:0.0000026263,SRR11006667:0.0028827778)32:0.0000026263,SRR11006725:0.0028688416)31:0.0000026263)64:0.0021511625)51:0.0020697918,((((((SRR11006556:0.0000026263,(SRR11006600:0.0027394917,SRR11006870:0.0030245677)93:0.0027341932)82:0.0027066934,SRR11006685:0.0056778001)31:0.0000026263,SRR11006621:0.0055495415)18:0.0000026263,SRR11006898:0.0028501861)50:0.0000026263,(SRR11006580:0.0000026263,SRR11006875:0.0000026263)59:0.0000026263)34:0.0000026263,SRR11006887:0.0000026263)16:0.0000026263)18:0.0019994406)18:0.0000026263,(((SRR11006494:0.0000026263,(SRR11006820:0.0028516060,(SRR11006891:0.0057672934,SRR11006924:0.0000026263)78:0.0055460212)26:0.0000027365)22:0.0024599552,SRR11006912:0.0000026263)14:0.0000021235,(((SRR11006706:0.0027680992,SRR11006864:0.0055753789)26:0.0000026263,SRR11006769:0.0000026263)25:0.0000026263,SRR11006761:0.0055228697)19:0.0000026263)25:0.0021185417)45:0.0041275159,((((((SRR11006521:0.0027359890,SRR11006692:0.0000026307)73:0.0000024469,((SRR11006683:0.0062370409,SRR11006941:0.0119650893)69:0.0054350197,SRR11006753:0.0000026263)63:0.0025092409)54:0.0056437907,SRR11006563:0.0086839156)45:0.0000020437,SRR11006533:0.0000026263)54:0.0000026307,(((SRR11006674:0.0000026263,SRR11006711:0.0050768187)78:0.0024680055,SRR11006807:0.0027536038)64:0.0023498460,(SRR11006803:0.0133572319,SRR11006811:0.0000026263)67:0.0000026263)62:0.0022135063)48:0.0000026263,SRR11006530:0.0000026263)34:0.0028179309)49:0.0000026263,SRR11006826:0.0000026263)61:0.0038151931,SRR11006508:0.0028507821)22:0.0000026263,SRR11006758:0.0000026263)9:0.0000026263,SRR11006614:0.0000026263)12:0.0000026263,SRR11006905:0.0000026263)9:0.0000026263,SRR11006583:0.0000026263)10:0.0000026263,SRR11006567:0.0027130504)14:0.0000026263,SRR11006565:0.0000026263)11:0.0000026263,SRR11006577:0.0000026263)11:0.0000026263,(((((((SRR11006523:0.0027834490,SRR11006812:0.0020058032)49:0.0007636645,((SRR11006631:0.0026879363,(SRR11006766:0.0000026263,(SRR11006827:0.0027342641,SRR11006872:0.0000026263)49:0.0000026263)46:0.0000026263)36:0.0000026263,SRR11006656:0.0000026263)43:0.0000026263)45:0.0000026263,SRR11006741:0.0000026263)62:0.0048171091,SRR11006773:0.0028437213)40:0.0000026263,SRR11006888:0.0000026263)45:0.0000026307,SRR11006866:0.0000026263)38:0.0000026307,SRR11006735:0.0000026263)29:0.0000026307)55:0.0019336904,(((((((((((((((((SRR11006478:0.0000026263,SRR11006588:0.0027214697)80:0.0025796015,(SRR11006519:0.0000026263,(((((SRR11006589:0.0000026263,(SRR11006635:0.0000026263,SRR11006781:0.0000026307)65:0.0073089115)46:0.0000020105,SRR11006845:0.0000026263)47:0.0000026307,SRR11006634:0.0000026263)47:0.0000026307,(SRR11006755:0.0055697399,SRR11006771:0.0000026263)89:0.0026824382)40:0.0000026307,SRR11006942:0.0054713631)56:0.0000026307)43:0.0000026307)43:0.0000026307,SRR11006883:0.0047943355)45:0.0008676440,SRR11006582:0.0028490954)30:0.0011934846,SRR11006626:0.0000026263)20:0.0000830983,SRR11006805:0.0000026263)35:0.0000012391,SRR11006765:0.0000026263)34:0.0000020693,SRR11006484:0.0000026263)21:0.0000023926,SRR11006598:0.0000026263)18:0.0000026263,SRR11006608:0.0000026263)23:0.0000026263,SRR11006917:0.0000026263)30:0.0007418050,SRR11006592:0.0052692472)41:0.0012289888,SRR11006564:0.0028791163)30:0.0000029383,SRR11006581:0.0000026263)41:0.0000026307,(((((((((((((((SRR11006479:0.0000026263,(SRR11006575:0.0027026444,(SRR11006871:0.0000026263,((SRR11006873:0.0000026263,SRR11006907:0.0000026263)80:0.0026832408,SRR11006938:0.0041644921)38:0.0000026307)38:0.0000026307)65:0.0042743731)60:0.0000026307,SRR11006718:0.0029076766)62:0.0036868428,(((((SRR11006490:0.0026694968,SRR11006936:0.0064165898)57:0.0022638041,(SRR11006691:0.0000026263,(SRR11006778:0.0084274272,SRR11006798:0.0056336190)56:0.0000026263)61:0.0000026263)59:0.0022668815,(SRR11006570:0.0000026263,(SRR11006599:0.0028514303,(SRR11006801:0.0000026263,SRR11006818:0.0027139010)92:0.0027496425)54:0.0000026263)56:0.0000026263)65:0.0022683848,(SRR11006511:0.0000026263,SRR11006618:0.0052114273)76:0.0000026263)59:0.0008846841,SRR11006609:0.0000026263)20:0.0003985625)6:0.0003319345,((SRR11006514:0.0079285785,((SRR11006551:0.0000026263,SRR11006762:0.0000026263)87:0.0026723667,SRR11006712:0.0000026263)72:0.0000021081)53:0.0000026263,SRR11006701:0.0000026263)72:0.0032451351)11:0.0005259120,(((((SRR11006561:0.0058559211,SRR11006950:0.0000026263)51:0.0028702866,(((SRR11006579:0.0027602972,SRR11006611:0.0027020114)61:0.0000026263,SRR11006643:0.0055917033)89:0.0028938348,(((SRR11006625:0.0029834474,SRR11006834:0.0030380116)66:0.0024792748,(SRR11006644:0.0091146279,SRR11006868:0.0038489158)44:0.0034648383)61:0.0000027374,SRR11006857:0.0000026263)57:0.0022519043)46:0.0000026263)50:0.0042120340,SRR11006622:0.0028550427)47:0.0024326967,SRR11006957:0.0000026263)44:0.0022992305,((SRR11006648:0.0000026263,SRR11006745:0.0028858279)73:0.0026362132,SRR11006913:0.0000026263)47:0.0000026263)44:0.0021544277)5:0.0000026263,(((((((((((((((((((((((((SRR11006491:0.0025451586,SRR11006654:0.0000026263)34:0.0000021528,SRR11006670:0.0000026263)21:0.0000022092,SRR11006724:0.0000026263)19:0.0000026263,SRR11006776:0.0000026263)35:0.0000026263,SRR11006863:0.0000026263)48:0.0000026263,SRR11006736:0.0000026263)50:0.0000026263,SRR11006703:0.0000026263)51:0.0000026263,SRR11006606:0.0000026263)45:0.0000026263,SRR11006726:0.0000026263)54:0.0000026263,SRR11006783:0.0000026263)53:0.0000026263,SRR11006760:0.0000026263)50:0.0000026263,SRR11006532:0.0000026263)44:0.0000026263,(SRR11006885:0.0025723938,SRR11006929:0.0026068138)86:0.0046244339)43:0.0007196921,SRR11006632:0.0000026263)28:0.0008230799,SRR11006637:0.0030303030)48:0.0005250376,SRR11006952:0.0000026263)43:0.0000022658,(((SRR11006535:0.0083150365,(((SRR11006682:0.0058600330,(SRR11006704:0.0000026263,SRR11006750:0.0000026263)77:0.0000026263)98:0.0027277270,SRR11006909:0.0000026263)68:0.0000026263,SRR11006943:0.0000026263)88:0.0023961635)62:0.0023775910,SRR11006756:0.0000026263)58:0.0021819291,((SRR11006547:0.0000026263,SRR11006679:0.0000026263)68:0.0000026263,SRR11006751:0.0000026263)53:0.0000026263)37:0.0000026263)54:0.0022514791,((SRR11006501:0.0000026263,SRR11006713:0.0000026263)98:0.0033765865,SRR11006668:0.0000026263)89:0.0036171476)51:0.0019661356,SRR11006660:0.0000026263)16:0.0000021532,SRR11006900:0.0000026263)13:0.0000020327,SRR11006504:0.0000026263)16:0.0000026263,SRR11006553:0.0000026263)15:0.0000026263,SRR11006697:0.0000026263)18:0.0000026263,(SRR11006672:0.0000026263,SRR11006790:0.0102656897)68:0.0024519091)19:0.0000026263,SRR11006955:0.0000026263)12:0.0000026263)10:0.0000026263,((((((SRR11006531:0.0056452551,SRR11006673:0.0000026263)69:0.0026834271,SRR11006893:0.0058083371)40:0.0000026263,SRR11006831:0.0028867501)46:0.0000026263,SRR11006949:0.0028623838)53:0.0024868794,SRR11006759:0.0000026263)30:0.0000026263,(SRR11006678:0.0028496166,SRR11006687:0.0051599262)51:0.0000021189)42:0.0021652848)16:0.0000022858,SRR11006623:0.0000026263)10:0.0000021115,SRR11006739:0.0028504644)12:0.0000021800,SRR11006602:0.0000026263)16:0.0000026263,SRR11006922:0.0000026263)18:0.0000026263,SRR11006928:0.0000026263)16:0.0000026263,SRR11006717:0.0000026263)13:0.0000026263,SRR11006814:0.0000026263)17:0.0000026263,SRR11006809:0.0000026263)47:0.0021075960)58:0.0019491248,(((SRR11006492:0.0000026263,SRR11006804:0.0058573798)83:0.0000026263,(((((((((SRR11006537:0.0000026263,(SRR11006578:0.0000026263,SRR11006658:0.0000026263)73:0.0000026263)70:0.0000026263,SRR11006642:0.0000026263)36:0.0000026263,SRR11006925:0.0000026263)64:0.0027711841,SRR11006694:0.0031091456)57:0.0060943786,SRR11006858:0.0000026263)51:0.0000023836,((SRR11006548:0.0000026263,SRR11006666:0.0000514215)78:0.0026192403,(SRR11006604:0.0027416075,(SRR11006653:0.0027360880,SRR11006899:0.0000026263)62:0.0027310817)49:0.0000026263)48:0.0028254716)45:0.0000026263,SRR11006904:0.0000026263)40:0.0000026263,SRR11006699:0.0000026263)45:0.0000026263,(SRR11006802:0.0043321102,SRR11006830:0.0000026263)73:0.0031500125)49:0.0000026263)63:0.0020749244,(SRR11006541:0.0000026263,(SRR11006786:0.0027901843,SRR11006793:0.0000026263)86:0.0000028019)76:0.0000026263)43:0.0000026263)54:0.0019079832,(((((((((((((((((SRR11006503:0.0023495920,SRR11006819:0.0000026263)57:0.0000021574,(SRR11006879:0.0000026263,SRR11006946:0.0023217085)88:0.0030979025)41:0.0000022626,SRR11006734:0.0054711505)35:0.0000022960,(SRR11006569:0.0000023783,SRR11006727:0.0028861090)68:0.0025451272)28:0.0023024408,(SRR11006542:0.0000026263,SRR11006844:0.0028467650)36:0.0000025976)29:0.0000026263,SRR11006601:0.0000026263)64:0.0028905506,SRR11006560:0.0000026263)45:0.0000026263,(((((SRR11006516:0.0000026263,SRR11006680:0.0040895191)70:0.0000026263,SRR11006951:0.0000026263)75:0.0030584384,SRR11006849:0.0000026263)48:0.0000026263,SRR6313632:0.0000026263)49:0.0000026263,SRR11006780:0.0000026263)55:0.0000026263)50:0.0021077899,SRR11006876:0.0000026263)21:0.0005618982,SRR11006676:0.0000026263)21:0.0000012846,SRR11006733:0.0000026263)18:0.0000010468,SRR11006856:0.0000026263)31:0.0000020857,(SRR11006597:0.0000026263,((SRR11006645:0.0000026263,SRR11006824:0.0000026263)78:0.0000026263,SRR11006851:0.0000026263)71:0.0000026263)82:0.0000026263)59:0.0026832194,SRR11006743:0.0027018862)40:0.0000026263,((SRR11006605:0.0000026263,SRR11006817:0.0000026263)79:0.0000026263,SRR11006767:0.0000026263)66:0.0000026263)23:0.0000026263,SRR11006742:0.0000026263)27:0.0000026263,SRR11006933:0.0000026263)56:0.0000026263)51:0.0019628524)38:0.0000026263,(((((((((((SRR11006522:0.0000026263,(((SRR11006544:0.0000026263,SRR11006779:0.0000026263)72:0.0000026263,SRR11006562:0.0000026263)59:0.0000026263,SRR11006681:0.0000026263)64:0.0000026307)52:0.0000026307,SRR11006663:0.0058608053)70:0.0076981137,SRR11006627:0.0000026263)44:0.0000026307,SRR11006696:0.0000026263)46:0.0000026307,SRR11006940:0.0000026263)56:0.0000026307,SRR11006800:0.0000026263)60:0.0000026307,SRR11006948:0.0000026263)58:0.0000026307,SRR11006628:0.0000026263)50:0.0000026307,SRR11006930:0.0000026263)35:0.0000026263,SRR11006795:0.0000026263)23:0.0000026263,(SRR11006558:0.0000026263,((SRR11006591:0.0027058354,SRR11006630:0.0000026263)67:0.0000026263,SRR11006881:0.0000026263)84:0.0000026263)93:0.0025237651)22:0.0000026263)15:0.0000026263)41:0.0000026263,SRR11006489:0.0000026263)43:0.0000026263,SRR11006902:0.0000026263)47:0.0000026263,SRR6313631:0.0000026263)52:0.0000026263,SRR11006838:0.0000026263)52:0.0000026263,SRR11006854:0.0000026263)53:0.0000026263,SRR11006695:0.0000026263)53:0.0000026263,SRR11006797:0.0000026263)44:0.0000026263,(SRR11006624:0.0054867989,SRR11006730:0.0000026263)32:0.0000024086);
