# Supplementary material for: Flavivirus integrations in Aedes aegypti are limited and highly conserved across samples from different geographic regions unlike integrations in Aedes albopictus
Source: Parasit Vectors. 2021 Jun 26;14:332. doi: 10.1186/s13071-021-04828-w (PMC8235865; doi:10.1186/s13071-021-04828-w)
Supplement: Supplementary file 7 — Additional file 7. EVE bedfiles for AaegL5 and AaloF2 assemblies; phylogenetic trees and corresponding metadata for Ae. aegypti EVEs and cox1 gene. [file 13071_2021_4828_MOESM7_ESM.zip › phylogenetic trees/AE14_2.contree]

(Aed1:0.0007712328,((((((((((((Aed2:0.0000021384,(SRR11006479:0.0007248653,(SRR11006751:0.0000021384,(SRR11006753:0.0014226116,SRR11006839:0.0007744561)91:0.0006532762)90:0.0006565999)87:0.0006805790)50:0.0000021384,SRR11006752:0.0030009142)73:0.0006629918,SRR11006641:0.0000021384)71:0.0000026756,(((((((((((SRR11006478:0.0000021384,SRR11006937:0.0000021384)86:0.0013888416,(((((SRR11006497:0.0015306968,SRR11006780:0.0000021384)92:0.0015079975,SRR11006724:0.0007501885)75:0.0000021384,SRR11006876:0.0014894545)75:0.0007141441,(((SRR11006506:0.0000021384,SRR11006755:0.0015187097)95:0.0006657829,SRR11006849:0.0023581208)88:0.0000446462,(((SRR11006528:0.0007072422,SRR11006578:0.0022911324)91:0.0007663818,(SRR11006535:0.0023213763,SRR11006601:0.0031888687)85:0.0007167891)81:0.0007310442,((SRR11006541:0.0015147272,(SRR11006731:0.0021758103,(((SRR11006777:0.0015142512,SRR11006817:0.0015185684)90:0.0000021384,SRR11006869:0.0000021384)93:0.0007093927,SRR11006821:0.0022149542)37:0.0000021426)26:0.0000021426)15:0.0000021426,((SRR11006624:0.0000021384,SRR11006626:0.0027267222)82:0.0008496277,SRR6313632:0.0007578187)85:0.0008459073)17:0.0000021426)26:0.0000021426)26:0.0000021426)73:0.0019952284,SRR11006661:0.0037831220)42:0.0000021426)28:0.0000021426,SRR11006762:0.0014647635)27:0.0000021426,SRR11006574:0.0007248845)38:0.0000021426,(SRR11006682:0.0014688344,SRR11006950:0.0000021384)91:0.0007210182)52:0.0000021426,SRR11006538:0.0015817549)58:0.0000021426,SRR11006911:0.0000021384)55:0.0000021384,((((SRR11006490:0.0006960495,SRR11006896:0.0007726804)43:0.0000021382,SRR11006562:0.0007802208)48:0.0000021384,SRR11006619:0.0023644916)47:0.0000021384,((SRR11006634:0.0015262997,SRR11006867:0.0014164480)54:0.0006486823,(((SRR11006635:0.0031846946,SRR11006636:0.0000021384)98:0.0031079487,SRR11006956:0.0006701394)86:0.0006883300,SRR11006900:0.0007320860)62:0.0006820182)60:0.0006758499)81:0.0006626466)72:0.0006514505,(((((((((((((((((((((((((SRR11006481:0.0014988029,SRR11006779:0.0039758026)93:0.0000021384,((((((SRR11006505:0.0015309087,((SRR11006625:0.0000021384,SRR11006945:0.0018856411)94:0.0008856037,SRR11006868:0.0007137296)89:0.0001127204)71:0.0000021384,SRR11006891:0.0015407781)65:0.0000027543,SRR11006890:0.0000021384)88:0.0005201759,SRR11006898:0.0000021384)88:0.0006520816,(SRR11006507:0.0000021384,SRR11006820:0.0006976701)91:0.0000021384)90:0.0006535571,((SRR11006627:0.0007198879,SRR11006706:0.0007799698)48:0.0000021384,(SRR11006924:0.0007219211,SRR11006926:0.0000021384)84:0.0006972070)50:0.0000021384)50:0.0006535920)69:0.0006628770,SRR11006718:0.0022073340)37:0.0000027482,((SRR11006546:0.0007110296,(((SRR11006561:0.0000021384,SRR11006681:0.0014524877)93:0.0007288279,SRR11006672:0.0015291553)49:0.0006956218,SRR11006749:0.0022269865)32:0.0000021384)26:0.0000021384,SRR11006747:0.0000021384)35:0.0000021384)63:0.0006559656,((SRR11006573:0.0022050003,((SRR11006723:0.0007582936,SRR11006768:0.0007061146)92:0.0014066436,(SRR11006746:0.0000021384,SRR11006871:0.0014569640)82:0.0014538831)61:0.0000027670)51:0.0000021384,SRR11006712:0.0000021384)61:0.0000021384)89:0.0006553299,((((SRR11006482:0.0015455276,SRR11006715:0.0007434213)98:0.0007160097,SRR11006590:0.0000021384)86:0.0000021384,SRR11006526:0.0013944900)87:0.0006685714,(((SRR11006522:0.0014776514,(SRR11006795:0.0007368882,SRR11006883:0.0007703030)65:0.0006995951)34:0.0000021384,(SRR11006722:0.0000021384,SRR11006756:0.0047428390)84:0.0007078015)34:0.0000021384,(((SRR11006534:0.0000021384,SRR11006605:0.0014418401)95:0.0014371644,SRR11006606:0.0015503894)79:0.0000021384,SRR11006725:0.0021184184)36:0.0000021384)12:0.0000021384)42:0.0006492443)11:0.0000021384,((((((SRR11006495:0.0015889966,SRR11006719:0.0000021384)89:0.0000021384,SRR11006582:0.0037718875)72:0.0007157656,((SRR11006572:0.0014778283,SRR11006610:0.0030438517)46:0.0015389662,SRR11006729:0.0015810233)22:0.0000021384)17:0.0000021384,SRR11006591:0.0022538306)19:0.0007036544,SRR11006516:0.0000021384)19:0.0009525654,SRR11006633:0.0000021384)28:0.0018678151)1:0.0000021384,((SRR11006557:0.0007126304,(SRR11006613:0.0000021384,(SRR11006687:0.0034419305,SRR11006734:0.0000021384)91:0.0010488576)63:0.0000021403)50:0.0000021384,(SRR11006745:0.0021510714,SRR11006864:0.0007588661)59:0.0006561440)1:0.0000021384)4:0.0000021384,(((SRR11006553:0.0000021384,(SRR11006861:0.0000021384,SRR11006938:0.0052518927)93:0.0022547752)91:0.0006790760,(SRR11006586:0.0045467209,SRR11006759:0.0007235756)63:0.0000021384)73:0.0006760711,SRR11006763:0.0000021384)62:0.0000026837)12:0.0006366194,SRR11006577:0.0023852608)16:0.0000021384,((SRR11006540:0.0014509552,(SRR11006579:0.0007077186,SRR11006915:0.0007408148)61:0.0000021384)76:0.0007061614,(SRR11006548:0.0000021384,SRR11006552:0.0015018889)32:0.0000021384)27:0.0000021384)66:0.0006690687,(((SRR11006583:0.0007181952,SRR11006608:0.0014501825)78:0.0000021384,SRR11006776:0.0023213059)88:0.0007021374,((SRR11006694:0.0007214194,SRR11006705:0.0022497768)43:0.0000021384,SRR11006798:0.0014615545)34:0.0000021384)22:0.0000021384)35:0.0000021384,SRR11006611:0.0022529249)36:0.0000021384,SRR11006855:0.0014812972)53:0.0013302467,((((((((((SRR11006493:0.0015755024,SRR11006503:0.0015371293)100:0.0006121740,SRR11006512:0.0033104484)95:0.0007617327,SRR11006502:0.0021041052)96:0.0020755834,SRR11006592:0.0007236117)89:0.0006617780,((SRR11006510:0.0000021384,SRR11006785:0.0032391882)95:0.0007026736,SRR11006511:0.0007117834)53:0.0000021384)89:0.0013224913,(((SRR11006542:0.0013476191,SRR11006658:0.0006965952)99:0.0014333884,SRR11006825:0.0006635442)82:0.0013700020,SRR11006904:0.0007611521)54:0.0000021671)61:0.0006800265,(((SRR11006612:0.0024764497,SRR11006853:0.0020746347)91:0.0008797250,SRR11006807:0.0014850670)90:0.0007279037,SRR11006674:0.0028340609)66:0.0000021403)49:0.0006795493,(SRR11006666:0.0030358232,SRR11006685:0.0000021384)99:0.0007411014)15:0.0000021384,SRR11006908:0.0000021384)18:0.0000021384,((((((((SRR11006645:0.0022427893,(((SRR11006665:0.0020897953,SRR11006813:0.0014843274)56:0.0000021384,(SRR11006680:0.0045575994,SRR11006946:0.0007303115)83:0.0014517346)67:0.0014114928,((SRR11006717:0.0017242025,SRR11006957:0.0022865000)98:0.0016960362,SRR11006804:0.0000021384)80:0.0007520921)37:0.0000021384)35:0.0000021384,SRR11006949:0.0043872327)79:0.0007556500,(SRR11006669:0.0022152561,SRR11006953:0.0045026868)78:0.0000021403)81:0.0007559795,SRR11006659:0.0022234565)33:0.0000021384,(SRR11006737:0.0030781957,SRR11006790:0.0007317006)92:0.0015356944)21:0.0000021384,SRR11006675:0.0000021384)25:0.0000021384,SRR11006828:0.0000021384)52:0.0000021384,((SRR11006655:0.0000021384,((SRR11006704:0.0029739751,SRR11006845:0.0007132401)89:0.0014301029,SRR11006889:0.0007409030)91:0.0019011961)81:0.0009295705,(SRR11006693:0.0037001879,SRR11006808:0.0000021384)71:0.0014462678)77:0.0006992943)52:0.0006581816)59:0.0006754767)31:0.0000451455,(((SRR11006508:0.0007322780,(SRR11006604:0.0000021384,SRR11006803:0.0014623140)93:0.0007218473)68:0.0000021384,SRR11006600:0.0007566436)68:0.0000021384,(SRR11006568:0.0022045858,((SRR11006663:0.0028759631,((SRR11006678:0.0007402818,(SRR11006800:0.0015022298,SRR11006948:0.0023419207)89:0.0007731969)82:0.0000021384,SRR11006909:0.0000021384)77:0.0000021384)94:0.0007046485,(SRR11006733:0.0023524754,SRR11006736:0.0015181132)99:0.0021521132)88:0.0006922692)79:0.0013422331)65:0.0006631955)17:0.0000021403,((SRR11006575:0.0000021384,((SRR11006650:0.0008509883,SRR11006806:0.0058557579)90:0.0010345081,SRR11006721:0.0021814583)83:0.0015798053)32:0.0000021384,((((((SRR11006679:0.0037910991,SRR11006786:0.0020422702)85:0.0000027123,SRR11006684:0.0000021384)74:0.0008620178,SRR11006690:0.0022167162)61:0.0000021384,SRR11006783:0.0007208056)32:0.0000021384,SRR11006789:0.0000021384)33:0.0000021384,(SRR11006750:0.0006862686,SRR11006944:0.0000021384)85:0.0006817533)38:0.0000021384)78:0.0006559206)14:0.0000021403,((SRR11006620:0.0000021384,((SRR11006644:0.0007402233,(SRR11006913:0.0015100575,SRR11006943:0.0000021384)92:0.0013532566)83:0.0003088776,SRR11006771:0.0014951601)72:0.0003514977)39:0.0000021384,SRR11006639:0.0000021384)63:0.0000021384)11:0.0000021403,SRR11006856:0.0000021384)7:0.0000021403,((((SRR11006524:0.0000021384,SRR11006615:0.0021849151)48:0.0007177804,SRR11006571:0.0007120899)25:0.0000021384,SRR11006907:0.0000021384)25:0.0000021384,SRR11006688:0.0014554878)61:0.0006963065)7:0.0000021403,SRR11006642:0.0000021384)12:0.0000021403,((SRR11006598:0.0023264457,SRR11006702:0.0015552508)90:0.0006007453,SRR11006667:0.0023364745)90:0.0015431893)19:0.0000021403,((SRR11006498:0.0021951478,((SRR11006499:0.0039789869,SRR11006602:0.0014878263)99:0.0010503482,SRR11006628:0.0045927061)93:0.0021186333)89:0.0007835162,(SRR11006609:0.0030019118,SRR11006878:0.0042616875)86:0.0000021403)84:0.0015515969)38:0.0005089710,(((((((SRR11006564:0.0027957219,SRR11006676:0.0009717632)99:0.0030423324,SRR11006844:0.0021133851)92:0.0008863253,SRR11006691:0.0015971571)89:0.0007709780,SRR11006618:0.0023394865)48:0.0006689986,(SRR11006640:0.0007251443,SRR11006955:0.0000021384)96:0.0007171906)33:0.0000021384,(((((SRR11006589:0.0016190545,SRR11006918:0.0007805245)97:0.0015777897,SRR11006599:0.0032165236)91:0.0013892765,SRR11006621:0.0015641277)91:0.0006765007,SRR11006761:0.0041697117)90:0.0007342432,SRR11006791:0.0000021384)90:0.0006538331)33:0.0005061911,SRR11006646:0.0000021384)33:0.0001362184)68:0.0006829337,((((((((SRR11006484:0.0007554393,(SRR11006555:0.0014609076,SRR11006588:0.0000021384)97:0.0000021403)99:0.0000021403,SRR11006536:0.0007424206)92:0.0007614505,SRR11006501:0.0008135206)90:0.0007515446,SRR11006879:0.0014768600)66:0.0000021502,SRR11006880:0.0000021384)69:0.0000021403,SRR6313629:0.0000021384)81:0.0000021933,(SRR11006597:0.0000021384,(SRR11006643:0.0000021384,SRR11006649:0.0000021384)97:0.0014387869)34:0.0000021384)25:0.0000021384,((SRR11006560:0.0022962957,SRR11006637:0.0000021384)92:0.0007104011,SRR11006638:0.0000021384)47:0.0000012603)47:0.0000021384)28:0.0000021403)46:0.0000021403,((SRR11006713:0.0015112363,SRR11006805:0.0014483710)72:0.0000021384,SRR11006819:0.0013932702)91:0.0013590198)64:0.0007362211,((SRR11006485:0.0007367867,((SRR11006551:0.0007364719,SRR11006769:0.0000021384)98:0.0007152990,(SRR11006701:0.0033168944,SRR11006951:0.0000021384)81:0.0000021384)79:0.0007086348)64:0.0000026711,SRR11006711:0.0014881143)65:0.0000021384)24:0.0000021403)47:0.0007276224,((((((((((((((((Aed3:0.0000021384,(SRR11006930:0.0000021403,SRR11006931:0.0007533445)97:0.0010620555)85:0.0010576586,SRR11006797:0.0000021384)78:0.0010765525,SRR6313630:0.0000021384)70:0.0010559268,SRR11006838:0.0000021384)34:0.0000021984,SRR11006565:0.0008039015)27:0.0000024219,SRR11006489:0.0000021384)20:0.0000022001,SRR11006496:0.0007558096)18:0.0000021403,SRR11006735:0.0007351855)17:0.0000021403,SRR11006796:0.0000021384)17:0.0000021384,((SRR11006593:0.0000021384,(SRR11006716:0.0029006180,SRR11006894:0.0000021384)69:0.0000021384)69:0.0008857541,SRR11006695:0.0000021384)48:0.0000021403)89:0.0006966066,((SRR11006491:0.0015139730,(SRR11006576:0.0014604767,SRR11006784:0.0000021384)65:0.0000021384)44:0.0000021384,(SRR11006521:0.0015640039,(SRR11006742:0.0000021384,(SRR11006758:0.0000021384,(SRR11006858:0.0052013048,SRR11006899:0.0007376008)100:0.0019000595)92:0.0010819338)90:0.0010589039)68:0.0000021384)61:0.0000021384)65:0.0000021384,(SRR11006532:0.0000021384,SRR11006773:0.0014187861)96:0.0006921698)70:0.0006596237,((((SRR11006656:0.0012549866,SRR11006933:0.0028982909)69:0.0003312408,((SRR11006835:0.0000026355,SRR6313631:0.0000021384)90:0.0016243505,SRR11006940:0.0000021384)87:0.0007466748)34:0.0000021384,SRR11006740:0.0000021384)51:0.0000021384,SRR11006888:0.0022449201)69:0.0000021384)44:0.0007057592,(((((((SRR11006486:0.0023451729,SRR11006653:0.0008491418)91:0.0007163481,(SRR11006673:0.0028341593,SRR11006799:0.0000021384)78:0.0009611541)80:0.0030595934,SRR11006834:0.0000025570)87:0.0014009027,SRR11006549:0.0014846153)49:0.0000021384,SRR11006738:0.0000021384)89:0.0007004113,(((((SRR11006523:0.0022136186,SRR11006630:0.0000022091)51:0.0006573474,SRR11006654:0.0031241199)48:0.0014710038,(SRR11006533:0.0007565795,SRR11006569:0.0016027510)45:0.0006930398)31:0.0000021403,SRR11006912:0.0000021384)17:0.0000021384,SRR11006563:0.0022899687)18:0.0000021384)38:0.0000021384,(SRR11006920:0.0015676182,(SRR11006925:0.0014801260,SRR11006928:0.0000021384)89:0.0000021384)70:0.0007051371)86:0.0006848838)38:0.0000021403,(((SRR11006504:0.0006997638,(SRR11006514:0.0015254007,SRR11006662:0.0022417830)82:0.0000021384)87:0.0006533215,SRR11006515:0.0015014315)69:0.0006878948,((SRR11006556:0.0000021384,(SRR11006882:0.0029940248,SRR11006884:0.0036170834)77:0.0017475586)55:0.0007015034,((SRR11006558:0.0036673486,(SRR11006697:0.0022193812,((SRR11006699:0.0015916805,SRR11006767:0.0023833417)56:0.0006736022,SRR11006887:0.0014720528)45:0.0007011689)49:0.0000029014)31:0.0000021384,SRR11006570:0.0014823434)44:0.0012918092)54:0.0000021384)63:0.0006655671)3:0.0000021403,((((((((Aed4:0.0015307118,((SRR11006801:0.0007445704,SRR11006831:0.0014948091)100:0.0014995669,SRR11006826:0.0022763799)90:0.0006971375)85:0.0007186474,(SRR11006895:0.0023813589,SRR11006954:0.0015888744)63:0.0000024765)45:0.0014273305,(SRR11006544:0.0016714493,(SRR11006703:0.0036240674,SRR11006802:0.0009642019)97:0.0014760167)39:0.0013381184)24:0.0000021187,(((((((((((((SRR11006519:0.0024653377,SRR11006843:0.0024850337)55:0.0000021384,SRR11006840:0.0007118235)91:0.0007948563,((SRR11006816:0.0015493311,SRR11006847:0.0008083627)93:0.0007489879,(SRR11006850:0.0007699128,SRR11006851:0.0007199092)100:0.0020144384)47:0.0000021384)69:0.0009392111,SRR11006846:0.0007729447)85:0.0000021384,SRR11006818:0.0007410315)89:0.0007179672,SRR11006765:0.0030429553)94:0.0007304445,SRR11006848:0.0014712808)89:0.0007134029,(SRR11006809:0.0023979212,SRR11006841:0.0022449632)85:0.0000021384)88:0.0007224096,(SRR11006812:0.0030842703,SRR11006854:0.0015980271)92:0.0000021384)90:0.0014341650,SRR11006778:0.0007296090)76:0.0000021384,SRR11006872:0.0007871958)79:0.0006965430,SRR11006726:0.0008015878)14:0.0000021384,((SRR11006530:0.0015302273,SRR11006596:0.0007459267)98:0.0014471786,SRR11006897:0.0023180415)60:0.0000021384)10:0.0000021384)49:0.0006925234,(SRR11006648:0.0000021384,(SRR11006830:0.0000021384,SRR11006902:0.0015872386)91:0.0007858902)78:0.0000021384)52:0.0006915582,SRR11006865:0.0000021384)49:0.0000021384,((SRR11006814:0.0023288682,(SRR11006827:0.0007341559,SRR11006922:0.0007263884)90:0.0000021384)84:0.0000021384,SRR11006857:0.0006831034)80:0.0006665776)56:0.0006550142,((Aed5:0.0008287491,((SRR11006866:0.0000021384,SRR11006942:0.0007400845)91:0.0014015942,SRR11006901:0.0000021384)67:0.0000021384)56:0.0000021384,(((SRR11006480:0.0015406652,SRR11006863:0.0007432377)66:0.0000021384,(((((SRR11006509:0.0015567652,SRR11006822:0.0014977045)76:0.0014735477,(SRR11006531:0.0007048572,(SRR11006824:0.0016152223,SRR11006935:0.0007130915)62:0.0000026733)56:0.0000021384)65:0.0007117540,SRR11006739:0.0038462707)87:0.0020836853,(((SRR11006559:0.0007581173,SRR11006873:0.0014902614)91:0.0014472383,(SRR11006885:0.0000021384,SRR11006886:0.0020853826)99:0.0006934477)28:0.0006657412,((SRR11006595:0.0015056631,SRR11006906:0.0015143476)49:0.0007380734,((SRR11006696:0.0000021384,SRR11006952:0.0006910130)95:0.0006834353,SRR11006727:0.0000021384)95:0.0000021384)51:0.0006796414)83:0.0013339117)35:0.0000021384,(((((SRR11006652:0.0015062636,SRR11006939:0.0000021384)51:0.0000021384,(SRR11006862:0.0000021384,SRR11006934:0.0014466752)94:0.0007119380)18:0.0000021384,SRR11006932:0.0015637610)13:0.0000021384,((((SRR11006657:0.0030869307,SRR11006941:0.0007685962)87:0.0000021384,SRR11006893:0.0023076578)86:0.0007068577,SRR11006668:0.0022540003)86:0.0000021384,SRR11006929:0.0014026649)66:0.0006697969)17:0.0000021384,((SRR11006664:0.0000021384,SRR11006936:0.0014704736)42:0.0007073234,SRR11006683:0.0000021384)25:0.0006663407)34:0.0006541685)29:0.0000021384)37:0.0006527346,SRR11006772:0.0000021384)10:0.0000021384)16:0.0000021384)42:0.0006424088)16:0.0000021403)66:0.0013053265,((SRR11006584:0.0000021384,SRR11006743:0.0000021384)92:0.0000021384,(SRR11006622:0.0031719177,(SRR11006732:0.0029886471,(SRR11006760:0.0000021384,SRR11006811:0.0030053125)91:0.0000021384)91:0.0007148676)87:0.0007169186)81:0.0000021384)62:0.0006574767,((((((SRR11006492:0.0010528247,(SRR11006670:0.0014621566,SRR11006829:0.0000021384)94:0.0007220544)60:0.0000021384,SRR11006917:0.0029601284)56:0.0000021384,((SRR11006545:0.0014639260,(SRR11006660:0.0000021384,SRR11006692:0.0007899763)91:0.0014015527)66:0.0000021384,SRR11006916:0.0007452402)65:0.0000021384)78:0.0009815238,SRR11006870:0.0007709215)33:0.0000021384,SRR11006494:0.0007862846)40:0.0000021384,(SRR11006567:0.0007256114,SRR11006923:0.0000021384)68:0.0007032894)45:0.0000021384)37:0.0000021384,(SRR11006594:0.0022581102,SRR11006631:0.0024301776)74:0.0005862598)47:0.0006491864,(((((((SRR11006483:0.0007312162,SRR11006787:0.0007005412)94:0.0013938551,(SRR11006741:0.0036882273,(SRR11006837:0.0023313478,SRR11006852:0.0015080798)97:0.0006526740)91:0.0007375878)88:0.0000021384,SRR11006910:0.0022381706)88:0.0006957157,((SRR11006550:0.0000021384,((SRR11006766:0.0014795723,SRR11006881:0.0015133542)90:0.0000029195,SRR11006905:0.0007347397)64:0.0000021384)61:0.0000021384,SRR11006774:0.0000021384)60:0.0000021384)52:0.0000021384,SRR11006632:0.0006903897)58:0.0000021384,(SRR11006513:0.0013948256,SRR11006836:0.0000021384)96:0.0006932950)60:0.0000021384,(SRR11006517:0.0006965844,(((SRR11006543:0.0007294667,SRR11006781:0.0000021384)97:0.0000021384,(SRR11006754:0.0000021384,SRR11006875:0.0000021384)100:0.0014069070)70:0.0000021384,SRR11006581:0.0014035280)69:0.0006600262)74:0.0006620201)51:0.0000021384)54:0.0000021384,((SRR11006537:0.0000021384,(((SRR11006580:0.0007732367,SRR11006623:0.0000021384)88:0.0000024966,(SRR11006698:0.0014731261,SRR11006700:0.0007314136)98:0.0007292813)89:0.0000021384,SRR11006914:0.0000021384)93:0.0000021384)94:0.0000021384,(SRR11006603:0.0000021384,(SRR11006730:0.0008065233,(SRR11006770:0.0000021384,SRR11006794:0.0000021384)100:0.0007460040)83:0.0000021384)86:0.0000021384)84:0.0006995972)76:0.0000021384,(SRR11006547:0.0007275621,SRR11006614:0.0007520649)84:0.0000019165)86:0.0000652894,SRR11006921:0.0000021384)93:0.0006917122,SRR11006793:0.0000021384);
