# Supplementary material for: Flavivirus integrations in Aedes aegypti are limited and highly conserved across samples from different geographic regions unlike integrations in Aedes albopictus
Source: Parasit Vectors. 2021 Jun 26;14:332. doi: 10.1186/s13071-021-04828-w (PMC8235865; doi:10.1186/s13071-021-04828-w)
Supplement: Supplementary file 7 — Additional file 7. EVE bedfiles for AaegL5 and AaloF2 assemblies; phylogenetic trees and corresponding metadata for Ae. aegypti EVEs and cox1 gene. [file 13071_2021_4828_MOESM7_ESM.zip › phylogenetic trees/AE15_2.contree]

(Aed1:0.0093928532,(((((((((((((((((((((((((((((Aed2:0.0000025259,SRR11006731:0.0000025259)72:0.0000025259,SRR11006528:0.0000025259)70:0.0000025259,(SRR11006498:0.0000025259,SRR11006750:0.0000025259)72:0.0000025259)29:0.0000025259,(((((((((((((((((((((SRR11006481:0.0063123653,SRR11006613:0.0000021648)64:0.0164031344,SRR11006893:0.0000025259)51:0.0000025259,SRR11006776:0.0000025259)54:0.0000025259,SRR11006923:0.0045370313)52:0.0000025259,SRR11006779:0.0000025259)58:0.0000025259,SRR11006625:0.0000025259)63:0.0000025259,SRR11006523:0.0000025259)63:0.0027495454,SRR11006813:0.0000025259)65:0.0000020565,SRR11006778:0.0000025259)60:0.0000025259,(SRR11006532:0.0000025259,SRR11006840:0.0000025259)70:0.0036510785)37:0.0000025259,SRR11006482:0.0000025259)27:0.0000025259,SRR11006876:0.0000025259)23:0.0000025259,SRR11006770:0.0049133196)27:0.0000025259,SRR11006545:0.0092315710)61:0.0026032245,SRR11006711:0.0076555934)61:0.0026419602,((SRR11006521:0.0000025259,SRR11006872:0.0044567668)56:0.0000025259,SRR11006733:0.0043573025)50:0.0000025259)53:0.0027239342,((SRR11006541:0.0000025259,(SRR11006549:0.0000025259,SRR11006741:0.0034612429)61:0.0000025259)46:0.0000025259,(SRR11006579:0.0000025259,SRR11006882:0.0000025259)55:0.0036502504)26:0.0000025259)19:0.0000025259,((((((SRR11006513:0.0188584204,SRR11006576:0.0045093399)66:0.0000025259,SRR11006869:0.0000025259)60:0.0000025259,(SRR11006766:0.0095825041,SRR11006767:0.0102573635)79:0.0041253611)52:0.0000025259,SRR11006608:0.0000025259)55:0.0000025259,SRR11006726:0.0000025259)42:0.0000025259,SRR11006526:0.0127344290)6:0.0050157905)26:0.0047439112,((((((((SRR11006499:0.0000025259,(((((SRR11006547:0.0000025259,((((((((SRR11006553:0.0000023137,(((SRR11006572:0.0017147359,SRR11006761:0.0000026990)72:0.0032189087,SRR11006873:0.0040105050)43:0.0000020725,(SRR11006789:0.0000025259,(SRR11006800:0.0000025259,SRR11006907:0.0036324340)38:0.0000025259)47:0.0000025259)59:0.0000025259)42:0.0046564225,(SRR11006944:0.0000029791,SRR11006951:0.0000026854)63:0.0065020390)42:0.0037028500,SRR11006684:0.0000020491)31:0.0000025259,SRR11006909:0.0000028711)30:0.0000025259,SRR11006609:0.0000025259)26:0.0000025259,SRR11006662:0.0000025259)32:0.0000025259,SRR11006950:0.0000025259)28:0.0000025259,((SRR11006864:0.0036400759,(SRR11006866:0.0067983736,SRR11006884:0.0045270047)99:0.0000025259)75:0.0062867293,SRR11006888:0.0076052232)52:0.0029039236)30:0.0000025259)12:0.0000025259,SRR11006666:0.0000025259)10:0.0000011997,SRR11006664:0.0000025259)7:0.0000013925,SRR11006736:0.0000025259)7:0.0007082144,(SRR11006783:0.0000025259,SRR11006886:0.0034107064)24:0.0000025259)9:0.0000025259)16:0.0000025259,SRR11006685:0.0000025259)14:0.0000025259,SRR11006777:0.0000025259)17:0.0000025259,SRR11006885:0.0000025259)16:0.0000025259,SRR11006602:0.0000025259)16:0.0000025259,SRR11006597:0.0000025259)24:0.0000011817,SRR11006691:0.0000025259)16:0.0000014843,SRR11006784:0.0000025259)11:0.0004334699)7:0.0000025259,((((((((((((((((((SRR11006501:0.0000027900,SRR11006725:0.0000022891)70:0.0078389433,SRR11006863:0.0000025259)59:0.0000025259,(((SRR11006583:0.0046476862,SRR11006914:0.0000026926)73:0.0061432719,SRR11006769:0.0000025259)67:0.0061212025,(SRR11006742:0.0301102261,SRR11006756:0.0054998877)91:0.0041964855)55:0.0000025259)62:0.0026250002,(((((SRR11006517:0.0094497149,((SRR11006575:0.0049709007,SRR11006861:0.0074785494)54:0.0000025259,SRR11006760:0.0000025259)55:0.0046470781)40:0.0000025259,SRR11006557:0.0000025259)38:0.0000025259,SRR11006734:0.0000025259)42:0.0000025259,SRR11006580:0.0000025259)41:0.0000025259,SRR11006556:0.0000025259)56:0.0042589669)51:0.0000027295,SRR11006943:0.0000025259)14:0.0000025259,(((SRR11006581:0.0000028853,SRR11006642:0.0000028611)49:0.0000026009,SRR11006922:0.0000025259)37:0.0051837003,(((((SRR11006590:0.0093293168,((SRR11006605:0.0000021193,(SRR11006700:0.0000021941,SRR11006751:0.0000025259)99:0.0073007969)38:0.0007072194,SRR11006787:0.0000020027)14:0.0000025259)16:0.0000025259,SRR11006660:0.0047232666)9:0.0000025259,SRR11006639:0.0000025259)10:0.0000025259,SRR11006643:0.0000025259)13:0.0000025259,SRR11006648:0.0000025259)24:0.0059467208)10:0.0000028740)2:0.0000025259,(((((((SRR11006582:0.0000025259,(SRR11006865:0.0038443711,SRR11006942:0.0037104791)67:0.0075742346)29:0.0000025259,SRR11006805:0.0000025259)12:0.0000025259,(((SRR11006637:0.0000025259,SRR11006675:0.0000025259)80:0.0000025259,SRR11006644:0.0000025259)30:0.0000025259,(SRR11006694:0.0000025259,SRR11006856:0.0036707936)41:0.0000025259)19:0.0000025259)12:0.0000025259,SRR11006704:0.0000025259)15:0.0000025259,SRR11006956:0.0000025259)30:0.0026616024,SRR11006645:0.0000025259)4:0.0000025259,SRR11006640:0.0000025259)16:0.0000025259)11:0.0000025259,SRR11006646:0.0000025259)7:0.0000025259,SRR11006641:0.0000025259)19:0.0000025259,SRR11006881:0.0048551583)43:0.0078758990,(SRR11006655:0.0000025259,SRR11006657:0.0000025259)65:0.0000021259)24:0.0000020125,SRR11006638:0.0000025259)29:0.0000025259,SRR11006649:0.0000025259)24:0.0000029022,SRR11006538:0.0000025259)24:0.0000027315,SRR11006619:0.0045717238)21:0.0000025259,SRR11006618:0.0139587323)20:0.0000025259,SRR11006692:0.0000025259)26:0.0055842355,SRR11006620:0.0000026145)21:0.0028487894)55:0.0028787855,SRR11006663:0.0000020699)54:0.0028923808)63:0.0028967856,(SRR11006502:0.0000025259,SRR11006952:0.0000025259)47:0.0000025259)52:0.0000025259,((((((((((((((((((((((((((((((((((((((((((((((((((((Aed3:0.0000025259,(SRR11006562:0.0046817289,SRR11006567:0.0000025259)23:0.0000025259)20:0.0000025259,((((((((((SRR11006494:0.0158601813,SRR11006759:0.0000028958)36:0.0000024608,SRR11006798:0.0000025259)20:0.0000025259,SRR11006925:0.0000025259)12:0.0000023559,SRR11006630:0.0000025259)9:0.0000025259,SRR11006600:0.0000025259)7:0.0047546241,(SRR11006688:0.0000025259,(SRR11006768:0.0000021287,SRR11006828:0.0000029126)35:0.0085749404)25:0.0041918695)4:0.0000025259,(SRR11006506:0.0000025259,(SRR11006578:0.0032979806,SRR11006727:0.0000025259)13:0.0000025259)11:0.0000025259,SRR11006912:0.0037923341,SRR11006928:0.0000025259)2:0.0033961499,SRR11006546:0.0000025259)3:0.0000025259,SRR11006913:0.0000025259)6:0.0000025259,SRR11006621:0.0000025259)20:0.0000025259)42:0.0000025259,SRR11006505:0.0000025259)46:0.0000025259,SRR11006573:0.0000025259)50:0.0000025259,SRR11006569:0.0044026193)58:0.0000025259,SRR11006945:0.0000025259)47:0.0000025259,((((((SRR11006478:0.0000025259,((SRR11006495:0.0000025259,((SRR11006560:0.0047466932,((((((((SRR11006588:0.0000020099,SRR11006858:0.0000025259)63:0.0046153191,SRR11006780:0.0000023562)57:0.0033675025,SRR11006754:0.0000025259)37:0.0000025259,(SRR11006623:0.0000025259,SRR11006737:0.0045017786)93:0.0043584679)51:0.0006785833,SRR11006719:0.0000025259)28:0.0000010963,((SRR11006690:0.0000023643,SRR11006701:0.0048612406)62:0.0000029739,SRR11006904:0.0143670692)52:0.0082125931)24:0.0006384517,SRR11006612:0.0000025259)10:0.0000015121,SRR11006771:0.0000025259)6:0.0000012934)4:0.0000011855,SRR11006724:0.0000025259)10:0.0000010281)6:0.0000025259,SRR11006723:0.0000025259)13:0.0000014126)11:0.0000028875,(SRR11006552:0.0070738588,SRR11006568:0.0000025259)64:0.0068233764)52:0.0063266044,SRR11006584:0.0000025259)50:0.0000025259,SRR11006503:0.0037134492)54:0.0000025259,(((SRR11006479:0.0047211988,SRR11006729:0.0000025259)67:0.0000025259,((SRR11006484:0.0000025259,SRR11006570:0.0000025259)91:0.0000025259,SRR11006490:0.0107807301)74:0.0032107439)66:0.0028866973,(SRR11006906:0.0000025259,SRR11006946:0.0045450387)67:0.0000025259)64:0.0028402480)52:0.0000025259,(SRR11006512:0.0000025259,((((SRR11006551:0.0000025259,(SRR11006836:0.0000025259,SRR11006851:0.0000025259)51:0.0000025259)54:0.0000025259,SRR11006808:0.0048521198)42:0.0000025259,SRR11006850:0.0046619444)42:0.0000025259,SRR11006817:0.0000025259)68:0.0034432118)60:0.0000025259)59:0.0026391910)64:0.0024962448,(((((SRR11006486:0.0000025259,(((SRR11006659:0.0000025259,SRR11006806:0.0000025259)73:0.0040078600,SRR11006791:0.0000025259)50:0.0000025259,SRR11006855:0.0094172598)71:0.0042395346)65:0.0015491191,SRR11006774:0.0035253785)44:0.0026103887,SRR11006654:0.0036829716)35:0.0000025259,SRR11006564:0.0000025259)36:0.0000025259,SRR11006745:0.0063280516)30:0.0000025259)33:0.0002125373,SRR11006811:0.0081092109)16:0.0000025259,SRR11006681:0.0000025259)10:0.0000025259,SRR11006524:0.0000025259)19:0.0000025259,SRR11006687:0.0000025259)19:0.0000025259,SRR11006915:0.0000025259)14:0.0000025259,SRR11006916:0.0048994551)28:0.0000025259,SRR11006493:0.0044252610)17:0.0000025259,SRR11006577:0.0000025259)10:0.0000025259,SRR11006633:0.0000025259)9:0.0000025259,SRR11006921:0.0000025259)7:0.0000025259,SRR11006606:0.0000025259)23:0.0000025259,SRR11006763:0.0046607271)17:0.0000025259,SRR11006706:0.0000025259)15:0.0000025259,SRR11006571:0.0000025259)14:0.0000025259,SRR11006703:0.0000025259)9:0.0000025259,SRR11006678:0.0000025259)7:0.0000025259,SRR11006799:0.0000025259)5:0.0000025259,SRR11006589:0.0049045409)5:0.0000025259,(SRR11006696:0.0000025259,SRR11006702:0.0000025259)74:0.0045533853)6:0.0000025259,SRR11006611:0.0049158575)5:0.0000025259,SRR11006548:0.0049462235)8:0.0000025259,SRR11006509:0.0000025259)7:0.0000025259,SRR11006507:0.0000025259)5:0.0000025259,SRR11006746:0.0000025259)7:0.0020315122,((SRR11006586:0.0037504802,SRR11006857:0.0066697553)54:0.0028052788,SRR11006871:0.0000025259)13:0.0000025259,(SRR11006820:0.0000025259,SRR11006868:0.0000025259)16:0.0000025259)4:0.0000025259,(SRR11006795:0.0000025259,SRR11006834:0.0000025259)71:0.0034185656)6:0.0000025259,(SRR11006672:0.0000025259,SRR11006938:0.0000025259)7:0.0000025259)21:0.0000025259,SRR11006679:0.0000025259)16:0.0000025259,((SRR11006561:0.0000025259,(SRR11006749:0.0045376446,SRR11006890:0.0000025259)53:0.0000025259)56:0.0000025259,SRR11006891:0.0000025259)50:0.0000025259)57:0.0045258339,((((SRR11006516:0.0000000000,SRR11006652:0.0000000000):0.0000025259,((((SRR11006544:0.0036986447,SRR11006722:0.0000025259)31:0.0000025259,SRR11006610:0.0000025259)30:0.0000025259,SRR11006705:0.0000025259)31:0.0000025259,SRR11006631:0.0000025259)20:0.0000025259)15:0.0000025259,SRR11006934:0.0000025259)13:0.0000025259,((SRR11006542:0.0071699761,SRR11006929:0.0034287580)53:0.0000025259,(((SRR11006683:0.0000025259,(SRR11006883:0.0000025259,SRR11006905:0.0000023993)100:0.0106637264)72:0.0034214228,SRR11006772:0.0046556276)61:0.0036119437,SRR11006949:0.0042960945)48:0.0000025259)14:0.0000025259)12:0.0000025259)16:0.0000025259,((((((((((((SRR11006496:0.0000025259,(((SRR11006497:0.0046099958,((SRR11006809:0.0000025259,SRR11006849:0.0000025259)83:0.0000025259,(SRR11006830:0.0000025259,(SRR11006838:0.0000025259,(SRR11006843:0.0000025259,SRR11006854:0.0047807432)66:0.0000025259)66:0.0000025259)70:0.0000025259)68:0.0039757469)63:0.0038802805,SRR11006695:0.0000025259)55:0.0000025259,SRR11006797:0.0000025259)56:0.0000025259)55:0.0000025259,SRR11006931:0.0000025259)57:0.0000025259,SRR11006593:0.0000025259)56:0.0000025259,SRR11006894:0.0000025259)57:0.0000025259,SRR11006661:0.0000025259)59:0.0000025259,SRR11006930:0.0000025259)63:0.0000025259,SRR11006953:0.0000025259)63:0.0000025259,(SRR11006846:0.0000025259,SRR11006847:0.0000025259)81:0.0000025259)61:0.0023982740,SRR11006887:0.0000025259)62:0.0000025259,((SRR11006599:0.0000025259,SRR11006635:0.0042570181)79:0.0000025259,SRR11006804:0.0036018805)47:0.0000025259)28:0.0021381718,SRR11006738:0.0049645391)26:0.0000473837,SRR11006897:0.0000025259)27:0.0000025259)9:0.0026402572,(SRR11006559:0.0000025259,SRR11006743:0.0000025259)5:0.0000025259)2:0.0000010955,SRR11006615:0.0000025259)6:0.0000025259,Aed4:0.0000025259)19:0.0000025259,SRR11006936:0.0094124827)10:0.0000014570,SRR11006794:0.0000025259)5:0.0000015177,((SRR11006530:0.0081080940,SRR11006596:0.0046051992)61:0.0000025259,SRR11006555:0.0000025259)65:0.0029538715)4:0.0000011154,(SRR11006697:0.0000025259,SRR11006717:0.0000025259)83:0.0037987177)10:0.0000025259,SRR11006793:0.0000025259)11:0.0000025259,SRR11006565:0.0000025259)19:0.0000025259,SRR6313631:0.0000025259)14:0.0000025259,Aed5:0.0000025259)24:0.0000025259,SRR11006899:0.0000025259)29:0.0000025259,SRR11006535:0.0000025259)54:0.0000020494)51:0.0000025259,SRR11006803:0.0000025259)39:0.0000025259,SRR11006558:0.0000025259)36:0.0000025259,SRR11006773:0.0000025259)37:0.0000025259,SRR11006680:0.0033711990)64:0.0048290612,SRR11006940:0.0122964683)22:0.0000025259,((SRR11006735:0.0000025259,SRR11006831:0.0000025259)13:0.0000025259,SRR11006762:0.0000025259)6:0.0000025259)12:0.0000025259,SRR11006802:0.0000025259)32:0.0000025259,SRR11006668:0.0000025259)34:0.0000025259,(SRR11006665:0.0034250850,SRR11006667:0.0000025259)95:0.0030676555)33:0.0000018662,SRR11006650:0.0048087790)42:0.0000025259,SRR11006801:0.0000025259)19:0.0000025259,SRR11006941:0.0000025259)18:0.0000025259,SRR11006816:0.0000025259)14:0.0000025259,SRR11006533:0.0000025259)38:0.0000025259,SRR11006812:0.0000025259)42:0.0000025259,SRR11006489:0.0000025259)60:0.0024901477,(SRR11006673:0.0113500659,SRR11006796:0.0000025259)47:0.0000025259)47:0.0025016370,((((((((((((((((((((SRR11006480:0.0000025259,(SRR11006508:0.0000025259,SRR11006880:0.0090477369)65:0.0000025259)74:0.0043813393,((((((SRR11006483:0.0000025259,SRR11006920:0.0000025259)89:0.0036039777,SRR11006676:0.0000029213)48:0.0000025259,((((SRR11006491:0.0000025259,((SRR11006716:0.0000027781,((SRR11006900:0.0069794693,SRR11006908:0.0044258222)77:0.0000025259,SRR11006911:0.0000024079)76:0.0000025259)66:0.0034953774,SRR11006937:0.0000025259)65:0.0000025259)63:0.0000025259,(SRR11006604:0.0043187905,SRR11006622:0.0000025259)90:0.0000025259)64:0.0049515198,((SRR11006747:0.0000024832,SRR11006932:0.0000023638)61:0.0000025259,SRR11006924:0.0048907097)56:0.0061756815)54:0.0000025259,SRR11006926:0.0000025259)45:0.0000025259)50:0.0000025259,SRR11006902:0.0000020896)57:0.0039275711,((((((SRR11006492:0.0000029873,SRR11006878:0.0130441592)53:0.0000021717,((SRR11006511:0.0000028213,SRR11006957:0.0000029481)62:0.0000028659,SRR11006519:0.0000021231)39:0.0039359890)29:0.0000025259,SRR11006712:0.0000025259)14:0.0000025259,SRR11006626:0.0000025259)11:0.0000025259,SRR11006628:0.0000025259)13:0.0000025259,SRR11006889:0.0000025259)22:0.0031575365)12:0.0000025259,(SRR11006514:0.0044307247,(((SRR11006670:0.0037113565,(SRR11006870:0.0048157751,SRR11006875:0.0000021591)74:0.0038939859)52:0.0000025259,(SRR11006879:0.0140614177,SRR11006948:0.0039192502)46:0.0000025259)89:0.0059588496,SRR11006753:0.0030978419)59:0.0021983264)34:0.0000025259)18:0.0062798417)24:0.0000212227,SRR11006721:0.0039830764)12:0.0000025259,(SRR11006669:0.0075211322,SRR11006718:0.0000029896)20:0.0043644680)14:0.0000025259,SRR11006504:0.0000029886)13:0.0000025259,(((SRR11006627:0.0000021083,SRR11006715:0.0000023131)59:0.0000025259,SRR11006898:0.0000023117)56:0.0000025259,SRR11006918:0.0045481348)52:0.0056023107)14:0.0000025259,(SRR11006534:0.0000025259,SRR11006632:0.0036479314)87:0.0033684474)9:0.0000025259,SRR11006510:0.0000025259)7:0.0000025259,SRR11006824:0.0000025259)7:0.0000025259,SRR11006755:0.0000025259)5:0.0000025259,SRR11006624:0.0000025259)4:0.0000025259,SRR11006845:0.0000025259)2:0.0000025259,(SRR11006598:0.0000025259,SRR11006827:0.0040860273)15:0.0000025259)8:0.0000025259,SRR11006614:0.0039703221)8:0.0000025259,SRR6313629:0.0000025259)29:0.0030441662,((((SRR11006563:0.0000025259,SRR11006732:0.0000025259)76:0.0043504022,SRR11006636:0.0000025259)62:0.0000025259,SRR11006825:0.0000025115)46:0.0038149649,SRR11006634:0.0000025259)45:0.0038024507)24:0.0000021157,(((((SRR11006485:0.0046089827,((SRR11006531:0.0034480025,SRR11006935:0.0000025259)89:0.0035084818,(SRR11006653:0.0000025259,(SRR11006822:0.0000025259,(SRR11006862:0.0074570051,SRR11006939:0.0000025259)48:0.0036458239)49:0.0000025259)47:0.0032218082)65:0.0065470344)32:0.0000025259,SRR11006591:0.0000025259)27:0.0000025259,SRR11006819:0.0000025259)11:0.0000025259,((SRR11006536:0.0000025259,((SRR11006674:0.0000025259,(SRR11006698:0.0401939269,SRR11006954:0.0000025259)73:0.0000025259)95:0.0096517089,SRR11006901:0.0000025259)46:0.0000025259)42:0.0000025259,SRR11006786:0.0000025259)65:0.0047749031)18:0.0000025259,(SRR11006522:0.0040388088,SRR11006603:0.0098018333)29:0.0000025259)42:0.0057486726)36:0.0000025259,SRR11006910:0.0000025259)36:0.0000025259,SRR11006829:0.0000025259)38:0.0000025259,((((((SRR11006515:0.0089265557,SRR11006540:0.0038443866)59:0.0040920768,(SRR11006550:0.0000025259,SRR11006601:0.0000025259)75:0.0000025259)28:0.0000025259,(SRR11006543:0.0000025259,(SRR11006699:0.0000025259,SRR11006752:0.0045865254)95:0.0087909272)29:0.0000025259)25:0.0000025259,((SRR11006594:0.0034065026,SRR11006781:0.0000025259)58:0.0000025259,SRR11006765:0.0000025259)53:0.0000025259)29:0.0028679891,SRR11006574:0.0038855375)52:0.0028289926,SRR11006785:0.0000025259)39:0.0000025259)53:0.0039627154)13:0.0000025259,(SRR11006537:0.0000025259,SRR11006826:0.0036361539)37:0.0000025259)18:0.0000025259,SRR11006730:0.0044078973)30:0.0000025259,SRR11006896:0.0000025259)57:0.0000025259,SRR11006814:0.0000025259)35:0.0000025259,(((((((((((((((((((((SRR11006592:0.0044986969,(((SRR11006682:0.0000025259,(SRR11006790:0.0000025259,SRR11006821:0.0000021306)80:0.0064545123)49:0.0000025259,SRR11006917:0.0121705651)53:0.0000025259,SRR11006740:0.0000025259)53:0.0000025259)46:0.0000025259,SRR11006595:0.0000025259)57:0.0000025259,SRR11006693:0.0000025259)56:0.0000025259,SRR11006955:0.0034496254)58:0.0000025259,SRR11006656:0.0000025259)63:0.0000025259,SRR11006867:0.0000025259)63:0.0001322021,SRR11006658:0.0069004776)61:0.0028111364,(SRR11006739:0.0000025259,(SRR11006844:0.0000025259,SRR11006852:0.0000025259)92:0.0000025259)50:0.0000025259)43:0.0000025259,SRR11006933:0.0000025259)57:0.0058641596,SRR11006853:0.0000025259)21:0.0000025259,SRR11006807:0.0000025259)15:0.0000025259,SRR11006837:0.0000025259)21:0.0000025259,SRR11006848:0.0045143601)34:0.0000025259,SRR6313632:0.0047542024)26:0.0000025259,SRR11006839:0.0000025259)44:0.0000025259,SRR11006835:0.0000025259)39:0.0000025259,SRR11006818:0.0000025259)41:0.0000025259,SRR11006895:0.0000025259)40:0.0000025259,SRR11006841:0.0000025259)51:0.0000025259,SRR11006758:0.0000025259)32:0.0000025259,SRR6313630:0.0000025259)50:0.0000025259)82:0.0007473640,SRR11006713:0.0088539694);
