# Supplementary material for: Flavivirus integrations in Aedes aegypti are limited and highly conserved across samples from different geographic regions unlike integrations in Aedes albopictus
Source: Parasit Vectors. 2021 Jun 26;14:332. doi: 10.1186/s13071-021-04828-w (PMC8235865; doi:10.1186/s13071-021-04828-w)
Supplement: Supplementary file 7 — Additional file 7. EVE bedfiles for AaegL5 and AaloF2 assemblies; phylogenetic trees and corresponding metadata for Ae. aegypti EVEs and cox1 gene. [file 13071_2021_4828_MOESM7_ESM.zip › phylogenetic trees/AE16_2.contree]

(Aed1:0.0112278621,(((((((((((((((((((((((((((Aed2:0.0144948723,(SRR11006701:0.0128436536,SRR11006917:0.0142178865)90:0.0026710648)68:0.0000020970,(SRR11006658:0.0148442021,SRR11006914:0.0053752002)99:0.0016619816)44:0.0000020931,(SRR11006873:0.0050827519,(SRR11006895:0.0007090526,SRR11006896:0.0007066894)100:0.0021185828)80:0.0014357377)58:0.0006785984,SRR11006940:0.0115374478)53:0.0006798445,((((((((SRR11006480:0.0086846541,SRR11006868:0.0021975574)89:0.0021097907,SRR11006548:0.0064158196)100:0.0007537701,((SRR11006916:0.0060429570,SRR11006928:0.0028174731)100:0.0067140887,SRR11006920:0.0042872080)44:0.0000020931)78:0.0000020948,((SRR11006507:0.0130075647,SRR11006887:0.0030525978)46:0.0012297624,SRR11006699:0.0148304935)78:0.0021246313)34:0.0006954672,SRR11006688:0.0028775924)24:0.0000028631,(SRR11006936:0.0072487864,SRR11006946:0.0153522681)89:0.0052549274)21:0.0006924574,(((SRR11006596:0.0085568749,SRR11006876:0.0120351464)69:0.0005468368,SRR11006752:0.0088070632)48:0.0006895361,SRR11006706:0.0060804368)44:0.0011342606)24:0.0000020931,((SRR11006512:0.0087958753,SRR11006898:0.0050842757)38:0.0000020931,(SRR11006619:0.0125239161,SRR11006774:0.0149583757)79:0.0013343113)48:0.0012673280)39:0.0000020931)46:0.0006715667,(SRR11006514:0.0087266354,(((SRR11006540:0.0056505548,SRR11006875:0.0051295117)100:0.0007221001,(SRR11006583:0.0222693082,(SRR11006813:0.0151103822,SRR11006816:0.0193125521)100:0.0107782475)96:0.0031868763)90:0.0058945345,((((SRR11006589:0.0061240128,SRR11006760:0.0071520891)98:0.0043229582,SRR11006879:0.0048687353)80:0.0023254596,SRR11006675:0.0035638742)78:0.0000020948,SRR11006870:0.0021355527)81:0.0000020931)81:0.0007398221)46:0.0000026440)80:0.0014053740,((((((SRR11006498:0.0017874714,SRR11006761:0.0060805419)100:0.0041784413,SRR11006672:0.0129730597)94:0.0039792667,(SRR11006934:0.0161132518,SRR11006939:0.0181317754)85:0.0002163629)92:0.0002251617,((((((SRR11006550:0.0119022512,SRR11006595:0.0118546341)85:0.0023015006,(SRR11006584:0.0171145934,SRR11006751:0.0135766847)92:0.0012749575)85:0.0007156180,(SRR11006556:0.0170559581,(SRR11006558:0.0206956811,SRR11006784:0.0129535353)99:0.0070661677)68:0.0000020948)73:0.0000020948,(SRR11006656:0.0159132683,SRR11006855:0.0113037319)64:0.0003217301)72:0.0007288231,SRR11006789:0.0154726764)82:0.0013333771,SRR11006642:0.0200650138)83:0.0007303254)83:0.0007166094,((SRR11006662:0.0082451331,SRR11006948:0.0222700019)96:0.0050555538,SRR11006783:0.0064339662)87:0.0007208141)38:0.0000020948,SRR11006654:0.0116548697)89:0.0007071332)86:0.0000026482,SRR11006666:0.0133363066)89:0.0008718503,SRR11006904:0.0087256764)90:0.0009900235,((SRR11006661:0.0101828789,SRR11006674:0.0102306244)45:0.0000023722,(SRR11006683:0.0086809178,SRR11006950:0.0153126540)94:0.0029675824)47:0.0007061798)77:0.0018222965,((((SRR11006516:0.0127051900,(SRR11006541:0.0069678449,((SRR11006590:0.0294230469,SRR11006627:0.0162239787)100:0.0074997092,SRR11006742:0.0095206722)36:0.0018561644)62:0.0045155865)87:0.0038651451,SRR11006535:0.0138378632)56:0.0024749357,((SRR11006684:0.0119812307,SRR11006937:0.0128960327)93:0.0049814234,SRR11006779:0.0120605170)80:0.0004767087)32:0.0000020948,((SRR11006603:0.0135497383,SRR11006731:0.0108908731)97:0.0028238248,SRR11006729:0.0158277071)92:0.0081290738)31:0.0007014671)13:0.0000023724,((((Aed3:0.0172520824,((SRR11006559:0.0113998520,SRR11006726:0.0168744588)71:0.0010961355,((SRR11006594:0.0246778042,SRR11006908:0.0073124973)100:0.0074299229,SRR11006954:0.0186925813)56:0.0000026440)42:0.0007119652)34:0.0000016305,(SRR11006534:0.0195407280,SRR11006730:0.0082434006)100:0.0078166000)24:0.0006949986,SRR11006633:0.0308586067)43:0.0007104399,((SRR11006606:0.0126102743,SRR11006747:0.0214102973)81:0.0020851936,(SRR11006613:0.0158384200,SRR11006871:0.0089500805)94:0.0019877663)57:0.0000020931)38:0.0006871772)30:0.0000023724,(((((((((((((((((Aed4:0.0060514405,Aed5:0.0048696637)94:0.0044291094,SRR11006741:0.0039661102)55:0.0011973218,((SRR11006570:0.0091237015,SRR11006580:0.0213238745)90:0.0034599632,SRR11006702:0.0125583320)93:0.0040048475)44:0.0006906623,SRR11006578:0.0139756855)63:0.0022758641,(((SRR11006484:0.0120247194,(SRR11006497:0.0082642913,(SRR11006526:0.0206911056,SRR11006781:0.0082156439)88:0.0078908211)88:0.0047742967)75:0.0015170931,((SRR11006546:0.0195607763,SRR11006551:0.0058001182)97:0.0068960284,SRR11006557:0.0153470585)87:0.0026806418)58:0.0000020970,SRR11006884:0.0137554983)77:0.0027775614)68:0.0006973627,SRR11006743:0.0134854139)84:0.0026049831,SRR11006492:0.0131896667)84:0.0021563853,SRR11006691:0.0169708183)94:0.0014377160,SRR11006515:0.0140114571)94:0.0043235598,SRR11006736:0.0205773705)67:0.0016473723,(SRR11006519:0.0040360645,SRR11006538:0.0133855860)91:0.0035125997)53:0.0000026440,(((SRR11006495:0.0057521206,(SRR11006505:0.0152774813,SRR11006882:0.0083278631)72:0.0008583169)71:0.0014422054,(SRR11006561:0.0104331503,(SRR11006737:0.0023208221,SRR11006910:0.0106601622)98:0.0021968530)90:0.0026456984)64:0.0005807917,SRR11006906:0.0131487933)60:0.0010098035)85:0.0013769253,(SRR11006544:0.0150567082,SRR11006545:0.0106806527)93:0.0030815246)85:0.0016115386,((((SRR11006506:0.0164361699,SRR11006528:0.0053818332)80:0.0037435319,(SRR11006563:0.0185587520,SRR11006785:0.0100421853)96:0.0031941696)79:0.0030321855,SRR11006600:0.0111342503)75:0.0006159665,SRR11006690:0.0101464006)71:0.0007829813)59:0.0000020970,((SRR11006530:0.0095614777,SRR11006738:0.0130197320)98:0.0052231708,SRR11006565:0.0137227924)80:0.0024065979)65:0.0013961194,(SRR11006524:0.0067582135,((SRR11006605:0.0160656141,SRR11006732:0.0158242996)48:0.0013983417,(((SRR11006711:0.0192964010,SRR11006712:0.0098618925)59:0.0005112884,(SRR11006719:0.0080818354,SRR11006723:0.0125390743)99:0.0115781708)58:0.0016328052,SRR11006727:0.0211346350)61:0.0014070523)33:0.0006697703)37:0.0010938413)34:0.0006646959,((SRR11006490:0.0088284675,SRR11006632:0.0095984449)100:0.0013892744,SRR11006735:0.0266218770)62:0.0014825954)32:0.0006675867)59:0.0021805576,((((((((((((((((((SRR11006478:0.0076013081,SRR11006771:0.0034445006)98:0.0077005566,SRR11006574:0.0083136048)91:0.0008695176,SRR11006614:0.0018130949)94:0.0028228785,SRR11006673:0.0104641965)92:0.0015814028,SRR11006620:0.0107653164)76:0.0016249331,((((SRR11006486:0.0135724209,SRR11006667:0.0123879417)84:0.0014654873,SRR11006844:0.0092817080)76:0.0008496657,((SRR11006575:0.0057546359,(((SRR11006615:0.0204449820,(SRR11006766:0.0085971156,SRR11006769:0.0128743234)100:0.0085020661)95:0.0031059540,((SRR11006800:0.0032505585,SRR11006858:0.0139915901)67:0.0035038845,((SRR11006809:0.0166533093,(SRR11006812:0.0084752800,SRR11006814:0.0108675292)65:0.0033485522)66:0.0022874561,SRR11006901:0.0042622626)81:0.0017299072)65:0.0013117063)68:0.0011063108,SRR11006953:0.0194770907)59:0.0006811845)53:0.0006929306,(SRR11006780:0.0088894152,SRR11006897:0.0051831222)72:0.0027279915)51:0.0000027231)63:0.0006938289,(SRR11006517:0.0043178447,(SRR11006537:0.0089563398,SRR11006861:0.0163235218)67:0.0005447875)65:0.0006696552)39:0.0006804328)61:0.0000020948,((SRR11006612:0.0160623659,SRR11006768:0.0112394180)96:0.0018134781,SRR11006881:0.0163271510)86:0.0022509085)62:0.0000023469,((SRR11006698:0.0126481077,SRR11006700:0.0157397767)100:0.0072859303,SRR11006888:0.0079053223)72:0.0007379155)82:0.0013816533,((SRR11006669:0.0080269058,SRR11006913:0.0133253266)100:0.0038766899,SRR11006912:0.0096256081)100:0.0075521628)30:0.0000051619,(((SRR11006622:0.0159136421,SRR11006945:0.0137289544)99:0.0017849687,((SRR11006924:0.0088606116,SRR11006925:0.0102766552)97:0.0037747805,SRR11006949:0.0189036466)95:0.0020642389)92:0.0003937827,SRR11006653:0.0149645598)91:0.0046250126)22:0.0000026482,((((SRR11006586:0.0064992992,((SRR11006631:0.0088134337,SRR11006650:0.0081444367)71:0.0006552499,((SRR11006659:0.0050008198,SRR11006899:0.0147211447)95:0.0007053982,SRR11006872:0.0057493893)56:0.0000020931)63:0.0007313470)77:0.0000025469,(SRR11006739:0.0195900636,SRR11006793:0.0112806472)64:0.0033218614)56:0.0004868260,SRR11006655:0.0217081643)86:0.0009724102,SRR11006952:0.0125187915)92:0.0041660860)17:0.0000026482,(SRR11006552:0.0185188059,SRR11006599:0.0072266522)51:0.0000023215)24:0.0000023724,(((SRR11006509:0.0087083906,SRR11006533:0.0086716584)94:0.0007139567,SRR11006909:0.0116807162)55:0.0006726591,SRR11006577:0.0080832657)16:0.0000020931)13:0.0000023724,((SRR11006679:0.0070937154,SRR11006786:0.0116929283)81:0.0007244952,SRR11006831:0.0146151567)75:0.0016237425)40:0.0000023724,((((((((((((SRR11006489:0.0000000000,SRR11006853:0.0000000000):0.0000000000,SRR11006930:0.0000000000):0.0000000000,SRR11006838:0.0000000000):0.0000000000,SRR11006931:0.0000000000):0.0000020931,SRR11006797:0.0000020931)90:0.0000020931,((SRR11006593:0.0000020931,SRR11006695:0.0000020931)100:0.0007030190,SRR11006894:0.0007039587)71:0.0000020931)88:0.0000020931,SRR11006496:0.0006990645)100:0.0078309020,SRR11006625:0.0066422234)77:0.0006738020,(((((((SRR11006501:0.0182117361,SRR11006562:0.0057360400)89:0.0036737009,(SRR11006582:0.0064860123,SRR11006602:0.0007086972)99:0.0000020931)89:0.0014172858,SRR11006880:0.0021771203)89:0.0007335601,SRR11006749:0.0086910528)71:0.0006996023,SRR11006628:0.0102031416)53:0.0014451535,SRR11006555:0.0080254151)50:0.0006945011,SRR11006618:0.0132898624)74:0.0007080784)65:0.0000020931,(SRR11006549:0.0121381134,SRR11006733:0.0020792891)99:0.0058809955)50:0.0000020931,((SRR11006581:0.0139343716,(SRR11006685:0.0075354310,SRR11006951:0.0168295365)85:0.0019634190)61:0.0000020948,((SRR11006668:0.0020513871,SRR11006678:0.0150768929)97:0.0057908916,SRR11006830:0.0058399441)61:0.0006875706)62:0.0006974810)59:0.0007033074,((((SRR11006652:0.0079580992,SRR11006716:0.0102782765)56:0.0006133857,(SRR11006755:0.0097586972,(SRR11006893:0.0060043040,SRR11006902:0.0011752899)100:0.0086339872)56:0.0011346599)14:0.0000020931,((SRR11006670:0.0049572181,SRR11006929:0.0047828661)97:0.0015916648,SRR11006750:0.0116913911)97:0.0023938187)16:0.0000020931,SRR11006932:0.0094450080)32:0.0000020931)53:0.0006936877)39:0.0000023724,((SRR11006482:0.0085887331,SRR11006568:0.0100752432)98:0.0017562031,(((((((((SRR11006502:0.0209152703,((SRR11006663:0.0007184459,SRR11006857:0.0156729326)77:0.0007212082,SRR11006828:0.0064962434)72:0.0000020970)94:0.0014948344,SRR11006697:0.0142036571)98:0.0051288835,SRR11006772:0.0052061705)91:0.0005499987,SRR11006826:0.0110986051)87:0.0007814638,SRR11006522:0.0173054005)76:0.0006986956,((SRR11006579:0.0102207107,(SRR11006753:0.0177968645,SRR11006763:0.0089434620)92:0.0012316044)77:0.0013470080,SRR11006776:0.0127778825)73:0.0008434878)95:0.0026225905,(SRR11006687:0.0094700582,SRR11006943:0.0097680559)98:0.0012921372)90:0.0008627085,(SRR11006531:0.0167602713,SRR11006905:0.0089679008)94:0.0042789557)87:0.0000020931,SRR11006862:0.0087165521)95:0.0006766976)93:0.0013801824)40:0.0000023724,((((SRR11006485:0.0101206645,(((((((SRR11006611:0.0162174010,(SRR11006839:0.0057486419,((SRR11006846:0.0000020931,SRR11006848:0.0000020931)99:0.0000020931,SRR11006847:0.0007118009)99:0.0016091838)97:0.0031832191)59:0.0000020948,SRR6313631:0.0049950797)60:0.0000020931,(((((SRR11006724:0.0164266231,((((SRR11006835:0.0000020931,SRR11006849:0.0000020931)100:0.0000020931,(SRR11006837:0.0000020931,SRR11006854:0.0042785066)49:0.0006916154)88:0.0006909105,SRR11006851:0.0006959649)99:0.0000023054,SRR11006841:0.0056643819)98:0.0003976645)95:0.0036811414,(SRR11006836:0.0028720962,SRR11006843:0.0028117415)96:0.0021004024)92:0.0001831415,SRR11006850:0.0093823619)67:0.0012982045,(SRR11006840:0.0026547227,SRR6313632:0.0013963814)99:0.0008667246)69:0.0027798674,SRR11006852:0.0058394795)87:0.0013765215)86:0.0006730292,SRR11006856:0.0028598518)92:0.0006329471,SRR11006822:0.0073422499)94:0.0041332332,((((SRR11006721:0.0158316210,SRR11006725:0.0149523475)96:0.0029023241,SRR11006722:0.0138565960)96:0.0056895798,SRR11006762:0.0067214918)96:0.0051759984,SRR11006926:0.0094926005)86:0.0021386269)66:0.0000026440,(SRR11006703:0.0108626569,SRR6313629:0.0057293301)76:0.0000020931)68:0.0014051325)56:0.0006080171,(((SRR11006542:0.0078262237,SRR11006657:0.0036149697)97:0.0022429086,(SRR11006767:0.0146864717,SRR6313630:0.0065265053)56:0.0013534246)50:0.0000020948,((SRR11006597:0.0262984159,SRR11006610:0.0199966283)41:0.0001845177,(SRR11006609:0.0194422056,SRR11006942:0.0133009255)98:0.0090663886)20:0.0000020931)19:0.0000020931)54:0.0006653400,(SRR11006553:0.0113288857,SRR11006907:0.0073971287)57:0.0013090253)44:0.0000020931,((((((((((SRR11006634:0.0030982394,SRR11006705:0.0046549350)83:0.0015967297,SRR11006636:0.0028989342)97:0.0045838019,(((SRR11006637:0.0000020931,(((SRR11006638:0.0000020931,(SRR11006643:0.0000020931,SRR11006649:0.0007066191)95:0.0006980296)47:0.0000020931,SRR11006646:0.0021228395)55:0.0000020931,SRR11006648:0.0064122187)69:0.0013937548)51:0.0000020931,((SRR11006640:0.0000020931,SRR11006641:0.0013941092)96:0.0013866929,SRR11006644:0.0000020931)66:0.0013840387)87:0.0006261948,SRR11006639:0.0021691099)91:0.0048103745)72:0.0000026440,SRR11006680:0.0111774598)95:0.0028362796,SRR11006664:0.0091699021)93:0.0022589879,SRR11006635:0.0028599293)65:0.0006427071,SRR11006717:0.0064658593)98:0.0046994443,SRR11006645:0.0093878899)81:0.0031272643,((SRR11006676:0.0212483215,(SRR11006681:0.0167427344,SRR11006938:0.0153015889)94:0.0011867075)85:0.0014911555,(SRR11006758:0.0094496400,SRR11006941:0.0170972451)57:0.0000020931)91:0.0034762357)57:0.0000026440,SRR11006756:0.0182960504)83:0.0007601592)46:0.0006758413)54:0.0006953004,((((((SRR11006504:0.0123544738,SRR11006547:0.0123232998)99:0.0020385242,SRR11006601:0.0185769144)97:0.0041508706,SRR11006543:0.0227307796)66:0.0000020970,((SRR11006510:0.0035749394,SRR11006715:0.0057680362)100:0.0081109475,((((SRR11006521:0.0077336038,SRR11006569:0.0098878562)88:0.0028612809,SRR11006592:0.0181357395)63:0.0017661699,(SRR11006694:0.0143240510,(((SRR11006863:0.0000020931,SRR11006864:0.0008025234)100:0.0007856467,SRR11006865:0.0000020931)100:0.0007858132,SRR11006866:0.0000020931)100:0.0047934331)90:0.0034095544)59:0.0000025623,SRR11006588:0.0104269804)60:0.0006536778)73:0.0007864528)52:0.0000020931,SRR11006754:0.0124827314)57:0.0000020931,(((SRR11006598:0.0007185997,((((((SRR11006660:0.0028702850,(((SRR11006693:0.0000020948,SRR11006845:0.0028486092)100:0.0021557195,SRR11006957:0.0035974302)72:0.0006890084,SRR11006889:0.0014328570)71:0.0014302760)93:0.0014295135,SRR11006704:0.0014248343)86:0.0007107174,(SRR11006682:0.0007220344,SRR11006867:0.0028698962)100:0.0014143629)95:0.0014189202,SRR11006944:0.0021366228)64:0.0007067779,(SRR11006900:0.0065655472,SRR11006955:0.0006997019)95:0.0007185901)66:0.0005531344,(SRR11006922:0.0029348048,SRR11006956:0.0000020931)65:0.0014308714)96:0.0001504309)98:0.0007059181,(SRR11006878:0.0028748211,(SRR11006911:0.0028615115,SRR11006933:0.0036317889)97:0.0021494344)96:0.0000020948)100:0.0050045695,((SRR11006804:0.0047651945,SRR11006808:0.0146583225)99:0.0060056111,SRR11006807:0.0112708777)99:0.0070642607)89:0.0021265003)76:0.0020477946)46:0.0000023724)48:0.0006538135,((((SRR11006479:0.0212090527,SRR11006576:0.0244199153)96:0.0022638812,SRR11006746:0.0248156095)58:0.0000023724,((((((SRR11006491:0.0160378051,SRR11006713:0.0096983969)98:0.0005963946,SRR11006624:0.0101795601)91:0.0000026440,((SRR11006494:0.0040141118,(SRR11006608:0.0080891800,SRR11006626:0.0116776760)69:0.0007915215)79:0.0015565689,(SRR11006499:0.0076879203,SRR11006572:0.0111844897)80:0.0011862762)94:0.0020438886)99:0.0032946221,((SRR11006493:0.0174040654,(SRR11006765:0.0118136780,SRR11006773:0.0165558196)99:0.0021053908)97:0.0060596264,SRR11006591:0.0093443550)94:0.0050113088)88:0.0007964838,((SRR11006573:0.0160992404,SRR11006734:0.0170327600)93:0.0054100438,SRR11006740:0.0149055020)87:0.0019654943)90:0.0007944260,SRR11006827:0.0216231461)82:0.0007065614)68:0.0015482381,SRR11006571:0.0223034316)57:0.0007270367)24:0.0000026440,((SRR11006532:0.0268806313,((SRR11006787:0.0092051816,SRR11006818:0.0217864752)92:0.0018952868,SRR11006801:0.0057546026)100:0.0054785167)90:0.0068831061,(SRR11006890:0.0028522857,SRR11006891:0.0043361525)100:0.0086336396)31:0.0000999413)50:0.0008473472,(((((((SRR11006564:0.0064425967,SRR11006806:0.0117481300)93:0.0013919560,((SRR11006770:0.0064747998,SRR11006796:0.0035640937)100:0.0007207465,SRR11006805:0.0108684740)94:0.0013983897)63:0.0000020931,(SRR11006817:0.0093718158,(SRR11006819:0.0140640606,SRR11006824:0.0130104657)88:0.0012386199)71:0.0015381285)64:0.0006772163,SRR11006798:0.0184763606)43:0.0000020931,((((SRR11006665:0.0050724837,SRR11006811:0.0116516867)93:0.0051101213,((SRR11006794:0.0015240920,SRR11006821:0.0050408554)100:0.0068424288,((SRR11006869:0.0089287348,(SRR11006885:0.0129401143,SRR11006886:0.0022536669)100:0.0051359678)97:0.0026828835,SRR11006935:0.0109108542)63:0.0004875430)92:0.0010001589)99:0.0013282335,(SRR11006802:0.0073762386,SRR11006803:0.0073126009)100:0.0042628057)97:0.0023497142,((SRR11006790:0.0081973903,SRR11006825:0.0056983929)100:0.0040314932,(SRR11006820:0.0141163884,SRR11006829:0.0128807408)81:0.0045201856)51:0.0004959680)69:0.0015527791)80:0.0013816634,SRR11006795:0.0198264683)95:0.0007679290,SRR11006834:0.0177239359)95:0.0020619929)52:0.0018653494,(SRR11006483:0.0073156904,SRR11006883:0.0225098373)77:0.0028266956)50:0.0000023724,SRR11006630:0.0101444033)59:0.0017930234,(SRR11006567:0.0149562497,SRR11006778:0.0173511101)91:0.0042240940)34:0.0000023724,(SRR11006692:0.0080929222,SRR11006696:0.0116363621)95:0.0048518756)26:0.0000020970,((SRR11006508:0.0079716776,SRR11006513:0.0117558218)97:0.0061483692,(SRR11006791:0.0103718208,SRR11006799:0.0052852195)100:0.0088392318)76:0.0008872363)28:0.0000020970,(SRR11006623:0.0063249430,(((SRR11006915:0.0018609941,SRR11006923:0.0038002960)99:0.0007627202,SRR11006918:0.0036356270)100:0.0033919625,SRR11006921:0.0037154749)100:0.0107848626)95:0.0014452183)33:0.0007734595,SRR11006536:0.0165435995)68:0.0014212200,(SRR11006503:0.0084349419,SRR11006621:0.0136080151)98:0.0017083154)59:0.0007039320,(SRR11006523:0.0079852507,SRR11006777:0.0193084796)68:0.0013257468)34:0.0000020948,((((SRR11006511:0.0137448006,SRR11006745:0.0143740801)98:0.0000026073,SRR11006718:0.0112267653)95:0.0023678374,SRR11006759:0.0160910378)93:0.0000020948,(SRR11006560:0.0126818246,SRR11006604:0.0141340916)100:0.0020818410)93:0.0007457394)38:0.0004114805,SRR11006481:0.0090073768);
