# Supplementary material for: Flavivirus integrations in Aedes aegypti are limited and highly conserved across samples from different geographic regions unlike integrations in Aedes albopictus
Source: Parasit Vectors. 2021 Jun 26;14:332. doi: 10.1186/s13071-021-04828-w (PMC8235865; doi:10.1186/s13071-021-04828-w)
Supplement: Supplementary file 7 — Additional file 7. EVE bedfiles for AaegL5 and AaloF2 assemblies; phylogenetic trees and corresponding metadata for Ae. aegypti EVEs and cox1 gene. [file 13071_2021_4828_MOESM7_ESM.zip › phylogenetic trees/AE17_2.contree]

(Aed1:0.0000029460,(((((((((Aed2:0.0019328958,(((((SRR11006517:0.0000029460,SRR11006754:0.0000029460)98:0.0017431064,((((SRR11006620:0.0000029460,SRR11006908:0.0078522137)28:0.0000027703,SRR11006767:0.0018345624)20:0.0000029495,SRR11006936:0.0000029460)17:0.0000029495,SRR11006841:0.0018608525)31:0.0000029495)35:0.0000029495,(((SRR11006668:0.0019030449,SRR11006849:0.0000029460)55:0.0000029460,(SRR11006711:0.0019903151,SRR11006739:0.0059420249)68:0.0015760066)55:0.0015090399,SRR11006834:0.0000029460)55:0.0014939688)34:0.0011909176,SRR11006812:0.0000029460)40:0.0002600926,SRR11006772:0.0000029460)17:0.0000029460)18:0.0000029460,(SRR11006681:0.0019194557,SRR11006843:0.0019850937)88:0.0036803556)13:0.0000029460,SRR11006932:0.0042222219)22:0.0000029460,SRR11006496:0.0000029460)8:0.0000029460,((((((((((((((((((((((((((((((((((Aed3:0.0039460687,(SRR11006809:0.0040834003,SRR11006952:0.0020046709)60:0.0000022649)49:0.0015572833,((SRR11006730:0.0020820327,SRR11006806:0.0077364543)74:0.0024255495,((SRR11006736:0.0018865870,SRR11006869:0.0018210133)92:0.0018699807,SRR11006794:0.0000029460)65:0.0000029460)47:0.0000029460)54:0.0015306605,((((SRR11006482:0.0000029460,(((SRR11006512:0.0039623191,SRR11006749:0.0037953162)78:0.0000021398,SRR11006742:0.0000029460)84:0.0036194379,(SRR11006588:0.0019291265,SRR11006781:0.0096750894)61:0.0020523624)45:0.0000029495)34:0.0000029495,((SRR11006543:0.0130460526,SRR11006581:0.0041640343)77:0.0021410418,((SRR11006548:0.0061122370,SRR11006570:0.0019650510)57:0.0018055148,SRR11006608:0.0079075076)39:0.0000029460)46:0.0017552559)13:0.0000029495,(SRR11006624:0.0038679450,((SRR11006669:0.0105819606,SRR11006770:0.0043458003)72:0.0018480725,SRR11006762:0.0039310550)61:0.0048670764)36:0.0000024644)17:0.0000029495,((SRR11006503:0.0019554501,((((SRR11006533:0.0000029460,(SRR11006594:0.0060087585,SRR11006737:0.0019730744)33:0.0000029460)33:0.0000029460,((SRR11006535:0.0078630092,SRR11006777:0.0040408611)49:0.0014431964,(SRR11006612:0.0018396422,SRR11006653:0.0056113027)39:0.0000029460)18:0.0000029460)34:0.0016751261,((SRR11006795:0.0019916414,SRR11006953:0.0057446604)75:0.0000029460,SRR11006906:0.0177413650)57:0.0034603741)38:0.0000029460,(SRR11006603:0.0000029460,SRR11006731:0.0064530195)57:0.0034235237)24:0.0000029460)31:0.0000029460,(((SRR11006526:0.0018250440,SRR11006580:0.0038313295)73:0.0000012669,SRR11006895:0.0000029460)52:0.0000029460,SRR11006703:0.0000029460)32:0.0000029460)53:0.0016631605)20:0.0000029495)21:0.0008497590,((SRR11006521:0.0000029460,(SRR11006547:0.0037621995,SRR11006896:0.0000029460)60:0.0000029460)82:0.0000029460,(SRR11006733:0.0013657227,SRR11006741:0.0061293016)88:0.0059873843)27:0.0010327759)52:0.0015291721,SRR11006611:0.0057936693)54:0.0000020070,(((((((((((SRR11006493:0.0084103393,((SRR11006763:0.0042747749,SRR11006881:0.0000029460)79:0.0033046981,SRR11006924:0.0018691194)58:0.0017245172)43:0.0000020915,SRR11006522:0.0000029460)43:0.0015205285,SRR11006837:0.0058772044)23:0.0002052596,SRR11006514:0.0019992452)20:0.0000029495,SRR11006847:0.0000029460)40:0.0000029495,SRR11006839:0.0018513481)28:0.0000029495,((((SRR11006591:0.0018603127,SRR11006866:0.0038450627)57:0.0000029460,SRR11006785:0.0000029460)57:0.0018060168,SRR11006678:0.0000029460)13:0.0000029460,(SRR11006690:0.0019630652,SRR11006798:0.0057602872)46:0.0000029460)23:0.0000029460)35:0.0000029460,(SRR11006515:0.0000029460,(SRR11006576:0.0057070724,SRR11006853:0.0054821653)37:0.0017998477)36:0.0017294277)37:0.0000029460,((((SRR11006507:0.0019471320,SRR11006697:0.0063383561)46:0.0000027670,SRR11006865:0.0000029460)43:0.0000029495,SRR11006683:0.0000029460)45:0.0000029460,SRR11006609:0.0020183275)44:0.0015279813)34:0.0015388501,((SRR11006652:0.0000029460,SRR11006813:0.0040422641)63:0.0000029460,SRR11006840:0.0018634702)41:0.0000029460)32:0.0000029460,(SRR11006549:0.0022043672,SRR11006857:0.0040084586)53:0.0016342176)56:0.0015394317)51:0.0015660947,SRR11006856:0.0000029460)46:0.0000024644,(((SRR11006598:0.0000029460,((((SRR11006660:0.0000029460,((((SRR11006704:0.0000020839,SRR11006955:0.0072868584)66:0.0036527038,(SRR11006878:0.0018481067,SRR11006900:0.0000024644)69:0.0025400120)57:0.0024541286,(((SRR11006845:0.0000029460,SRR11006867:0.0055031680)37:0.0000029460,(SRR11006911:0.0000029460,SRR11006922:0.0018625540)64:0.0017680381)36:0.0000029460,SRR11006957:0.0000029460)36:0.0000029460)38:0.0000024988,SRR11006889:0.0000029460)57:0.0035134600)54:0.0032993001,SRR11006933:0.0040117819)60:0.0019736087,SRR11006693:0.0019760475)56:0.0000023521,SRR11006682:0.0016608785)50:0.0000029460)56:0.0000021730,SRR11006944:0.0000029460)60:0.0013985429,SRR11006956:0.0017443595)76:0.0027927712)58:0.0015741276,((SRR11006560:0.0037778118,SRR11006613:0.0055898219)77:0.0017921975,SRR11006861:0.0094360530)50:0.0000029460)58:0.0016210912,(SRR11006565:0.0018185743,SRR11006724:0.0000029460)69:0.0000029460)57:0.0015986204,(((((((Aed4:0.0040014888,SRR11006559:0.0041361832)63:0.0015564460,((((SRR11006506:0.0026027381,SRR11006573:0.0000029460)95:0.0000024644,SRR11006851:0.0000029460)83:0.0031698153,SRR11006836:0.0000029460)83:0.0031991728,SRR11006850:0.0000029460)68:0.0000024644)56:0.0000029495,SRR11006674:0.0000029460)58:0.0016270488,((SRR11006479:0.0057253588,((SRR11006505:0.0037794554,(SRR11006564:0.0018466875,SRR11006642:0.0055177807)47:0.0000029460)46:0.0000029460,SRR11006537:0.0000029460)46:0.0000029460)44:0.0000029460,(((SRR11006654:0.0019596215,SRR11006929:0.0057073526)49:0.0000029460,SRR11006655:0.0019410819)52:0.0000029460,SRR11006945:0.0000029460)51:0.0016431142)47:0.0015752194)35:0.0000029460,(SRR11006516:0.0054014289,SRR11006579:0.0000029460)61:0.0020838755)21:0.0000029460,SRR11006491:0.0018985960)21:0.0000029460,(((((((SRR11006478:0.0041397594,SRR11006530:0.0037321024)38:0.0000029460,SRR11006481:0.0000029460)41:0.0000029460,SRR11006884:0.0041218864)37:0.0000029460,SRR11006873:0.0000029460)39:0.0000029460,(SRR11006497:0.0000029460,(((SRR11006556:0.0037738116,SRR11006790:0.0038035833)37:0.0000029495,SRR11006926:0.0059892350)39:0.0000029495,SRR11006662:0.0019445387)22:0.0000029495)27:0.0000029495)52:0.0000029495,((SRR11006541:0.0037721099,SRR11006910:0.0000029460)76:0.0000022305,SRR11006780:0.0000029460)74:0.0014738838)55:0.0024698481,((((((SRR11006490:0.0060436140,SRR11006661:0.0000029460)79:0.0000029460,SRR11006949:0.0000029460)68:0.0033324615,SRR11006605:0.0000029460)58:0.0000029460,SRR11006702:0.0055953643)58:0.0016402197,((((SRR11006574:0.0062600872,SRR11006765:0.0000029460)67:0.0039546776,(((SRR11006590:0.0043637984,SRR11006622:0.0000029460)70:0.0028374788,SRR11006914:0.0000029460)54:0.0022486844,((((((SRR11006634:0.0037300498,SRR11006717:0.0000029460)97:0.0036025357,SRR11006641:0.0000029460)46:0.0000029460,SRR11006822:0.0000029460)45:0.0000029460,(SRR11006635:0.0000029460,(SRR11006648:0.0019405055,(SRR11006656:0.0019348961,SRR6313631:0.0078177567)71:0.0017599169)57:0.0000026866)56:0.0016384144)49:0.0016048799,((((((((((SRR11006636:0.0000029460,SRR11006637:0.0000029460)91:0.0000029460,((SRR11006638:0.0019653450,SRR11006640:0.0000029460)61:0.0000022097,SRR11006643:0.0000029460)55:0.0000023775)57:0.0000029822,SRR11006649:0.0019491097)55:0.0016620530,SRR11006645:0.0057037590)58:0.0000029495,SRR11006644:0.0000029495)48:0.0003492508,SRR11006783:0.0039755973)48:0.0012179732,(SRR11006639:0.0000029460,SRR11006646:0.0000029460)85:0.0000029495)70:0.0043951033,SRR11006705:0.0017561737)72:0.0026455897,(SRR11006664:0.0000029460,SRR11006954:0.0080575760)63:0.0017331860)56:0.0003682953,SRR11006680:0.0019883202)48:0.0009099259)47:0.0000029495,SRR11006854:0.0000029460)53:0.0025876766)52:0.0012716286)24:0.0000024644,SRR11006951:0.0060909168)17:0.0000024644,(SRR11006713:0.0000029460,(SRR11006716:0.0018446838,SRR11006718:0.0019025698)57:0.0000029460)65:0.0035590211)38:0.0000020694)27:0.0000029495,(((((SRR11006586:0.0000029460,SRR11006773:0.0000029460)67:0.0000029460,SRR11006729:0.0038299430)73:0.0017649428,(((SRR11006614:0.0079290972,(SRR11006793:0.0000029460,SRR11006858:0.0045802347)71:0.0031141801)51:0.0000024644,SRR11006830:0.0000029460)50:0.0000024644,SRR11006909:0.0000029460)42:0.0000024644)47:0.0000024644,(SRR11006698:0.0000029460,SRR11006771:0.0000029460)76:0.0033085280)49:0.0021354895,SRR11006786:0.0000029460)42:0.0000024924)33:0.0000029460)52:0.0012812602)24:0.0012705884)12:0.0006457772,((((((((SRR11006498:0.0019874296,SRR11006672:0.0050505075)37:0.0000029677,SRR6313632:0.0000029460)39:0.0000024644,SRR11006755:0.0000029460)39:0.0000024644,SRR11006523:0.0000029460)40:0.0000024644,SRR11006752:0.0000029460)39:0.0000029495,(SRR11006600:0.0061947652,SRR11006887:0.0000029460)80:0.0017386961)41:0.0021748567,SRR11006582:0.0019964820)17:0.0000028764,SRR11006631:0.0000029460)4:0.0000023121)14:0.0000029495,(((SRR11006721:0.0000029460,(SRR11006722:0.0057909182,SRR11006725:0.0018437245)88:0.0000029460)79:0.0000029460,SRR11006756:0.0018417030)85:0.0000029460,(SRR11006758:0.0058768464,SRR11006766:0.0020546595)67:0.0018135486)96:0.0070589618)6:0.0000029495,SRR11006599:0.0000029460)5:0.0000029495,((SRR11006519:0.0062206849,SRR11006876:0.0019656033)56:0.0000029460,SRR11006880:0.0000029460)59:0.0034945116)5:0.0000029495,((SRR11006606:0.0018649714,SRR11006657:0.0000029460)72:0.0000029460,SRR11006855:0.0000029460)74:0.0035161824)2:0.0000029495,SRR11006706:0.0000029460)2:0.0000029495,SRR11006492:0.0018416738)5:0.0000029495,SRR11006534:0.0000029460)8:0.0000029495,SRR11006835:0.0000029460)7:0.0000029495,SRR11006528:0.0000029460)6:0.0000029495,(SRR11006825:0.0000029460,SRR11006899:0.0000029460)97:0.0035783130)3:0.0000029495,SRR11006814:0.0000029460)5:0.0000029495,SRR11006778:0.0000029460)3:0.0000029495,SRR11006513:0.0037072638)7:0.0000029495,SRR11006882:0.0019588669)4:0.0000029495,SRR11006621:0.0000029460)8:0.0000029495,SRR11006508:0.0000029460)8:0.0000029495,SRR11006800:0.0000029460)10:0.0000029495,(((SRR11006504:0.0039549695,SRR11006943:0.0019991711)45:0.0000029460,(SRR11006670:0.0019049100,SRR11006950:0.0019130296)48:0.0000029460)58:0.0000029460,SRR11006675:0.0000029460)57:0.0017349397)19:0.0000029495,SRR11006679:0.0000029460)29:0.0000029495,SRR11006694:0.0000029460)36:0.0006944314,((((SRR11006632:0.0000029460,(SRR11006685:0.0021542031,(SRR11006723:0.0028870581,SRR11006942:0.0000029460)95:0.0000029460)81:0.0025533393)54:0.0000029460,SRR11006831:0.0000029460)53:0.0000029460,(SRR11006791:0.0040242506,SRR11006937:0.0115699367)95:0.0000025290)57:0.0014671350,((SRR11006663:0.0000029460,(SRR11006666:0.0075663780,SRR11006667:0.0018443494)68:0.0000029460)65:0.0000029460,SRR11006872:0.0000029460)61:0.0000029460)53:0.0014311043)16:0.0000029495,(((SRR11006538:0.0020306080,(SRR11006695:0.0087312486,SRR11006894:0.0000029460)65:0.0033954370)59:0.0015365116,(SRR11006673:0.0000029460,SRR11006789:0.0000029460)79:0.0000029460)58:0.0013319255,SRR11006701:0.0000029460)11:0.0001754238)3:0.0000029495)10:0.0000029495,((((((((((((((((((((((((((((Aed5:0.0036827526,SRR11006941:0.0000029460)81:0.0000029460,SRR11006888:0.0000029460)76:0.0000029460,(((SRR11006536:0.0018828889,SRR11006575:0.0018679417)33:0.0000029460,((((SRR11006551:0.0035144401,SRR11006816:0.0054130645)67:0.0041156411,SRR11006761:0.0039794654)54:0.0014685540,(SRR11006597:0.0000029460,SRR11006852:0.0019467165)100:0.0016244347)51:0.0000029460,SRR11006650:0.0000029460)23:0.0000029460)44:0.0000029460,SRR11006799:0.0037271205)55:0.0018459087)45:0.0018365921,(((((SRR11006546:0.0070982967,(SRR11006604:0.0025951022,SRR11006916:0.0047748651)58:0.0017283655)59:0.0042278536,(SRR11006562:0.0013261401,SRR11006934:0.0025620593)32:0.0000029460)48:0.0020970550,SRR11006561:0.0000029460)27:0.0015889091,(((SRR11006658:0.0000029460,SRR11006700:0.0000029460)63:0.0011773115,SRR11006719:0.0017374608)55:0.0009701320,SRR11006743:0.0020034634)49:0.0000029460)18:0.0000029460,SRR11006732:0.0020136101)43:0.0030056292)53:0.0000029495,(SRR11006676:0.0000029460,SRR11006925:0.0019216283)93:0.0018369291)21:0.0000029495,SRR11006691:0.0018453633)13:0.0000029495,SRR11006811:0.0000029460)13:0.0000029495,(SRR11006796:0.0040372550,SRR11006871:0.0056644307)38:0.0000023663)35:0.0000029495,SRR11006524:0.0000029460)47:0.0000029495,(((((SRR11006531:0.0017885333,SRR11006557:0.0000029460)44:0.0000029460,SRR11006844:0.0018630370)57:0.0000029460,((SRR11006577:0.0000029460,(((((((SRR11006684:0.0102852582,SRR11006751:0.0000029460)59:0.0000029460,SRR11006948:0.0038863259)57:0.0000029460,SRR11006913:0.0019092762)59:0.0000029460,SRR11006863:0.0000029460)59:0.0016149598,(SRR11006759:0.0044167566,SRR11006935:0.0044731605)66:0.0016698677)56:0.0014817924,SRR11006912:0.0000029460)49:0.0000024084,SRR11006805:0.0000029460)54:0.0000029460)55:0.0000029460,SRR11006627:0.0000029460)52:0.0014354034)46:0.0017652523,SRR11006846:0.0000029460)33:0.0000029495,SRR6313630:0.0000029460)21:0.0000021445)19:0.0000029495,(SRR11006633:0.0000029460,SRR11006939:0.0019211975)70:0.0015077662)53:0.0020341101,(SRR11006553:0.0021379583,SRR11006946:0.0041917101)65:0.0014692223)29:0.0000029495,(SRR11006567:0.0000029460,SRR11006696:0.0094788375)63:0.0020098045)25:0.0000029495,SRR11006595:0.0095402236)27:0.0000024644,(SRR11006489:0.0074264245,SRR11006838:0.0020946915)97:0.0043623645)45:0.0019176981,((((((((SRR11006532:0.0019965435,SRR11006688:0.0056639854)59:0.0000029460,(SRR11006618:0.0019791933,SRR11006750:0.0000029460)59:0.0024322418)56:0.0023854487,SRR11006692:0.0000029460)24:0.0000022618,SRR11006827:0.0000029460)22:0.0000029495,SRR11006740:0.0057202695)48:0.0000022964,SRR11006601:0.0042135771)45:0.0000023477,SRR11006768:0.0000029460)47:0.0000029495,((((SRR11006571:0.0000029460,(SRR11006699:0.0077877384,SRR11006904:0.0019637233)71:0.0018842949)64:0.0037604480,SRR11006776:0.0018693651)56:0.0016062350,((SRR11006584:0.0020888965,SRR11006875:0.0020889682)60:0.0017121901,(SRR11006746:0.0000029460,SRR11006864:0.0000029460)75:0.0000029460)52:0.0000029460)54:0.0015847298,(SRR11006572:0.0000029460,SRR11006735:0.0019393421)94:0.0019109280)55:0.0000020006)48:0.0014504594)50:0.0000024644,SRR11006501:0.0000029460)32:0.0000029495,SRR11006659:0.0000029460)32:0.0000029495,SRR11006626:0.0000029460)35:0.0000029495,SRR11006905:0.0000029460)14:0.0000029495,SRR11006545:0.0018459054)24:0.0000029495,SRR11006883:0.0000029460)34:0.0000029495,SRR11006938:0.0000029460)39:0.0000029495,SRR11006615:0.0038258128)35:0.0000029495,((SRR11006495:0.0056976990,SRR11006623:0.0038336014)51:0.0000027989,SRR11006502:0.0000029460)44:0.0000029495)43:0.0000029460,(((((SRR11006483:0.0055000619,SRR11006593:0.0042219591)64:0.0020540987,SRR11006625:0.0019555911)61:0.0000029460,SRR11006797:0.0037359615)57:0.0016648957,(SRR11006511:0.0000029495,SRR11006619:0.0060129177)99:0.0074560012)33:0.0000029495,(((SRR11006862:0.0000020080,SRR11006868:0.0000029460)74:0.0050776697,SRR11006930:0.0000029460)34:0.0000029460,SRR11006931:0.0000029460)44:0.0000029460)58:0.0020362479)49:0.0015948968,((((((((((((SRR11006480:0.0059226518,((((((SRR11006509:0.0000029460,SRR11006540:0.0020468146)60:0.0019901923,(((SRR11006544:0.0019542580,((((((SRR11006552:0.0085809404,SRR11006727:0.0018962944)41:0.0017447316,((SRR11006610:0.0082609007,SRR11006821:0.0000028084)62:0.0018399205,SRR11006826:0.0044123126)44:0.0017119075)58:0.0000029460,SRR11006803:0.0018519245)57:0.0000020389,SRR11006828:0.0000029460)59:0.0017088486,SRR11006583:0.0018425845)57:0.0000029460,SRR11006787:0.0031304038)58:0.0021176060)54:0.0000029460,SRR11006550:0.0000029460)58:0.0015811442,(SRR11006687:0.0000029460,SRR11006784:0.0019648765)91:0.0019649785)53:0.0000025500)55:0.0014897894,((SRR11006568:0.0049128048,SRR11006818:0.0019665455)71:0.0022566182,SRR11006928:0.0037501288)52:0.0000026504)55:0.0016920196,SRR11006578:0.0000029460)55:0.0000029495,SRR11006738:0.0053316786)35:0.0000029460,SRR11006801:0.0018566794)43:0.0017483645)56:0.0000029495,(SRR11006555:0.0039092936,SRR11006921:0.0018326979)59:0.0000026639)39:0.0000029460,((SRR11006484:0.0000029460,SRR11006558:0.0000029460)49:0.0000029460,SRR11006917:0.0000029460)51:0.0016032419)50:0.0017876878,SRR11006769:0.0000029460)38:0.0009737480,SRR11006630:0.0018915975)22:0.0007711725,((SRR11006563:0.0000029460,SRR11006885:0.0000029460)2:0.0000029460,(SRR11006819:0.0000029460,SRR11006820:0.0019076893)17:0.0000022099)2:0.0000029460)5:0.0000029495,(((SRR11006485:0.0083265038,SRR11006628:0.0042815788)77:0.0020259502,SRR11006886:0.0020919756)64:0.0018814547,(SRR11006802:0.0000029460,SRR11006907:0.0000029460)89:0.0000029460)57:0.0017419308)4:0.0000029495,SRR11006747:0.0018656230)9:0.0000029495,SRR11006665:0.0000029460)19:0.0000029495,((SRR11006804:0.0000029495,SRR11006817:0.0000029460)98:0.0051430474,(SRR11006807:0.0019559269,SRR11006808:0.0015002648)77:0.0000021126)95:0.0066746876)16:0.0000029495,(SRR11006596:0.0019184845,((SRR11006890:0.0020024018,SRR11006891:0.0019282147)93:0.0018416927,(SRR11006893:0.0042595942,SRR11006902:0.0016684402)99:0.0040229009)83:0.0037274392)78:0.0053473537)28:0.0000029495,(((SRR11006760:0.0020101173,SRR11006898:0.0000029460)67:0.0018149509,SRR11006879:0.0000029460)31:0.0000022765,SRR11006897:0.0000029460)31:0.0000029460)45:0.0017483935)41:0.0000024684,((((((((((SRR11006494:0.0000029460,SRR11006734:0.0000029460)63:0.0000029460,SRR11006774:0.0000029460)63:0.0031031257,SRR11006499:0.0078419671)51:0.0000029460,SRR11006726:0.0000029460)51:0.0000029460,SRR11006715:0.0000029460)48:0.0000029460,SRR11006915:0.0000029460)53:0.0000029460,SRR11006923:0.0000029460)53:0.0000029460,SRR11006753:0.0039864130)54:0.0000029460,(((SRR11006510:0.0000029460,SRR11006589:0.0041004114)70:0.0036880052,((((SRR11006569:0.0059887008,(SRR11006745:0.0037432805,(SRR11006779:0.0059944021,SRR11006920:0.0000029460)58:0.0000024326)52:0.0016227929)43:0.0000874361,(SRR11006712:0.0019919873,SRR11006918:0.0000029460)87:0.0017623107)22:0.0000024148,SRR11006824:0.0100709302)19:0.0000029495,SRR11006592:0.0000029460)16:0.0000029495)52:0.0013919801,SRR11006542:0.0038756022)51:0.0014471582)55:0.0014986580,(SRR11006870:0.0000029460,SRR11006901:0.0000029460)92:0.0000029460)57:0.0014892862)18:0.0000029495)21:0.0000022485,SRR11006829:0.0000029460)53:0.0015652107,((SRR11006486:0.0000029460,SRR11006602:0.0038682566)58:0.0016270591,SRR6313629:0.0019602541)53:0.0000029460)59:0.0015795441,SRR11006940:0.0000029460)60:0.0000028366,SRR11006848:0.0019354286);
