# Supplementary material for: Flavivirus integrations in Aedes aegypti are limited and highly conserved across samples from different geographic regions unlike integrations in Aedes albopictus
Source: Parasit Vectors. 2021 Jun 26;14:332. doi: 10.1186/s13071-021-04828-w (PMC8235865; doi:10.1186/s13071-021-04828-w)
Supplement: Supplementary file 7 — Additional file 7. EVE bedfiles for AaegL5 and AaloF2 assemblies; phylogenetic trees and corresponding metadata for Ae. aegypti EVEs and cox1 gene. [file 13071_2021_4828_MOESM7_ESM.zip › phylogenetic trees/AE2_2.contree]

(Aed1:0.0000025259,(((((((((((((((Aed2:0.0000025259,SRR11006643:0.0000025259)30:0.0000025259,((SRR11006641:0.0000025259,SRR11006662:0.0170112277)32:0.0000020370,SRR11006646:0.0000025259)46:0.0000025259)38:0.0000025259,((SRR11006637:0.0000000000,SRR11006640:0.0000000000):0.0000025259,SRR11006638:0.0000025259)29:0.0000025259)19:0.0000025259,SRR11006644:0.0000025259)12:0.0000025259,SRR11006649:0.0000025259)40:0.0000025259,(SRR11006645:0.0000025259,SRR11006666:0.0044671698)94:0.0045177169)65:0.0000025259,((SRR11006597:0.0000025259,SRR11006937:0.0044429369)86:0.0000025259,(SRR11006634:0.0000025259,SRR11006685:0.0093726831)71:0.0039495642)71:0.0039370214)69:0.0037302147,((SRR11006635:0.0046581991,SRR11006694:0.0042595806)91:0.0039092784,(SRR11006691:0.0042052964,SRR11006808:0.0084493665)45:0.0000025259)44:0.0000025259)31:0.0036415288,(SRR11006528:0.0037364838,(SRR11006628:0.0041264828,SRR11006639:0.0000025259)31:0.0000025259)16:0.0000025259)31:0.0033946751,(((((((((((((((((((((SRR11006481:0.0000000000,SRR11006925:0.0000000000):0.0000000000,SRR11006779:0.0000000000):0.0000000000,SRR11006722:0.0000000000):0.0000000000,SRR11006789:0.0000000000):0.0000000000,SRR11006672:0.0000000000):0.0000000000,SRR11006706:0.0000000000):0.0000000000,SRR11006577:0.0000000000):0.0000000000,SRR11006523:0.0000000000):0.0000000000,SRR11006776:0.0000000000):0.0000000000,SRR11006870:0.0000000000):0.0000000000,SRR11006545:0.0000000000):0.0000000000,SRR11006861:0.0000000000):0.0000025259,(SRR11006589:0.0082706006,SRR11006883:0.0040338100)18:0.0000025259)7:0.0000025259,(SRR11006552:0.0000025259,SRR11006898:0.0000025259)13:0.0000025259)7:0.0000025259,(SRR11006506:0.0040232886,SRR11006791:0.0037399150)38:0.0000025259)7:0.0000025259,((((((((((SRR11006546:0.0040060987,SRR11006621:0.0040052711)32:0.0000025259,((SRR11006740:0.0000025259,SRR11006747:0.0000025259)59:0.0000025259,SRR11006868:0.0000025259)56:0.0000025259)67:0.0039889218,SRR11006750:0.0074396807)22:0.0000025259,(SRR11006612:0.0037246352,SRR11006745:0.0000025259)26:0.0000025259)19:0.0000025259,SRR11006550:0.0000025259)16:0.0000025259,SRR11006907:0.0000025259)20:0.0000025259,(((((SRR11006681:0.0000000000,SRR11006864:0.0000000000):0.0000000000,SRR11006891:0.0000000000):0.0000000000,SRR11006926:0.0000000000):0.0000000000,SRR11006924:0.0000000000):0.0000000000,SRR11006871:0.0000000000):0.0000025259)10:0.0000025259,SRR11006690:0.0000025259)18:0.0000025259,SRR11006625:0.0000025259)12:0.0000026874,SRR11006627:0.0000025259)9:0.0000022085)22:0.0000025259,(SRR11006526:0.0036159662,SRR11006768:0.0000025259)55:0.0035242705)21:0.0000025259,((((SRR11006567:0.0000025259,SRR11006579:0.0000025259)77:0.0000025259,(SRR11006606:0.0000025259,SRR11006734:0.0000025259)99:0.0039484021)52:0.0000025259,SRR11006630:0.0000025259)58:0.0034740051,(SRR11006915:0.0000025259,(SRR11006918:0.0000025259,SRR11006923:0.0000025259)82:0.0000025259)99:0.0035418684)18:0.0000025259)24:0.0000025259,((((((SRR11006505:0.0000025259,SRR11006880:0.0000025259)21:0.0000025259,(SRR11006571:0.0120120842,SRR11006622:0.0000025259)99:0.0080474812)14:0.0000025492,(SRR11006507:0.0000025259,(((((((((SRR11006540:0.0000000000,SRR11006718:0.0000000000):0.0000000000,SRR11006749:0.0000000000):0.0000000000,SRR11006561:0.0000000000):0.0000000000,SRR11006795:0.0000000000):0.0000000000,SRR11006586:0.0000000000):0.0000000000,SRR11006613:0.0000000000):0.0000000000,SRR11006573:0.0000000000):0.0000000000,SRR11006563:0.0000000000):0.0000025259,SRR11006558:0.0000025259)33:0.0000025259)29:0.0000025259)13:0.0000025259,(SRR11006596:0.0000025259,(((SRR11006654:0.0039481494,SRR11006890:0.0000025259)24:0.0000024089,SRR11006760:0.0000025259)26:0.0000025259,SRR11006820:0.0000025259)26:0.0000025259)28:0.0000025259)10:0.0000025259,(SRR11006688:0.0058939858,SRR11006698:0.0000025259)98:0.0053856177)10:0.0000025259,(((SRR11006578:0.0000025259,SRR11006811:0.0000025259)49:0.0000025259,(SRR11006802:0.0039617887,SRR11006828:0.0041625445)40:0.0000021524)36:0.0000025259,((SRR11006746:0.0000025259,SRR11006945:0.0036975061)36:0.0000025259,SRR11006834:0.0000025259)43:0.0000025259)60:0.0035195393)14:0.0000025259)16:0.0000025259,(SRR11006882:0.0000025259,(SRR11006916:0.0000025259,SRR11006928:0.0000025259)92:0.0000025259)87:0.0073092846)32:0.0032069240,((((SRR11006483:0.0117080487,SRR11006759:0.0000025259)41:0.0000025576,SRR11006562:0.0000025259)66:0.0000025259,(SRR11006611:0.0000025259,SRR11006702:0.0041286984)94:0.0037182523)29:0.0000025259,(((SRR11006493:0.0000025259,SRR11006763:0.0000025259)99:0.0038844777,((SRR11006548:0.0000025259,SRR11006592:0.0161175348)40:0.0000021121,SRR11006600:0.0000025259)45:0.0000025259)40:0.0000025259,(SRR11006522:0.0000025259,SRR11006544:0.0000025259)50:0.0000025259)71:0.0036110973)28:0.0000025259)31:0.0032464345)20:0.0000025259,(((SRR11006524:0.0000025259,(((SRR11006598:0.0040872000,SRR11006944:0.0079968076)47:0.0000025344,SRR11006661:0.0000025259)50:0.0000025259,SRR11006896:0.0043148978)36:0.0000025259)34:0.0000025259,SRR11006807:0.0000025259)42:0.0035350814,(((SRR11006609:0.0000025259,SRR11006908:0.0036931234)65:0.0035523777,(SRR11006658:0.0082380829,SRR11006949:0.0000025259)43:0.0000025259)32:0.0035758532,SRR11006895:0.0000025259)27:0.0000025259)20:0.0000025259)17:0.0000025259,((((((((((((((((((((((((((((Aed3:0.0000000000,SRR11006549:0.0000000000):0.0000000000,SRR11006930:0.0000000000):0.0000000000,SRR11006850:0.0000000000):0.0000000000,SRR11006835:0.0000000000):0.0000000000,SRR11006838:0.0000000000):0.0000000000,SRR11006580:0.0000000000):0.0000000000,SRR11006743:0.0000000000):0.0000000000,SRR6313630:0.0000000000):0.0000000000,SRR11006894:0.0000000000):0.0000000000,SRR11006847:0.0000000000):0.0000000000,SRR11006753:0.0000000000):0.0000000000,SRR11006559:0.0000000000):0.0000000000,SRR11006730:0.0000000000):0.0000000000,SRR11006721:0.0000000000):0.0000000000,SRR11006797:0.0000000000):0.0000000000,SRR11006593:0.0000000000):0.0000000000,SRR11006497:0.0000000000):0.0000000000,SRR11006489:0.0000000000):0.0000000000,SRR11006576:0.0000000000):0.0000000000,SRR11006813:0.0000000000):0.0000025259,SRR11006482:0.0000025259)62:0.0000025259,((((((SRR11006560:0.0000000000,SRR11006840:0.0000000000):0.0000000000,SRR11006816:0.0000000000):0.0000000000,SRR11006780:0.0000000000):0.0000000000,SRR11006854:0.0000000000):0.0000000000,SRR11006846:0.0000000000):0.0000025259,SRR11006713:0.0000025259)41:0.0000025259)26:0.0000025259,SRR11006729:0.0000025259)27:0.0000025259,SRR11006736:0.0041512878)27:0.0000025259,SRR11006692:0.0000025259)27:0.0000025259,SRR11006537:0.0000025259)26:0.0000025259,(SRR11006796:0.0000025259,SRR11006818:0.0000025259)57:0.0000025259)25:0.0000025259,(((((((SRR11006485:0.0041876342,(SRR11006726:0.0000025259,SRR11006806:0.0000025259)77:0.0000025259)46:0.0041631189,SRR11006769:0.0000025259)18:0.0000028488,SRR11006851:0.0000025259)19:0.0000025259,SRR11006751:0.0000025259)20:0.0000025259,((SRR11006495:0.0000000000,SRR11006931:0.0000000000):0.0000000000,SRR11006695:0.0000000000):0.0000025259)20:0.0000025259,SRR11006496:0.0000025259)26:0.0000025259,SRR11006777:0.0000025259)28:0.0000025259)33:0.0035296754)18:0.0000025259,((((((((((((((((Aed4:0.0000000000,SRR11006849:0.0000000000):0.0000000000,SRR11006508:0.0000000000):0.0000000000,SRR11006771:0.0000000000):0.0000000000,SRR11006534:0.0000000000):0.0000000000,SRR11006591:0.0000000000):0.0000000000,SRR11006608:0.0000000000):0.0000000000,SRR11006848:0.0000000000):0.0000025259,SRR11006499:0.0000025259)15:0.0000025259,(((((SRR11006533:0.0000000000,SRR11006716:0.0000000000):0.0000000000,SRR11006555:0.0000000000):0.0000000000,SRR11006774:0.0000000000):0.0000025259,(SRR11006536:0.0000025259,(((((SRR11006543:0.0000000000,SRR11006786:0.0000000000):0.0000025259,SRR11006568:0.0041024876)12:0.0000025259,((SRR11006663:0.0038654714,SRR11006817:0.0041141353)18:0.0000025259,SRR11006724:0.0041138053)18:0.0000025259)18:0.0000025259,(SRR11006588:0.0040958036,SRR11006781:0.0000025259)61:0.0041088526)13:0.0000025259,(SRR11006601:0.0040328492,SRR11006602:0.0000025259)62:0.0041776457)19:0.0000025259)10:0.0000025259)14:0.0000025259,SRR11006538:0.0000025259)11:0.0000025259)11:0.0000025259,SRR11006610:0.0000025259)13:0.0000025259,(SRR11006517:0.0000025259,SRR11006572:0.0000025259)51:0.0040976317)19:0.0000025259,((SRR11006478:0.0000025259,(((SRR11006516:0.0000025259,SRR11006626:0.0000025259)59:0.0000025259,SRR11006618:0.0223499439)21:0.0040859602,SRR11006701:0.0000025259)14:0.0000025259)10:0.0000025259,SRR11006624:0.0000025259)7:0.0000025259)10:0.0000025259,SRR11006480:0.0000025259)12:0.0000025259,Aed5:0.0000025259)10:0.0000025259,SRR11006742:0.0000025259)10:0.0000025259,SRR11006479:0.0081557217)7:0.0000025259,(((((((((((SRR11006484:0.0000000000,SRR11006910:0.0000000000):0.0000000000,SRR11006699:0.0000000000):0.0000025259,SRR11006503:0.0039902689)25:0.0000025259,SRR11006765:0.0000025259)22:0.0000025259,(SRR11006514:0.0000025259,(SRR11006800:0.0039697949,(SRR11006909:0.0080810431,SRR11006948:0.0000025259)52:0.0039929720)21:0.0000025259)13:0.0000025259)13:0.0000025259,(SRR11006697:0.0040259604,SRR11006700:0.0000025259)36:0.0000025259)14:0.0000025259,((SRR11006491:0.0074913480,SRR11006762:0.0074110680)37:0.0000025259,SRR11006581:0.0000025259)30:0.0000025259)11:0.0000025259,((SRR11006492:0.0038039330,SRR11006510:0.0040469490)99:0.0038287928,(((SRR11006614:0.0000025259,SRR11006943:0.0117162773)22:0.0000025259,SRR11006755:0.0122357768)34:0.0037338267,SRR11006731:0.0040358658)16:0.0000025259)7:0.0000025259)9:0.0000025259,((SRR11006494:0.0083859510,SRR11006615:0.0000025259)71:0.0038281525,(SRR11006678:0.0036394782,SRR11006881:0.0000025259)67:0.0000025259)46:0.0035767238)33:0.0036277477,(((((SRR11006502:0.0000025259,((((((SRR11006519:0.0000000000,SRR11006711:0.0000000000):0.0000000000,SRR11006852:0.0000000000):0.0000000000,SRR11006837:0.0000000000):0.0000000000,SRR11006836:0.0000000000):0.0000025259,SRR11006623:0.0000025259)36:0.0000025259,(SRR11006541:0.0000025259,(SRR11006574:0.0040339560,(SRR11006839:0.0000025259,SRR11006853:0.0000025259)99:0.0041431537)26:0.0000025259)24:0.0000025259)26:0.0000025259)27:0.0000025259,SRR11006725:0.0000025259)21:0.0000025259,(SRR11006530:0.0040234051,SRR11006914:0.0040810843)33:0.0000025259)22:0.0000025259,((SRR11006584:0.0169798823,SRR11006841:0.0000025259)30:0.0000024323,(((SRR11006605:0.0044301736,((SRR11006733:0.0081585081,SRR11006869:0.0000025259)40:0.0039944325,SRR11006955:0.0044133534)19:0.0000025259)25:0.0000025259,SRR11006756:0.0000025259)16:0.0000025259,SRR11006766:0.0000025259)25:0.0000025259)18:0.0000025259)23:0.0000025259,(SRR11006570:0.0000025259,(SRR11006595:0.0000025259,SRR11006741:0.0000025259)46:0.0000025259)41:0.0000025259)23:0.0000025259)30:0.0035316719,((((((SRR11006490:0.0041676947,(SRR11006535:0.0041383799,SRR11006723:0.0000025259)54:0.0000025259)44:0.0000025259,SRR11006547:0.0042583799)37:0.0041943336,((SRR11006569:0.0000025259,SRR11006872:0.0041326990)34:0.0000025259,SRR11006582:0.0041327344)25:0.0000025259)37:0.0000025259,SRR11006652:0.0116399012)33:0.0037904232,((((((SRR11006501:0.0085382489,SRR11006858:0.0084828579)47:0.0000025259,SRR11006899:0.0000025259)44:0.0000025259,SRR11006917:0.0083315308)72:0.0000025259,SRR11006785:0.0080544942)94:0.0038937085,((SRR11006511:0.0000025259,SRR11006920:0.0000025259)56:0.0000025259,((SRR11006512:0.0041580892,SRR11006784:0.0043560785)34:0.0000025259,SRR11006521:0.0000025259)31:0.0000025259)30:0.0000025259)29:0.0000025259,SRR11006888:0.0038667831)43:0.0037175410)14:0.0000025259,(((SRR11006551:0.0000025259,((SRR11006650:0.0000021551,SRR11006673:0.0000025259)86:0.0062630018,SRR11006830:0.0023501451)31:0.0030134418)22:0.0000025259,(((SRR11006583:0.0000025259,((SRR11006674:0.0040454305,SRR11006787:0.0040577375)19:0.0000025259,(SRR11006735:0.0000025259,SRR11006804:0.0000025259)33:0.0000025259)12:0.0000025259)14:0.0000025259,(SRR11006739:0.0000025259,SRR11006794:0.0040382405)54:0.0040126328)11:0.0000025259,(SRR11006632:0.0000025259,SRR11006790:0.0000025259)56:0.0000025259)13:0.0000025259)11:0.0000025259,((SRR11006590:0.0044062790,SRR11006656:0.0126806798)13:0.0000025259,(SRR11006819:0.0040565434,SRR11006946:0.0000025259)41:0.0000025259)11:0.0000025259)32:0.0036452531)6:0.0000025259)3:0.0000025259,(((SRR11006486:0.0039871979,SRR11006829:0.0000025259)68:0.0000025259,((SRR11006679:0.0043281516,SRR11006799:0.0043973115)69:0.0000025259,SRR11006855:0.0000025259)86:0.0036296335)47:0.0036767224,SRR11006680:0.0000025259)15:0.0037266749,((((((SRR11006498:0.0075935465,SRR11006665:0.0000025259)21:0.0000025259,SRR11006670:0.0000025259)24:0.0000025259,SRR11006940:0.0000025259)33:0.0000025259,((SRR11006653:0.0040199446,SRR11006717:0.0044707874)74:0.0000025259,(SRR11006844:0.0040614574,SRR11006953:0.0040334683)56:0.0000025259)86:0.0039999529)32:0.0000025259,(SRR11006667:0.0037552698,SRR11006754:0.0038052573)61:0.0000025259)54:0.0073644323,((((SRR11006504:0.0000025259,(SRR11006704:0.0000025259,SRR11006911:0.0000025259)47:0.0000025259)39:0.0000025259,((SRR11006642:0.0000025259,SRR11006732:0.0000025259)23:0.0000025259,SRR11006659:0.0000025259)17:0.0000025259)11:0.0000025259,(SRR11006564:0.0000025259,(SRR11006676:0.0040201328,SRR11006873:0.0038060813)40:0.0000025259)48:0.0036701102)9:0.0000025259,(((SRR11006599:0.0000000000,SRR6313632:0.0000000000):0.0000025259,SRR11006712:0.0000025259)29:0.0000025259,(SRR11006660:0.0000025259,(((SRR11006703:0.0000000000,SRR11006875:0.0000000000):0.0000000000,SRR11006879:0.0000000000):0.0000025259,SRR11006761:0.0000025259)29:0.0000025259)19:0.0000025259)18:0.0000025259)17:0.0000025259)5:0.0035637351,((((((((((SRR11006509:0.0000025259,(SRR11006822:0.0000028675,SRR11006893:0.0000025259)40:0.0049838546)44:0.0050100959,SRR11006936:0.0000025259)67:0.0050928116,SRR11006857:0.0000025259)62:0.0000025259,SRR11006952:0.0000025259)78:0.0000025259,(((SRR11006687:0.0000025259,SRR11006913:0.0082417213)52:0.0038872186,SRR11006902:0.0000025259)44:0.0000025259,SRR11006912:0.0037096154)71:0.0035300482)63:0.0035372729,(((SRR11006531:0.0000025259,SRR11006684:0.0000025259)51:0.0000025259,SRR11006939:0.0000025259)43:0.0000025259,(SRR11006887:0.0171062348,SRR11006935:0.0000025259)39:0.0000023657)41:0.0000025259)35:0.0034982077,(SRR11006542:0.0077106703,(((SRR11006657:0.0000025259,SRR11006929:0.0000025259)38:0.0038364888,((SRR11006727:0.0038338828,SRR11006737:0.0040951192)26:0.0000025259,((SRR11006825:0.0076977254,SRR11006906:0.0000025259)71:0.0000025259,SRR11006826:0.0047192551)56:0.0040905827)29:0.0040237503)16:0.0000025259,(SRR11006683:0.0000025259,SRR11006803:0.0037973245)80:0.0038446988)19:0.0000025259)12:0.0000025259)1:0.0000025259,((((SRR11006696:0.0158933166,SRR11006865:0.0000025259)45:0.0000025109,SRR11006941:0.0106098900)45:0.0052706718,SRR11006772:0.0096155357)16:0.0000025259,SRR11006878:0.0047561541)7:0.0000025259)8:0.0000025259,((SRR11006619:0.0000025259,(SRR11006824:0.0000025259,SRR11006862:0.0000025259)20:0.0000025259)16:0.0000025259,((SRR11006648:0.0000025259,SRR11006798:0.0156748203)48:0.0000023263,((SRR11006705:0.0126822502,SRR11006905:0.0000021571)65:0.0040877700,(((SRR11006814:0.0000025259,SRR11006886:0.0000025259)79:0.0000025259,SRR11006885:0.0000025259)78:0.0000025259,SRR11006827:0.0000025259)57:0.0000024953)43:0.0038564607)15:0.0000025259)11:0.0000025259,(SRR11006631:0.0000025259,SRR11006884:0.0000025259)12:0.0000025259,(SRR11006901:0.0000025259,SRR11006954:0.0052904352)3:0.0000025259)15:0.0035708011,((SRR11006565:0.0000025259,SRR11006821:0.0000025259)63:0.0000025259,SRR11006932:0.0000025259)50:0.0000025259)8:0.0035128301,(SRR11006513:0.0037877622,SRR11006532:0.0000025259)30:0.0000025259,(SRR11006515:0.0000025259,SRR11006904:0.0000025259)71:0.0080663677,((SRR11006553:0.0000025259,((SRR11006693:0.0000025259,SRR11006867:0.0000025259)90:0.0000025259,SRR11006900:0.0039695760)100:0.0076933918)44:0.0037789948,SRR11006933:0.0000025259)19:0.0037994041,((((SRR11006556:0.0000025259,SRR11006921:0.0000025259)77:0.0000025259,SRR11006633:0.0000025259)27:0.0000025259,(SRR11006604:0.0080359113,SRR11006715:0.0000025259)43:0.0000025259)99:0.0074845545,(((SRR11006603:0.0000025259,SRR11006738:0.0000025259)57:0.0000025259,((SRR11006752:0.0041219282,SRR11006778:0.0000025259)31:0.0000025259,SRR11006767:0.0000025259)38:0.0000025259)38:0.0000025259,SRR11006773:0.0000025259)36:0.0000025259)23:0.0072027855,(((SRR11006557:0.0040946506,SRR11006897:0.0000025259)18:0.0000027070,SRR11006801:0.0000025259)18:0.0000025259,(SRR11006843:0.0000025259,SRR11006876:0.0042586742)17:0.0000025259)16:0.0000025259,(((((SRR11006575:0.0000025259,SRR11006805:0.0038582026)59:0.0000025259,SRR11006636:0.0000025259)26:0.0000025259,SRR11006719:0.0000025259)7:0.0000025259,SRR11006682:0.0000025259)7:0.0000025259,(SRR11006655:0.0046509906,(SRR11006664:0.0000025259,SRR11006950:0.0000025259)87:0.0000025259)51:0.0041903149)1:0.0074330806,((SRR11006594:0.0038750385,SRR11006831:0.0000025259)27:0.0000025259,SRR11006758:0.0000025259)21:0.0000025259,(((SRR11006620:0.0000025259,SRR11006951:0.0040059392)49:0.0000025259,SRR11006783:0.0000025259)47:0.0000025259,(((SRR11006845:0.0000000000,SRR11006957:0.0000000000):0.0000025259,SRR11006889:0.0000025259)70:0.0000025259,(SRR11006938:0.0040900057,SRR11006942:0.0000025259)72:0.0037452393)37:0.0037909237)18:0.0078173207,(SRR11006675:0.0000025259,SRR6313629:0.0000025259)9:0.0040655692,(SRR11006770:0.0000025259,SRR6313631:0.0000025259)15:0.0078759975,(SRR11006856:0.0000025259,SRR11006922:0.0000025259)3:0.0041515617)15:0.0039226776,(SRR11006669:0.0000025259,SRR11006793:0.0097772693)52:0.0040483192)28:0.0000025259,(SRR11006668:0.0083639243,(SRR11006812:0.0000025259,(SRR11006934:0.0000025259,SRR11006956:0.0000025259)81:0.0000025259)90:0.0039417941)29:0.0000025259)24:0.0000025259,((SRR11006809:0.0086788802,SRR11006863:0.0042277918)56:0.0000025259,SRR11006866:0.0000025259)69:0.0041166719);
