# Supplementary material for: Flavivirus integrations in Aedes aegypti are limited and highly conserved across samples from different geographic regions unlike integrations in Aedes albopictus
Source: Parasit Vectors. 2021 Jun 26;14:332. doi: 10.1186/s13071-021-04828-w (PMC8235865; doi:10.1186/s13071-021-04828-w)
Supplement: Supplementary file 7 — Additional file 7. EVE bedfiles for AaegL5 and AaloF2 assemblies; phylogenetic trees and corresponding metadata for Ae. aegypti EVEs and cox1 gene. [file 13071_2021_4828_MOESM7_ESM.zip › phylogenetic trees/AE22_3.contree]

(Aed1:0.0000000000,((((((((((((((((((((((((((((((((((((((((((((((((((((((((((((((((((((((((((((((((((((((((((((((((((((((((((((((((((((((((((((((((((((((((((((((((((((((((((((((((((((((((((((((((((((((((((((((((((((((((((((((((((((((((((((((((((((((((((((((((((((((((((((((((((((((((((((((((((((((((((((((((((((((((((((((((((((((((((((((((((((((((((((((((Aed2:0.0000000000,SRR11006712:0.0000000000):0.0000000000,SRR11006528:0.0000000000):0.0000000000,SRR11006544:0.0000000000):0.0000000000,SRR11006614:0.0000000000):0.0000000000,SRR11006719:0.0000000000):0.0000000000,SRR11006680:0.0000000000):0.0000000000,SRR11006908:0.0000000000):0.0000000000,SRR11006608:0.0000000000):0.0000000000,SRR11006756:0.0000000000):0.0000000000,SRR11006729:0.0000000000):0.0000000000,SRR11006760:0.0000000000):0.0000000000,SRR11006521:0.0000000000):0.0000000000,SRR11006726:0.0000000000):0.0000000000,SRR11006883:0.0000000000):0.0000000000,SRR11006785:0.0000000000):0.0000000000,SRR11006654:0.0000000000):0.0000000000,SRR11006882:0.0000000000):0.0000000000,SRR11006510:0.0000000000):0.0000000000,SRR11006798:0.0000000000):0.0000000000,SRR11006907:0.0000000000):0.0000000000,SRR11006736:0.0000000000):0.0000000000,SRR11006559:0.0000000000):0.0000000000,SRR11006577:0.0000000000):0.0000000000,SRR11006863:0.0000000000):0.0000000000,SRR11006531:0.0000000000):0.0000000000,SRR11006733:0.0000000000):0.0000010000,((Aed3:0.0000010000,(((((((SRR11006479:0.0000000000,SRR11006542:0.0000000000):0.0000000000,SRR11006835:0.0000000000):0.0000000000,SRR11006763:0.0000000000):0.0000010000,((((((((SRR11006482:0.0000000000,SRR11006676:0.0000000000):0.0000000000,SRR11006844:0.0000000000):0.0000000000,SRR11006699:0.0000000000):0.0000000000,SRR11006691:0.0000000000):0.0000000000,SRR11006735:0.0000000000):0.0000000000,SRR11006549:0.0000000000):0.0000000000,SRR11006899:0.0000000000):0.0000000000,SRR11006626:0.0000000000):0.0000010000)26:0.0000010000,SRR11006922:0.0000010000)52:0.0000010000,(((((((SRR11006491:0.0000000000,SRR11006954:0.0000000000):0.0000000000,SRR11006688:0.0000000000):0.0000000000,SRR11006826:0.0000000000):0.0000000000,SRR11006637:0.0000000000):0.0000000000,SRR11006934:0.0000000000):0.0000000000,SRR11006946:0.0000000000):0.0000000000,SRR11006937:0.0000000000):0.0000010000)47:0.0000010000,(((((((((((((((((((SRR11006483:0.0000000000,SRR11006767:0.0000000000):0.0000000000,SRR11006762:0.0000000000):0.0000000000,SRR11006770:0.0000000000):0.0000000000,SRR11006758:0.0000000000):0.0000000000,SRR11006754:0.0000000000):0.0000000000,SRR11006858:0.0000000000):0.0000000000,SRR11006753:0.0000000000):0.0000000000,SRR11006850:0.0000000000):0.0000000000,SRR11006650:0.0000000000):0.0000000000,SRR11006752:0.0000000000):0.0000010000,(SRR11006514:0.0000010000,SRR11006861:0.0000010000)35:0.0000010000)38:0.0000010000,SRR11006952:0.0000010000)30:0.0000010000,SRR11006700:0.0000010000)30:0.0000010000,((((((SRR11006507:0.0000010000,SRR11006567:0.0000010000)43:0.0000010000,(((SRR11006641:0.0000000000,SRR11006913:0.0000000000):0.0000000000,SRR11006675:0.0000000000):0.0000000000,SRR11006905:0.0000000000):0.0000010000)33:0.0000010000,(SRR11006515:0.0000010000,SRR11006853:0.0000010000)36:0.0000010000)19:0.0000010000,SRR11006847:0.0000010000)47:0.0000010000,SRR11006857:0.0000010000)19:0.0000010000,(SRR11006727:0.0000010000,SRR11006840:0.0000010000)36:0.0000010000)30:0.0000010000)36:0.0000010000,((SRR11006547:0.0000000000,SRR11006888:0.0000000000):0.0000010000,(SRR11006572:0.0000010000,((SRR11006649:0.0000010000,(SRR11006660:0.0000010000,SRR11006663:0.0000010000)32:0.0000010000)37:0.0000010000,(SRR11006817:0.0000010000,SRR11006914:0.0000010000)30:0.0000010000)19:0.0000010000)19:0.0000010000)40:0.0000010000)38:0.0000010000,(((((((((SRR11006553:0.0000000000,SRR11006935:0.0000000000):0.0000000000,SRR11006928:0.0000000000):0.0000000000,SRR11006916:0.0000000000):0.0000000000,SRR11006820:0.0000000000):0.0000010000,(SRR11006557:0.0000000000,SRR11006838:0.0000000000):0.0000010000)54:0.0000010000,(((SRR11006565:0.0000000000,SRR11006694:0.0000000000):0.0000000000,SRR11006669:0.0000000000):0.0000000000,SRR11006955:0.0000000000):0.0000010000)82:0.0000010000,(SRR11006628:0.0000010000,(SRR11006900:0.0000000000,SRR11006956:0.0000000000):0.0000010000)28:0.0000010000)17:0.0000010000,SRR11006597:0.0000010000)11:0.0000010000,((((SRR11006584:0.0000000000,SRR11006746:0.0000000000):0.0000000000,SRR11006925:0.0000000000):0.0000000000,SRR11006904:0.0000000000):0.0000010000,((((SRR11006609:0.0000000000,SRR11006704:0.0000000000):0.0000000000,SRR11006786:0.0000000000):0.0000000000,SRR11006685:0.0000000000):0.0000000000,SRR11006878:0.0000000000):0.0000010000)61:0.0000010000)34:0.0000010000)36:0.0000010000,(((((((SRR11006496:0.0000000000,SRR11006848:0.0000000000):0.0000000000,SRR11006632:0.0000000000):0.0000000000,SRR11006619:0.0000000000):0.0000000000,SRR11006594:0.0000000000):0.0000010000,SRR11006506:0.0000010000)26:0.0000010000,SRR11006909:0.0000010000)47:0.0000010000,SRR11006885:0.0000010000)19:0.0000010000)19:0.0000010000,SRR11006665:0.0000010000)30:0.0000010000,(SRR11006661:0.0000010000,(((SRR11006662:0.0000000000,SRR11006884:0.0000000000):0.0000010000,(SRR11006734:0.0000010000,SRR11006918:0.0000010000)32:0.0000010000)26:0.0000010000,SRR11006696:0.0000010000)25:0.0000010000)37:0.0000010000)33:0.0000010000)44:0.0000010000)32:0.0000010000,SRR11006512:0.0000010000)68:0.0000010000):0.0000010000,Aed4:0.0000000000):0.0000000000,SRR11006523:0.0000000000):0.0000000000,SRR11006724:0.0000000000):0.0000000000,SRR11006843:0.0000000000):0.0000000000,SRR11006513:0.0000000000):0.0000000000,SRR11006894:0.0000000000):0.0000000000,SRR11006854:0.0000000000):0.0000000000,SRR11006761:0.0000000000):0.0000000000,SRR11006713:0.0000000000):0.0000000000,SRR11006818:0.0000000000):0.0000000000,SRR11006793:0.0000000000):0.0000000000,SRR11006690:0.0000000000):0.0000000000,SRR11006636:0.0000000000):0.0000000000,SRR11006875:0.0000000000):0.0000000000,SRR11006706:0.0000000000):0.0000000000,SRR11006924:0.0000000000):0.0000000000,SRR11006836:0.0000000000):0.0000000000,SRR11006610:0.0000000000):0.0000000000,SRR11006504:0.0000000000):0.0000000000,SRR11006932:0.0000000000):0.0000000000,SRR11006548:0.0000000000):0.0000000000,SRR11006695:0.0000000000):0.0000000000,SRR11006698:0.0000000000):0.0000000000,SRR11006829:0.0000000000):0.0000000000,SRR11006715:0.0000000000):0.0000000000,SRR11006668:0.0000000000):0.0000000000,SRR11006862:0.0000000000):0.0000000000,SRR11006816:0.0000000000):0.0000000000,SRR11006590:0.0000000000):0.0000000000,SRR11006508:0.0000000000):0.0000000000,SRR11006941:0.0000000000):0.0000000000,SRR11006917:0.0000000000):0.0000000000,SRR11006598:0.0000000000):0.0000000000,SRR11006807:0.0000000000):0.0000000000,SRR11006864:0.0000000000):0.0000000000,SRR11006828:0.0000000000):0.0000000000,SRR11006596:0.0000000000):0.0000000000,SRR11006620:0.0000000000):0.0000000000,SRR11006631:0.0000000000):0.0000000000,SRR11006781:0.0000000000):0.0000000000,SRR11006866:0.0000000000):0.0000000000,SRR11006822:0.0000000000):0.0000000000,SRR11006666:0.0000000000):0.0000000000,SRR11006839:0.0000000000):0.0000000000,SRR11006939:0.0000000000):0.0000000000,SRR11006945:0.0000000000):0.0000000000,SRR11006873:0.0000000000):0.0000000000,SRR11006811:0.0000000000):0.0000000000,SRR11006580:0.0000000000):0.0000000000,SRR11006780:0.0000000000):0.0000000000,SRR11006751:0.0000000000):0.0000000000,SRR11006599:0.0000000000):0.0000000000,SRR11006797:0.0000000000):0.0000000000,SRR11006893:0.0000000000):0.0000000000,SRR11006486:0.0000000000):0.0000000000,SRR11006772:0.0000000000):0.0000000000,SRR11006634:0.0000000000):0.0000000000,SRR11006938:0.0000000000):0.0000000000,SRR11006896:0.0000000000):0.0000000000,SRR11006556:0.0000000000):0.0000000000,SRR11006915:0.0000000000):0.0000000000,SRR11006776:0.0000000000):0.0000000000,SRR11006705:0.0000000000):0.0000000000,SRR11006777:0.0000000000):0.0000000000,SRR11006871:0.0000000000):0.0000000000,SRR6313630:0.0000000000):0.0000000000,SRR11006602:0.0000000000):0.0000000000,SRR11006796:0.0000000000):0.0000000000,SRR11006812:0.0000000000):0.0000000000,SRR11006868:0.0000000000):0.0000000000,SRR11006630:0.0000000000):0.0000000000,SRR11006827:0.0000000000):0.0000000000,SRR6313629:0.0000000000):0.0000000000,SRR11006501:0.0000000000):0.0000000000,SRR11006808:0.0000000000):0.0000000000,SRR11006603:0.0000000000):0.0000000000,SRR11006657:0.0000000000):0.0000000000,SRR11006950:0.0000000000):0.0000000000,SRR11006664:0.0000000000):0.0000000000,SRR11006589:0.0000000000):0.0000000000,SRR11006898:0.0000000000):0.0000000000,SRR11006480:0.0000000000):0.0000000000,SRR11006889:0.0000000000):0.0000000000,SRR11006581:0.0000000000):0.0000000000,SRR11006876:0.0000000000):0.0000000000,SRR11006489:0.0000000000):0.0000000000,SRR11006933:0.0000000000):0.0000000000,SRR11006693:0.0000000000):0.0000000000,SRR11006846:0.0000000000):0.0000000000,SRR11006571:0.0000000000):0.0000000000,SRR11006739:0.0000000000):0.0000000000,SRR11006613:0.0000000000):0.0000000000,SRR11006541:0.0000000000):0.0000000000,SRR11006783:0.0000000000):0.0000000000,SRR11006532:0.0000000000):0.0000000000,SRR11006570:0.0000000000):0.0000000000,SRR11006627:0.0000000000):0.0000000000,SRR11006701:0.0000000000):0.0000000000,SRR11006601:0.0000000000):0.0000000000,SRR11006741:0.0000000000):0.0000000000,SRR11006639:0.0000000000):0.0000000000,SRR11006623:0.0000000000):0.0000000000,SRR11006809:0.0000000000):0.0000000000,SRR11006667:0.0000000000):0.0000000000,SRR11006588:0.0000000000):0.0000000000,SRR11006672:0.0000000000):0.0000000000,SRR11006732:0.0000000000):0.0000000000,SRR11006852:0.0000000000):0.0000000000,SRR6313632:0.0000000000):0.0000000000,SRR11006794:0.0000000000):0.0000000000,SRR11006490:0.0000000000):0.0000000000,SRR11006799:0.0000000000):0.0000000000,SRR11006484:0.0000000000):0.0000000000,SRR11006633:0.0000000000):0.0000000000,SRR11006911:0.0000000000):0.0000000000,SRR11006730:0.0000000000):0.0000000000,SRR11006711:0.0000000000):0.0000000000,SRR11006926:0.0000000000):0.0000000000,SRR11006658:0.0000000000):0.0000000000,SRR11006509:0.0000000000):0.0000000000,SRR11006749:0.0000000000):0.0000000000,SRR11006611:0.0000000000):0.0000000000,SRR11006564:0.0000000000):0.0000000000,SRR11006562:0.0000000000):0.0000000000,SRR11006784:0.0000000000):0.0000000000,SRR11006492:0.0000000000):0.0000000000,SRR11006583:0.0000000000):0.0000000000,SRR11006502:0.0000000000):0.0000000000,SRR11006865:0.0000000000):0.0000000000,SRR11006638:0.0000000000):0.0000000000,SRR11006551:0.0000000000):0.0000000000,SRR11006731:0.0000000000):0.0000000000,SRR11006644:0.0000000000):0.0000000000,SRR11006576:0.0000000000):0.0000000000,SRR11006640:0.0000000000):0.0000000000,SRR11006555:0.0000000000):0.0000000000,SRR11006929:0.0000000000):0.0000000000,SRR11006740:0.0000000000):0.0000000000,SRR6313631:0.0000000000):0.0000000000,SRR11006615:0.0000000000):0.0000000000,SRR11006890:0.0000000000):0.0000000000,SRR11006579:0.0000000000):0.0000000000,SRR11006656:0.0000000000):0.0000000000,SRR11006543:0.0000000000):0.0000000000,SRR11006948:0.0000000000):0.0000000000,SRR11006595:0.0000000000):0.0000000000,SRR11006534:0.0000000000):0.0000000000,SRR11006759:0.0000000000):0.0000000000,SRR11006755:0.0000000000):0.0000000000,SRR11006745:0.0000000000):0.0000000000,SRR11006769:0.0000000000):0.0000000000,SRR11006493:0.0000000000):0.0000000000,SRR11006568:0.0000000000):0.0000000000,SRR11006830:0.0000000000):0.0000000000,SRR11006803:0.0000000000):0.0000000000,SRR11006855:0.0000000000):0.0000000000,SRR11006718:0.0000000000):0.0000000000,SRR11006593:0.0000000000):0.0000000000,SRR11006771:0.0000000000):0.0000000000,SRR11006806:0.0000000000):0.0000000000,SRR11006646:0.0000000000):0.0000000000,SRR11006722:0.0000000000):0.0000000000,SRR11006825:0.0000000000):0.0000000000,SRR11006526:0.0000000000):0.0000000000,SRR11006522:0.0000000000):0.0000000000,SRR11006906:0.0000000000):0.0000000000,SRR11006765:0.0000000000):0.0000000000,SRR11006503:0.0000000000):0.0000000000,SRR11006536:0.0000000000):0.0000000000,SRR11006750:0.0000000000):0.0000000000,SRR11006578:0.0000000000):0.0000000000,SRR11006683:0.0000000000):0.0000000000,SRR11006659:0.0000000000):0.0000000000,SRR11006789:0.0000000000):0.0000000000,SRR11006703:0.0000000000):0.0000000000,SRR11006481:0.0000000000):0.0000000000,SRR11006897:0.0000000000):0.0000000000,SRR11006625:0.0000000000):0.0000000000,SRR11006742:0.0000000000):0.0000000000,SRR11006560:0.0000000000):0.0000000000,SRR11006910:0.0000000000):0.0000000000,SRR11006670:0.0000000000):0.0000000000,SRR11006550:0.0000000000):0.0000000000,SRR11006887:0.0000000000):0.0000000000,SRR11006787:0.0000000000):0.0000000000,SRR11006652:0.0000000000):0.0000000000,SRR11006819:0.0000000000):0.0000000000,SRR11006498:0.0000000000):0.0000000000,SRR11006495:0.0000000000):0.0000000000,SRR11006642:0.0000000000):0.0000000000,SRR11006805:0.0000000000):0.0000000000,SRR11006524:0.0000000000):0.0000000000,SRR11006738:0.0000000000):0.0000000000,SRR11006682:0.0000000000):0.0000000000,SRR11006702:0.0000000000):0.0000000000,SRR11006643:0.0000000000):0.0000000000,SRR11006622:0.0000000000):0.0000000000,SRR11006747:0.0000000000):0.0000000000,SRR11006949:0.0000000000):0.0000000000,SRR11006717:0.0000000000):0.0000000000,SRR11006856:0.0000000000):0.0000000000,SRR11006586:0.0000000000):0.0000000000,SRR11006821:0.0000000000):0.0000000000,SRR11006837:0.0000000000):0.0000000000,SRR11006930:0.0000000000):0.0000000000,SRR11006558:0.0000000000):0.0000000000,SRR11006612:0.0000000000):0.0000000000,SRR11006920:0.0000000000):0.0000000000,SRR11006791:0.0000000000):0.0000000000,SRR11006940:0.0000000000):0.0000000000,SRR11006478:0.0000000000):0.0000000000,SRR11006834:0.0000000000):0.0000000000,SRR11006931:0.0000000000):0.0000000000,SRR11006655:0.0000000000):0.0000000000,SRR11006824:0.0000000000):0.0000000000,SRR11006530:0.0000000000):0.0000000000,SRR11006801:0.0000000000):0.0000000000,SRR11006516:0.0000000000):0.0000000000,SRR11006795:0.0000000000):0.0000000000,SRR11006552:0.0000000000):0.0000000000,SRR11006540:0.0000000000):0.0000000000,SRR11006505:0.0000000000):0.0000000000,SRR11006499:0.0000000000):0.0000000000,SRR11006697:0.0000000000):0.0000000000,SRR11006517:0.0000000000):0.0000000000,SRR11006957:0.0000000000):0.0000000000,SRR11006519:0.0000000000):0.0000000000,SRR11006674:0.0000000000):0.0000000000,SRR11006737:0.0000000000):0.0000000000,SRR11006886:0.0000000000):0.0000000000,SRR11006648:0.0000000000):0.0000000000,SRR11006592:0.0000000000):0.0000000000,SRR11006575:0.0000000000):0.0000000000,SRR11006692:0.0000000000):0.0000000000,SRR11006679:0.0000000000):0.0000000000,SRR11006841:0.0000000000):0.0000000000,SRR11006535:0.0000000000):0.0000000000,SRR11006800:0.0000000000):0.0000000000,SRR11006574:0.0000000000):0.0000000000,SRR11006604:0.0000000000):0.0000000000,SRR11006831:0.0000000000):0.0000000000,SRR11006681:0.0000000000):0.0000000000,SRR11006895:0.0000000000):0.0000000000,SRR11006845:0.0000000000):0.0000000000,SRR11006936:0.0000000000):0.0000000000,SRR11006881:0.0000000000):0.0000000000,SRR11006849:0.0000000000):0.0000000000,SRR11006870:0.0000000000):0.0000000000,SRR11006723:0.0000000000):0.0000000000,SRR11006921:0.0000000000):0.0000000000,SRR11006869:0.0000000000):0.0000000000,SRR11006774:0.0000000000):0.0000000000,SRR11006943:0.0000000000):0.0000000000,SRR11006716:0.0000000000):0.0000000000,SRR11006912:0.0000000000):0.0000000000,SRR11006497:0.0000000000):0.0000000000,SRR11006653:0.0000000000):0.0000000000,SRR11006569:0.0000000000):0.0000000000,SRR11006778:0.0000000000):0.0000000000,SRR11006606:0.0000000000):0.0000000000,SRR11006684:0.0000000000):0.0000000000,SRR11006879:0.0000000000):0.0000000000,SRR11006813:0.0000000000):0.0000000000,SRR11006618:0.0000000000):0.0000000000,SRR11006600:0.0000000000):0.0000000000,SRR11006678:0.0000000000):0.0000000000,SRR11006533:0.0000000000):0.0000000000,SRR11006561:0.0000000000):0.0000000000,SRR11006673:0.0000000000):0.0000000000,SRR11006605:0.0000000000):0.0000000000,Aed5:0.0000000000):0.0000000000,SRR11006743:0.0000000000):0.0000000000,SRR11006645:0.0000000000):0.0000000000,SRR11006802:0.0000000000):0.0000000000,SRR11006563:0.0000000000):0.0000000000,SRR11006635:0.0000000000):0.0000000000,SRR11006951:0.0000000000):0.0000000000,SRR11006872:0.0000000000):0.0000000000,SRR11006790:0.0000000000):0.0000000000,SRR11006773:0.0000000000):0.0000000000,SRR11006867:0.0000000000):0.0000000000,SRR11006494:0.0000000000):0.0000000000,SRR11006538:0.0000000000):0.0000000000,SRR11006591:0.0000000000):0.0000000000,SRR11006537:0.0000000000):0.0000000000,SRR11006953:0.0000000000):0.0000000000,SRR11006891:0.0000000000):0.0000000000,SRR11006621:0.0000000000):0.0000000000,SRR11006779:0.0000000000):0.0000000000,SRR11006942:0.0000000000):0.0000000000,SRR11006545:0.0000000000):0.0000000000,SRR11006804:0.0000000000):0.0000000000,SRR11006725:0.0000000000):0.0000000000,SRR11006814:0.0000000000):0.0000000000,SRR11006944:0.0000000000):0.0000000000,SRR11006582:0.0000000000):0.0000000000,SRR11006511:0.0000000000):0.0000000000,SRR11006624:0.0000000000):0.0000000000,SRR11006573:0.0000000000):0.0000000000,SRR11006901:0.0000000000):0.0000000000,SRR11006721:0.0000000000):0.0000000000,SRR11006546:0.0000000000):0.0000000000,SRR11006923:0.0000000000):0.0000000000,SRR11006768:0.0000000000):0.0000000000,SRR11006766:0.0000000000):0.0000000000,SRR11006687:0.0000000000):0.0000000000,SRR11006851:0.0000000000):0.0000000000,SRR11006485:0.0000000000):0.0000000000,SRR11006880:0.0000000000):0.0000000000,SRR11006902:0.0000000000);
