# Supplementary material for: Flavivirus integrations in Aedes aegypti are limited and highly conserved across samples from different geographic regions unlike integrations in Aedes albopictus
Source: Parasit Vectors. 2021 Jun 26;14:332. doi: 10.1186/s13071-021-04828-w (PMC8235865; doi:10.1186/s13071-021-04828-w)
Supplement: Supplementary file 7 — Additional file 7. EVE bedfiles for AaegL5 and AaloF2 assemblies; phylogenetic trees and corresponding metadata for Ae. aegypti EVEs and cox1 gene. [file 13071_2021_4828_MOESM7_ESM.zip › phylogenetic trees/AE5_2.contree]

(Aed1:0.0000023702,(((((((((((((((Aed2:0.0000023702,SRR6313631:0.0091486717)96:0.0017711220,((Aed5:0.0076821330,SRR11006692:0.0000023702)77:0.0018495806,(SRR11006699:0.0080208933,SRR11006753:0.0038948986)53:0.0000023702)40:0.0000023702)76:0.0017780835,(((((SRR11006497:0.0039909885,((SRR11006605:0.0046485722,SRR11006668:0.0000023702)99:0.0048253532,SRR11006767:0.0079522328)45:0.0000025508)78:0.0000023737,SRR11006933:0.0000023702)81:0.0000023737,SRR11006784:0.0054704548)70:0.0000023702,SRR11006793:0.0092608154)81:0.0017783228,((SRR11006524:0.0038825187,SRR11006570:0.0039375236)69:0.0000023702,SRR11006552:0.0018995250)86:0.0000023702)75:0.0018348894)65:0.0000023702,SRR11006777:0.0000023702)74:0.0017356486,(((((((((Aed4:0.0000023702,SRR11006578:0.0000023702)76:0.0000023702,(SRR11006540:0.0019661829,(SRR11006715:0.0000023702,SRR11006770:0.0000023702)66:0.0000023702)45:0.0000023702)37:0.0000023702,SRR11006725:0.0000023702)35:0.0000023702,(SRR11006717:0.0017551631,SRR11006765:0.0042208924)73:0.0018951702)5:0.0000023702,((((((SRR11006498:0.0038783203,(SRR11006531:0.0000023702,SRR11006880:0.0007003667)78:0.0007126174)43:0.0001023418,SRR11006542:0.0000023702)30:0.0000012735,SRR11006942:0.0000023702)82:0.0002573934,SRR11006684:0.0000023702)47:0.0017964936,((((SRR11006642:0.0018975198,SRR11006659:0.0020905568)100:0.0042270669,SRR11006675:0.0000023702)94:0.0018599589,SRR11006934:0.0000023702)50:0.0000024729,(SRR11006861:0.0000023702,SRR11006908:0.0039272422)97:0.0019380804)80:0.0017975783)47:0.0000022986,(SRR11006895:0.0000023702,SRR11006896:0.0017957686)85:0.0018057468)16:0.0000023117)13:0.0000023702,(((((((((SRR11006502:0.0090330942,(SRR11006634:0.0038691580,SRR11006635:0.0000023702)92:0.0018336461)93:0.0018357598,SRR11006636:0.0000023702)95:0.0057697342,SRR11006845:0.0000023702)86:0.0000020673,(SRR11006928:0.0038179621,SRR11006937:0.0000023702)92:0.0037567596)83:0.0018173888,SRR11006682:0.0000023702)83:0.0018086111,SRR11006878:0.0000023702)71:0.0000023702,((SRR11006693:0.0000023702,SRR11006867:0.0000023702)100:0.0019542213,SRR11006889:0.0000023702)97:0.0019541663)83:0.0018120531,(SRR11006598:0.0000023702,SRR11006957:0.0000023702)98:0.0000023702)82:0.0018023613,SRR11006946:0.0018086959)21:0.0000023702)21:0.0000023702,(SRR11006592:0.0019695612,SRR11006704:0.0000023702)49:0.0000023702)49:0.0000023702,((SRR11006485:0.0018859307,(SRR11006560:0.0018881468,((((SRR11006609:0.0082190572,SRR11006944:0.0000023702)100:0.0039554258,SRR11006943:0.0019551211)59:0.0000023702,SRR11006945:0.0000023702)74:0.0019856931,((((SRR11006711:0.0019386827,((SRR11006734:0.0055253369,SRR11006955:0.0000023702)94:0.0018055865,(SRR11006922:0.0000023702,SRR11006956:0.0000023702)96:0.0018070019)79:0.0000023702)78:0.0000023737,SRR11006900:0.0000023702)80:0.0057665937,SRR11006746:0.0020297984)65:0.0000023737,SRR11006739:0.0000023702)65:0.0000023737)67:0.0000023737)44:0.0000023702)71:0.0000023702,SRR11006938:0.0000023702)73:0.0017720854)54:0.0000023702,(((((((((((((((SRR11006486:0.0019555696,SRR11006855:0.0000023702)99:0.0019767577,(((((((((SRR11006506:0.0000023702,SRR11006573:0.0000023702)89:0.0000023702,SRR11006806:0.0000023702)91:0.0018405905,((SRR11006523:0.0000023702,SRR11006596:0.0023806374)67:0.0000023702,(SRR11006688:0.0019619728,SRR11006913:0.0019821879)67:0.0019696425)81:0.0047642174)31:0.0000023702,((SRR11006787:0.0019178489,SRR11006790:0.0000023702)99:0.0019241593,SRR11006789:0.0000023702)31:0.0000023702)48:0.0000023702,SRR11006828:0.0035618945)47:0.0017789329,(((((((((SRR11006507:0.0019166760,SRR11006550:0.0000023702)97:0.0018906323,((((SRR11006544:0.0000023702,SRR11006548:0.0019051075)97:0.0018954281,SRR11006604:0.0019052446)42:0.0000023702,((SRR11006654:0.0000023702,SRR11006925:0.0000023702)77:0.0000023702,SRR11006749:0.0000023702)37:0.0000023702)30:0.0000023702,SRR11006871:0.0000023702)35:0.0000023702)19:0.0000023702,SRR11006522:0.0019158885)48:0.0000023702,SRR11006918:0.0019047719)57:0.0019045068,((SRR11006509:0.0000023702,SRR11006747:0.0019337705)41:0.0000023702,((SRR11006625:0.0000023702,SRR11006678:0.0000023702)61:0.0000023702,((SRR11006750:0.0000023702,SRR11006921:0.0019319388)94:0.0019458431,SRR11006907:0.0019352241)42:0.0000023702)42:0.0000023702)21:0.0000023702)48:0.0000023702,(SRR11006820:0.0000023702,(SRR11006893:0.0000023702,SRR11006920:0.0000023702)88:0.0000023702)85:0.0000023702)45:0.0000023702,(SRR11006857:0.0019360345,SRR11006890:0.0000023702)55:0.0017630792)80:0.0017587469,(((SRR11006653:0.0017235370,SRR11006801:0.0018620387)99:0.0037718625,SRR11006791:0.0019382529)82:0.0000023702,SRR11006799:0.0000023702)80:0.0017671371)54:0.0000023702,(SRR11006687:0.0017933148,SRR11006936:0.0000023702)87:0.0017822678)57:0.0000023702)38:0.0000023702,SRR11006774:0.0000023702)35:0.0000023702,SRR11006834:0.0000023702)35:0.0000023702,SRR11006567:0.0000023702)31:0.0000023702)27:0.0000023702,SRR11006831:0.0019660616)56:0.0035903905,(SRR11006683:0.0000023702,SRR11006761:0.0058156077)81:0.0019411917)18:0.0000023702,((SRR11006510:0.0065935446,SRR11006716:0.0018606633)90:0.0073352813,SRR11006553:0.0000023702)70:0.0030430369)29:0.0000023702,SRR11006672:0.0039548588)14:0.0000023702,(SRR11006556:0.0039125809,SRR11006786:0.0060038433)90:0.0020399684)16:0.0000023702,SRR11006952:0.0019692432)14:0.0000023702,SRR11006589:0.0000023702)38:0.0000023702,SRR11006802:0.0000023702)50:0.0000023702,(SRR11006902:0.0018126079,SRR11006932:0.0000023702)84:0.0018159271)37:0.0000023702,SRR11006679:0.0018062959)51:0.0017799583,(((SRR11006606:0.0018462617,SRR11006912:0.0000023702)96:0.0018304035,SRR11006673:0.0000023702)45:0.0000023702,SRR11006811:0.0058763513)43:0.0000023702)23:0.0000023702,(((((((((SRR11006637:0.0000023702,SRR11006640:0.0000023702)80:0.0000023702,SRR11006644:0.0000023702)61:0.0000023702,(SRR11006638:0.0017592416,SRR11006779:0.0054535458)45:0.0000023702)45:0.0000023702,SRR11006643:0.0000023702)48:0.0000023702,(SRR11006641:0.0000023702,SRR11006646:0.0000023702)96:0.0000023702)77:0.0017096788,SRR11006649:0.0000023702)84:0.0017023620,SRR11006648:0.0018096839)92:0.0017580996,SRR11006666:0.0000023702)79:0.0016704301,SRR11006685:0.0055940852)75:0.0018365551)34:0.0018123614,((((((SRR11006559:0.0000023702,((SRR11006597:0.0018267400,SRR11006664:0.0036707170)97:0.0054727796,SRR11006950:0.0017983691)71:0.0017488290)22:0.0000023702,(((SRR11006674:0.0038961603,SRR11006954:0.0000023702)90:0.0017505570,SRR11006698:0.0035648686)78:0.0017781106,SRR11006758:0.0038529039)71:0.0000023702)29:0.0000023702,SRR11006590:0.0035547732)61:0.0017651357,(SRR11006705:0.0000023702,SRR11006884:0.0019352018)96:0.0000023702)63:0.0017837335,(((SRR11006614:0.0000023702,SRR11006887:0.0190839988)85:0.0019417083,((SRR11006655:0.0018109205,(SRR11006662:0.0018854185,SRR11006808:0.0037234981)75:0.0000023702)89:0.0017538667,SRR11006697:0.0019821827)68:0.0017806168)35:0.0000023702,SRR11006645:0.0017963915)41:0.0000023702)63:0.0017725121,(SRR11006656:0.0000023702,SRR11006772:0.0018002255)79:0.0000023702)51:0.0000023702)74:0.0035524467)75:0.0017353349)37:0.0000023702,((((((((((((((((((((((((((Aed3:0.0000000000,SRR11006894:0.0000000000):0.0000000000,SRR11006778:0.0000000000):0.0000000000,SRR11006731:0.0000000000):0.0000000000,SRR11006593:0.0000000000):0.0000000000,SRR11006930:0.0000000000):0.0000000000,SRR11006838:0.0000000000):0.0000000000,SRR11006730:0.0000000000):0.0000000000,SRR11006602:0.0000000000):0.0000000000,SRR11006797:0.0000000000):0.0000023702,(SRR11006619:0.0018648343,SRR11006839:0.0018581435)72:0.0000023702)58:0.0000023702,SRR11006489:0.0000023702)76:0.0000023702,(SRR11006582:0.0000023702,SRR11006724:0.0000023702)90:0.0000023702)75:0.0000023702,(SRR11006492:0.0018662397,SRR11006796:0.0000023702)68:0.0000023702)82:0.0000023702,SRR11006583:0.0000023702)77:0.0000023702,((((SRR11006495:0.0000000000,SRR11006931:0.0000000000):0.0000000000,SRR11006695:0.0000000000):0.0000023702,SRR11006496:0.0000023702)94:0.0000023702,SRR11006769:0.0000023702)92:0.0000023702)77:0.0017161396,(((SRR11006601:0.0000023702,SRR11006726:0.0018817231)74:0.0000023702,SRR11006741:0.0000023702)77:0.0000023702,SRR11006852:0.0018325623)75:0.0000023702)41:0.0017254058,(((((((((SRR11006478:0.0000023702,(SRR11006588:0.0053342471,SRR11006700:0.0017529118)43:0.0000023702)44:0.0000023702,((((((SRR11006482:0.0018883128,SRR11006541:0.0018921321)82:0.0000023702,SRR11006549:0.0000023702)68:0.0000023702,SRR11006899:0.0000023702)80:0.0000023702,SRR11006610:0.0000023702)86:0.0000023702,(((SRR11006521:0.0019366090,SRR11006752:0.0039169666)75:0.0000023702,SRR11006876:0.0018635530)85:0.0000023702,SRR11006755:0.0018356654)82:0.0018345759)66:0.0000023702,SRR11006886:0.0000023702)66:0.0000023702)47:0.0000023702,SRR11006719:0.0000023702)35:0.0000023702,SRR11006906:0.0017673549)30:0.0000023702,((((SRR11006514:0.0000023702,SRR11006872:0.0018482412)99:0.0018694492,SRR11006905:0.0019566063)80:0.0000023702,SRR11006515:0.0000023702)75:0.0000023702,SRR11006603:0.0017917018)63:0.0017354623)34:0.0017890489,(((((SRR11006499:0.0000023702,SRR6313630:0.0000023702)91:0.0000023702,SRR11006594:0.0000023702)100:0.0018468143,(SRR11006863:0.0000023702,SRR11006865:0.0018310193)100:0.0018028775)71:0.0000023702,SRR11006866:0.0000023702)75:0.0000023702,((SRR11006742:0.0000023702,SRR11006869:0.0037540856)86:0.0017866519,SRR11006751:0.0000023702)86:0.0017209463)69:0.0000023702)23:0.0017193918,((SRR11006480:0.0000023702,SRR11006909:0.0102559259)42:0.0017855016,(SRR11006576:0.0018512365,(SRR11006632:0.0018394973,(SRR11006836:0.0000023702,SRR11006853:0.0018045370)82:0.0000023702)100:0.0018052217)61:0.0000023702)21:0.0000023702)7:0.0017885052,(SRR11006766:0.0000023702,(((SRR11006821:0.0000023702,SRR11006826:0.0000023702)73:0.0000023702,SRR11006885:0.0018377551)89:0.0017587354,SRR11006824:0.0018332715)27:0.0000023702)16:0.0000023702)2:0.0000023702,(SRR11006696:0.0000023702,SRR11006807:0.0018839190)31:0.0000023702)13:0.0000023702)75:0.0017173267,(((SRR11006508:0.0000023702,SRR11006910:0.0038931390)89:0.0018692302,(SRR11006538:0.0018237438,SRR11006738:0.0000023702)55:0.0000023702)78:0.0017346598,(((SRR11006528:0.0019051014,SRR11006543:0.0000023702)83:0.0000023702,SRR11006623:0.0018469100)74:0.0000023702,((SRR11006814:0.0000023702,SRR11006941:0.0135359985)79:0.0017517438,SRR11006837:0.0000023702)80:0.0017532982)18:0.0000023702)12:0.0000023702)11:0.0000023702,(((SRR11006547:0.0000023702,(SRR11006712:0.0000023702,SRR11006723:0.0000023702)100:0.0018132690)97:0.0000020445,SRR11006897:0.0017339015)58:0.0017370518,(SRR11006701:0.0000023702,(SRR11006737:0.0000023702,SRR11006773:0.0018990169)63:0.0000023702)27:0.0000023828)22:0.0017420170)25:0.0017166702,SRR11006827:0.0017538154)60:0.0000029269,(SRR11006771:0.0018864169,SRR11006929:0.0038729144)82:0.0000023702)71:0.0017155973,(SRR11006501:0.0000023702,SRR11006535:0.0019017651)85:0.0000023702)91:0.0034849594,SRR11006484:0.0000023702)96:0.0036348876,SRR11006785:0.0038471725)96:0.0035725043,(((SRR11006650:0.0061223385,SRR11006663:0.0000023702)49:0.0038575043,SRR11006667:0.0000023702)41:0.0000023702,SRR11006953:0.0055737346)27:0.0017333479)41:0.0018907627,((((((((((((((((((((((SRR11006483:0.0000023702,SRR11006703:0.0000023702)28:0.0000023702,((((SRR11006533:0.0026796177,SRR11006923:0.0000023702)82:0.0025389287,SRR11006795:0.0000023702)73:0.0025614279,SRR11006939:0.0000023702)38:0.0000023737,SRR11006611:0.0000023702)56:0.0025456765)54:0.0024905953,(SRR11006702:0.0018723564,SRR11006740:0.0000023702)97:0.0019515688)31:0.0000023737,SRR11006622:0.0000023702)32:0.0000023737,SRR11006915:0.0000023702)47:0.0024376379,SRR11006759:0.0018874078)45:0.0000023737,SRR11006768:0.0037791329)40:0.0000023737,SRR11006561:0.0018668451)33:0.0000023737,SRR11006491:0.0000023702)41:0.0000023737,SRR11006633:0.0000023702)52:0.0000023737,SRR11006562:0.0036815497)43:0.0000023702,(((SRR11006572:0.0018791585,SRR11006864:0.0058823717)57:0.0000023702,SRR11006924:0.0000023702)57:0.0000023702,SRR11006615:0.0000023702)68:0.0018284415)52:0.0000023702,(((SRR11006586:0.0018884023,SRR11006681:0.0019083006)76:0.0000023702,SRR11006926:0.0000023702)87:0.0000023702,((SRR11006706:0.0000023702,(SRR11006870:0.0058685182,(SRR11006891:0.0000023702,SRR11006898:0.0038485233)97:0.0019113233)81:0.0000023702)84:0.0000023702,SRR11006868:0.0000023702)89:0.0018114354)84:0.0017971645)54:0.0000023702,(SRR11006505:0.0000023702,SRR11006882:0.0000023702)92:0.0000023702)69:0.0017739058,SRR11006916:0.0000023702)56:0.0017197576,(((((SRR11006493:0.0038330997,SRR11006577:0.0019565351)54:0.0000023702,((SRR11006557:0.0000000000,SRR11006743:0.0000000000):0.0000023702,SRR11006558:0.0000023702)56:0.0000023702)53:0.0000023702,(SRR11006627:0.0000023702,(SRR11006690:0.0000023702,SRR11006762:0.0099594985)83:0.0018990127)52:0.0000023702)57:0.0000023702,SRR11006517:0.0000023702)53:0.0000023702,SRR11006760:0.0000023702)62:0.0017881627)65:0.0011236139,(SRR11006575:0.0000023702,(SRR11006600:0.0000023702,(SRR11006800:0.0000023702,SRR11006881:0.0019299447)62:0.0000023702)83:0.0000023702)96:0.0018204908)35:0.0005804525,SRR11006516:0.0019022799)25:0.0000023194,SRR11006565:0.0019123071)28:0.0000023702,SRR11006571:0.0000023702)29:0.0000023702,SRR11006613:0.0000023702)78:0.0000023702,SRR11006763:0.0000023702)80:0.0017348337)18:0.0000023702)35:0.0000023702,(((SRR11006721:0.0038701355,SRR11006722:0.0000023702)63:0.0019267259,SRR11006835:0.0019258825)46:0.0000023702,SRR11006935:0.0000023702)34:0.0000023702)18:0.0000023702,((((SRR11006481:0.0000023702,(SRR11006639:0.0000023702,SRR11006858:0.0099272972)75:0.0017584689)70:0.0017716382,(((SRR11006568:0.0000023702,SRR6313629:0.0019673342)63:0.0000023702,(SRR11006805:0.0019627628,SRR11006917:0.0019646043)65:0.0000023702)84:0.0000023702,((SRR11006620:0.0060537265,(SRR11006856:0.0000023702,SRR11006951:0.0080364425)87:0.0018629710)78:0.0000023702,SRR11006783:0.0018036529)89:0.0018082577)79:0.0018450709)35:0.0000023702,(SRR11006494:0.0000023702,(((((SRR11006665:0.0019482014,SRR11006680:0.0019669943)88:0.0000023702,SRR11006862:0.0000023702)97:0.0018528140,SRR11006669:0.0018442375)87:0.0019071440,SRR11006940:0.0000023702)79:0.0000023702,SRR11006904:0.0000023702)84:0.0017886711)17:0.0000023702)18:0.0000023702,(((((((SRR11006503:0.0019304216,SRR11006534:0.0019394471)78:0.0000023702,SRR11006812:0.0000023702)84:0.0000023702,(SRR11006691:0.0100746263,SRR11006694:0.0000023702)97:0.0037910111)82:0.0000023702,((SRR11006804:0.0076084563,SRR11006817:0.0038846957)73:0.0000023702,SRR11006813:0.0000023702)82:0.0037218928)80:0.0018423505,((SRR11006591:0.0019388928,SRR11006780:0.0000023702)87:0.0000023702,SRR11006618:0.0058582492)87:0.0018525236)30:0.0000023702,(SRR11006536:0.0000023702,SRR11006555:0.0000023702)72:0.0000023702)28:0.0000023702,((((((SRR11006504:0.0000023702,SRR11006612:0.0000023702)56:0.0000023702,SRR11006825:0.0000023702)53:0.0000023702,SRR11006727:0.0000023702)76:0.0000023702,SRR11006830:0.0000023702)60:0.0000023702,(((((((SRR11006537:0.0040472009,SRR11006581:0.0038134439)88:0.0019726805,SRR11006911:0.0018882691)56:0.0000023702,SRR11006660:0.0000023702)62:0.0000023702,SRR11006794:0.0057568826)82:0.0018761430,SRR11006883:0.0000023702)83:0.0019783238,((SRR11006574:0.0058547521,SRR11006595:0.0059289518)74:0.0000023702,SRR11006888:0.0000023702)84:0.0019222570)43:0.0000023702,(SRR11006718:0.0019255219,SRR11006776:0.0019283074)44:0.0000023702)24:0.0000023702)31:0.0000023702,(SRR11006532:0.0000023702,(SRR11006563:0.0058328823,(SRR11006599:0.0000023702,SRR11006658:0.0039527037)91:0.0018918966)74:0.0000023702)79:0.0018687519)21:0.0000023702)32:0.0000023702)28:0.0000023702)20:0.0000023702,((((SRR11006479:0.0019106880,SRR11006849:0.0018274087)43:0.0000023702,(SRR11006840:0.0059193813,SRR11006843:0.0018198502)48:0.0000023702)61:0.0000023702,SRR11006841:0.0000023702)78:0.0017644625,(((((((SRR11006546:0.0058661272,SRR11006816:0.0039416831)55:0.0000023702,((SRR11006846:0.0000023702,SRR11006854:0.0000023702)91:0.0000023702,SRR11006847:0.0000023702)86:0.0000023702)62:0.0018829540,SRR11006713:0.0000023702)56:0.0000023702,SRR11006809:0.0017663391)60:0.0017756163,(((SRR11006745:0.0019374498,SRR11006819:0.0019518407)51:0.0000023702,SRR11006848:0.0018526694)51:0.0000023702,(SRR11006850:0.0000023702,SRR11006851:0.0000023702)100:0.0018296528)41:0.0000023702)73:0.0017753124,(SRR11006580:0.0000023702,SRR6313632:0.0018783986)95:0.0017972011)28:0.0000023702,SRR11006818:0.0000023702)26:0.0000023702)80:0.0017625316)66:0.0017694070,(((SRR11006584:0.0000023702,SRR11006630:0.0059615055)37:0.0018693874,SRR11006626:0.0019127509)46:0.0000023702,SRR11006624:0.0017966784)91:0.0036073149)62:0.0000023702,(SRR11006551:0.0036122200,((SRR11006564:0.0038740273,(SRR11006844:0.0037453802,SRR11006873:0.0060875575)90:0.0018795470)83:0.0000029327,SRR11006676:0.0019501592)88:0.0054832979)24:0.0000026800)6:0.0000023702,(((((SRR11006513:0.0039427711,(SRR11006798:0.0019284801,SRR11006949:0.0039124228)70:0.0000022566)66:0.0000023702,SRR11006526:0.0000023702)76:0.0000023702,((SRR11006530:0.0020000673,(SRR11006661:0.0000023702,SRR11006822:0.0000023702)48:0.0000023702)25:0.0000023702,(SRR11006579:0.0039810255,(SRR11006621:0.0000023702,SRR11006803:0.0000023702)88:0.0000023702)80:0.0019425270)29:0.0000023702)33:0.0000023702,SRR11006729:0.0000023702)30:0.0000023702,SRR11006901:0.0017922889)12:0.0000023702)15:0.0000023702,((SRR11006628:0.0039491522,SRR11006732:0.0039350885)88:0.0019735326,SRR11006756:0.0000023702)83:0.0017820311)76:0.0018529789,(((SRR11006490:0.0018987723,(((SRR11006670:0.0019935374,(SRR11006879:0.0000023702,SRR11006948:0.0019519757)98:0.0019307521)52:0.0019007176,SRR11006829:0.0000023709)92:0.0038520886,SRR11006875:0.0038734739)60:0.0000023702)80:0.0038815117,SRR11006545:0.0038394703)69:0.0000022797,SRR11006569:0.0000023702)73:0.0000023702)64:0.0017832062,(SRR11006511:0.0000023702,(SRR11006512:0.0017606384,(SRR11006735:0.0038231173,SRR11006914:0.0038419042)87:0.0000023702)95:0.0035822015)84:0.0038148408)64:0.0000023702,((SRR11006519:0.0037505962,SRR11006657:0.0055733034)69:0.0000023702,(((SRR11006608:0.0081287264,SRR11006733:0.0015895550)98:0.0037051272,((SRR11006652:0.0104316858,SRR11006736:0.0060027731)83:0.0020097159,(SRR11006754:0.0079083988,SRR11006781:0.0000023702)86:0.0018962268)73:0.0000023702)83:0.0035592427,SRR11006631:0.0000023702)82:0.0017790253)82:0.0017855506);
