# Supplementary material for: Flavivirus integrations in Aedes aegypti are limited and highly conserved across samples from different geographic regions unlike integrations in Aedes albopictus
Source: Parasit Vectors. 2021 Jun 26;14:332. doi: 10.1186/s13071-021-04828-w (PMC8235865; doi:10.1186/s13071-021-04828-w)
Supplement: Supplementary file 7 — Additional file 7. EVE bedfiles for AaegL5 and AaloF2 assemblies; phylogenetic trees and corresponding metadata for Ae. aegypti EVEs and cox1 gene. [file 13071_2021_4828_MOESM7_ESM.zip › phylogenetic trees/AE7_2.contree]

(Aed1:0.0014010203,((((((((((((((((((((((((((((((((((((((((((((((Aed2:0.0000025259,SRR11006847:0.0000020756)99:0.0026024926,((Aed4:0.0014400695,SRR11006576:0.0013837764)95:0.0013465662,SRR11006733:0.0014074486)88:0.0000025259)93:0.0025572679,SRR11006648:0.0000025259)60:0.0012658285,(SRR11006731:0.0013791664,SRR11006766:0.0000025259)94:0.0000025259)50:0.0012447791,(((((SRR11006619:0.0027106556,SRR11006886:0.0000025259)71:0.0000025259,SRR11006885:0.0000025259)72:0.0017823905,SRR11006752:0.0000021608)66:0.0000026305,SRR11006638:0.0000025259)32:0.0000025259,SRR11006649:0.0000025259)50:0.0031859550)30:0.0000025259,((SRR11006479:0.0013806607,(((((SRR11006580:0.0000025259,(((((SRR11006637:0.0000025259,SRR11006640:0.0000025259)88:0.0000025259,SRR11006644:0.0000025259)75:0.0000025259,SRR11006643:0.0000025259)74:0.0000025259,(SRR11006641:0.0000025259,SRR11006646:0.0000025259)90:0.0000025259)60:0.0000025259,SRR11006657:0.0013119942)90:0.0012686577)43:0.0000025259,SRR11006948:0.0000025259)30:0.0000025259,SRR11006909:0.0000025259)32:0.0000025259,SRR11006691:0.0000025259)35:0.0000025259,SRR11006884:0.0000025259)44:0.0000025259)37:0.0000025259,SRR11006741:0.0000025259)36:0.0000025259)26:0.0000025259,SRR11006751:0.0025674056)15:0.0011027689,((SRR11006482:0.0043348164,(SRR11006582:0.0014246750,((SRR11006583:0.0011306853,SRR11006914:0.0089878722)92:0.0064502323,SRR11006610:0.0018396276)59:0.0009660721)50:0.0014282180)19:0.0000025259,((((SRR11006698:0.0025552110,SRR11006700:0.0025122541)99:0.0039633798,(SRR11006753:0.0013225382,SRR11006784:0.0013699525)85:0.0000025259)85:0.0011899485,SRR11006767:0.0039889113)28:0.0000025259,SRR6313629:0.0014031480)13:0.0000025259)24:0.0000025259)35:0.0011919449,((SRR11006521:0.0089936017,SRR11006872:0.0000025259)50:0.0014179530,(((SRR11006535:0.0043369401,SRR11006579:0.0032976688)25:0.0000025259,SRR11006726:0.0028591880)23:0.0000025259,SRR6313631:0.0000025259)36:0.0015016532)46:0.0015017750)25:0.0000025259,(SRR11006538:0.0013292170,(SRR11006608:0.0048814726,SRR11006662:0.0000025259)73:0.0014853848)32:0.0000025259)50:0.0012459812,(((SRR11006549:0.0028572619,SRR11006659:0.0000025259)25:0.0000025259,(SRR11006777:0.0013764533,SRR11006865:0.0014271788)40:0.0000025259)13:0.0000025259,((((SRR11006598:0.0014108522,SRR11006955:0.0000025259)39:0.0000025259,SRR11006942:0.0000025259)31:0.0000025259,SRR11006678:0.0000025259)50:0.0013767817,(SRR11006881:0.0028673965,SRR11006956:0.0000025259)54:0.0000025259)33:0.0013318959)15:0.0000025259)14:0.0000025259,(((((((((SRR11006503:0.0000025259,SRR11006887:0.0000025259)100:0.0028264253,SRR11006530:0.0038914514)68:0.0000025259,SRR11006618:0.0026174187)63:0.0016715085,SRR11006639:0.0000025259)64:0.0016793737,((SRR11006572:0.0028854496,SRR11006604:0.0037953758)92:0.0021973663,SRR11006581:0.0056818773)52:0.0000025259)49:0.0011635506,((((((((((SRR11006513:0.0057390257,SRR11006716:0.0042216715)96:0.0014146221,(SRR11006517:0.0087472874,SRR11006725:0.0000025259)64:0.0000025259)84:0.0039108387,(SRR11006694:0.0043646578,SRR11006734:0.0028326819)89:0.0000025259)63:0.0012828430,(SRR11006666:0.0000021919,SRR11006869:0.0029095316)71:0.0000025259)51:0.0026015707,(((((SRR11006526:0.0013787579,SRR11006609:0.0027952081)49:0.0000025259,(((((SRR11006531:0.0000025259,SRR11006642:0.0028316379)15:0.0000025259,((SRR11006750:0.0000025259,SRR11006861:0.0000025259)35:0.0000025259,(SRR11006864:0.0013975004,SRR11006944:0.0013966003)24:0.0000025259)17:0.0000025259)26:0.0000025259,(SRR11006622:0.0013891723,((SRR11006636:0.0000025259,SRR11006950:0.0000025259)48:0.0000025259,SRR11006922:0.0000025259)44:0.0000025259)22:0.0000025259)25:0.0000025259,SRR11006556:0.0000025259)12:0.0000025259,((SRR11006704:0.0000025259,SRR11006907:0.0000025259)43:0.0000025259,(SRR11006805:0.0000025259,SRR11006911:0.0000025259)55:0.0000025259)35:0.0000025259)15:0.0000025259)42:0.0000025259,((((((((((SRR11006620:0.0042166930,SRR11006682:0.0014213339)39:0.0000025259,SRR11006684:0.0014226894)49:0.0000025259,SRR11006856:0.0000025259)47:0.0000025259,SRR11006937:0.0000025259)46:0.0000025259,SRR11006664:0.0000025259)45:0.0000025259,SRR11006760:0.0013515000)36:0.0000025259,SRR11006655:0.0000025259)32:0.0000025259,SRR11006934:0.0013192010)28:0.0000025259,SRR11006882:0.0000025259)43:0.0000025259,SRR11006702:0.0000025259)41:0.0000025259)47:0.0011100664,(SRR11006590:0.0040524572,SRR11006692:0.0025089473)71:0.0011753314)51:0.0000025259,SRR11006699:0.0075993057)48:0.0000025259)17:0.0000025259,SRR11006605:0.0040447758)16:0.0000025259,SRR11006660:0.0014209637)9:0.0000025259,SRR11006943:0.0013532915)7:0.0000025259,SRR11006863:0.0014387125)13:0.0000650146,SRR11006821:0.0013166483)28:0.0011449875)7:0.0000025259,SRR11006736:0.0012354744)11:0.0000025259,SRR11006558:0.0037017302)28:0.0000025259,((((((SRR11006553:0.0000022725,SRR11006800:0.0000022056)83:0.0000023314,SRR11006789:0.0000025259)71:0.0020464605,SRR11006935:0.0000025259)42:0.0000025259,SRR11006597:0.0000025259)52:0.0000027883,SRR11006745:0.0000025259)37:0.0000025259,SRR11006908:0.0013916303)91:0.0037829714)26:0.0012049836)43:0.0011504573,((SRR11006614:0.0058402727,(SRR11006685:0.0000025259,SRR11006888:0.0000025259)93:0.0000025259)94:0.0026951338,SRR11006645:0.0027168235)47:0.0000025259)48:0.0011425295,(SRR11006669:0.0000025259,(SRR11006680:0.0000025259,SRR11006862:0.0000025259)67:0.0000025259)60:0.0000025259)46:0.0011417909,((SRR11006486:0.0000025259,SRR11006900:0.0000025259)66:0.0000025259,SRR11006855:0.0014252722)67:0.0000025259)53:0.0011495947,((((((((((((((((SRR11006478:0.0013547042,SRR11006723:0.0000025259)79:0.0000025259,SRR11006543:0.0000025259)75:0.0000025259,SRR11006796:0.0000025259)45:0.0000025259,((SRR11006495:0.0013532987,(((SRR11006547:0.0028972161,SRR11006719:0.0000025259)73:0.0013198081,SRR11006737:0.0000025259)75:0.0013280081,SRR11006769:0.0000025259)65:0.0013279586)32:0.0000025259,SRR11006771:0.0000025259)32:0.0000025259)57:0.0012848854,((((SRR11006492:0.0014398472,((((SRR11006541:0.0060090156,((SRR11006594:0.0014786320,((SRR11006758:0.0000025259,SRR11006770:0.0000025259)84:0.0000025259,SRR11006794:0.0014802590)81:0.0014059586)50:0.0000025259,(SRR11006601:0.0000025259,SRR11006623:0.0014460057)83:0.0013932531)58:0.0014315181)45:0.0000025259,SRR11006603:0.0028612652)23:0.0000025259,SRR11006724:0.0014713747)30:0.0000025259,SRR11006565:0.0014504902)31:0.0000025259)35:0.0000025259,SRR11006781:0.0014378788)54:0.0000025259,SRR6313632:0.0013544120)31:0.0000025259,(SRR11006514:0.0000025259,SRR11006519:0.0013543780)43:0.0000025259)49:0.0000025259)51:0.0000025259,(((SRR11006711:0.0028227603,SRR11006793:0.0000025259)72:0.0000025259,SRR11006732:0.0000025259)55:0.0000025259,SRR11006756:0.0027409663)65:0.0012847541)55:0.0014050403,SRR11006624:0.0000025259)40:0.0000025259,SRR11006778:0.0062195769)51:0.0013466044,(SRR11006791:0.0000025259,SRR11006799:0.0000025259)98:0.0012850135)25:0.0000025259,((SRR11006481:0.0013504456,((SRR11006563:0.0014027360,SRR11006569:0.0014160715)55:0.0000025259,SRR11006577:0.0027359874)39:0.0000025259)50:0.0000025259,SRR11006606:0.0000025259)53:0.0000025259)21:0.0000025259,(((((SRR11006506:0.0000025259,SRR11006918:0.0000025259)81:0.0000025259,SRR11006921:0.0000025259)66:0.0000025259,(SRR11006550:0.0000025259,SRR11006722:0.0000025259)67:0.0000025259)42:0.0000025259,(SRR11006567:0.0000025259,SRR11006599:0.0000025259)78:0.0000025259)26:0.0000025259,(SRR11006915:0.0000025259,SRR11006923:0.0000025259)100:0.0013453718)9:0.0000025259)25:0.0000025259,((SRR11006523:0.0000025259,SRR11006573:0.0014300992)73:0.0000025259,SRR11006545:0.0013875720)78:0.0013907580)43:0.0000025259,((((SRR11006504:0.0014213752,SRR11006522:0.0000025259)81:0.0000025259,SRR11006627:0.0000025259)84:0.0000025259,(SRR11006600:0.0000025259,SRR11006613:0.0000025259)82:0.0000025259)88:0.0000025259,((SRR11006584:0.0000025259,SRR11006626:0.0000025259)90:0.0014070458,SRR11006763:0.0000025259)46:0.0000025259)57:0.0012939672)43:0.0013232985,(SRR11006546:0.0000025259,SRR11006562:0.0044861554)54:0.0000025259)19:0.0013232963,(((SRR11006497:0.0029783753,SRR11006798:0.0014449894)36:0.0000025259,(SRR11006772:0.0013664176,SRR11006954:0.0000025259)68:0.0000025259)36:0.0000025259,(SRR11006652:0.0014562182,((SRR11006743:0.0015489615,SRR11006780:0.0043513332)86:0.0014224536,SRR11006765:0.0042889582)49:0.0000025259)39:0.0013129257)26:0.0012786802)20:0.0000025259,(((SRR11006493:0.0000025259,((SRR11006564:0.0000025259,SRR11006676:0.0000025259)86:0.0000025259,SRR11006873:0.0028763506)96:0.0014038026)43:0.0000025259,SRR11006679:0.0044698779)40:0.0000025259,((SRR11006533:0.0029332684,SRR11006551:0.0000025259)91:0.0014479442,SRR11006746:0.0000025259)98:0.0028269691)33:0.0000025259)22:0.0012995143)27:0.0000025259,(((((SRR11006484:0.0029166913,SRR11006592:0.0014457912)57:0.0000025259,SRR11006540:0.0000025259)63:0.0013751458,SRR11006571:0.0028162881)55:0.0000025259,SRR11006945:0.0000025259)60:0.0012876135,(SRR11006589:0.0000025259,SRR11006615:0.0029537248)98:0.0029304402)47:0.0013972216)21:0.0000025259,((SRR11006501:0.0014250041,(SRR11006557:0.0014256758,SRR11006575:0.0000025259)99:0.0000025259)59:0.0013856754,SRR11006548:0.0028506748)23:0.0000025259)19:0.0000025259,(SRR11006611:0.0000025259,SRR11006630:0.0000025259)29:0.0000025259)23:0.0000025259,(((SRR11006483:0.0000025259,((((SRR11006544:0.0000000000,SRR11006912:0.0000000000):0.0000000000,SRR11006926:0.0000000000):0.0000000000,SRR11006924:0.0000000000):0.0000025259,SRR11006891:0.0000025259)56:0.0000025259)52:0.0000025259,(SRR11006561:0.0000025259,(SRR11006654:0.0028571543,SRR11006857:0.0000025259)39:0.0000025259)40:0.0000025259)44:0.0000025259,SRR11006491:0.0000025259)38:0.0000025259)24:0.0000025259,(((SRR11006578:0.0000025259,SRR11006932:0.0000025259)50:0.0000025259,(((((SRR11006718:0.0000000000,SRR11006957:0.0000000000):0.0000000000,SRR11006768:0.0000000000):0.0000000000,SRR11006822:0.0000000000):0.0000025259,SRR11006759:0.0014844908)33:0.0000025259,SRR11006747:0.0000025259)47:0.0000025259)40:0.0000025259,((((((((SRR11006621:0.0000000000,SRR11006925:0.0000000000):0.0000000000,SRR11006939:0.0000000000):0.0000000000,SRR11006936:0.0000000000):0.0000000000,SRR11006928:0.0000000000):0.0000000000,SRR11006916:0.0000000000):0.0000025259,SRR11006688:0.0000025259)53:0.0000025259,((SRR11006625:0.0000000000,SRR11006898:0.0000000000):0.0000025259,SRR11006633:0.0000025259)56:0.0000025259)48:0.0000025259,(((SRR11006681:0.0000000000,SRR11006952:0.0000000000):0.0000000000,SRR11006871:0.0000000000):0.0000025259,SRR11006690:0.0000025259)51:0.0000025259)45:0.0000025259)31:0.0000025259)23:0.0000025259,(((SRR11006693:0.0000025259,SRR11006867:0.0000025259)91:0.0000025259,(SRR11006845:0.0000025259,SRR11006889:0.0000025259)90:0.0000025259)96:0.0000025259,SRR11006878:0.0000025259)99:0.0012943072)25:0.0000025259,(((SRR11006505:0.0000025259,(((SRR11006508:0.0000000000,SRR11006795:0.0000000000):0.0000000000,SRR11006749:0.0000000000):0.0000025259,SRR11006740:0.0000025259)55:0.0000025259)34:0.0000025259,(((((SRR11006507:0.0000000000,SRR11006870:0.0000000000):0.0000000000,SRR11006706:0.0000000000):0.0000000000,SRR11006715:0.0000000000):0.0000025259,SRR11006703:0.0000025259)54:0.0000025259,SRR11006509:0.0000025259)31:0.0000025259)31:0.0000025259,(((SRR11006779:0.0014608950,SRR11006812:0.0000025259)47:0.0000025259,SRR11006880:0.0000025259)41:0.0000025259,(SRR11006913:0.0000025259,SRR11006938:0.0000025259)54:0.0000025259)31:0.0000025259)42:0.0000025259)29:0.0000025259,SRR11006776:0.0000025259)19:0.0000025259,(SRR11006687:0.0000025259,SRR11006868:0.0000025259)24:0.0000025259)26:0.0000025259,SRR11006494:0.0000025259)22:0.0000025259,SRR11006893:0.0000025259)20:0.0000025259,SRR11006902:0.0000025259)19:0.0000025259,(SRR11006596:0.0000025259,SRR11006920:0.0000025259)23:0.0000025259)12:0.0000025259,SRR11006890:0.0000025259)14:0.0000025259,SRR11006820:0.0000025259)47:0.0014296562,(SRR11006490:0.0000025259,SRR11006515:0.0013567669)56:0.0013489013)26:0.0000025259,(((((((((((((((SRR11006498:0.0090881074,SRR11006761:0.0013633789)89:0.0029035628,SRR11006653:0.0000020382)88:0.0013803656,(SRR11006844:0.0014602914,SRR11006953:0.0000021227)100:0.0028322635)52:0.0000025259,SRR11006670:0.0000025259)45:0.0000025259,SRR11006665:0.0000025259)75:0.0000025259,SRR11006667:0.0000025259)81:0.0000025259,SRR11006717:0.0000025259)88:0.0013258840,SRR11006634:0.0000025259)66:0.0013254263,(SRR11006586:0.0000025259,(SRR11006650:0.0014362667,SRR11006672:0.0028790973)46:0.0000025259)46:0.0000025259)16:0.0000025259,(((SRR11006542:0.0014385833,SRR11006829:0.0000025259)48:0.0000025259,SRR11006801:0.0013662976)32:0.0000025259,((SRR11006663:0.0000025259,((SRR11006787:0.0000025259,SRR11006817:0.0021160397)78:0.0000025259,SRR11006951:0.0014304724)78:0.0021039776)55:0.0013760455,((SRR11006783:0.0057446768,SRR11006813:0.0014416246)52:0.0013720246,SRR11006804:0.0000025259)52:0.0000025259)53:0.0027080776)13:0.0000025259)42:0.0012712101,(((SRR11006658:0.0000025259,(SRR11006802:0.0028805651,SRR11006830:0.0000025259)98:0.0028842734)24:0.0000025259,(SRR11006811:0.0014274383,SRR11006858:0.0058652925)25:0.0000025259)15:0.0000025259,(SRR11006825:0.0000025259,SRR11006834:0.0014218290)81:0.0014193151)49:0.0000025259)39:0.0012377716,SRR11006854:0.0000025259)28:0.0000025259,SRR11006940:0.0029854474)32:0.0000025259,SRR11006674:0.0014802822)45:0.0000025259,((((SRR11006656:0.0028358479,SRR11006786:0.0015153354)97:0.0014546876,(((SRR11006673:0.0000025259,SRR11006790:0.0014533024)32:0.0000025259,SRR11006675:0.0029479294)28:0.0000025259,(SRR11006806:0.0000025259,SRR11006819:0.0000025259)99:0.0014475161)58:0.0014263805)35:0.0000025259,(SRR11006683:0.0000025259,SRR11006828:0.0027755249)61:0.0013115943)33:0.0000025259,SRR11006946:0.0027644842)31:0.0013241021)34:0.0012963343)15:0.0000025259,((SRR11006612:0.0014450262,SRR11006949:0.0000025259)37:0.0000025259,(SRR11006739:0.0000025259,SRR11006803:0.0000025259)44:0.0000025259)10:0.0000025259)7:0.0000025259,((((SRR11006537:0.0000027498,SRR11006773:0.0014896742)79:0.0000025259,SRR11006901:0.0029551001)82:0.0014196994,(SRR11006831:0.0000025259,SRR11006904:0.0014702765)79:0.0014317314)29:0.0000025259,((SRR11006628:0.0000025259,(SRR11006721:0.0000025259,SRR11006835:0.0000025259)28:0.0000025259)15:0.0000025259,(SRR11006808:0.0000025259,SRR11006917:0.0000025259)61:0.0000025259)10:0.0000025259)3:0.0000025259)17:0.0000025259,(SRR11006661:0.0000025259,(SRR11006895:0.0000025259,SRR11006896:0.0000025259)100:0.0058440981)48:0.0027757497)40:0.0014441998,SRR11006591:0.0014845513)39:0.0014446014,(SRR11006552:0.0000020509,SRR11006883:0.0000025259)99:0.0014296778)15:0.0000025259,((SRR11006534:0.0029959041,SRR11006754:0.0014478905)51:0.0000025259,SRR11006570:0.0059290503)50:0.0000025259)14:0.0000025259,(((((((((((((((((((((((((((((((((Aed3:0.0000000000,SRR11006797:0.0000000000):0.0000000000,SRR11006593:0.0000000000):0.0000000000,SRR11006894:0.0000000000):0.0000000000,SRR11006839:0.0000000000):0.0000000000,SRR11006930:0.0000000000):0.0000000000,SRR11006838:0.0000000000):0.0000025259,(((((SRR11006480:0.0000025259,SRR11006906:0.0012736708)29:0.0000025259,SRR11006635:0.0000025259)43:0.0000025259,SRR11006814:0.0000025259)25:0.0000025259,((SRR11006755:0.0000000000,SRR11006852:0.0000000000):0.0000000000,SRR11006853:0.0000000000):0.0000025259)26:0.0000025259,SRR11006837:0.0000025259)37:0.0000025259)28:0.0000025259,SRR11006489:0.0000025259)48:0.0000025259,(SRR11006697:0.0000000000,SRR11006879:0.0000000000):0.0000025259)30:0.0000025259,SRR11006705:0.0000025259)47:0.0000025259,SRR11006809:0.0000025259)42:0.0000025259,SRR11006701:0.0000025259)36:0.0000025259,SRR11006785:0.0000025259)49:0.0000025259,(SRR11006713:0.0000000000,SRR11006846:0.0000000000):0.0000025259)31:0.0000025259,SRR11006843:0.0000025259)26:0.0000025259,(SRR11006848:0.0000000000,SRR11006850:0.0000000000):0.0000025259)19:0.0000025259,SRR11006849:0.0000025259)45:0.0000025259,(SRR11006668:0.0000000000,SRR11006836:0.0000000000):0.0000025259)19:0.0000025259,SRR11006816:0.0000025259)24:0.0000025259,SRR11006499:0.0028542567)30:0.0000025259,SRR11006933:0.0000025259)24:0.0000025259,SRR11006910:0.0014147157)34:0.0000025259,SRR11006905:0.0000025259)14:0.0000025259,SRR11006631:0.0000025259)9:0.0000025259,SRR11006929:0.0000025259)5:0.0000025259,(SRR11006524:0.0014185257,SRR11006632:0.0028797019)4:0.0000025259,(SRR11006528:0.0000025259,SRR11006818:0.0000025259)4:0.0000025259,SRR11006595:0.0000025259,(SRR11006602:0.0000021997,(SRR11006875:0.0000025259,SRR11006876:0.0000025259)100:0.0028460433)48:0.0012356440,(SRR11006762:0.0000025259,SRR11006807:0.0000025259)9:0.0000025259)3:0.0000025259,SRR11006730:0.0000025259)17:0.0000025259,(((Aed5:0.0000024941,SRR11006588:0.0000020586)99:0.0013356558,(SRR11006851:0.0000024485,SRR11006931:0.0000026019)98:0.0013497706)26:0.0000025259,(((((SRR11006496:0.0000025259,SRR11006695:0.0000025259)45:0.0000025259,SRR11006738:0.0000025259)39:0.0000025259,SRR11006827:0.0000025259)38:0.0000025259,SRR11006941:0.0000025259)34:0.0000025259,((SRR11006742:0.0000025259,SRR11006897:0.0000025259)70:0.0000025259,SRR11006841:0.0000025259)65:0.0000025259)16:0.0000025259)30:0.0000025259)31:0.0011284458,((SRR11006502:0.0014646989,(((SRR11006510:0.0012954471,SRR11006511:0.0012635805)93:0.0000025395,SRR11006735:0.0014133122)96:0.0012484773,SRR11006512:0.0000025259)99:0.0012655786)78:0.0012306307,((SRR11006696:0.0000026240,SRR11006899:0.0014182083)68:0.0014196334,(SRR11006712:0.0000025259,SRR6313630:0.0000025259)82:0.0000025259)49:0.0000025259)40:0.0000022306)46:0.0011742058,((SRR11006485:0.0000025032,SRR11006826:0.0000025259)94:0.0000025259,SRR11006574:0.0012534803)73:0.0012264468)28:0.0000023900,SRR11006840:0.0014285235)31:0.0000023347,SRR11006560:0.0000027784)34:0.0000025259,(SRR11006824:0.0000024504,SRR11006866:0.0028657395)78:0.0013006892)52:0.0014339529)57:0.0000025259,SRR11006516:0.0028470799)64:0.0027850822,SRR11006559:0.0015788894)63:0.0013139864,SRR11006568:0.0000026040)71:0.0013377908,(SRR11006532:0.0000025259,SRR11006729:0.0028531212)97:0.0013455648)60:0.0000025259,SRR11006727:0.0000025422)27:0.0000025259,(SRR11006536:0.0000025259,SRR11006774:0.0000025259)31:0.0000025259)43:0.0000025259,SRR11006555:0.0060271064);
