# Supplementary material for: Flavivirus integrations in Aedes aegypti are limited and highly conserved across samples from different geographic regions unlike integrations in Aedes albopictus
Source: Parasit Vectors. 2021 Jun 26;14:332. doi: 10.1186/s13071-021-04828-w (PMC8235865; doi:10.1186/s13071-021-04828-w)
Supplement: Supplementary file 7 — Additional file 7. EVE bedfiles for AaegL5 and AaloF2 assemblies; phylogenetic trees and corresponding metadata for Ae. aegypti EVEs and cox1 gene. [file 13071_2021_4828_MOESM7_ESM.zip › phylogenetic trees/AE8_2.contree]

(Aed1:0.0074717077,(((((((((((((((((((((((((((((((((((((((((((((((((Aed2:0.0024025792,SRR11006638:0.0024449723)69:0.0000028682,((SRR11006597:0.0024005892,SRR11006750:0.0000028682)92:0.0019727465,(SRR11006637:0.0000028682,(SRR11006697:0.0000028682,SRR11006886:0.0064077250)87:0.0020821528)69:0.0000028682)77:0.0019072846)85:0.0078544625,SRR11006494:0.0000028682)64:0.0018649911,(((((((((((((((Aed4:0.0019669903,(SRR11006608:0.0021808435,(SRR11006729:0.0000028682,SRR11006846:0.0000028682)92:0.0000028682)82:0.0000028682)72:0.0000028682,(((((SRR11006495:0.0000028682,(SRR11006576:0.0000028682,SRR11006726:0.0000028682)89:0.0000028682)92:0.0020717304,(SRR11006603:0.0024473661,SRR11006751:0.0000028682)56:0.0000028682)38:0.0000028682,SRR11006535:0.0000028682)33:0.0000028682,((SRR11006513:0.0000028682,(SRR11006555:0.0020483730,SRR11006594:0.0041736534)59:0.0000028682)79:0.0019943908,(SRR11006530:0.0000028682,SRR11006781:0.0000028682)97:0.0020292576)38:0.0000028682)35:0.0000028682,SRR11006905:0.0038871108)37:0.0018225640)49:0.0018156669,((SRR11006480:0.0000028682,(SRR11006490:0.0021133110,(SRR11006628:0.0045750135,SRR11006794:0.0024584473)59:0.0000028682)60:0.0000028682)52:0.0000028682,((SRR11006537:0.0020186238,SRR11006742:0.0000028682)80:0.0019242916,(SRR11006570:0.0042210699,(SRR11006614:0.0000028682,SRR11006725:0.0000028682)68:0.0000028682)84:0.0000028682)71:0.0018866405)32:0.0018071728)33:0.0000029452,((((((((SRR11006499:0.0021930213,SRR11006517:0.0000028682)91:0.0021229481,SRR11006700:0.0056935399)58:0.0000028682,SRR11006581:0.0040389986)66:0.0024768708,(SRR11006503:0.0000028682,SRR11006713:0.0021569550)82:0.0021118090)52:0.0000028682,((SRR11006560:0.0000028682,SRR11006591:0.0000028682)58:0.0000028682,SRR11006716:0.0021385494)68:0.0020523937)59:0.0000028682,((SRR11006538:0.0024251529,SRR11006807:0.0000028682)80:0.0000022047,SRR11006694:0.0000028682)64:0.0020262259)56:0.0000028682,SRR11006722:0.0000028682)59:0.0018417534,((((SRR11006536:0.0000028682,SRR11006712:0.0000028682)54:0.0000028682,(((SRR11006559:0.0000028682,SRR11006876:0.0000028682)41:0.0000028682,SRR11006568:0.0042084670)39:0.0000028682,((SRR11006668:0.0021733492,SRR11006910:0.0020261462)81:0.0021148982,SRR11006711:0.0020590592)43:0.0000028682)25:0.0000028682)32:0.0000028682,(SRR11006723:0.0000028682,(SRR11006737:0.0000028682,SRR11006780:0.0000028682)72:0.0000028682)72:0.0000028682)53:0.0000028682,SRR11006741:0.0000028682)68:0.0018701101)40:0.0000028682)32:0.0000028682,SRR11006819:0.0018683540)21:0.0000028682,(((((SRR11006478:0.0000028682,SRR11006771:0.0000028682)96:0.0023873655,(((((SRR11006482:0.0000028682,SRR11006583:0.0022037090)62:0.0000028682,(SRR11006512:0.0043662425,((SRR11006592:0.0021572009,(SRR11006766:0.0000028682,SRR11006923:0.0000028682)68:0.0000028682)46:0.0000028682,SRR11006754:0.0000028682)50:0.0000028682)69:0.0020205638)61:0.0020026670,SRR11006765:0.0000028682)48:0.0000018318,SRR11006501:0.0000028682)48:0.0000028682,SRR11006954:0.0000028682)34:0.0000027163)23:0.0000029593,SRR11006872:0.0000028682)24:0.0000029804,(((SRR11006543:0.0000028682,(SRR11006584:0.0024282363,SRR11006624:0.0000028682)35:0.0000028682)36:0.0000028682,(SRR11006582:0.0000028682,SRR11006743:0.0024187460)50:0.0000028682)38:0.0000028682,SRR11006605:0.0000028682)29:0.0000028682)15:0.0000028682,((((((SRR11006479:0.0000028682,SRR11006731:0.0000028682)65:0.0000028682,((SRR11006541:0.0000028682,SRR11006796:0.0000028682)59:0.0000028682,SRR11006718:0.0000028682)33:0.0000028682)31:0.0000028682,SRR11006602:0.0042885221)27:0.0000028682,(SRR11006580:0.0021143568,SRR11006595:0.0000028682)46:0.0000028682)29:0.0000028682,SRR11006551:0.0000028682)25:0.0000028682,(SRR11006502:0.0000028682,(SRR11006558:0.0020685056,(SRR11006564:0.0000028682,SRR11006652:0.0000028682)95:0.0020334427)26:0.0000028682)19:0.0000028682)4:0.0000028682)2:0.0000028682)22:0.0000028682,((SRR11006634:0.0000028682,((SRR11006636:0.0020574576,SRR11006900:0.0000028682)80:0.0020087650,(SRR11006816:0.0020876664,SRR11006847:0.0000028682)34:0.0000028682)34:0.0000028682)16:0.0000028682,(SRR11006812:0.0047939573,SRR11006818:0.0000028682)42:0.0000020265)48:0.0018557881)12:0.0018555149,((((SRR11006504:0.0000028682,(((SRR11006613:0.0000028682,((((SRR11006632:0.0021901379,SRR11006808:0.0000028682)85:0.0021701099,SRR11006660:0.0000028682)92:0.0043226767,SRR11006779:0.0047129795)50:0.0000025966,SRR11006715:0.0021764245)46:0.0000023218)51:0.0000028739,SRR11006867:0.0021333545)61:0.0000028739,SRR11006676:0.0000028682)62:0.0000028739)55:0.0000028739,SRR11006526:0.0000028682)42:0.0000028739,((SRR11006693:0.0000028682,SRR11006956:0.0020096267)81:0.0019811594,(SRR11006734:0.0021327843,SRR11006922:0.0021656203)62:0.0000028682)68:0.0019192911)30:0.0000028682,(SRR11006553:0.0019555908,SRR11006569:0.0000028682)46:0.0000025040)11:0.0000028682)9:0.0000028682,(((((((SRR11006506:0.0000028682,(((SRR11006523:0.0000028682,SRR11006571:0.0000028682)67:0.0039423721,SRR11006556:0.0068703761)37:0.0000028682,SRR11006870:0.0021756645)31:0.0000028682)35:0.0000028682,SRR11006864:0.0000028682)33:0.0000028682,SRR11006557:0.0000028682)31:0.0000028682,(SRR11006654:0.0000028682,SRR11006918:0.0000028682)89:0.0020823114)57:0.0000028682,SRR11006540:0.0000028682)61:0.0000028682,SRR11006573:0.0019605232)67:0.0000028682,((SRR11006567:0.0000028682,SRR11006879:0.0000028682)78:0.0000028682,SRR11006915:0.0000028682)73:0.0000028682)63:0.0018573360)27:0.0018867690,(SRR11006493:0.0000028682,(((SRR11006522:0.0000028682,SRR11006524:0.0000028682)81:0.0000028682,SRR6313629:0.0000028682)75:0.0019185217,((SRR11006627:0.0000028682,SRR11006768:0.0000028682)82:0.0000028682,(SRR11006704:0.0000028682,SRR11006888:0.0020523970)57:0.0000028682)57:0.0000028682)37:0.0000028682)43:0.0000028682)19:0.0000028682,((SRR11006776:0.0044160665,SRR11006928:0.0000028682)63:0.0000028682,((SRR11006814:0.0000028682,SRR11006909:0.0000028682)61:0.0000028682,SRR11006839:0.0000028682)70:0.0019628065)56:0.0018734382)31:0.0018302142,(SRR11006784:0.0023943409,SRR11006821:0.0000028682)31:0.0017750507)17:0.0000028682,((SRR11006548:0.0020536844,SRR11006911:0.0040222879)42:0.0000023994,(SRR11006550:0.0000028682,SRR11006955:0.0020561787)68:0.0000028682)28:0.0000028682)56:0.0018311166,((SRR11006600:0.0021884299,SRR11006881:0.0041391104)56:0.0000028682,SRR11006805:0.0000028682)70:0.0000028682)64:0.0018453787,((SRR11006486:0.0000028682,SRR11006783:0.0049510691)55:0.0000028682,SRR11006659:0.0000028682)77:0.0018751945)29:0.0000028682)67:0.0019205100,((SRR11006577:0.0023288754,SRR11006655:0.0025657822)68:0.0000028682,(((SRR11006681:0.0000028682,SRR11006868:0.0000028682)41:0.0000028682,SRR11006687:0.0000028682)36:0.0000028682,SRR11006898:0.0000028682)34:0.0000028682)76:0.0020007015)66:0.0007185253,SRR11006907:0.0000028682)23:0.0000028739,SRR11006822:0.0000028682)16:0.0000028739,SRR11006684:0.0000028682)42:0.0000028739,SRR11006531:0.0000028682)36:0.0000028739,SRR11006939:0.0019748815)33:0.0000028739,SRR11006747:0.0000028682)42:0.0000028739,SRR11006856:0.0000028682)51:0.0000028739,SRR11006678:0.0000028682)55:0.0000028739,SRR11006890:0.0000028682)56:0.0000028739,SRR11006789:0.0000028682)55:0.0000028739,SRR11006740:0.0000028682)51:0.0000028739,SRR11006664:0.0000028682)45:0.0000028739,SRR11006936:0.0000028682)29:0.0000028739,(SRR11006932:0.0000000000,SRR11006950:0.0000000000):0.0000028682)47:0.0000028739,SRR11006507:0.0000028682)40:0.0000028739,SRR11006795:0.0000028682)27:0.0000028739,SRR11006625:0.0022904895)55:0.0000028739,SRR11006578:0.0000028682)59:0.0000028739,SRR11006857:0.0000028682)54:0.0000028739,SRR11006926:0.0000028682)44:0.0000028739,SRR11006800:0.0000028682)43:0.0000028739,SRR11006611:0.0000028682)42:0.0000028739,SRR11006891:0.0000028682)32:0.0000028739,SRR11006491:0.0000028682)29:0.0000028739,(SRR11006820:0.0000028682,SRR11006861:0.0000028682)18:0.0000028682)19:0.0000028739,SRR11006544:0.0000028682)19:0.0000028739,(SRR11006880:0.0000028682,SRR11006952:0.0000028682)83:0.0019131379)21:0.0000028739,SRR11006690:0.0000028682)25:0.0000028739,SRR11006921:0.0000028682)27:0.0000028739,SRR11006575:0.0000028682)22:0.0000028739,SRR11006749:0.0000028682)49:0.0010309247,(((((((SRR11006505:0.0000000000,SRR11006934:0.0000000000):0.0000000000,SRR11006902:0.0000000000):0.0000028682,SRR11006893:0.0000028682)77:0.0000028682,(SRR11006706:0.0000028682,SRR11006920:0.0000028682)70:0.0000028682)61:0.0000028682,SRR11006937:0.0000028682)59:0.0000028682,SRR6313631:0.0000028682)53:0.0000028682,((SRR11006509:0.0000000000,SRR11006924:0.0000000000):0.0000028682,SRR11006912:0.0000028682)56:0.0000028682)49:0.0000028682)45:0.0000028682,(((((((((Aed5:0.0048543759,((((SRR11006534:0.0000028682,(SRR11006755:0.0084778134,SRR11006762:0.0000028682)90:0.0082176182)37:0.0000028739,SRR11006827:0.0000028682)33:0.0000028739,SRR11006837:0.0024562392)61:0.0000028739,SRR11006897:0.0000028682)51:0.0000028739)41:0.0000028739,((SRR11006730:0.0000028682,SRR11006824:0.0023398156)88:0.0000028682,SRR11006863:0.0000028682)71:0.0018885118)35:0.0000028682,(((SRR11006746:0.0000028682,SRR11006948:0.0000028682)82:0.0000028682,SRR11006865:0.0000028682)64:0.0000028682,(SRR11006753:0.0073450916,SRR11006756:0.0024382883)61:0.0031345819)37:0.0000028682)67:0.0018063819,((((((SRR11006645:0.0000028682,SRR11006953:0.0000028682)100:0.0024499660,(SRR11006658:0.0000028682,(SRR11006680:0.0000028682,SRR11006772:0.0000028682)94:0.0000028682)92:0.0000028682)75:0.0020386151,((SRR11006661:0.0049533533,SRR11006854:0.0024757427)41:0.0000028682,SRR11006817:0.0021580337)40:0.0020003668)40:0.0018005192,SRR11006828:0.0000028682)33:0.0000014238,SRR11006667:0.0090462130)11:0.0000028682,SRR11006825:0.0019571055)11:0.0000028682)21:0.0009464936,SRR11006699:0.0050369780)43:0.0008713927,(((((((((((((((((((((SRR11006481:0.0023611309,SRR11006732:0.0048494484)91:0.0000021415,SRR11006599:0.0000028682)99:0.0020417098,SRR11006914:0.0020963948)50:0.0000028682,SRR11006899:0.0000028682)68:0.0020380268,(((((((SRR11006485:0.0000028682,(SRR11006549:0.0021025003,SRR11006829:0.0000028682)34:0.0000020236)28:0.0000028581,SRR11006590:0.0000028682)36:0.0000028682,SRR11006516:0.0050761554)48:0.0000028682,SRR11006705:0.0049679753)45:0.0000028682,SRR11006701:0.0048191892)20:0.0000028682,(((((SRR11006492:0.0033825913,SRR11006778:0.0046417904)46:0.0028401294,SRR11006773:0.0000028682)72:0.0062056694,(((SRR11006508:0.0000028682,((((SRR11006519:0.0000028682,((SRR11006547:0.0043948121,SRR11006848:0.0000028682)72:0.0000028682,(SRR11006635:0.0023858526,(SRR11006719:0.0000028682,SRR11006769:0.0000028682)76:0.0000028682)69:0.0000028682)70:0.0020956275)67:0.0000028682,SRR11006733:0.0000028682)65:0.0019895956,((((((((((SRR11006562:0.0023931358,SRR11006615:0.0023650684)81:0.0000028682,SRR11006916:0.0046134120)67:0.0021504007,((((SRR11006622:0.0000028682,SRR11006763:0.0000028682)74:0.0000028682,SRR11006883:0.0000028682)71:0.0000028682,SRR11006760:0.0000028682)66:0.0000028682,SRR11006873:0.0022630386)64:0.0000028682)68:0.0000028682,SRR11006698:0.0020535839)67:0.0019216090,SRR11006849:0.0000028682)67:0.0013017994,SRR11006691:0.0000028682)23:0.0000026459,SRR11006809:0.0000028682)23:0.0000024339,SRR11006844:0.0041786147)40:0.0000028682,SRR11006736:0.0000028682)37:0.0000028682,SRR11006601:0.0043425121)41:0.0006288394)58:0.0019515256,SRR11006610:0.0000028682)46:0.0000022777)68:0.0000021406,((((SRR11006515:0.0000028682,SRR11006626:0.0047114385)66:0.0000028682,(SRR11006579:0.0081772848,(SRR11006612:0.0032501284,SRR11006692:0.0059964926)95:0.0042420124)92:0.0026762138)75:0.0039584537,(SRR11006777:0.0000028682,SRR11006840:0.0021071770)69:0.0000028682)68:0.0019390378,SRR11006845:0.0020104475)68:0.0000028682)68:0.0028470312,SRR11006674:0.0000028682)69:0.0095475313)33:0.0000028682,(((SRR11006533:0.0000028682,SRR11006639:0.0024860029)84:0.0000028682,SRR11006724:0.0072063710)67:0.0022736332,(((((((SRR11006545:0.0000028682,SRR11006853:0.0087803449)74:0.0020999926,SRR11006621:0.0000028682)71:0.0042445007,((SRR11006552:0.0042254576,SRR11006869:0.0041553367)28:0.0000028682,SRR11006589:0.0000028682)25:0.0000028682)59:0.0020740938,SRR11006618:0.0064281638)68:0.0000028682,SRR11006623:0.0063861604)67:0.0000027712,SRR11006885:0.0000028682)58:0.0000028739,SRR11006670:0.0000028682)63:0.0000028739)64:0.0059903645)51:0.0020749705,((((((SRR11006497:0.0022280778,SRR11006850:0.0000028682)75:0.0021262489,SRR11006836:0.0000028682)68:0.0000028682,SRR11006851:0.0000028682)69:0.0020131080,(SRR11006510:0.0064603147,((((SRR11006596:0.0023342298,((SRR11006619:0.0000024092,SRR11006745:0.0043337737)70:0.0052409418,SRR11006767:0.0000028682)69:0.0047328095)32:0.0000028529,SRR11006841:0.0000028682)27:0.0000028839,SRR6313632:0.0000028682)32:0.0000028839,SRR11006843:0.0000028682)56:0.0000021293)48:0.0000024092)59:0.0000024092,((SRR11006514:0.0000028682,SRR11006532:0.0023815574)80:0.0000028682,(SRR11006770:0.0022235222,((SRR11006793:0.0000028682,SRR11006875:0.0000028682)90:0.0000028682,SRR11006852:0.0023345599)69:0.0000028682)69:0.0020966838)68:0.0021430191)59:0.0000021396,SRR11006721:0.0046561072)66:0.0038340529)34:0.0033105482)25:0.0000021017,SRR11006866:0.0000028682)21:0.0000028839)19:0.0000028839,SRR11006484:0.0000028682)19:0.0000028839,SRR11006528:0.0021250609)22:0.0000028839,SRR11006511:0.0000028682)14:0.0000028839,SRR11006887:0.0000028682)18:0.0000028839,SRR11006521:0.0020733960)65:0.0076546156,SRR11006565:0.0000028682)28:0.0000028839,SRR11006801:0.0000028682)34:0.0000028839,(SRR11006739:0.0000028682,(SRR11006889:0.0000028682,SRR11006943:0.0070120653)71:0.0021898445)69:0.0020777391)36:0.0000028839,(((SRR11006588:0.0051517628,(SRR11006738:0.0045707330,SRR11006752:0.0000028682)82:0.0022477374)99:0.0065362784,(((((SRR11006640:0.0000028682,(SRR11006649:0.0000028682,SRR11006826:0.0021576421)80:0.0020546183)73:0.0000028682,SRR11006662:0.0000028682)83:0.0042568144,SRR11006679:0.0024626053)68:0.0000028682,(SRR11006685:0.0026263519,((SRR11006717:0.0026334930,SRR11006878:0.0080080988)47:0.0024960127,SRR11006831:0.0000028682)45:0.0025694693)35:0.0000028682)53:0.0021121531,SRR11006787:0.0000028682)54:0.0000028682)50:0.0019252982,((((SRR11006642:0.0000028682,SRR11006855:0.0000028682)90:0.0042781851,(SRR11006895:0.0000028682,SRR11006896:0.0000028682)100:0.0048741838)61:0.0000028682,SRR11006946:0.0025221658)44:0.0000028682,((SRR11006656:0.0000028682,(SRR11006858:0.0021028719,SRR11006904:0.0021876651)92:0.0021183223)45:0.0000028682,((SRR11006665:0.0000028682,SRR11006940:0.0000028682)56:0.0000028682,SRR11006669:0.0000028682)40:0.0000028682)22:0.0000028682)70:0.0019743094)31:0.0000028682)44:0.0009599227,SRR11006666:0.0023220448)24:0.0008798668,(SRR11006727:0.0000028682,SRR11006774:0.0020842034)86:0.0020533712)17:0.0000028682,SRR11006542:0.0000028682)9:0.0000028682,SRR11006683:0.0000028682)9:0.0000028682,SRR11006786:0.0022062344)16:0.0000028682,SRR11006804:0.0000028682)57:0.0000028682,((SRR11006650:0.0022507034,SRR11006663:0.0020133009)73:0.0000028682,(((SRR11006673:0.0020059123,(SRR11006806:0.0000028682,SRR11006813:0.0000028682)79:0.0000028682)95:0.0019412917,SRR11006675:0.0048082782)88:0.0000022362,SRR11006790:0.0000028682)99:0.0038065520)78:0.0018890013)54:0.0000028682)43:0.0018235899,((((SRR11006604:0.0000028682,(SRR11006609:0.0069149536,SRR11006944:0.0000028682)81:0.0031518348)52:0.0000028739,SRR11006672:0.0000028682)67:0.0000028739,SRR11006799:0.0023928544)70:0.0000028739,SRR11006945:0.0000028682)63:0.0000028682)43:0.0018326133,(((((SRR11006498:0.0022625862,SRR11006759:0.0000028682)47:0.0000028682,SRR11006572:0.0000028682)29:0.0000028682,SRR11006908:0.0000028682)24:0.0000028682,SRR11006882:0.0024694543)21:0.0000028682,SRR11006884:0.0067708967)34:0.0000028682)61:0.0018654491,(((SRR11006483:0.0000028682,((((((SRR11006546:0.0049356154,(((((SRR11006586:0.0000028682,SRR11006951:0.0065363228)94:0.0050892979,(SRR11006761:0.0000028682,SRR11006938:0.0024549402)46:0.0000028682)28:0.0000028682,SRR11006802:0.0000028682)12:0.0000028682,(SRR11006633:0.0000028682,SRR11006830:0.0066918187)94:0.0043342509)26:0.0000028682,SRR11006702:0.0000028682)25:0.0000028682)25:0.0000028682,(((((SRR11006574:0.0061560375,SRR11006917:0.0028862880)78:0.0036403519,SRR11006901:0.0039171988)72:0.0069369423,SRR11006949:0.0042114140)62:0.0000024092,SRR11006933:0.0000028682)58:0.0000028682,(SRR11006630:0.0021154135,(SRR11006834:0.0019386425,(SRR11006862:0.0021015000,SRR11006925:0.0022356470)66:0.0000028682)69:0.0019694365)66:0.0019280888)48:0.0020054502)19:0.0000028739,SRR11006598:0.0000028682)15:0.0000028739,SRR11006811:0.0000028682)14:0.0000028739,SRR11006791:0.0019629043)44:0.0039282323,SRR11006913:0.0000028682)11:0.0000028739)14:0.0000028739,(SRR11006620:0.0051054885,(SRR11006688:0.0025322428,SRR11006798:0.0020212682)98:0.0019876434)40:0.0019862001)23:0.0000028739,((((SRR11006561:0.0040304363,SRR11006871:0.0021826685)98:0.0042992659,(SRR11006682:0.0047061128,(SRR11006942:0.0000028682,SRR11006957:0.0000028682)99:0.0019007496)64:0.0021313936)40:0.0000028682,SRR11006703:0.0025170664)50:0.0020157548,((SRR11006563:0.0000028682,SRR11006653:0.0000028682)85:0.0000028682,SRR11006606:0.0024340679)71:0.0000028682)20:0.0000028682)40:0.0000028682)41:0.0018813937)57:0.0018198239,SRR11006894:0.0000028682)67:0.0000028682,SRR11006641:0.0000028682)47:0.0000028682,SRR11006648:0.0000028682)26:0.0000028682,SRR11006646:0.0000028682)29:0.0000028682,SRR11006489:0.0000028682)31:0.0000028682,SRR11006931:0.0000028682)32:0.0000028682,((SRR11006496:0.0000000000,SRR11006906:0.0000000000):0.0000028682,SRR11006695:0.0000028682)24:0.0000028682)30:0.0000028682,SRR11006838:0.0000028682)34:0.0000028682,SRR11006935:0.0000028682)28:0.0000028682,SRR11006631:0.0000028682)21:0.0000028682,SRR6313630:0.0000028682)22:0.0000028682,(((((((Aed3:0.0000028682,((((SRR11006643:0.0000028682,SRR11006941:0.0025177740)81:0.0000028682,SRR11006835:0.0000028682)67:0.0020512541,(((SRR11006657:0.0025309731,SRR11006803:0.0066938708)39:0.0000028682,SRR11006785:0.0000028682)43:0.0000028682,SRR11006696:0.0000028682)64:0.0019480112)68:0.0000024988,SRR11006644:0.0000028682)29:0.0000028682)49:0.0024648258,SRR11006797:0.0000028682)20:0.0000028739,SRR11006930:0.0000028682)29:0.0000028739,SRR11006929:0.0000028682)37:0.0002538920,SRR11006735:0.0000028682)18:0.0000028682,SRR11006758:0.0102769397)28:0.0027800122,SRR11006593:0.0000028682)38:0.0000022864);
