# Supplementary material for: Flavivirus integrations in Aedes aegypti are limited and highly conserved across samples from different geographic regions unlike integrations in Aedes albopictus
Source: Parasit Vectors. 2021 Jun 26;14:332. doi: 10.1186/s13071-021-04828-w (PMC8235865; doi:10.1186/s13071-021-04828-w)
Supplement: Supplementary file 7 — Additional file 7. EVE bedfiles for AaegL5 and AaloF2 assemblies; phylogenetic trees and corresponding metadata for Ae. aegypti EVEs and cox1 gene. [file 13071_2021_4828_MOESM7_ESM.zip › phylogenetic trees/AegpytiCox1wMascarensis.contree]

(Aed1:0.0020626936,(Aed2:0.0006842279,((((Aed3:0.0000023508,Aed4:0.0000023330)100:0.0007061747,(SRR11006681:0.0020610580,((SRR11006895:0.0000000000,SRR11006897:0.0000000000):0.0000025259,SRR11006896:0.0000025259)100:0.0013858984)96:0.0006874181)33:0.0000025259,(Aed5:0.0020871904,(((SRR11006598:0.0000000000,SRR11006944:0.0000000000):0.0000025259,SRR11006867:0.0000025259)100:0.0013809298,((((((((SRR11006660:0.0000025259,SRR11006911:0.0006889283)99:0.0000025259,(((((((SRR11006682:0.0000000000,SRR11006922:0.0000000000):0.0000000000,SRR11006955:0.0000000000):0.0000000000,SRR11006957:0.0000000000):0.0000000000,SRR11006878:0.0000000000):0.0000000000,SRR11006956:0.0000000000):0.0000000000,SRR11006900:0.0000000000):0.0000025259,SRR11006856:0.0000025259)100:0.0006848442)100:0.0006847899,SRR6313629:0.0027854946)97:0.0000025582,SRR11006933:0.0000025259)100:0.0006842429,(SRR11006693:0.0007003195,SRR11006889:0.0007003161)96:0.0006871564)91:0.0000025259,(SRR11006704:0.0000025259,SRR11006845:0.0000025259)96:0.0000025259)96:0.0006870471,(((SRR11006839:0.0000000000,SRR11006850:0.0000000000):0.0000000000,SRR11006848:0.0000000000):0.0000022927,SRR11006846:0.0000021582)99:0.0006904936)50:0.0000025259,(((((((SRR11006835:0.0000000000,SRR11006847:0.0000000000):0.0000000000,SRR6313632:0.0000000000):0.0000000000,SRR11006837:0.0000000000):0.0000000000,SRR11006854:0.0000000000):0.0000000000,SRR11006849:0.0000000000):0.0000000000,SRR11006851:0.0000000000):0.0000025259,SRR11006836:0.0000025259)97:0.0000025259)49:0.0000025259)100:0.0007013582)96:0.0006811136)18:0.0000025259,(((((((((((SRR11006478:0.0000025259,SRR11006771:0.0000025259)100:0.0006813334,SRR11006752:0.0000025259)100:0.0006835714,SRR11006920:0.0013801879)30:0.0000025259,(SRR11006552:0.0006835814,SRR11006561:0.0013771718)16:0.0000025259)6:0.0000025259,(SRR11006526:0.0013744791,(SRR11006883:0.0006861544,SRR11006901:0.0006842784)18:0.0000025259)6:0.0000025259,(SRR11006555:0.0006842858,SRR11006600:0.0006863128)17:0.0000025259)4:0.0000025259,(((((SRR11006491:0.0000000000,SRR11006766:0.0000000000):0.0000000000,SRR11006768:0.0000000000):0.0000021646,SRR11006627:0.0000020661)100:0.0006876984,(SRR11006524:0.0006872106,(SRR11006577:0.0000025259,SRR11006745:0.0000025259)99:0.0000025259)99:0.0006857769)29:0.0000025259,(SRR11006736:0.0006843058,SRR11006742:0.0006843019)35:0.0000025259)13:0.0000025259)22:0.0000025259,((((((((((((((((((((((((SRR11006492:0.0000000000,SRR11006510:0.0000000000):0.0000000000,SRR11006715:0.0000000000):0.0000000000,SRR11006763:0.0000000000):0.0000000000,SRR11006534:0.0000000000):0.0000000000,SRR11006588:0.0000000000):0.0000000000,SRR11006776:0.0000000000):0.0000000000,SRR11006605:0.0000000000):0.0000000000,SRR11006545:0.0000000000):0.0000000000,SRR11006688:0.0000000000):0.0000000000,SRR11006749:0.0000000000):0.0000000000,SRR11006592:0.0000000000):0.0000000000,SRR11006759:0.0000000000):0.0000000000,SRR11006568:0.0000000000):0.0000000000,SRR11006546:0.0000000000):0.0000000000,SRR11006882:0.0000000000):0.0000000000,SRR11006884:0.0000000000):0.0000000000,SRR11006716:0.0000000000):0.0000000000,SRR11006572:0.0000000000):0.0000000000,SRR11006754:0.0000000000):0.0000000000,SRR11006514:0.0000000000):0.0000000000,SRR11006499:0.0000000000):0.0000000000,SRR11006735:0.0000000000):0.0000000000,SRR11006729:0.0000000000):0.0000025259,SRR11006497:0.0000025259)19:0.0000025259)39:0.0000025259,(((((((((((((((((((((((((((((((((((((((((((((((((SRR11006480:0.0000000000,SRR11006583:0.0000000000):0.0000000000,SRR11006535:0.0000000000):0.0000000000,SRR11006746:0.0000000000):0.0000000000,SRR11006506:0.0000000000):0.0000000000,SRR11006495:0.0000000000):0.0000000000,SRR11006516:0.0000000000):0.0000000000,SRR11006490:0.0000000000):0.0000000000,SRR11006611:0.0000000000):0.0000000000,SRR11006517:0.0000000000):0.0000000000,SRR11006503:0.0000000000):0.0000000000,SRR11006594:0.0000000000):0.0000000000,SRR11006528:0.0000000000):0.0000000000,SRR11006769:0.0000000000):0.0000000000,SRR11006515:0.0000000000):0.0000000000,SRR11006730:0.0000000000):0.0000000000,SRR11006557:0.0000000000):0.0000000000,SRR11006573:0.0000000000):0.0000000000,SRR11006574:0.0000000000):0.0000000000,SRR11006770:0.0000000000):0.0000000000,SRR11006758:0.0000000000):0.0000000000,SRR11006612:0.0000000000):0.0000000000,SRR11006547:0.0000000000):0.0000000000,SRR11006732:0.0000000000):0.0000000000,SRR11006590:0.0000000000):0.0000000000,SRR11006731:0.0000000000):0.0000000000,SRR11006610:0.0000000000):0.0000000000,SRR11006541:0.0000000000):0.0000000000,SRR11006718:0.0000000000):0.0000000000,SRR11006781:0.0000000000):0.0000000000,SRR11006603:0.0000000000):0.0000000000,SRR11006747:0.0000000000):0.0000000000,SRR11006624:0.0000000000):0.0000000000,SRR11006613:0.0000000000):0.0000000000,SRR11006734:0.0000000000):0.0000000000,SRR11006536:0.0000000000):0.0000000000,SRR11006519:0.0000000000):0.0000000000,SRR11006753:0.0000000000):0.0000000000,SRR11006721:0.0000000000):0.0000000000,SRR11006722:0.0000000000):0.0000000000,SRR11006579:0.0000000000):0.0000000000,SRR11006740:0.0000000000):0.0000000000,SRR11006584:0.0000000000):0.0000025259,SRR11006485:0.0000025259)57:0.0000025259,(SRR11006606:0.0006872675,SRR11006633:0.0006869850)20:0.0000025259)11:0.0000025259,(SRR11006712:0.0006872955,SRR11006780:0.0006869891)26:0.0000025259)44:0.0000025259,SRR11006630:0.0006855282)99:0.0007003440,SRR11006481:0.0014033234)98:0.0006847420,(SRR11006711:0.0000025259,SRR11006725:0.0000025259)100:0.0006855933)11:0.0000025259,(((SRR11006523:0.0000025259,SRR11006580:0.0000025259)97:0.0000025259,(SRR11006727:0.0000025259,SRR11006741:0.0000025259)100:0.0013826781)61:0.0000025259,(((SRR11006559:0.0000025485,SRR11006628:0.0006913844)100:0.0006898930,SRR11006569:0.0000025259)99:0.0006904783,(SRR11006570:0.0000025259,SRR11006623:0.0006911911)99:0.0000025259)69:0.0006912290)42:0.0006876505)11:0.0000025259)5:0.0000025259,(((SRR11006482:0.0014225020,SRR11006608:0.0014053394)99:0.0006641407,SRR11006581:0.0000025259)99:0.0006836090,SRR11006602:0.0013740202)52:0.0000025259)40:0.0000025259,(SRR11006751:0.0000025259,SRR11006765:0.0000025259)100:0.0020619984)96:0.0006865061,SRR11006558:0.0006830693)97:0.0006887543)16:0.0000025259)45:0.0000025259,((((((((((((SRR11006479:0.0006831293,SRR11006601:0.0013762946)21:0.0000025259,SRR11006562:0.0006852345)5:0.0000025259,(((((SRR11006483:0.0006830996,SRR11006762:0.0006837800)11:0.0000025259,((SRR11006556:0.0000024193,SRR11006567:0.0000025360)99:0.0006871752,((SRR11006622:0.0006552157,SRR11006773:0.0014269666)100:0.0021230040,SRR11006785:0.0000025259)38:0.0006837562)6:0.0000025259)3:0.0000025259,((((((SRR11006507:0.0000000000,SRR11006778:0.0000000000):0.0000000000,SRR11006589:0.0000000000):0.0000025259,SRR11006578:0.0000025259)100:0.0000025259,(SRR11006875:0.0000025259,SRR11006876:0.0000025259)100:0.0006824966)99:0.0006830341,SRR11006522:0.0013811667)14:0.0000025259,(((((((((((SRR11006533:0.0000000000,SRR11006595:0.0000000000):0.0000000000,SRR11006551:0.0000000000):0.0000000000,SRR11006582:0.0000000000):0.0000000000,SRR11006760:0.0000000000):0.0000000000,SRR11006784:0.0000000000):0.0000000000,SRR11006565:0.0000000000):0.0000000000,SRR11006560:0.0000000000):0.0000025259,SRR11006543:0.0000025259)96:0.0000025259,(SRR11006621:0.0006904756,SRR11006705:0.0006869381)38:0.0000025259)22:0.0000025259,((SRR11006538:0.0000025259,SRR11006737:0.0000025259)100:0.0006887447,(((SRR11006614:0.0000000000,SRR11006618:0.0000000000):0.0000000000,SRR11006619:0.0000000000):0.0000025259,SRR11006615:0.0000025259)100:0.0006869372)23:0.0000025259)98:0.0007020062,SRR11006571:0.0006918198)98:0.0006838051,((((SRR11006591:0.0000025259,SRR11006596:0.0000025259)97:0.0000025259,SRR11006713:0.0006864483)99:0.0013738917,SRR11006733:0.0006838158)10:0.0000025259,SRR11006906:0.0006865313)3:0.0000025259)2:0.0000025259)4:0.0000025259,((((((((((((((((((((((((((SRR11006484:0.0000000000,SRR11006924:0.0000000000):0.0000000000,SRR11006726:0.0000000000):0.0000000000,SRR11006530:0.0000000000):0.0000000000,SRR11006925:0.0000000000):0.0000000000,SRR11006576:0.0000000000):0.0000000000,SRR11006696:0.0000000000):0.0000000000,SRR11006779:0.0000000000):0.0000000000,SRR11006505:0.0000000000):0.0000000000,SRR11006532:0.0000000000):0.0000000000,SRR11006926:0.0000000000):0.0000000000,SRR11006544:0.0000000000):0.0000000000,SRR11006917:0.0000000000):0.0000000000,SRR11006550:0.0000000000):0.0000000000,SRR11006719:0.0000000000):0.0000000000,SRR11006563:0.0000000000):0.0000000000,SRR11006899:0.0000000000):0.0000000000,SRR11006724:0.0000000000):0.0000000000,SRR11006521:0.0000000000):0.0000000000,SRR11006537:0.0000000000):0.0000000000,SRR11006599:0.0000000000):0.0000000000,SRR11006738:0.0000000000):0.0000000000,SRR11006632:0.0000000000):0.0000000000,SRR11006504:0.0000000000):0.0000000000,SRR11006914:0.0000000000):0.0000000000,SRR11006723:0.0000000000):0.0000025259,SRR11006502:0.0000025259)8:0.0000025259)1:0.0000025259,(((SRR11006493:0.0013831191,SRR11006604:0.0020682327)31:0.0000025259,(SRR11006494:0.0006848509,SRR11006626:0.0006848494)12:0.0000025259)6:0.0000025259,SRR11006511:0.0006831267)4:0.0000025259)6:0.0000025259)3:0.0000025259,(((SRR11006508:0.0000000000,SRR11006513:0.0000000000):0.0000025259,SRR11006512:0.0000025259)100:0.0006837843,((SRR11006879:0.0000024250,SRR11006880:0.0006911399)100:0.0006832749,(((SRR11006915:0.0000000000,SRR11006923:0.0000000000):0.0000000000,SRR11006921:0.0000000000):0.0000021986,SRR11006918:0.0000025259)99:0.0006891928)99:0.0006890875)16:0.0000025259)8:0.0000025259,SRR11006756:0.0006852498)50:0.0006861168,((((((((((((((((((((((((((((SRR11006486:0.0020344697,(SRR11006509:0.0006708179,((SRR11006885:0.0000000000,SRR11006888:0.0000000000):0.0000025259,SRR11006886:0.0000025259)100:0.0006712932)48:0.0000025259)94:0.0000021646,SRR11006667:0.0041535977)51:0.0006648041,SRR11006945:0.0034533213)45:0.0006909675,((SRR11006564:0.0034629760,((SRR11006609:0.0000025259,((((((((((((((SRR11006620:0.0000000000,SRR11006811:0.0000000000):0.0000000000,SRR11006934:0.0000000000):0.0000000000,SRR11006654:0.0000000000):0.0000000000,SRR11006666:0.0000000000):0.0000000000,SRR11006665:0.0000000000):0.0000000000,SRR11006932:0.0000000000):0.0000025259,SRR11006652:0.0000025259)52:0.0000025259,((SRR11006664:0.0006777752,SRR11006670:0.0006777741)17:0.0000025259,((SRR11006938:0.0000025259,SRR11006941:0.0000025259)100:0.0013635634,SRR11006953:0.0006763339)47:0.0000025259)13:0.0000025259)16:0.0000025259,SRR11006783:0.0006776263)42:0.0000025259,SRR11006662:0.0006790939)99:0.0006795669,SRR11006929:0.0000024200)100:0.0028673893,SRR11006685:0.0028077450)86:0.0013826376,SRR11006862:0.0034788038)38:0.0000025259,(SRR11006676:0.0006821673,(SRR11006698:0.0013908106,(SRR11006699:0.0000025259,SRR11006700:0.0000025259)94:0.0000025259)100:0.0035995641)15:0.0000025259)8:0.0000025259)9:0.0000025259,SRR11006750:0.0006799343)33:0.0000025259)65:0.0006989983,(SRR11006675:0.0020577657,(SRR11006870:0.0000023019,SRR11006946:0.0027487459)75:0.0006810552)76:0.0006686745)30:0.0000025259)5:0.0000025259,(((SRR11006553:0.0000025259,SRR11006813:0.0034638356)99:0.0027389127,((SRR11006659:0.0013585098,SRR11006872:0.0013571397)39:0.0000025259,SRR11006717:0.0041944404)47:0.0006728373)42:0.0000025259,(SRR11006916:0.0006702747,SRR11006928:0.0000025259)100:0.0034356121)52:0.0006750077)5:0.0000025259,((SRR11006548:0.0000024176,SRR11006549:0.0000026051)100:0.0006780441,SRR11006642:0.0000025259)96:0.0006762038)6:0.0000025259,((((((SRR11006575:0.0027895865,SRR11006586:0.0021270709)94:0.0013136300,SRR11006679:0.0027251307)13:0.0000025259,((((SRR11006653:0.0048881628,SRR11006800:0.0020646176)22:0.0000025259,(SRR11006789:0.0034554956,SRR11006948:0.0006775675)17:0.0000025259)37:0.0000025259,(((((SRR11006669:0.0000000000,SRR11006949:0.0000000000):0.0000025259,SRR11006672:0.0000025259)100:0.0020714477,SRR11006942:0.0007111305)99:0.0006689670,SRR11006786:0.0028020047)96:0.0006162341,((SRR11006907:0.0000000000,SRR11006909:0.0000000000):0.0000025259,SRR11006908:0.0000025259)100:0.0007555403)100:0.0056997257)68:0.0006739111,(SRR11006910:0.0000025259,(SRR11006912:0.0006745555,SRR11006913:0.0006745619)92:0.0006697113)100:0.0034103808)18:0.0000028979)6:0.0000025259,(SRR11006650:0.0006736527,(((((SRR11006887:0.0000000000,SRR11006902:0.0000000000):0.0000000000,SRR11006893:0.0000000000):0.0000000000,SRR11006891:0.0000000000):0.0000025259,SRR11006890:0.0000025259)99:0.0006769231,SRR11006951:0.0006833494)99:0.0013673791)10:0.0000025259)17:0.0000025259,((((SRR11006631:0.0020327091,SRR11006937:0.0013360257)31:0.0000025259,SRR11006857:0.0006675153)12:0.0000025259,((((SRR11006658:0.0000025259,SRR11006936:0.0000025259)99:0.0027303919,((SRR11006673:0.0000000000,SRR11006952:0.0000000000):0.0000025259,SRR11006674:0.0000025259)100:0.0020141826)38:0.0000025259,(((SRR11006668:0.0006678128,SRR11006943:0.0000028591)99:0.0006677581,SRR11006678:0.0027485738)43:0.0000025259,(SRR11006904:0.0000025259,SRR11006905:0.0000025259)87:0.0000025259)31:0.0000025259)74:0.0006668161,SRR11006950:0.0020192452)22:0.0000025259)18:0.0000025259,(SRR11006655:0.0014307514,SRR11006858:0.0035169147)92:0.0006080756)79:0.0013498721)63:0.0006741125,(SRR11006661:0.0006746254,SRR11006935:0.0000025259)100:0.0034453097)36:0.0000025259)4:0.0000025259,(SRR11006657:0.0021322971,SRR11006954:0.0021547054)69:0.0006190074)4:0.0000025259,((SRR11006542:0.0006815542,SRR11006772:0.0000025259)65:0.0000025259,SRR11006636:0.0006821728)87:0.0006781378)10:0.0000025259,(((((((SRR11006498:0.0013693620,(SRR11006755:0.0000025259,SRR11006767:0.0000025259)100:0.0027546002)91:0.0006703942,SRR11006822:0.0041765904)66:0.0000025259,(SRR11006844:0.0020546047,SRR11006871:0.0006753755)66:0.0000025259)86:0.0013605567,SRR11006864:0.0006748039)17:0.0000025259,(((SRR11006863:0.0000000000,SRR11006866:0.0000000000):0.0000000000,SRR11006868:0.0000000000):0.0000025259,SRR11006865:0.0000025259)70:0.0000025259)13:0.0000025259,(((SRR11006841:0.0047106962,SRR6313630:0.0007966075)87:0.0005912687,SRR6313631:0.0012799383)96:0.0028895511,(SRR11006855:0.0034796813,SRR11006940:0.0021042265)89:0.0006222288)53:0.0000025259)33:0.0000025259,((SRR11006701:0.0000025259,SRR11006703:0.0000025259)94:0.0000025259,SRR11006706:0.0006821129)96:0.0020605406)61:0.0006748221)17:0.0000020293,SRR11006663:0.0027445730)65:0.0006987625,(SRR11006683:0.0000025259,SRR11006684:0.0000025259)100:0.0048624488)50:0.0000025259,SRR11006531:0.0020557744)32:0.0000025259,(SRR11006634:0.0006843068,SRR11006635:0.0000025259)99:0.0006815075)26:0.0000025259,(((((((((((((((((((SRR11006787:0.0000000000,SRR11006803:0.0000000000):0.0000000000,SRR11006826:0.0000000000):0.0000000000,SRR11006818:0.0000000000):0.0000000000,SRR11006817:0.0000000000):0.0000000000,SRR11006799:0.0000000000):0.0000000000,SRR11006795:0.0000000000):0.0000000000,SRR11006830:0.0000000000):0.0000000000,SRR11006807:0.0000000000):0.0000000000,SRR11006798:0.0000000000):0.0000000000,SRR11006806:0.0000000000):0.0000000000,SRR11006825:0.0000000000):0.0000000000,SRR11006805:0.0000000000):0.0000000000,SRR11006831:0.0000000000):0.0000000000,SRR11006829:0.0000000000):0.0000000000,SRR11006816:0.0000000000):0.0000025259,SRR11006791:0.0000025259)83:0.0000025259,SRR11006821:0.0006857776)54:0.0000025259,(((SRR11006796:0.0000024208,SRR11006801:0.0000026238)98:0.0006891847,SRR11006834:0.0000025259)85:0.0013813900,(((((SRR11006808:0.0000000000,SRR11006827:0.0000000000):0.0000000000,SRR11006828:0.0000000000):0.0000000000,SRR11006819:0.0000000000):0.0000025259,SRR11006809:0.0000025259)84:0.0000025259,((SRR11006812:0.0006920413,SRR11006820:0.0000025259)69:0.0006885929,SRR11006814:0.0006891894)35:0.0000025259)38:0.0000025259)71:0.0006857581)86:0.0013740816,SRR11006824:0.0000025259)85:0.0006814985)62:0.0000025259,((SRR11006790:0.0020789696,SRR11006794:0.0000025259)96:0.0006941042,SRR11006802:0.0013795749)94:0.0013751491)84:0.0021206564,(((SRR11006640:0.0000000000,SRR11006645:0.0000000000):0.0000000000,SRR11006648:0.0000000000):0.0000000000,SRR11006649:0.0000000000):0.0000025259)45:0.0000025259,SRR11006641:0.0000025259)85:0.0006996796,(SRR11006637:0.0000000000,SRR11006646:0.0000000000):0.0000025259)42:0.0000025259,SRR11006643:0.0000025259)85:0.0007031689,SRR11006639:0.0000024206)88:0.0021688226,SRR11006644:0.0006889081)84:0.0006236016,SRR11006638:0.0029618124)83:0.0023309300,(SRR11006793:0.0000025259,SRR11006804:0.0014077794)91:0.0014580120)53:0.0034757212,(((((SRR11006489:0.0093713508,(SRR11006625:0.0223731173,SRR11006838:0.0131974661)81:0.0053150194)46:0.0000025862,(((SRR11006707:0.0068604469,SRR11006709:0.0035046543)98:0.0010482984,SRR11006708:0.0013886897)100:0.0025361116,SRR11006710:0.0462150991)100:0.0283066871)83:0.0097632264,SRR11006593:0.0061002022)44:0.0028980950,(SRR11006797:0.0297579400,SRR11006894:0.0050142649)59:0.0001535979)42:0.0059379145,((SRR11006761:0.0234191917,SRR11006931:0.0105610273)93:0.0102380047,SRR11006930:0.0182387079)47:0.0085017500)52:0.0015954620)83:0.0002360916,(SRR11006656:0.0042856297,((((SRR11006687:0.0000000000,SRR11006694:0.0000000000):0.0000000000,SRR11006702:0.0000000000):0.0000000000,SRR11006697:0.0000000000):0.0000025259,SRR11006691:0.0000025259)100:0.0029686108)99:0.0014314207)91:0.0022183795,SRR11006739:0.0027504861)42:0.0000025259,(SRR11006869:0.0013944771,SRR11006881:0.0064238128)84:0.0006767033)77:0.0007078242)49:0.0000025259,((((SRR11006597:0.0000025259,SRR11006680:0.0000025259)100:0.0021911016,SRR11006690:0.0035541920)93:0.0006693993,SRR11006939:0.0034917674)92:0.0007222235,SRR11006861:0.0028059227)81:0.0006894761)26:0.0000025259,(SRR11006501:0.0006869688,((SRR11006692:0.0049265508,SRR11006873:0.0013782754)78:0.0000025259,SRR11006898:0.0000025259)72:0.0000025259)88:0.0006870166)19:0.0000025259,SRR11006777:0.0000025259)18:0.0000025259,((((SRR11006743:0.0000000000,SRR11006852:0.0000000000):0.0000000000,SRR11006853:0.0000000000):0.0000000000,SRR11006843:0.0000000000):0.0000000000,SRR11006840:0.0000000000):0.0000025259)39:0.0000025259,SRR11006774:0.0013838417)46:0.0000025259,SRR11006540:0.0020762812)76:0.0007060714);
