# Supplementary material for: Flavivirus integrations in Aedes aegypti are limited and highly conserved across samples from different geographic regions unlike integrations in Aedes albopictus
Source: Parasit Vectors. 2021 Jun 26;14:332. doi: 10.1186/s13071-021-04828-w (PMC8235865; doi:10.1186/s13071-021-04828-w)
Supplement: Supplementary file 7 — Additional file 7. EVE bedfiles for AaegL5 and AaloF2 assemblies; phylogenetic trees and corresponding metadata for Ae. aegypti EVEs and cox1 gene. [file 13071_2021_4828_MOESM7_ESM.zip › phylogenetic trees/AegyptiMeta.txt]

ID	geo_loc_name_country	geo_loc_name_country_continent	geo_loc_name	EVEsSum	EVE_category	cox1 Phylogenetic clade
SRR11006637	Kenya	Africa	Kenya: Rabai	27	Not Outlier	3
SRR11006638	Kenya	Africa	Kenya: Rabai	16	Outlier	3
SRR11006639	Kenya	Africa	Kenya: Rabai	29	Not Outlier	3
SRR11006640	Kenya	Africa	Kenya: Rabai	27	Not Outlier	3
SRR11006641	Kenya	Africa	Kenya: Rabai	27	Not Outlier	3
SRR11006643	Kenya	Africa	Kenya: Rabai	28	Not Outlier	3
SRR11006644	Kenya	Africa	Kenya: Rabai	28	Not Outlier	3
SRR11006645	Kenya	Africa	Kenya: Rabai	29	Not Outlier	3
SRR11006646	Kenya	Africa	Kenya: Rabai	28	Not Outlier	3
SRR11006648	Kenya	Africa	Kenya: Rabai	27	Not Outlier	3
SRR11006649	Kenya	Africa	Kenya: Rabai	27	Not Outlier	3
SRR11006793	Gabon	Africa	Gabon: LopeVillage	28	Not Outlier	3
SRR11006804	Gabon	Africa	Gabon: Libreville	29	Not Outlier	3
SRR11006814	Gabon	Africa	Gabon: Libreville	25	Not Outlier	1
SRR6313631	USA	N. America	USA: Clovis	25	Not Outlier	1
SRR11006941	Kenya	Africa	Kenya: Rabai	25	Not Outlier	1
SRR11006631	Kenya	Africa	Kenya: Arabuko	26	Not Outlier	1
SRR11006826	Gabon	Africa	Gabon: Franceville	26	Not Outlier	1
SRR11006841	Brazil	South America	Brazil: Santarem	26	Not Outlier	1
SRR11006929	Kenya	Africa	Kenya: ShimbaHills	26	Not Outlier	1
SRR11006755	Senegal	Africa	Senegal: Ngoye	27	Not Outlier	1
SRR11006827	Gabon	Africa	Gabon: Franceville	27	Not Outlier	1
SRR11006824	Gabon	Africa	Gabon: Franceville	27	Not Outlier	1
SRR11006812	Gabon	Africa	Gabon: Libreville	27	Not Outlier	1
SRR11006818	Gabon	Africa	Gabon: Libreville	27	Not Outlier	1
SRR11006807	Gabon	Africa	Gabon: Libreville	27	Not Outlier	1
SRR11006809	Gabon	Africa	Gabon: Libreville	27	Not Outlier	1
SRR11006909	Uganda	Africa	Uganda: Kichwamba	27	Not Outlier	1
SRR11006948	Kenya	Africa	Kenya: Rabai	27	Not Outlier	1
SRR11006549	Ghana	Africa	Ghana: Kumasi	28	Not Outlier	1
SRR11006667	Kenya	Africa	Kenya: KayaBomu	28	Not Outlier	1
SRR11006661	Kenya	Africa	Kenya: Kwale	28	Not Outlier	1
SRR11006821	Gabon	Africa	Gabon: Franceville	28	Not Outlier	1
SRR11006498	Kenya	Africa	Kenya: Ganda	28	Not Outlier	1
SRR11006663	Kenya	Africa	Kenya: Kwale	28	Not Outlier	1
SRR11006609	Kenya	Africa	Kenya: Arabuko	28	Not Outlier	1
SRR11006816	Gabon	Africa	Gabon: Libreville	28	Not Outlier	1
SRR11006796	Gabon	Africa	Gabon: LopeVillage	28	Not Outlier	1
SRR11006662	Kenya	Africa	Kenya: Kwale	28	Not Outlier	1
SRR11006802	Gabon	Africa	Gabon: LopeVillage	28	Not Outlier	1
SRR11006657	Kenya	Africa	Kenya: Kwale	28	Not Outlier	1
SRR11006885	Kenya	Africa	Kenya: Virhembe	28	Not Outlier	1
SRR11006886	Kenya	Africa	Kenya: Virhembe	28	Not Outlier	1
SRR11006825	Gabon	Africa	Gabon: Franceville	28	Not Outlier	1
SRR11006940	Kenya	Africa	Kenya: Rabai	28	Not Outlier	1
SRR11006817	Gabon	Africa	Gabon: Libreville	28	Not Outlier	1
SRR11006946	Kenya	Africa	Kenya: Rabai	28	Not Outlier	1
SRR11006634	Kenya	Africa	Kenya: Rabai	28	Not Outlier	1
SRR11006674	Kenya	Africa	Kenya: KayaBomu	29	Not Outlier	1
SRR11006945	Kenya	Africa	Kenya: Rabai	29	Not Outlier	1
SRR11006830	Gabon	Africa	Gabon: Franceville	29	Not Outlier	1
SRR11006801	Gabon	Africa	Gabon: LopeVillage	29	Not Outlier	1
SRR11006803	Gabon	Africa	Gabon: LopeVillage	29	Not Outlier	1
SRR11006666	Kenya	Africa	Kenya: KayaBomu	29	Not Outlier	1
SRR11006673	Kenya	Africa	Kenya: KayaBomu	29	Not Outlier	1
SRR6313630	Liverpool	Liverpool	Liverpool	29	Not Outlier	1
SRR11006675	Kenya	Africa	Kenya: KayaBomu	29	Not Outlier	1
SRR11006669	Kenya	Africa	Kenya: KayaBomu	29	Not Outlier	1
SRR11006685	Kenya	Africa	Kenya: KayaBomu	29	Not Outlier	1
SRR11006665	Kenya	Africa	Kenya: KayaBomu	29	Not Outlier	1
SRR11006870	Uganda	Africa	Uganda: Entebbe	29	Not Outlier	1
SRR11006678	Kenya	Africa	Kenya: KayaBomu	29	Not Outlier	1
SRR11006844	Kenya	Africa	Kenya: Arabuko	29	Not Outlier	1
SRR11006783	Kenya	Africa	Kenya: Ganda	29	Not Outlier	1
SRR11006636	Kenya	Africa	Kenya: Rabai	29	Not Outlier	1
SRR11006548	Ghana	Africa	Ghana: Kumasi	29	Not Outlier	1
SRR11006872	Uganda	Africa	Uganda: Entebbe	29	Not Outlier	1
SRR11006932	Kenya	Africa	Kenya: ShimbaHills	29	Not Outlier	1
SRR11006790	Gabon	Africa	Gabon: LopeVillage	29	Not Outlier	1
SRR11006831	Gabon	Africa	Gabon: Franceville	29	Not Outlier	1
SRR11006949	Kenya	Africa	Kenya: Rabai	29	Not Outlier	1
SRR11006670	Kenya	Africa	Kenya: KayaBomu	29	Not Outlier	1
SRR11006699	Kenya	Africa	Kenya: Kakamega	29	Not Outlier	1
SRR11006855	Kenya	Africa	Kenya: ShimbaHills	29	Not Outlier	1
SRR11006586	Kenya	Africa	Kenya: Arabuko	29	Not Outlier	1
SRR11006865	Uganda	Africa	Uganda: Kichwamba	29	Not Outlier	1
SRR11006800	Kenya	Africa	Kenya: Arabuko	29	Not Outlier	1
SRR11006650	Kenya	Africa	Kenya: Kwale	29	Not Outlier	1
SRR11006834	Gabon	Africa	Gabon: Franceville	29	Not Outlier	1
SRR11006486	Kenya	Africa	Kenya: Ganda	29	Not Outlier	1
SRR11006654	Kenya	Africa	Kenya: Kwale	29	Not Outlier	1
SRR11006888	Kenya	Africa	Kenya: Virhembe	29	Not Outlier	1
SRR11006822	Kenya	Africa	Kenya: Arabuko	29	Not Outlier	1
SRR11006794	Gabon	Africa	Gabon: LopeVillage	29	Not Outlier	1
SRR11006866	Uganda	Africa	Uganda: Kichwamba	29	Not Outlier	1
SRR11006864	Uganda	Africa	Uganda: Kichwamba	29	Not Outlier	1
SRR11006893	Kenya	Africa	Kenya: Virhembe	29	Not Outlier	1
SRR11006786	Kenya	Africa	Kenya: Rabai	29	Not Outlier	1
SRR11006806	Gabon	Africa	Gabon: Libreville	29	Not Outlier	1
SRR11006912	Uganda	Africa	Uganda: Kichwamba	29	Not Outlier	1
SRR11006700	Kenya	Africa	Kenya: Kakamega	29	Not Outlier	1
SRR11006907	Uganda	Africa	Uganda: Kichwamba	29	Not Outlier	1
SRR11006905	Kenya	Africa	Kenya: Virhembe	29	Not Outlier	1
SRR11006863	Uganda	Africa	Uganda: Kichwamba	29	Not Outlier	1
SRR11006672	Kenya	Africa	Kenya: KayaBomu	29	Not Outlier	1
SRR11006902	Kenya	Africa	Kenya: Virhembe	29	Not Outlier	1
SRR11006659	Kenya	Africa	Kenya: Kwale	29	Not Outlier	1
SRR11006683	Kenya	Africa	Kenya: KayaBomu	29	Not Outlier	1
SRR11006952	Kenya	Africa	Kenya: Rabai	29	Not Outlier	1
SRR11006787	Gabon	Africa	Gabon: LopeVillage	29	Not Outlier	1
SRR11006943	Kenya	Africa	Kenya: Rabai	29	Not Outlier	1
SRR11006575	Kenya	Africa	Kenya: Arabuko	29	Not Outlier	1
SRR11006950	Kenya	Africa	Kenya: Rabai	29	Not Outlier	1
SRR11006564	Kenya	Africa	Kenya: Arabuko	29	Not Outlier	1
SRR11006642	Kenya	Africa	Kenya: Arabuko	29	Not Outlier	1
SRR11006509	Kenya	Africa	Kenya: Arabuko	29	Not Outlier	1
SRR11006531	Kenya	Africa	Kenya: Arabuko	29	Not Outlier	1
SRR11006542	Kenya	Africa	Kenya: Arabuko	29	Not Outlier	1
SRR11006553	Kenya	Africa	Kenya: Arabuko	29	Not Outlier	1
SRR11006620	Kenya	Africa	Kenya: Arabuko	29	Not Outlier	1
SRR11006652	Kenya	Africa	Kenya: Kwale	29	Not Outlier	1
SRR11006653	Kenya	Africa	Kenya: Kwale	29	Not Outlier	1
SRR11006655	Kenya	Africa	Kenya: Kwale	29	Not Outlier	1
SRR11006658	Kenya	Africa	Kenya: Kwale	29	Not Outlier	1
SRR11006679	Kenya	Africa	Kenya: KayaBomu	29	Not Outlier	1
SRR11006772	Kenya	Africa	Kenya: Ganda	29	Not Outlier	1
SRR11006904	Kenya	Africa	Kenya: Virhembe	29	Not Outlier	1
SRR11006913	Uganda	Africa	Uganda: Kichwamba	29	Not Outlier	1
SRR11006934	Kenya	Africa	Kenya: ShimbaHills	29	Not Outlier	1
SRR11006942	Kenya	Africa	Kenya: Rabai	29	Not Outlier	1
SRR11006953	Kenya	Africa	Kenya: Rabai	29	Not Outlier	1
SRR11006820	Gabon	Africa	Gabon: Franceville	29	Not Outlier	1
SRR11006954	Kenya	Africa	Kenya: Rabai	29	Not Outlier	1
SRR11006813	Gabon	Africa	Gabon: Libreville	29	Not Outlier	1
SRR11006887	Kenya	Africa	Kenya: Virhembe	29	Not Outlier	1
SRR11006798	Gabon	Africa	Gabon: LopeVillage	29	Not Outlier	1
SRR11006871	Uganda	Africa	Uganda: Entebbe	29	Not Outlier	1
SRR11006635	Kenya	Africa	Kenya: Rabai	29	Not Outlier	1
SRR11006808	Gabon	Africa	Gabon: Libreville	29	Not Outlier	1
SRR11006717	Kenya	Africa	Kenya: Ganda	29	Not Outlier	1
SRR11006805	Gabon	Africa	Gabon: Libreville	29	Not Outlier	1
SRR11006767	Senegal	Africa	Senegal: Ngoye	29	Not Outlier	1
SRR11006891	Kenya	Africa	Kenya: Virhembe	29	Not Outlier	1
SRR11006890	Kenya	Africa	Kenya: Virhembe	29	Not Outlier	1
SRR11006938	Kenya	Africa	Kenya: Rabai	29	Not Outlier	1
SRR11006703	Kenya	Africa	Kenya: Kakamega	29	Not Outlier	1
SRR11006916	Uganda	Africa	Uganda: Bundibugyo	29	Not Outlier	1
SRR11006799	Gabon	Africa	Gabon: LopeVillage	29	Not Outlier	1
SRR11006858	Kenya	Africa	Kenya: Kwale	29	Not Outlier	1
SRR11006829	Gabon	Africa	Gabon: Franceville	29	Not Outlier	1
SRR11006828	Gabon	Africa	Gabon: Franceville	29	Not Outlier	1
SRR11006789	Kenya	Africa	Kenya: Arabuko	29	Not Outlier	1
SRR11006791	Gabon	Africa	Gabon: LopeVillage	29	Not Outlier	1
SRR11006936	Kenya	Africa	Kenya: Rabai	29	Not Outlier	1
SRR11006706	Kenya	Africa	Kenya: Kakamega	29	Not Outlier	1
SRR11006819	Gabon	Africa	Gabon: Libreville	29	Not Outlier	1
SRR11006868	Uganda	Africa	Uganda: Kichwamba	29	Not Outlier	1
SRR11006664	Kenya	Africa	Kenya: Kwale	29	Not Outlier	1
SRR11006701	Kenya	Africa	Kenya: Kakamega	29	Not Outlier	1
SRR11006668	Kenya	Africa	Kenya: KayaBomu	29	Not Outlier	1
SRR11006750	Kenya	Africa	Kenya: Ganda	29	Not Outlier	1
SRR11006928	Uganda	Africa	Uganda: Bundibugyo	29	Not Outlier	1
SRR11006676	Kenya	Africa	Kenya: KayaBomu	29	Not Outlier	1
SRR11006684	Kenya	Africa	Kenya: KayaBomu	29	Not Outlier	1
SRR11006862	Kenya	Africa	Kenya: Kwale	29	Not Outlier	1
SRR11006698	Kenya	Africa	Kenya: Kakamega	29	Not Outlier	1
SRR11006795	Gabon	Africa	Gabon: LopeVillage	29	Not Outlier	1
SRR11006811	Kenya	Africa	Kenya: Arabuko	29	Not Outlier	1
SRR11006857	Kenya	Africa	Kenya: ShimbaHills	29	Not Outlier	1
SRR11006908	Uganda	Africa	Uganda: Kichwamba	29	Not Outlier	1
SRR11006910	Uganda	Africa	Uganda: Kichwamba	29	Not Outlier	1
SRR11006935	Kenya	Africa	Kenya: ShimbaHills	29	Not Outlier	1
SRR11006937	Kenya	Africa	Kenya: Rabai	29	Not Outlier	1
SRR11006951	Kenya	Africa	Kenya: Rabai	29	Not Outlier	1
SRR11006496	Senegal	Africa	Senegal: Kedougou	0	Broken	3
SRR11006695	Kenya	Africa	Kenya: Kakamega	1	Broken	3
SRR11006894	Kenya	Africa	Kenya: Virhembe	1	Outlier	3
SRR11006593	Nigeria	Africa	Nigeria: Awka	1	Outlier	3
SRR11006931	Kenya	Africa	Kenya: ShimbaHills	1	Outlier	3
SRR11006489	Senegal	Africa	Senegal: Kedougou	1	Outlier	3
SRR11006838	Brazil	South America	Brazil: Santarem	1	Outlier	3
SRR11006797	Gabon	Africa	Gabon: LopeVillage	1	Outlier	3
SRR11006930	Kenya	Africa	Kenya: ShimbaHills	1	Outlier	3
SRR11006625	Burkina Faso	Africa	Burkina Faso: Ouagadougou	16	Outlier	3
SRR11006707	Madagascar	Africa	Madagascar: Le Dauget	16	OutGroup	3
SRR11006761	Kenya	Africa	Kenya: Ganda	17	Outlier	3
SRR11006710	Madagascar	Africa	Madagascar: Le Dauget	19	OutGroup	3
SRR11006708	Madagascar	Africa	Madagascar: Le Dauget	19	OutGroup	3
SRR11006709	Madagascar	Africa	Madagascar: Le Dauget	20	OutGroup	3
SRR11006852	Brazil	South America	Brazil: Santarem	23	Not Outlier	2
SRR11006849	Brazil	South America	Brazil: Santarem	24	Not Outlier	2
Aed2	CapeVerde	Africa	CapeVerde	24	Not Outlier	2
SRR11006628	Burkina Faso	Africa	Burkina Faso: Ouagadougou	24	Not Outlier	2
Aed5	CapeVerde	Africa	CapeVerde	25	Not Outlier	2
SRR11006837	Brazil	South America	Brazil: Santarem	25	Not Outlier	2
SRR11006485	Senegal	Africa	Senegal: Kedougou	25	Not Outlier	2
SRR11006848	Brazil	South America	Brazil: Santarem	25	Not Outlier	2
SRR11006738	Senegal	Africa	Senegal: PK10	25	Not Outlier	2
SRR11006538	Ghana	Africa	Ghana: Kumasi	26	Not Outlier	2
SRR11006850	Brazil	South America	Brazil: Santarem	26	Not Outlier	2
SRR11006906	Kenya	Africa	Kenya: Virhembe	26	Not Outlier	2
SRR11006762	Senegal	Africa	Senegal: Ngoye	26	Not Outlier	2
SRR11006846	Brazil	South America	Brazil: Santarem	26	Not Outlier	2
SRR11006840	Brazil	South America	Brazil: Santarem	26	Not Outlier	2
Aed4	CapeVerde	Africa	CapeVerde	26	Not Outlier	2
Aed1	CapeVerde	Africa	CapeVerde	26	Not Outlier	2
Aed1	CapeVerde	Africa	CapeVerde	26	Not Outlier	2
SRR11006897	Kenya	Africa	Kenya: Virhembe	27	Not Outlier	2
SRR11006879	Uganda	Africa	Uganda: Entebbe	27	Not Outlier	2
SRR11006752	Senegal	Africa	Senegal: Ngoye	27	Not Outlier	2
SRR11006705	Kenya	Africa	Kenya: Kakamega	27	Not Outlier	2
SRR11006697	Kenya	Africa	Kenya: Kakamega	27	Not Outlier	3
SRR11006847	Brazil	South America	Brazil: Santarem	27	Not Outlier	2
SRR11006843	Brazil	South America	Brazil: Santarem	27	Not Outlier	2
SRR11006533	Ghana	Africa	Ghana: Kumasi	27	Not Outlier	2
SRR11006618	Burkina Faso	Africa	Burkina Faso: Ouagadougou	27	Not Outlier	2
SRR11006528	Burkina Faso	Africa	Burkina Faso: Ouahigouya	27	Not Outlier	2
SRR11006785	Senegal	Africa	Senegal: Mindin	28	Not Outlier	2
SRR11006479	Senegal	Africa	Senegal: Mindin	28	Not Outlier	2
SRR11006957	Thailand	Asia	Thailand: Bangkok	28	Not Outlier	2
SRR11006505	Senegal	Africa	Senegal: Kedougou	28	Not Outlier	2
SRR11006836	Brazil	South America	Brazil: Santarem	28	Not Outlier	2
SRR11006731	Senegal	Africa	Senegal: PK10	28	Not Outlier	2
SRR11006696	Kenya	Africa	Kenya: Kakamega	28	Not Outlier	2
SRR11006512	Senegal	Africa	Senegal: Thies	28	Not Outlier	2
SRR11006559	Ghana	Africa	Ghana: Kintampo	28	Not Outlier	2
SRR11006732	Senegal	Africa	Senegal: PK10	28	Not Outlier	2
SRR11006713	Senegal	Africa	Senegal: Thies	28	Not Outlier	2
SRR11006492	Senegal	Africa	Senegal: Kedougou	28	Not Outlier	2
SRR11006624	Burkina Faso	Africa	Burkina Faso: Ouagadougou	28	Not Outlier	2
SRR11006592	Nigeria	Africa	Nigeria: Awka	28	Not Outlier	2
SRR11006504	Senegal	Africa	Senegal: Kedougou	28	Not Outlier	2
SRR11006521	Burkina Faso	Africa	Burkina Faso: Ouahigouya	28	Not Outlier	2
SRR11006619	Burkina Faso	Africa	Burkina Faso: Ouagadougou	28	Not Outlier	2
SRR11006595	Nigeria	Africa	Nigeria: Awka	28	Not Outlier	2
SRR11006715	Senegal	Africa	Senegal: Thies	28	Not Outlier	2
SRR11006490	Senegal	Africa	Senegal: Kedougou	28	Not Outlier	2
SRR11006765	Senegal	Africa	Senegal: Ngoye	28	Not Outlier	2
SRR11006560	Ghana	Africa	Ghana: Kintampo	28	Not Outlier	2
SRR11006623	Burkina Faso	Africa	Burkina Faso: Ouagadougou	28	Not Outlier	2
SRR11006719	Senegal	Africa	Senegal: Thies	28	Not Outlier	2
SRR11006895	Kenya	Africa	Kenya: Virhembe	28	Not Outlier	2
SRR11006522	Burkina Faso	Africa	Burkina Faso: Ouahigouya	28	Not Outlier	2
SRR11006854	Brazil	South America	Brazil: Santarem	28	Not Outlier	2
SRR11006884	Uganda	Africa	Uganda: Karenga	28	Not Outlier	2
SRR11006602	Nigeria	Africa	Nigeria: Awka	28	Not Outlier	2
SRR11006851	Brazil	South America	Brazil: Santarem	28	Not Outlier	2
SRR11006853	Brazil	South America	Brazil: Santarem	28	Not Outlier	2
SRR11006681	Kenya	Africa	Kenya: KayaBomu	28	Not Outlier	2
SRR11006544	Ghana	Africa	Ghana: Kumasi	28	Not Outlier	2
SRR11006599	Nigeria	Africa	Nigeria: Awka	28	Not Outlier	2
SRR11006733	Senegal	Africa	Senegal: PK10	28	Not Outlier	2
SRR11006565	Ghana	Africa	Ghana: Kintampo	28	Not Outlier	2
SRR11006594	Nigeria	Africa	Nigeria: Awka	28	Not Outlier	2
SRR11006739	Kenya	Africa	Kenya: Ganda	29	Not Outlier	3
SRR11006494	Senegal	Africa	Senegal: Kedougou	29	Not Outlier	2
SRR11006577	Ghana	Africa	Ghana: BoabengFiema	29	Not Outlier	2
SRR11006614	Burkina Faso	Africa	Burkina Faso: Ouagadougou	29	Not Outlier	2
SRR11006580	Senegal	Africa	Senegal: Bantata	29	Not Outlier	2
SRR11006519	Burkina Faso	Africa	Burkina Faso: Ouahigouya	29	Not Outlier	2
SRR11006537	Ghana	Africa	Ghana: Kumasi	29	Not Outlier	2
SRR11006615	Burkina Faso	Africa	Burkina Faso: Ouagadougou	29	Not Outlier	2
SRR11006867	Thailand	Asia	Thailand: Bangkok	29	Not Outlier	2
SRR11006606	Nigeria	Africa	Nigeria: Awka	29	Not Outlier	2
SRR11006579	Senegal	Africa	Senegal: Bantata	29	Not Outlier	2
SRR11006741	Senegal	Africa	Senegal: PK10	29	Not Outlier	2
SRR11006727	Senegal	Africa	Senegal: PK10	29	Not Outlier	2
SRR11006743	Senegal	Africa	Senegal: PK10	29	Not Outlier	2
Aed3	CapeVerde	Africa	CapeVerde	29	Not Outlier	2
SRR11006756	Senegal	Africa	Senegal: Ngoye	29	Not Outlier	2
SRR11006588	Senegal	Africa	Senegal: Bantata	29	Not Outlier	2
SRR11006611	Nigeria	Africa	Nigeria: Awka	29	Not Outlier	2
SRR11006600	Nigeria	Africa	Nigeria: Awka	29	Not Outlier	2
SRR11006898	Kenya	Africa	Kenya: Virhembe	29	Not Outlier	2
SRR11006552	Ghana	Africa	Ghana: Kumasi	29	Not Outlier	2
SRR11006507	Senegal	Africa	Senegal: Kedougou	29	Not Outlier	2
SRR11006536	Ghana	Africa	Ghana: Kumasi	29	Not Outlier	2
SRR11006839	Brazil	South America	Brazil: Santarem	29	Not Outlier	2
SRR11006917	Uganda	Africa	Uganda: Bundibugyo	29	Not Outlier	2
SRR11006514	Burkina Faso	Africa	Burkina Faso: Ouahigouya	29	Not Outlier	2
SRR11006881	Uganda	Africa	Uganda: Entebbe	29	Not Outlier	3
SRR11006516	Burkina Faso	Africa	Burkina Faso: Ouahigouya	29	Not Outlier	2
SRR11006690	Kenya	Africa	Kenya: Kakamega	29	Not Outlier	2
SRR11006534	Ghana	Africa	Ghana: Kumasi	29	Not Outlier	2
SRR11006622	Burkina Faso	Africa	Burkina Faso: Ouagadougou	29	Not Outlier	2
SRR11006875	Uganda	Africa	Uganda: Entebbe	29	Not Outlier	2
SRR11006769	Senegal	Africa	Senegal: Ngoye	29	Not Outlier	2
SRR11006613	Burkina Faso	Africa	Burkina Faso: Ouagadougou	29	Not Outlier	2
SRR11006723	Senegal	Africa	Senegal: Thies	29	Not Outlier	2
SRR11006541	Ghana	Africa	Ghana: Kumasi	29	Not Outlier	2
SRR11006547	Ghana	Africa	Ghana: Kumasi	29	Not Outlier	2
SRR11006694	Kenya	Africa	Kenya: Kakamega	29	Not Outlier	3
SRR11006563	Ghana	Africa	Ghana: Kintampo	29	Not Outlier	2
SRR11006562	Ghana	Africa	Ghana: Kintampo	29	Not Outlier	2
SRR11006535	Ghana	Africa	Ghana: Kumasi	29	Not Outlier	2
SRR11006763	Senegal	Africa	Senegal: Ngoye	29	Not Outlier	2
SRR11006944	Thailand	Asia	Thailand: Bangkok	29	Not Outlier	2
SRR11006901	Kenya	Africa	Kenya: Virhembe	29	Not Outlier	2
SRR11006491	Senegal	Africa	Senegal: Kedougou	29	Not Outlier	2
SRR11006523	Burkina Faso	Africa	Burkina Faso: Ouahigouya	29	Not Outlier	2
SRR11006630	Burkina Faso	Africa	Burkina Faso: Ouagadougou	29	Not Outlier	2
SRR11006590	Nigeria	Africa	Nigeria: Awka	29	Not Outlier	2
SRR11006633	Burkina Faso	Africa	Burkina Faso: Ouagadougou	29	Not Outlier	2
SRR11006632	Burkina Faso	Africa	Burkina Faso: Ouagadougou	29	Not Outlier	2
SRR11006583	Senegal	Africa	Senegal: Bantata	29	Not Outlier	2
SRR11006567	Ghana	Africa	Ghana: Kintampo	29	Not Outlier	2
SRR11006517	Burkina Faso	Africa	Burkina Faso: Ouahigouya	29	Not Outlier	2
SRR11006478	Senegal	Africa	Senegal: Mindin	29	Not Outlier	2
SRR11006570	Ghana	Africa	Ghana: Kintampo	29	Not Outlier	2
SRR11006482	Senegal	Africa	Senegal: Mindin	29	Not Outlier	2
SRR11006692	Kenya	Africa	Kenya: Kakamega	29	Not Outlier	2
SRR11006923	Uganda	Africa	Uganda: Bundibugyo	29	Not Outlier	2
SRR11006924	Uganda	Africa	Uganda: Bundibugyo	29	Not Outlier	2
SRR11006610	Nigeria	Africa	Nigeria: Awka	29	Not Outlier	2
SRR11006660	Thailand	Asia	Thailand: Bangkok	29	Not Outlier	2
SRR11006589	Senegal	Africa	Senegal: Bantata	29	Not Outlier	2
SRR11006555	Ghana	Africa	Ghana: Kintampo	29	Not Outlier	2
SRR11006499	Senegal	Africa	Senegal: Kedougou	29	Not Outlier	2
SRR11006880	Uganda	Africa	Uganda: Entebbe	29	Not Outlier	2
SRR11006925	Uganda	Africa	Uganda: Bundibugyo	29	Not Outlier	2
SRR11006627	Burkina Faso	Africa	Burkina Faso: Ouagadougou	29	Not Outlier	2
SRR11006754	Senegal	Africa	Senegal: Ngoye	29	Not Outlier	2
SRR11006896	Kenya	Africa	Kenya: Virhembe	29	Not Outlier	2
SRR11006778	Senegal	Africa	Senegal: Mindin	29	Not Outlier	2
SRR11006716	Senegal	Africa	Senegal: Thies	29	Not Outlier	2
SRR11006776	Senegal	Africa	Senegal: Mindin	29	Not Outlier	2
SRR11006510	Senegal	Africa	Senegal: Thies	29	Not Outlier	2
SRR11006540	Ghana	Africa	Ghana: Kumasi	29	Not Outlier	2
SRR11006687	Kenya	Africa	Kenya: Kakamega	29	Not Outlier	3
SRR11006760	Senegal	Africa	Senegal: Ngoye	29	Not Outlier	2
SRR11006774	Senegal	Africa	Senegal: Mindin	29	Not Outlier	2
SRR11006900	Thailand	Asia	Thailand: Bangkok	29	Not Outlier	2
SRR11006784	Senegal	Africa	Senegal: Mindin	29	Not Outlier	2
SRR11006511	Senegal	Africa	Senegal: Thies	29	Not Outlier	2
SRR11006501	Senegal	Africa	Senegal: Kedougou	29	Not Outlier	2
SRR11006702	Kenya	Africa	Kenya: Kakamega	29	Not Outlier	3
SRR11006576	Ghana	Africa	Ghana: BoabengFiema	29	Not Outlier	2
SRR11006688	Kenya	Africa	Kenya: Kakamega	29	Not Outlier	2
SRR11006481	Senegal	Africa	Senegal: Mindin	29	Not Outlier	2
SRR11006758	Senegal	Africa	Senegal: Ngoye	29	Not Outlier	2
SRR11006483	Senegal	Africa	Senegal: Mindin	29	Not Outlier	2
SRR11006497	Senegal	Africa	Senegal: Kedougou	29	Not Outlier	2
SRR11006513	Senegal	Africa	Senegal: Thies	29	Not Outlier	2
SRR11006656	Kenya	Africa	Kenya: Kwale	29	Not Outlier	3
SRR11006921	Uganda	Africa	Uganda: Bundibugyo	29	Not Outlier	2
SRR11006856	Thailand	Asia	Thailand: Bangkok	29	Not Outlier	2
SRR11006582	Senegal	Africa	Senegal: Bantata	29	Not Outlier	2
SRR11006484	Senegal	Africa	Senegal: Mindin	29	Not Outlier	2
SRR11006515	Burkina Faso	Africa	Burkina Faso: Ouahigouya	29	Not Outlier	2
SRR11006882	Uganda	Africa	Uganda: Karenga	29	Not Outlier	2
SRR11006584	Senegal	Africa	Senegal: Bantata	29	Not Outlier	2
SRR11006721	Senegal	Africa	Senegal: Thies	29	Not Outlier	2
SRR11006899	Kenya	Africa	Kenya: Virhembe	29	Not Outlier	2
SRR11006601	Nigeria	Africa	Nigeria: Awka	29	Not Outlier	2
SRR11006556	Ghana	Africa	Ghana: Kintampo	29	Not Outlier	2
SRR11006869	Uganda	Africa	Uganda: Entebbe	29	Not Outlier	3
SRR11006768	Senegal	Africa	Senegal: Ngoye	29	Not Outlier	2
SRR11006493	Senegal	Africa	Senegal: Kedougou	29	Not Outlier	2
SRR11006722	Senegal	Africa	Senegal: Thies	29	Not Outlier	2
SRR11006591	Nigeria	Africa	Nigeria: Awka	29	Not Outlier	2
SRR11006926	Uganda	Africa	Uganda: Bundibugyo	29	Not Outlier	2
SRR11006597	Kenya	Africa	Kenya: Arabuko	29	Not Outlier	2
SRR11006495	Senegal	Africa	Senegal: Kedougou	29	Not Outlier	2
SRR11006558	Ghana	Africa	Ghana: Kintampo	29	Not Outlier	2
SRR11006780	Senegal	Africa	Senegal: Mindin	29	Not Outlier	2
SRR11006771	Senegal	Africa	Senegal: Mindin	29	Not Outlier	2
SRR11006572	Ghana	Africa	Ghana: Kintampo	29	Not Outlier	2
SRR11006626	Burkina Faso	Africa	Burkina Faso: Ouagadougou	29	Not Outlier	2
SRR11006773	Senegal	Africa	Senegal: Mindin	29	Not Outlier	2
SRR11006711	Senegal	Africa	Senegal: Thies	29	Not Outlier	2
SRR11006532	Ghana	Africa	Ghana: Kumasi	29	Not Outlier	2
SRR11006545	Ghana	Africa	Ghana: Kumasi	29	Not Outlier	2
SRR11006571	Ghana	Africa	Ghana: Kintampo	29	Not Outlier	2
SRR11006573	Ghana	Africa	Ghana: Kintampo	29	Not Outlier	2
SRR11006569	Ghana	Africa	Ghana: Kintampo	29	Not Outlier	2
SRR11006746	Senegal	Africa	Senegal: PK10	29	Not Outlier	2
SRR11006557	Ghana	Africa	Ghana: Kintampo	29	Not Outlier	2
SRR11006749	Senegal	Africa	Senegal: Ngoye	29	Not Outlier	2
SRR11006550	Ghana	Africa	Ghana: Kumasi	29	Not Outlier	2
SRR11006621	Burkina Faso	Africa	Burkina Faso: Ouagadougou	29	Not Outlier	2
SRR11006734	Senegal	Africa	Senegal: PK10	29	Not Outlier	2
SRR11006729	Senegal	Africa	Senegal: PK10	29	Not Outlier	2
SRR11006878	Thailand	Asia	Thailand: Bangkok	29	Not Outlier	2
SRR11006691	Kenya	Africa	Kenya: Kakamega	29	Not Outlier	3
SRR11006603	Nigeria	Africa	Nigeria: Awka	29	Not Outlier	2
SRR11006876	Uganda	Africa	Uganda: Entebbe	29	Not Outlier	2
SRR11006574	Ghana	Africa	Ghana: Kintampo	29	Not Outlier	2
SRR11006753	Senegal	Africa	Senegal: Ngoye	29	Not Outlier	2
SRR11006578	Senegal	Africa	Senegal: Bantata	29	Not Outlier	2
SRR11006759	Senegal	Africa	Senegal: Ngoye	29	Not Outlier	2
SRR11006480	Senegal	Africa	Senegal: Mindin	29	Not Outlier	2
SRR11006581	Senegal	Africa	Senegal: Bantata	29	Not Outlier	2
SRR11006605	Nigeria	Africa	Nigeria: Awka	29	Not Outlier	2
SRR11006718	Senegal	Africa	Senegal: Thies	29	Not Outlier	2
SRR11006724	Senegal	Africa	Senegal: Thies	29	Not Outlier	2
SRR11006726	Senegal	Africa	Senegal: Thies	29	Not Outlier	2
SRR11006730	Senegal	Africa	Senegal: PK10	29	Not Outlier	2
SRR11006735	Senegal	Africa	Senegal: PK10	29	Not Outlier	2
SRR11006740	Senegal	Africa	Senegal: PK10	29	Not Outlier	2
SRR11006742	Senegal	Africa	Senegal: PK10	29	Not Outlier	2
SRR11006745	Senegal	Africa	Senegal: PK10	29	Not Outlier	2
SRR11006911	Thailand	Asia	Thailand: Bangkok	29	Not Outlier	2
SRR11006835	Brazil	South America	Brazil: Santarem	29	Not Outlier	2
SRR11006604	Nigeria	Africa	Nigeria: Awka	29	Not Outlier	2
SRR11006770	Senegal	Africa	Senegal: Ngoye	29	Not Outlier	2
SRR6313629	Australia	Australia	Australia: Innisfail	29	Not Outlier	2
SRR11006608	Nigeria	Africa	Nigeria: Awka	29	Not Outlier	2
SRR11006546	Ghana	Africa	Ghana: Kumasi	29	Not Outlier	2
SRR11006568	Ghana	Africa	Ghana: Kintampo	29	Not Outlier	2
SRR11006747	Senegal	Africa	Senegal: PK10	29	Not Outlier	2
SRR11006777	Senegal	Africa	Senegal: Mindin	29	Not Outlier	2
SRR11006502	Senegal	Africa	Senegal: Kedougou	29	Not Outlier	2
SRR11006503	Senegal	Africa	Senegal: Kedougou	29	Not Outlier	2
SRR11006506	Senegal	Africa	Senegal: Kedougou	29	Not Outlier	2
SRR11006508	Senegal	Africa	Senegal: Thies	29	Not Outlier	2
SRR11006524	Burkina Faso	Africa	Burkina Faso: Ouahigouya	29	Not Outlier	2
SRR11006526	Burkina Faso	Africa	Burkina Faso: Ouahigouya	29	Not Outlier	2
SRR11006530	Burkina Faso	Africa	Burkina Faso: Ouahigouya	29	Not Outlier	2
SRR11006543	Ghana	Africa	Ghana: Kumasi	29	Not Outlier	2
SRR11006551	Ghana	Africa	Ghana: Kumasi	29	Not Outlier	2
SRR11006561	Ghana	Africa	Ghana: Kintampo	29	Not Outlier	2
SRR11006596	Nigeria	Africa	Nigeria: Awka	29	Not Outlier	2
SRR11006598	Thailand	Asia	Thailand: Bangkok	29	Not Outlier	2
SRR11006612	Burkina Faso	Africa	Burkina Faso: Ouagadougou	29	Not Outlier	2
SRR11006680	Kenya	Africa	Kenya: KayaBomu	29	Not Outlier	2
SRR11006682	Thailand	Asia	Thailand: Bangkok	29	Not Outlier	2
SRR11006693	Thailand	Asia	Thailand: Bangkok	29	Not Outlier	2
SRR11006704	Thailand	Asia	Thailand: Bangkok	29	Not Outlier	2
SRR11006712	Senegal	Africa	Senegal: Thies	29	Not Outlier	2
SRR11006725	Senegal	Africa	Senegal: Thies	29	Not Outlier	2
SRR11006736	Senegal	Africa	Senegal: PK10	29	Not Outlier	2
SRR11006737	Senegal	Africa	Senegal: PK10	29	Not Outlier	2
SRR11006751	Senegal	Africa	Senegal: Ngoye	29	Not Outlier	2
SRR11006766	Senegal	Africa	Senegal: Ngoye	29	Not Outlier	2
SRR11006779	Senegal	Africa	Senegal: Mindin	29	Not Outlier	2
SRR11006781	Senegal	Africa	Senegal: Mindin	29	Not Outlier	2
SRR11006845	Thailand	Asia	Thailand: Bangkok	29	Not Outlier	2
SRR11006861	Kenya	Africa	Kenya: Kwale	29	Not Outlier	2
SRR11006873	Uganda	Africa	Uganda: Entebbe	29	Not Outlier	2
SRR11006883	Uganda	Africa	Uganda: Karenga	29	Not Outlier	2
SRR11006889	Thailand	Asia	Thailand: Bangkok	29	Not Outlier	2
SRR11006914	Uganda	Africa	Uganda: Bundibugyo	29	Not Outlier	2
SRR11006915	Uganda	Africa	Uganda: Bundibugyo	29	Not Outlier	2
SRR11006918	Uganda	Africa	Uganda: Bundibugyo	29	Not Outlier	2
SRR11006920	Uganda	Africa	Uganda: Bundibugyo	29	Not Outlier	2
SRR11006922	Thailand	Asia	Thailand: Bangkok	29	Not Outlier	2
SRR11006933	Thailand	Asia	Thailand: Bangkok	29	Not Outlier	2
SRR11006939	Kenya	Africa	Kenya: Rabai	29	Not Outlier	2
SRR11006955	Thailand	Asia	Thailand: Bangkok	29	Not Outlier	2
SRR11006956	Thailand	Asia	Thailand: Bangkok	29	Not Outlier	2
SRR6313632	Costa Rica	C. America	Costa Rica	29	Not Outlier	2
SRR11006487	Thailand	Asia	Thailand: Bangkok	#N/A	Not Outlier	3
SRR11006488	Senegal	Africa	Senegal: Kedougou	#N/A	Not Outlier	3
SRR11006500	Senegal	Africa	Senegal: Kedougou	#N/A	Not Outlier	3
SRR11006518	Burkina Faso	Africa	Burkina Faso: Ouahigouya	#N/A	Not Outlier	3
SRR11006520	Kenya	Africa	Kenya: Arabuko	#N/A	Not Outlier	3
SRR11006525	Burkina Faso	Africa	Burkina Faso: Ouahigouya	#N/A	Not Outlier	3
SRR11006527	Burkina Faso	Africa	Burkina Faso: Ouahigouya	#N/A	Not Outlier	3
SRR11006529	Burkina Faso	Africa	Burkina Faso: Ouahigouya	#N/A	Not Outlier	3
SRR11006539	Ghana	Africa	Ghana: Kumasi	#N/A	Not Outlier	3
SRR11006554	Ghana	Africa	Ghana: Kintampo	#N/A	Not Outlier	3
SRR11006566	Ghana	Africa	Ghana: Kintampo	#N/A	Not Outlier	3
SRR11006585	Senegal	Africa	Senegal: Bantata	#N/A	Not Outlier	3
SRR11006587	Senegal	Africa	Senegal: Bantata	#N/A	Not Outlier	3
SRR11006607	Nigeria	Africa	Nigeria: Awka	#N/A	Not Outlier	3
SRR11006616	Burkina Faso	Africa	Burkina Faso: Ouagadougou	#N/A	Not Outlier	3
SRR11006617	Burkina Faso	Africa	Burkina Faso: Ouagadougou	#N/A	Not Outlier	3
SRR11006629	Burkina Faso	Africa	Burkina Faso: Ouagadougou	#N/A	Not Outlier	3
SRR11006647	Kenya	Africa	Kenya: Rabai	#N/A	Not Outlier	3
SRR11006651	Kenya	Africa	Kenya: Kwale	#N/A	Not Outlier	3
SRR11006671	Thailand	Asia	Thailand: Bangkok	#N/A	Not Outlier	3
SRR11006677	Kenya	Africa	Kenya: KayaBomu	#N/A	Not Outlier	3
SRR11006686	Kenya	Africa	Kenya: Kakamega	#N/A	Not Outlier	3
SRR11006689	Kenya	Africa	Kenya: Kakamega	#N/A	Not Outlier	3
SRR11006714	Senegal	Africa	Senegal: Thies	#N/A	Not Outlier	3
SRR11006720	Senegal	Africa	Senegal: Thies	#N/A	Not Outlier	3
SRR11006728	Kenya	Africa	Kenya: Ganda	#N/A	Not Outlier	3
SRR11006744	Senegal	Africa	Senegal: PK10	#N/A	Not Outlier	3
SRR11006748	Senegal	Africa	Senegal: PK10	#N/A	Not Outlier	3
SRR11006757	Senegal	Africa	Senegal: Ngoye	#N/A	Not Outlier	3
SRR11006764	Senegal	Africa	Senegal: Ngoye	#N/A	Not Outlier	3
SRR11006775	Senegal	Africa	Senegal: Mindin	#N/A	Not Outlier	3
SRR11006782	Senegal	Africa	Senegal: Mindin	#N/A	Not Outlier	3
SRR11006788	Gabon	Africa	Gabon: LopeVillage	#N/A	Not Outlier	3
SRR11006792	Gabon	Africa	Gabon: LopeVillage	#N/A	Not Outlier	3
SRR11006810	Gabon	Africa	Gabon: Libreville	#N/A	Not Outlier	3
SRR11006815	Gabon	Africa	Gabon: Libreville	#N/A	Not Outlier	3
SRR11006823	Gabon	Africa	Gabon: Franceville	#N/A	Not Outlier	3
SRR11006832	Gabon	Africa	Gabon: Franceville	#N/A	Not Outlier	3
SRR11006833	Kenya	Africa	Kenya: Arabuko	#N/A	Not Outlier	3
SRR11006842	Brazil	South America	Brazil: Santarem	#N/A	Not Outlier	3
SRR11006859	Kenya	Africa	Kenya: Kwale	#N/A	Not Outlier	3
SRR11006860	Kenya	Africa	Kenya: Kwale	#N/A	Not Outlier	3
SRR11006874	Uganda	Africa	Uganda: Entebbe	#N/A	Not Outlier	3
SRR11006877	Uganda	Africa	Uganda: Entebbe	#N/A	Not Outlier	3
SRR11006892	Kenya	Africa	Kenya: Virhembe	#N/A	Not Outlier	3
SRR11006903	Kenya	Africa	Kenya: Virhembe	#N/A	Not Outlier	3
SRR11006919	Uganda	Africa	Uganda: Bundibugyo	#N/A	Not Outlier	3
SRR11006927	Uganda	Africa	Uganda: Bundibugyo	#N/A	Not Outlier	3
SRR11006947	Kenya	Africa	Kenya: Rabai	#N/A	Not Outlier	3
NC_034017.1	XFAV	XFAV	XFAV	#N/A	Not Outlier	3
