# Supplementary material for: Flavivirus integrations in Aedes aegypti are limited and highly conserved across samples from different geographic regions unlike integrations in Aedes albopictus
Source: Parasit Vectors. 2021 Jun 26;14:332. doi: 10.1186/s13071-021-04828-w (PMC8235865; doi:10.1186/s13071-021-04828-w)
Supplement: Supplementary file 7 — Additional file 7. EVE bedfiles for AaegL5 and AaloF2 assemblies; phylogenetic trees and corresponding metadata for Ae. aegypti EVEs and cox1 gene. [file 13071_2021_4828_MOESM7_ESM.zip › phylogenetic trees/AlbopictusCox1.contree]

(SRR10038864:0.0000000000,(((((((((((((((((SRR10038865:0.0000022702,(((((((((((((((((((((((((((((((((((((((((((((SRR10038866:0.0000000000,SRR10038879:0.0000000000):0.0000000000,SRR1725000:0.0000000000):0.0000000000,SRR1724988:0.0000000000):0.0000000000,SRR1724994:0.0000000000):0.0000000000,SRR1725006:0.0000000000):0.0000000000,SRR10038871:0.0000000000):0.0000000000,SRR1724999:0.0000000000):0.0000000000,SRR10038875:0.0000000000):0.0000000000,SRR1725002:0.0000000000):0.0000000000,SRR1724992:0.0000000000):0.0000000000,SRR10038869:0.0000000000):0.0000000000,SRR1725029:0.0000000000):0.0000000000,SRR1724989:0.0000000000):0.0000000000,SRR10038870:0.0000000000):0.0000000000,SRR10038872:0.0000000000):0.0000000000,SRR1724996:0.0000000000):0.0000000000,SRR1725012:0.0000000000):0.0000000000,SRR1724984:0.0000000000):0.0000000000,SRR10038873:0.0000000000):0.0000000000,SRR1724995:0.0000000000):0.0000000000,SRR10038881:0.0000000000):0.0000000000,SRR1725005:0.0000000000):0.0000000000,SRR1724997:0.0000000000):0.0000000000,SRR1724990:0.0000000000):0.0000000000,SRR1725015:0.0000000000):0.0000000000,SRR1725014:0.0000000000):0.0000000000,SRR1724998:0.0000000000):0.0000000000,SRR1725007:0.0000000000):0.0000000000,SRR1724993:0.0000000000):0.0000000000,SRR1724986:0.0000000000):0.0000000000,SRR10038882:0.0000000000):0.0000000000,SRR1725001:0.0000000000):0.0000000000,SRR1725009:0.0000000000):0.0000000000,SRR10038880:0.0000000000):0.0000000000,SRR10038878:0.0000000000):0.0000000000,SRR1724985:0.0000000000):0.0000000000,SRR1724987:0.0000000000):0.0000000000,SRR1724991:0.0000000000):0.0000000000,SRR1725003:0.0000000000):0.0000000000,SRR1725004:0.0000000000):0.0000022702,SRR10038867:0.0000022702)32:0.0000022702,SRR10038868:0.0006513423)67:0.0006515984,SRR1725028:0.0039230915)28:0.0000022702,SRR10038891:0.0006513423)68:0.0006513423,(((SRR10038893:0.0000000000,SRR10038898:0.0000000000):0.0000000000,SRR10038900:0.0000000000):0.0000022702,SRR10038894:0.0000022702)75:0.0006513423)60:0.0000022702):0.0000022702,SRR10038896:0.0000000000):0.0000000000,SRR10038902:0.0000000000):0.0000000000,SRR10038901:0.0000000000):0.0000000000,SRR10038890:0.0000000000):0.0000000000,SRR10038886:0.0000000000):0.0000000000,SRR10038876:0.0000000000):0.0000000000,SRR10038883:0.0000000000):0.0000000000,SRR10038885:0.0000000000):0.0000000000,SRR10038889:0.0000000000):0.0000000000,SRR10038897:0.0000000000):0.0000000000,SRR10038888:0.0000000000):0.0000000000,SRR10038887:0.0000000000):0.0000000000,SRR10038903:0.0000000000):0.0000000000,SRR10038899:0.0000000000):0.0000000000,SRR10038884:0.0000000000):0.0000000000,SRR10038895:0.0000000000):0.0000000000,SRR10038892:0.0000000000);
