# Supplementary material for: Flavivirus integrations in Aedes aegypti are limited and highly conserved across samples from different geographic regions unlike integrations in Aedes albopictus
Source: Parasit Vectors. 2021 Jun 26;14:332. doi: 10.1186/s13071-021-04828-w (PMC8235865; doi:10.1186/s13071-021-04828-w)
Supplement: Supplementary file 7 — Additional file 7. EVE bedfiles for AaegL5 and AaloF2 assemblies; phylogenetic trees and corresponding metadata for Ae. aegypti EVEs and cox1 gene. [file 13071_2021_4828_MOESM7_ESM.zip › phylogenetic trees/AlbopictusMeta.txt]

ID	Source
SRR1725005	China
SRR1724998	China
SRR1724989	China
SRR1724988	China
SRR1725006	China
SRR1725000	China
SRR1725003	China
SRR1725004	China
SRR1724990	China
SRR1724996	China
SRR1725007	China
SRR1724997	China
SRR1725012	China
SRR1725002	China
SRR1724999	China
SRR1725001	China
SRR1724995	China
SRR1725009	China
SRR1724987	China
SRR1724984	China
SRR1724992	China
SRR1724985	China
SRR1724986	China
SRR1724991	China
SRR1724994	China
SRR1724993	China
SRR10038864	Mexico: Tapachula
SRR10038865	Mexico: Tapachula
SRR10038866	Reunion: Le Tampon
SRR10038867	Reunion: Le Tampon
SRR10038868	Reunion: Le Tampon
SRR10038869	Reunion: Le Tampon
SRR10038870	Reunion: Le Tampon
SRR10038871	Reunion: Le Tampon
SRR10038872	Reunion: Le Tampon
SRR10038873	Reunion: Le Tampon
SRR10038875	Reunion: Le Tampon
SRR10038876	Mexico: Tapachula
SRR10038878	Reunion: Le Tampon
SRR10038879	Reunion: Le Tampon
SRR10038880	Reunion: Le Tampon
SRR10038881	Reunion: Le Tampon
SRR10038882	Reunion: Le Tampon
SRR10038883	Mexico: Tapachula
SRR10038884	Mexico: Tapachula
SRR10038885	Mexico: Tapachula
SRR10038886	Mexico: Tapachula
SRR10038887	Mexico: Tapachula
SRR10038888	Mexico: Tapachula
SRR10038889	Mexico: Tapachula
SRR10038890	Mexico: Tapachula
SRR10038891	Mexico: Tapachula
SRR10038892	Mexico: Tapachula
SRR10038893	Mexico: Tapachula
SRR10038894	Mexico: Tapachula
SRR10038895	Mexico: Tapachula
SRR10038896	Mexico: Tapachula
SRR10038897	Mexico: Tapachula
SRR10038898	Mexico: Tapachula
SRR10038899	Mexico: Tapachula
SRR10038900	Mexico: Tapachula
SRR10038901	Mexico: Tapachula
SRR10038902	Mexico: Tapachula
SRR10038903	Mexico: Tapachula
SRR1725014	China
SRR1725029	China
SRR1725028	China
SRR1725015	China
